# Supplementary material for: Compact CRISPR genetic screens enabled by improved guide RNA library cloning
Source: Genome Biol. 2024 Jan 19;25:25. doi: 10.1186/s13059-023-03132-3 (PMC10797759; doi:10.1186/s13059-023-03132-3)
Supplement: Supplementary file 2 — Additional file 2 [file 13059_2023_3132_MOESM2_ESM.xlsx]

## Sheet: hCRISPRi-v2
sgID	gene	protospacer sequence	selection rank
[gene_strandtargeted_PAMcoordinate.sgRNAlength-transcript]	[gene targeted by the sgRNA, or "negative_control"]	[protospacer sequence; 5'G is included whether or not it is present in the genome]	[for each gene/transcript pair, the order in which the sgRNA was selected for inclusion in the library. 1=highest confidence]
A1BG_-_58858617.23-P1	A1BG	GGAGACCCAGCGCTAACCAG	1
A1BG_-_58858788.23-P1	A1BG	GGGGCACCCAGGAGCGGTAG	2
A1BG_+_58858964.23-P1	A1BG	GCTCCGGGCGACGTGGAGTG	3
A1BG_-_58858630.23-P1	A1BG	GAACCAGGGGTGCCCAAGGG	4
A1BG_+_58858549.23-P1	A1BG	GGCGAGGAACCGCCCAGCAA	5
A1BG_-_58858950.23-P1	A1BG	GGCAGCGCAGGACGGCATCT	6
A1BG_-_58858915.23-P1	A1BG	GAGCAGCTCGAAGGTGACGT	7
A1BG_-_58858991.23-P1	A1BG	GTCCACGTCGCCCGGAGCTG	8
A1BG_-_58858562.23-P1	A1BG	GCTGCAGGGCCTTTGCTGGG	9
A1BG_+_58858791.23-P1	A1BG	GCCAGCACGCCGGCAACTAC	10
A1BG_-_58864840.23-P2	A1BG	GCCGGTGCAGTGAGTGTCTG	1
A1BG_+_58864367.23-P2	A1BG	GTGCTGACGGGTGACACCCA	2
A1BG_-_58864360.23-P2	A1BG	GGGACAAGCCCGAGCGGCAG	3
A1BG_-_58864354.23-P2	A1BG	GTCCTGTGGACAAGCCCGAG	4
A1BG_-_58864822.23-P2	A1BG	GATGATGGTCGCGCTCACTC	5
A1BG_-_58864715.23-P2	A1BG	GTGCGGAGACAGCCCCCGTA	6
A1BG_-_58864428.23-P2	A1BG	GCAGGTGAGTCAAGGTGCAC	7
A1BG_-_58864420.23-P2	A1BG	GCTTGATGGCAGGTGAGTCA	8
A1BG_+_58864705.23-P2	A1BG	GGGGAACAGGAGCCTTACGG	9
A1BG_-_58864436.23-P2	A1BG	GTCAAGGTGCACAGGCTCCT	10
A1CF_-_52645373.23-P1P2	A1CF	GAGAGATCCCCACCCGGAAA	1
A1CF_+_52645339.23-P1P2	A1CF	GGGGATCTCTGAAATTACTC	2
A1CF_+_52645000.23-P1P2	A1CF	GGAGTGCCTGTCCCAATCCT	3
A1CF_+_52645080.23-P1P2	A1CF	GACCACGGAGGGTTCAAGAG	4
A1CF_-_52645011.23-P1P2	A1CF	GTTCTCAGGGTCCTAGGATT	5
A1CF_+_52645377.23-P1P2	A1CF	GGTTGAATTCGCCATAATCA	6
A1CF_+_52645034.23-P1P2	A1CF	GTAGCTCTAACCAGACAGCA	7
A1CF_-_52645249.23-P1P2	A1CF	GTAGGCTCGATAACAGAAGA	8
A1CF_+_52645358.23-P1P2	A1CF	GAGGAAACCTTTTCCGGGTG	9
A1CF_+_52645091.23-P1P2	A1CF	GTCTGTAGACTTACCACGGA	10
A2M_+_9268487.23-P1P2	A2M	GAGATGGATTGTAGGGAGTA	1
A2M_+_9268495.23-P1P2	A2M	GTTGGGACCAGATGGATTGT	2
A2M_-_9268387.23-P1P2	A2M	GCAGAGACTGAGGCGTCTGT	3
A2M_-_9268273.23-P1P2	A2M	GAAGAAGATGACAGTATCAT	4
A2M_+_9268141.23-P1P2	A2M	GAAtatgcaaagccttccta	5
A2M_-_9268044.23-P1P2	A2M	Gaaatggacccttgagaaag	6
A2M_+_9268524.23-P1P2	A2M	GGCATAAAGCCCAGTTGCTT	7
A2M_-_9268427.23-P1P2	A2M	GAAGAACCAGACTTGGATGA	8
A2M_-_9268360.23-P1P2	A2M	GGCTCTCTGTGTGGAACTCA	9
A2M_-_9268326.23-P1P2	A2M	GGCAATAAATGAAGGACTCT	10
A2ML1_-_8975593.23-P1P2	A2ML1	GCTCGGTGAGGGCCTCCTGA	1
A2ML1_+_8975211.23-P1P2	A2ML1	GCAGATTTTTCCAGGGTCAG	2
A2ML1_-_8975664.23-P1P2	A2ML1	Gaaaatgaggtgcataagga	3
A2ML1_-_8975582.23-P1P2	A2ML1	GAGGCATGTGTGCTCGGTGA	4
A2ML1_+_8975278.23-P1P2	A2ML1	GTCTGCAATGGCTGGTGATA	5
A2ML1_-_8975487.23-P1P2	A2ML1	GGGGAGGCTGACGCATGAAG	6
A2ML1_-_8975669.23-P1P2	A2ML1	Ggaggtgcataaggaaggca	7
A2ML1_-_8975403.23-P1P2	A2ML1	GGAGATGGGGAGATCAACTT	8
A2ML1_+_8975452.23-P1P2	A2ML1	GAGCCTCCCTCTCTGGGTAA	9
A2ML1_-_8975471.23-P1P2	A2ML1	GATCCTTTACCCAGAGAGGG	10
A3GALT2_-_33786280.23-ENST00000442999.3	A3GALT2	GCAGCCATTAGGTCTTAAGG	1
A3GALT2_+_33786649.23-ENST00000442999.3	A3GALT2	GGGGGGACAATGGTATGGAG	2
A3GALT2_+_33786659.23-ENST00000442999.3	A3GALT2	GCTCAGGTGAGGGGGGACAA	3
A3GALT2_+_33786682.23-ENST00000442999.3	A3GALT2	GCCCATATGGCTCTCAAGGA	4
A3GALT2_+_33786675.23-ENST00000442999.3	A3GALT2	GGGCTCTCAAGGAGGGACTC	5
A3GALT2_+_33786262.23-ENST00000442999.3	A3GALT2	GGTGCCCCCTTAAGACCTAA	6
A3GALT2_+_33786635.23-ENST00000442999.3	A3GALT2	GTGGAGAGGAAGAAAGCTTG	7
A3GALT2_-_33786237.23-ENST00000442999.3	A3GALT2	GCCCTGCTCCCCACTCTCGT	8
A3GALT2_+_33786358.23-ENST00000442999.3	A3GALT2	GCCGGAAAGCAGAGACCCGG	9
A3GALT2_+_33786467.23-ENST00000442999.3	A3GALT2	GTCCGTGTGCATGGACACCG	10
A4GALT_-_43116819.23-P1P2	A4GALT	GGTACCTCTAGCTCCAgcgg	1
A4GALT_+_43116792.23-P1P2	A4GALT	GcTGGAGCTAGAGGTACGAG	2
A4GALT_+_43116425.23-P1P2	A4GALT	GGGCTCTGCCCGGCCACCGT	3
A4GALT_-_43116431.23-P1P2	A4GALT	GGAGGAGCGCGACTCACCCA	4
A4GALT_-_43116434.23-P1P2	A4GALT	GGAGCGCGACTCACCCACGG	5
A4GALT_-_43116460.23-P1P2	A4GALT	GGCAGAGCCTGCCTCGAACC	6
A4GALT_-_43116503.23-P1P2	A4GALT	GCCAGCCCCGGGACCCAACC	7
A4GALT_-_43116823.23-P1P2	A4GALT	GCTCTAGCTCCAgcggcggc	8
A4GALT_-_43116413.23-P1P2	A4GALT	GCCAGGCTTCCCCCGGACGG	9
A4GALT_-_43116683.23-P1P2	A4GALT	GGAACAGGTGGCCCGGGCTA	10
A4GNT_+_137851178.23-P1P2	A4GNT	GGCATTTGCAGCTAGAAGTT	1
A4GNT_-_137851117.23-P1P2	A4GNT	GGAACACAGATCTCACGTCT	2
A4GNT_+_137851024.23-P1P2	A4GNT	Gttcagagcctggactttgg	3
A4GNT_-_137851121.23-P1P2	A4GNT	GACAGATCTCACGTCTTGGC	4
A4GNT_+_137850968.23-P1P2	A4GNT	Gcttgctaatcgtgtgatct	5
A4GNT_+_137851070.23-P1P2	A4GNT	GTGGTTAGAGCTAACATTTT	6
A4GNT_-_137850879.23-P1P2	A4GNT	Gaagaggcaaaagtatctct	7
A4GNT_-_137850791.23-P1P2	A4GNT	Gtcattgtcactgacatcat	8
A4GNT_+_137851046.23-P1P2	A4GNT	GAGGAAAGCACTGCAGGtaa	9
A4GNT_+_137850764.23-P1P2	A4GNT	Gatgtcagtgacaatgacaa	10
AAAS_-_53715438.23-P1P2	AAAS	GAGGACGAGTACGCGGTCCC	1
AAAS_+_53715355.23-P1P2	AAAS	GCCTCGCCGTTTGTCCCTTG	2
AAAS_-_53715389.23-P1P2	AAAS	GACGGCGAGGCGGAACTCAA	3
AAAS_+_53714983.23-P1P2	AAAS	GCCCCGGCAGGAGGCTAGAA	4
AAAS_-_53715371.23-P1P2	AAAS	GGGGTACCGCAAGGGACAAA	5
AAAS_+_53715016.23-P1P2	AAAS	GGTCACAGAGTCTGGCGGAG	6
AAAS_+_53714942.23-P1P2	AAAS	GTGGGATTGGAGTATAACGG	7
AAAS_-_53715352.23-P1P2	AAAS	GGCTAGATTCGTATGCGGAC	8
AAAS_-_53715347.23-P1P2	AAAS	GCCCGGGCTAGATTCGTATG	9
AAAS_-_53715363.23-P1P2	AAAS	GATGCGGACGGGTACCGCAA	10
AACS_+_125549983.23-P1P2	AACS	GCGGCGGCGGCGGGGAACAA	1
AACS_-_125550169.23-P1P2	AACS	GCCCGGTCGGGAGGAGATCC	2
AACS_+_125550002.23-P1P2	AACS	GTGGCGGGCTGGGTCAGCGA	3
AACS_+_125550035.23-P1P2	AACS	GctgggaccggagGAAGCGA	4
AACS_+_125549999.23-P1P2	AACS	GCGGGCTGGGTCAGCGACGG	5
AACS_-_125550187.23-P1P2	AACS	GCTGGAGTGCCAGGTGATGT	6
AACS_+_125550369.23-P1P2	AACS	GAGGCCTCCCCGCCATCAAG	7
AACS_-_125550379.23-P1P2	AACS	GGGCTGGAGGAGCCACTTGA	8
AACS_+_125550406.23-P1P2	AACS	GGATGTTCCCCAAGACTGGG	9
AACS_+_125549974.23-P1P2	AACS	GCGGGGAACAAGGGACTGAA	10
AADAC_-_151531954.23-P1P2	AADAC	GGAAGCGGGACGTTCACCAT	1
AADAC_-_151531905.23-P1P2	AADAC	GCTATTCAGGCATATCATGT	2
AADAC_-_151531939.23-P1P2	AADAC	GGTTTCTAGAGACCAAGAAG	3
AADAC_+_151532013.23-P1P2	AADAC	GCCTCAACGTTATCTGGGAG	4
AADAC_+_151532371.23-P1P2	AADAC	GCCTAAGATAAGAATTTCAA	5
AADAC_+_151532125.23-P1P2	AADAC	GAATTCTCTGGGTCAAATGG	6
AADAC_-_151532317.23-P1P2	AADAC	GAGCAAGGAGTCATTTGAAT	7
AADAC_-_151531985.23-P1P2	AADAC	GGCTGTACCTTCTGATTGTG	8
AADAC_-_151532366.23-P1P2	AADAC	GAGCTTTAATATCACGATAG	9
AADAC_-_151532397.23-P1P2	AADAC	GGAAATTCTTATCTTAGGTA	10
AADACL2_+_151451732.23-P1P2	AADACL2	GGTAGAGCAATTGTAGACTT	1
AADACL2_+_151452121.23-P1P2	AADACL2	GACTGTTACTCACAGATATA	2
AADACL2_-_151451828.23-P1P2	AADACL2	GTGGAAAAAGGGATATTATG	3
AADACL2_+_151451926.23-P1P2	AADACL2	GGTTTTAGCGATGGCATCCA	4
AADACL2_-_151451961.23-P1P2	AADACL2	GGCTAAAACTTGTACATTTA	5
AADACL2_+_151451892.23-P1P2	AADACL2	GAGCTTTCTTCAATGTTGTC	6
AADACL2_-_151452019.23-P1P2	AADACL2	GATGACTTATTGACTAAAAA	7
AADACL2_+_151452057.23-P1P2	AADACL2	GAGCAATGGTTCTTTCAAAA	8
AADACL2_-_151451931.23-P1P2	AADACL2	GAGCTGGAAAATAATGGCCT	9
AADACL2_+_151451935.23-P1P2	AADACL2	GAATGTACAAGTTTTAGCGA	10
AADACL3_+_12776133.23-P1P2	AADACL3	GGAGAGGAAGCTGTGCGCAG	1
AADACL3_+_12776495.23-P1P2	AADACL3	GGGCTGAGAACCACCTAATA	2
AADACL3_+_12776213.23-P1P2	AADACL3	GACCCCTAGTGAGAACACTC	3
AADACL3_+_12776115.23-P1P2	AADACL3	GGTGGAAACCATTTAGGACA	4
AADACL3_+_12776313.23-P1P2	AADACL3	GCAGCTGGAAGATGCAATGG	5
AADACL3_+_12776369.23-P1P2	AADACL3	GCCTTAATGGTCAGCTGGAG	6
AADACL3_-_12776233.23-P1P2	AADACL3	GGCCTGAGTGTTCTCACTAG	7
AADACL3_-_12776129.23-P1P2	AADACL3	GCTCTGAACCATGTCCTAAA	8
AADACL3_-_12776507.23-P1P2	AADACL3	GGTGCATAATCCCTATTAGG	9
AADACL3_+_12776121.23-P1P2	AADACL3	GTGCGCAGTGGAAACCATTT	10
AADACL4_+_12704573.23-P1P2	AADACL4	GCAAGAGTAGCACTAGCCAG	1
AADACL4_+_12704601.23-P1P2	AADACL4	GAGACCCCCAGGAAAAAGAT	2
AADACL4_+_12704714.23-P1P2	AADACL4	GCACCAAAGTGACCAGGTAG	3
AADACL4_-_12704768.23-P1P2	AADACL4	GAGGCCACGTCGTAACCTGG	4
AADACL4_+_12704653.23-P1P2	AADACL4	GAAGGTAGCAGGGATATCCG	5
AADACL4_+_12704750.23-P1P2	AADACL4	GAAGCCCCCAGGTTACGACG	6
AADACL4_+_12704556.23-P1P2	AADACL4	GAGGGGACAGCCATGTTCCT	7
AADACL4_+_12704492.23-P1P2	AADACL4	GATGTGAAGAGGACCTGGCT	8
AADACL4_+_12704686.23-P1P2	AADACL4	GCAATGCAGGAATCTCAACT	9
AADACL4_+_12704720.23-P1P2	AADACL4	GTAAACTCACCAAAGTGACC	10
AADAT_+_171011392.23-P1P2	AADAT	GTCCCGAGGATTAGGATCAC	1
AADAT_-_171011368.23-P1P2	AADAT	GCGGCCCAGAGGCTAGCCCA	2
AADAT_+_171010929.23-P1P2	AADAT	GCGGTGGCGTTGCCAGAGTG	3
AADAT_+_171010904.23-P1P2	AADAT	GTAGCAGGCAGGACTTGACG	4
AADAT_-_171011321.23-P1P2	AADAT	GGCTGGGAATCACCGCAACC	5
AADAT_-_171011333.23-P1P2	AADAT	GCGCAACCCGGCGTCCGCGT	6
AADAT_-_171011381.23-P1P2	AADAT	GAGCCCAGGGGCTGACCGAG	7
AADAT_+_171011325.23-P1P2	AADAT	GGCGCCTAGGCCGGCCAACG	8
AADAT_+_171011279.23-P1P2	AADAT	GCGGCGAGGTCAAGAGTCAT	9
AADAT_+_171011005.23-P1P2	AADAT	GTCCAGCCGGGGAGTTTCGG	10
AAED1_+_99417117.23-P1P2	AAED1	GTCACGCACGGCGAAGTACA	1
AAED1_+_99417525.23-P1P2	AAED1	GCGGTCACGCGGCAGGTTAG	2
AAED1_+_99417233.23-P1P2	AAED1	GCGCGGCCGCTTCCCAACTA	3
AAED1_+_99417589.23-P1P2	AAED1	GccggtccgcgctgACAGAG	4
AAED1_-_99417574.23-P1P2	AAED1	GGCGCGGCCATGACGCGGGG	5
AAED1_+_99417483.23-P1P2	AAED1	GCCCCGAGCGGCCCCGACAG	6
AAED1_+_99417228.23-P1P2	AAED1	GCCGCTTCCCAACTAGGGCG	7
AAED1_-_99417150.23-P1P2	AAED1	GCCGTGCGTGACGCGAGCAA	8
AAED1_-_99417451.23-P1P2	AAED1	GGCCCGCGGGCGTCCAGCAC	9
AAED1_-_99417581.23-P1P2	AAED1	GCATGACGCGGGGCGGCCGA	10
AAGAB_-_67546997.23-P1P2	AAGAB	GCTCGCGAGCCGGTTCCGTC	1
AAGAB_-_67546928.23-P1P2	AAGAB	GTGGTCTCCTGAGAAGACGG	2
AAGAB_+_67546965.23-P1P2	AAGAB	GCGGCTCGCGAGCGCAGCTA	3
AAGAB_-_67546952.23-P1P2	AAGAB	GCAGCTGGTGACTAACGCAC	4
AAGAB_-_67546714.23-P1P2	AAGAB	GACGCCGAAGAAGGCCGAGT	5
AAGAB_+_67546560.23-P1P2	AAGAB	Ggctaggttacaggagtgta	6
AAGAB_-_67546743.23-P1P2	AAGAB	GGCACGAGATTAAGAGATAG	7
AAGAB_+_67546984.23-P1P2	AAGAB	GAGCGGCTGCCTGACGGAAC	8
AAGAB_-_67546780.23-P1P2	AAGAB	GACTGGGCGCCTCCACTGAC	9
AAGAB_-_67546617.23-P1P2	AAGAB	Ggccttcaggttcatctcaa	10
AAK1_-_69870791.23-P1P2	AAK1	GGGCCTGCGACGCAGAGAAG	1
AAK1_-_69870794.23-P1P2	AAK1	GCTGCGACGCAGAGAAGAGG	2
AAK1_-_69870541.23-P1P2	AAK1	GCCCGGCGAGAAAAACCGTG	3
AAK1_+_69870290.23-P1P2	AAK1	GCCCCACGGCCGGATTCGGG	4
AAK1_+_69870701.23-P1P2	AAK1	GCCGCCGAGCCGTCTCAAGT	5
AAK1_-_69870759.23-P1P2	AAK1	GCAGCCCCGCGACATTGTCA	6
AAK1_+_69870743.23-P1P2	AAK1	GGGCGGCCGTGACAATGTCG	7
AAK1_-_69870339.23-P1P2	AAK1	GGCTGAGGGAGGATGCCTAT	8
AAK1_-_69870640.23-P1P2	AAK1	GCGGCAGCGCCGACCCTCCC	9
AAK1_-_69870719.23-P1P2	AAK1	GGCACCCACTTGAGACGGCT	10
AAMDC_-_77532236.23-P1P2	AAMDC	GGCGCTGGGAGCGTAAGTGC	1
AAMDC_-_77532187.23-P1P2	AAMDC	GTGCAGGGCGTATTCCCGGA	2
AAMDC_+_77532426.23-P1P2	AAMDC	GCAGCCCAGCCCCTAATTAA	3
AAMDC_-_77532222.23-P1P2	AAMDC	GCAGATCCCGAAGCAGCGCT	4
AAMDC_-_77532634.23-P1P2	AAMDC	GGAGACCAGGCTCTGCTAGG	5
AAMDC_-_77532195.23-P1P2	AAMDC	GGTATTCCCGGAGGGCAGTT	6
AAMDC_-_77532649.23-P1P2	AAMDC	GTAGGGGGCCATGGTGTGAG	7
AAMDC_-_77532439.23-P1P2	AAMDC	GGAGGTGTGCCCTTAATTAG	8
AAMDC_-_77532705.23-P1P2	AAMDC	GGGGCTGGGACTCCATTGAG	9
AAMDC_-_77532686.23-P1P2	AAMDC	GGGGACCAGAATCGGAGTGT	10
AAMP_+_219134841.23-P1P2	AAMP	GGCTGACTCTGGGAGGCGTT	1
AAMP_-_219134469.23-P1P2	AAMP	GGGAGGGCCAAGGGGATGAT	2
AAMP_+_219134851.23-P1P2	AAMP	GGTCGCGCAGAGCTGACTCT	3
AAMP_-_219134415.23-P1P2	AAMP	GGGCGCGCGGGACACAGGAC	4
AAMP_-_219134424.23-P1P2	AAMP	GGACACAGGACGGGAGGCCA	5
AAMP_-_219134449.23-P1P2	AAMP	GGCCAGAGACCGTGCGGTAA	6
AAMP_-_219134418.23-P1P2	AAMP	GGCGCGGGACACAGGACGGG	7
AAMP_-_219134443.23-P1P2	AAMP	GCGGCTGGCCAGAGACCGTG	8
AAMP_-_219134310.23-P1P2	AAMP	GCGGGAGGCGGTAAGAGGTA	9
AAMP_-_219134453.23-P1P2	AAMP	GGAGACCGTGCGGTAAGGGA	10
AANAT_-_74464175.23-P1P2	AANAT	GGCCATCTGGATAGAAGTAG	1
AANAT_-_74464185.23-P1P2	AANAT	GTAGAAGTAGAGGCTCCCTA	2
AANAT_+_74464088.23-P1P2	AANAT	GGGAGGTTAGAGGGAGCCGG	3
AANAT_+_74463735.23-P1P2	AANAT	GGGGGCCTGTCCGCAGGCAC	4
AANAT_+_74463718.23-P1P2	AANAT	GACGGGAACCAGTAAAATCC	5
AANAT_+_74464143.23-P1P2	AANAT	GATCCAGATGGCCTCAGACT	6
AANAT_+_74463710.23-P1P2	AANAT	GCAGTAAAATCCGGGACTCC	7
AANAT_+_74463793.23-P1P2	AANAT	GACCTACCTGGACTGTGGAG	8
AANAT_-_74463789.23-P1P2	AANAT	GGCTTTGTGGAGGGAACACT	9
AANAT_+_74464038.23-P1P2	AANAT	GGCAGGCAAGGAGAGTGCAT	10
AAR2_-_34824425.23-P1P2	AAR2	GACCGGAACGTGGGGCGAGG	1
AAR2_-_34824417.23-P1P2	AAR2	GTCCGCTGTACCGGAACGTG	2
AAR2_+_34824488.23-P1P2	AAR2	GGACTCTGAGCCGAGAAGAG	3
AAR2_+_34824386.23-P1P2	AAR2	GCGGTACAGCGGAAACGCAC	4
AAR2_+_34824681.23-P1P2	AAR2	Gggaagtcacgcagagagta	5
AAR2_-_34824937.23-P1P2	AAR2	Ggagacctgacctagcccca	6
AAR2_-_34824434.23-P1P2	AAR2	GTGGGGCGAGGCGGTGAGTG	7
AAR2_+_34824485.23-P1P2	AAR2	GTCTGAGCCGAGAAGAGGGG	8
AAR2_+_34824405.23-P1P2	AAR2	GACCGCCTCGCCCCACGTTC	9
AAR2_+_34824655.23-P1P2	AAR2	Ggccaggtcgagtgcaatca	10
AARD_+_117950477.23-P1P2	AARD	GAAGTCCCCGGGGCCCATCG	1
AARD_+_117950489.23-P1P2	AARD	GCTGCAGCGGCGGAAGTCCC	2
AARD_+_117950890.23-P1P2	AARD	Ggccccccaaggcgtcgggt	3
AARD_+_117950882.23-P1P2	AARD	Gaggcgtcgggtgggctacg	4
AARD_-_117950494.23-P1P2	AARD	GGTCTCCGCGATGGGCCCCG	5
AARD_+_117950901.23-P1P2	AARD	Gagacctgaggggcccccca	6
AARD_-_117950667.23-P1P2	AARD	GGCTGGAGGACCTCAGACGA	7
AARD_-_117950692.23-P1P2	AARD	GACGCGCGCCTTCCAGTGGG	8
AARD_-_117950728.23-P1P2	AARD	GTCGAGGCGCGTGCAGGAgg	9
AARD_+_117950911.23-P1P2	AARD	Gcgccgtgtccagacctgag	10
AARS_+_70323353.23-P1P2	AARS	GCCCTTGGCGGGGGACTCTG	1
AARS_+_70323318.23-P1P2	AARS	GCGGCGACCCTAGGAGAGGT	2
AARS_+_70323322.23-P1P2	AARS	GGGGACGGCGACCCTAGGAG	3
AARS_+_70323362.23-P1P2	AARS	GTGCAGCGGGCCCTTGGCGG	4
AARS_-_70323332.23-P1P2	AARS	GAGGGCGGCCTACCTCTCCT	5
AARS_+_70323296.23-P1P2	AARS	GCCGCCCTCGGAGAGCTCTG	6
AARS_-_70323314.23-P1P2	AARS	GGCACCGCAGAGCTCTCCGA	7
AARS_+_70323376.23-P1P2	AARS	GTCTGCGGGAATAGGTGCAG	8
AARS_-_70322952.23-P1P2	AARS	GGGTCTCGGTGCGCCTGGAC	9
AARS_+_70323368.23-P1P2	AARS	GAATAGGTGCAGCGGGCCCT	10
AARS2_+_44281044.23-P1P2	AARS2	GGCTACGATGGCAGCGTCAG	1
AARS2_+_44281056.23-P1P2	AARS2	GTCACTGCCCGGAGCTACGA	2
AARS2_+_44281006.23-P1P2	AARS2	GGCTGCGGCGGGCCATTCGA	3
AARS2_+_44281027.23-P1P2	AARS2	GAGTGGCAGCTGCAGCCCGG	4
AARS2_+_44280650.23-P1P2	AARS2	GGGTACGGCGCTCAGAGTAT	5
AARS2_+_44280645.23-P1P2	AARS2	GGGCGCTCAGAGTATAGGGA	6
AARS2_-_44281016.23-P1P2	AARS2	GCATGCGGGCGACCTTCGAA	7
AARS2_+_44280670.23-P1P2	AARS2	GTGGTTGGGTAAAGTGATGG	8
AARS2_-_44280878.23-P1P2	AARS2	GCCGCGGGGCCGCACGGAAG	9
AARS2_-_44281001.23-P1P2	AARS2	GTGGCTGAGGCCCCGCCATG	10
AARSD1_-_41116425.23-P1	AARSD1	GCCGTGACGCCGTACCTCTC	1
AARSD1_+_41116412.23-P1	AARSD1	GCAGTTATGCCCGAGAGGTA	2
AARSD1_-_41116243.23-P1	AARSD1	GGCGGGACAGCAGGAGACCA	3
AARSD1_+_41116417.23-P1	AARSD1	GCGTGACAGTTATGCCCGAG	4
AARSD1_+_41116203.23-P1	AARSD1	GCGCGGAGCTGCAGACTGAA	5
AARSD1_-_41116465.23-P1	AARSD1	GACCAGAACGCCATACCTGC	6
AARSD1_-_41116508.23-P1	AARSD1	GAGAGAAGCCTGGGAGCGAA	7
AARSD1_-_41116054.23-P1	AARSD1	GCATTATGGCTGAGAAAAAA	8
AARSD1_+_41116343.23-P1	AARSD1	GGGAAGAGGGCGCCACGTGT	9
AARSD1_-_41116499.23-P1	AARSD1	GCGCACGCGCAGAGAAGCCT	10
AARSD1_+_41132061.23-P2	AARSD1	GAGCGGGAGCCGCAATGGCA	1
AARSD1_-_41132088.23-P2	AARSD1	GCATTGCGGCTCCCGCTCCA	2
AARSD1_-_41132037.23-P2	AARSD1	GTCCAGGGAAAAGGGCCAGG	3
AARSD1_-_41131712.23-P2	AARSD1	GTTGAGGTGTGGCTTCATAG	4
AARSD1_+_41132078.23-P2	AARSD1	GTCTAAATGCCACCCTGGAG	5
AARSD1_-_41131671.23-P2	AARSD1	GCTGTCGTACCACAAGGTCC	6
AARSD1_-_41131716.23-P2	AARSD1	GGGTGTGGCTTCATAGGGGT	7
AARSD1_-_41132022.23-P2	AARSD1	GTTGGAGCAGGGAATCTCCA	8
AARSD1_-_41131701.23-P2	AARSD1	GCTGAAGAGAAGTTGAGGTG	9
AARSD1_-_41132004.23-P2	AARSD1	GCTGGAGCGCCCAGAAGACT	10
AASDH_-_57253588.23-P1P2	AASDH	GTTTCCCGGATAGCTCGTCG	1
AASDH_+_57253570.23-P1P2	AASDH	GTATCCGCGACGAGCTATCC	2
AASDH_-_57253280.23-P1P2	AASDH	Gtcttcgaaaccactctagg	3
AASDH_-_57253362.23-P1P2	AASDH	GGGAGTGTACACACAGGTCA	4
AASDH_-_57253356.23-P1P2	AASDH	GGACGCAGGAGTGTACACAC	5
AASDH_+_57253649.23-P1P2	AASDH	GGACGCGGAAGATTTACGTA	6
AASDH_+_57253636.23-P1P2	AASDH	GTACGTATGGTGCCTCGCTC	7
AASDH_-_57253646.23-P1P2	AASDH	GGTAAAGCTATCCCAGAGCG	8
AASDH_+_57253516.23-P1P2	AASDH	GAGACTTGCTAAGTGAGTCG	9
AASDH_-_57253574.23-P1P2	AASDH	GATCGCATTCGGCCCTTTCC	10
AASDHPPT_-_105948417.23-P1P2	AASDHPPT	GGCCATCAGGCCCGAGATAG	1
AASDHPPT_+_105948405.23-P1P2	AASDHPPT	GCGGACCTCGCCGCTATCTC	2
AASDHPPT_+_105948450.23-P1P2	AASDHPPT	GGGCACCAAGCAGAACCGTT	3
AASDHPPT_+_105948813.23-P1P2	AASDHPPT	GGCCATCGCGGCCTCCAAGG	4
AASDHPPT_-_105948374.23-P1P2	AASDHPPT	GACGGACGCCGGGAAGAAGG	5
AASDHPPT_+_105948804.23-P1P2	AASDHPPT	GGCCTCCAAGGCGGTTACAA	6
AASDHPPT_-_105948422.23-P1P2	AASDHPPT	GCAGGCCCGAGATAGCGGCG	7
AASDHPPT_+_105948470.23-P1P2	AASDHPPT	GAGCGCACGCCCTCCATGGA	8
AASDHPPT_-_105948779.23-P1P2	AASDHPPT	GGCCGGCGCTGCGGAGTTGT	9
AASDHPPT_+_105948816.23-P1P2	AASDHPPT	GACAGCCATCGCGGCCTCCA	10
AASS_+_121784247.23-P1P2	AASS	GCGACTCGGAAGATTCGAGG	1
AASS_-_121784328.23-P1P2	AASS	GTGGAAGGCCGGGAAGTAGG	2
AASS_+_121784219.23-P1P2	AASS	GACAAGTCGGCGCCCCAGAG	3
AASS_+_121784000.23-P1P2	AASS	GCCTCCCTGCGAGGAATGGA	4
AASS_-_121784277.23-P1P2	AASS	GATCTTCCGAGTCGCTGCAG	5
AASS_+_121784250.23-P1P2	AASS	GCAGCGACTCGGAAGATTCG	6
AASS_-_121784091.23-P1P2	AASS	GTCGCGGCGCCGGGACCCGA	7
AASS_-_121784313.23-P1P2	AASS	GTAGAAGAAACTGGGATGGA	8
AASS_+_121784213.23-P1P2	AASS	GCGGCGCCCCAGAGCGGACG	9
AASS_-_121784229.23-P1P2	AASS	GCCTCACCTCGTCCGCTCTG	10
AATF_-_35306286.23-P1P2	AATF	GAGTGGCCGGTCCAGAGCTG	1
AATF_-_35306340.23-P1P2	AATF	GGGAATCGGATCAAGGCGAG	2
AATF_-_35306346.23-P1P2	AATF	GGGATCAAGGCGAGAGGATC	3
AATF_-_35306333.23-P1P2	AATF	GGAGTCGGGGAATCGGATCA	4
AATF_-_35306312.23-P1P2	AATF	GGCCTCCGCGCGGTCTCTGG	5
AATF_-_35306747.23-P1P2	AATF	GGATGGGCGGAACAGATCGA	6
AATF_-_35306351.23-P1P2	AATF	GAAGGCGAGAGGATCCGGCA	7
AATF_-_35306320.23-P1P2	AATF	GGCGGTCTCTGGCGGAGTCG	8
AATF_+_35306366.23-P1P2	AATF	GAAATGTGCGGCCCAACCCC	9
AATF_+_35306650.23-P1P2	AATF	GGAGGCCGGGACCACCCTCG	10
AATK_+_79139571.23-ENST00000326724.4	AATK	GGCGGCCCCAGATCTCGGAG	1
AATK_+_79139589.23-ENST00000326724.4	AATK	GAAGCAGCCGGACCCCCTGG	2
AATK_-_79139956.23-ENST00000326724.4	AATK	GCGCAGAGCCCGCACCGGTG	3
AATK_+_79139592.23-ENST00000326724.4	AATK	GCAGAAGCAGCCGGACCCCC	4
AATK_-_79139586.23-ENST00000326724.4	AATK	GGGCCTGCCCCTCCGAGATC	5
AATK_-_79139975.23-ENST00000326724.4	AATK	GGGGGCGGCGGCGACAGACG	6
AATK_-_79139880.23-ENST00000326724.4	AATK	GgagccgccgcATCACCCAG	7
AATK_+_79139544.23-ENST00000326724.4	AATK	GCCTGGGCCCCAGCACAAAC	8
AATK_-_79139960.23-ENST00000326724.4	AATK	GGAGCCCGCACCGGTGGGGG	9
AATK_-_79139702.23-ENST00000326724.4	AATK	GTCACGTCCGCAGCGGAGGG	10
ABAT_-_8768533.23-P1	ABAT	GCCCGCAAGTCGGAACCCGG	1
ABAT_-_8768504.23-P1	ABAT	GCCAGCGCTGCCGGAACTCG	2
ABAT_+_8768492.23-P1	ABAT	GGGATGCGCGCCCCGAGTTC	3
ABAT_+_8768682.23-P1	ABAT	GCCGCGTCTTGGGAAGATGA	4
ABAT_-_8768523.23-P1	ABAT	GGGGCGCGCATCCCGCAAGT	5
ABAT_+_8768874.23-P1	ABAT	GAGTCTCCCAAGAGGTGAGG	6
ABAT_+_8768542.23-P1	ABAT	GAGGCCCCGTCTCCGATCTG	7
ABAT_-_8768530.23-P1	ABAT	GCATCCCGCAAGTCGGAACC	8
ABAT_+_8768526.23-P1	ABAT	GCTGCGGGATCCGATCCGCC	9
ABAT_-_8768466.23-P1	ABAT	GGGAGTCCGGCGAGTCGCTG	10
ABAT_+_8807464.23-P2	ABAT	GGATGCACTCAGCTGGTACC	1
ABAT_+_8807450.23-P2	ABAT	GGTACCCGGCAAGTGCGCAA	2
ABAT_+_8807445.23-P2	ABAT	GCGGCAAGTGCGCAAGGGAG	3
ABAT_+_8807696.23-P2	ABAT	GCCTGGTAGTCGGAGTCCTG	4
ABAT_+_8807492.23-P2	ABAT	GCTTGGAAGCAGAGCAGGTT	5
ABAT_+_8807437.23-P2	ABAT	GGCGCAAGGGAGAGGGACGG	6
ABAT_+_8807798.23-P2	ABAT	GAACAGGCACTGACAGACAC	7
ABAT_+_8807706.23-P2	ABAT	GACTCACGGTGCCTGGTAGT	8
ABAT_+_8807610.23-P2	ABAT	GTGGCTGGGTTCATCCTAAG	9
ABAT_+_8807600.23-P2	ABAT	GCATCCTAAGAGGTGCCGTT	10
ABCA1_-_107690389.23-P1P2	ABCA1	GCAGCCCGGGAGAGAAGGGT	1
ABCA1_-_107690385.23-P1P2	ABCA1	GGCCGCAGCCCGGGAGAGAA	2
ABCA1_-_107690031.23-P1P2	ABCA1	GGCAGCAGCGCAGAGTCCTG	3
ABCA1_-_107689997.23-P1P2	ABCA1	GCTCCCCGGTCTCCACCGTC	4
ABCA1_-_107690394.23-P1P2	ABCA1	GCGGGAGAGAAGGGTCGGCT	5
ABCA1_+_107690410.23-P1P2	ABCA1	GTTGCGAGCGAGAGTGAGTG	6
ABCA1_+_107689978.23-P1P2	ABCA1	GTGCCCGACGGTGGAGACCG	7
ABCA1_-_107690202.23-P1P2	ABCA1	GTAACGCCCAAGTAAGTCAC	8
ABCA1_-_107690338.23-P1P2	ABCA1	GCCCTGAGAACCGGCTCTGT	9
ABCA1_+_107689930.23-P1P2	ABCA1	GCGCAGTACCCCGGGCTCAG	10
ABCA10_+_67224929.23-P1P2	ABCA10	GTCTGAAGAGTAACTGGACA	1
ABCA10_-_67224823.23-P1P2	ABCA10	GTCAAGGACTCCTCTACAAA	2
ABCA10_+_67224811.23-P1P2	ABCA10	GAAGAGGCAACCATTTGTAG	3
ABCA10_-_67224767.23-P1P2	ABCA10	GTTGAAGCACTTGGATCCAC	4
ABCA10_-_67224447.23-P1P2	ABCA10	GAACCATACAAATTCTCAAA	5
ABCA10_+_67224827.23-P1P2	ABCA10	GATCAAAACAGTTTTAAAAG	6
ABCA10_-_67224969.23-P1P2	ABCA10	GAGAGAGTGTAATGAATTGT	7
ABCA10_-_67224857.23-P1P2	ABCA10	GAAACTGTTTTGATTCAGCT	8
ABCA10_+_67224502.23-P1P2	ABCA10	GGAAAGATGGCTAGATTCAG	9
ABCA10_+_67224916.23-P1P2	ABCA10	GTGGACAAGGAGAAAAACAT	10
ABCA12_+_216003308.23-P1P2	ABCA12	GCATGGAGAGTAGGAGGTGT	1
ABCA12_+_216003314.23-P1P2	ABCA12	GTAATTTCATGGAGAGTAGG	2
ABCA12_+_216003340.23-P1P2	ABCA12	GTGTTCTCTAAGGTGTGGAT	3
ABCA12_-_216002923.23-P1P2	ABCA12	GATCTGAAGCTGATGAAACA	4
ABCA12_+_216002996.23-P1P2	ABCA12	GACATACAGCAAGTTGGACG	5
ABCA12_+_216002883.23-P1P2	ABCA12	GGATCCTGGTCTGGAAAAAT	6
ABCA12_+_216003317.23-P1P2	ABCA12	GAATTAATTTCATGGAGAGT	7
ABCA12_+_216002868.23-P1P2	ABCA12	GAAATTGGCTAGGTGTAAAA	8
ABCA12_+_216003325.23-P1P2	ABCA12	GGGATAGGCAATTAATTTCA	9
ABCA12_-_216003059.23-P1P2	ABCA12	GCACGGCATAGCTTCCTTGA	10
ABCA13_+_48211097.23-P1P2	ABCA13	GCCACAGCAGGGCTTTGAAC	1
ABCA13_+_48211160.23-P1P2	ABCA13	GGGAACCCTATGGAAAACCA	2
ABCA13_+_48211145.23-P1P2	ABCA13	GACCAAGGCAAGCACTCACC	3
ABCA13_+_48211090.23-P1P2	ABCA13	GAGGGCTTTGAACTGGCACC	4
ABCA13_-_48211093.23-P1P2	ABCA13	GCAGCAGGCATGGGGCATGC	5
ABCA13_-_48211206.23-P1P2	ABCA13	GGAGGTCTGGAGCAAGATCA	6
ABCA13_+_48211170.23-P1P2	ABCA13	GAGACCTCACTGGAACCCTA	7
ABCA13_-_48211352.23-P1P2	ABCA13	GAATGACCAGGATGAAATCA	8
ABCA13_-_48211142.23-P1P2	ABCA13	GGAATTGGCTCTGCAGACTC	9
ABCA13_-_48211482.23-P1P2	ABCA13	GAACTGAACAGTGAATTCTC	10
ABCA2_+_139922272.23-P1P2	ABCA2	GGCGGTGCTCGGCTGAGTCA	1
ABCA2_+_139922669.23-P1P2	ABCA2	GCCgcgcgggcgatgcccag	2
ABCA2_-_139922596.23-P1P2	ABCA2	GTGGTGCAGGAAGCCCATGG	3
ABCA2_+_139922190.23-P1P2	ABCA2	GCAGGACTCTGGCTCGAGGG	4
ABCA2_+_139922201.23-P1P2	ABCA2	GCAAGCGGCGCTCAGGACTC	5
ABCA2_-_139922304.23-P1P2	ABCA2	GCCGAGCACCGCGATGTCAG	6
ABCA2_+_139922290.23-P1P2	ABCA2	GCCCGCGTCCGCTGACATCG	7
ABCA2_-_139922262.23-P1P2	ABCA2	GCCCAGCGAGCGCGCTGCAG	8
ABCA2_-_139922347.23-P1P2	ABCA2	GGACCGAGCCACCTCCCCGG	9
ABCA2_+_139922193.23-P1P2	ABCA2	GGCTCAGGACTCTGGCTCGA	10
ABCA3_+_2390611.23-P1P2	ABCA3	GGGGAGGGGACCCCGCGAGA	1
ABCA3_-_2390704.23-P1P2	ABCA3	GCTGCGTGGCCGCCCTGGAG	2
ABCA3_-_2390333.23-P1P2	ABCA3	GACACGCCCAAGGCTCGGAT	3
ABCA3_+_2390336.23-P1P2	ABCA3	GGGTGCCGCTCCCTCAGCGT	4
ABCA3_-_2390323.23-P1P2	ABCA3	GGCAGTGCGGGACACGCCCA	5
ABCA3_-_2390673.23-P1P2	ABCA3	GTCCAGCCTCGCAGTGGCGG	6
ABCA3_+_2390721.23-P1P2	ABCA3	GCCGCTGCGTCCGCCAGTAG	7
ABCA3_-_2390733.23-P1P2	ABCA3	GGCCTGCAACCCGCTACTGG	8
ABCA3_-_2390670.23-P1P2	ABCA3	GCGCTCCAGCCTCGCAGTGG	9
ABCA3_-_2390500.23-P1P2	ABCA3	Gcgagctggccggcgagggt	10
ABCA4_-_94586232.23-P1P2	ABCA4	GAGAGAGCGGTAGACTGGAC	1
ABCA4_-_94586658.23-P1P2	ABCA4	GGAGGCCCCTCAGACAGCAA	2
ABCA4_-_94586219.23-P1P2	ABCA4	GGCGTGGATGCCCTAGAGAG	3
ABCA4_+_94586668.23-P1P2	ABCA4	GGAGCCAGAGGCGCTCTTAA	4
ABCA4_-_94586250.23-P1P2	ABCA4	GCAGGCAGGTGTAAAACGGG	5
ABCA4_-_94586284.23-P1P2	ABCA4	GGGGCAGGCAATGGATTGAC	6
ABCA4_-_94586628.23-P1P2	ABCA4	GGACCACACGAAGACCAGAT	7
ABCA4_+_94586620.23-P1P2	ABCA4	GGCCTCAGCTCTGACCAATC	8
ABCA4_-_94586293.23-P1P2	ABCA4	GATGGATTGACAGGCACGGT	9
ABCA4_+_94586689.23-P1P2	ABCA4	GAGGAGAAGGACACAGCGTC	10
ABCA5_-_67322851.23-P1P2	ABCA5	GAACGACAGCGTCCAGGCAA	1
ABCA5_-_67322891.23-P1P2	ABCA5	GCGGCCGGACCCGGTCCCAG	2
ABCA5_-_67323220.23-P1P2	ABCA5	GCCCGAGCCGCAGAGCTGTC	3
ABCA5_-_67322872.23-P1P2	ABCA5	GGCAGTGTCCCGAAGTCCCA	4
ABCA5_-_67323280.23-P1P2	ABCA5	GCCAGCTGGGATCTGTGCGA	5
ABCA5_+_67322884.23-P1P2	ABCA5	GGGCTCCGCGAGGCTCCCCT	6
ABCA5_+_67323191.23-P1P2	ABCA5	GCTCTGCGGCTCGGGCCCTG	7
ABCA5_+_67323221.23-P1P2	ABCA5	GCAACAGACTGAGCGCGTCC	8
ABCA5_-_67323267.23-P1P2	ABCA5	GCAGTGCGGGTGACCCAGCT	9
ABCA5_-_67322845.23-P1P2	ABCA5	GGGGTGGAACGACAGCGTCC	10
ABCA6_+_67138008.23-P1P2	ABCA6	GCAGGCTGTGTAAGAGCTGC	1
ABCA6_+_67137842.23-P1P2	ABCA6	GTGTGCTGTGCCAAATATGT	2
ABCA6_-_67137854.23-P1P2	ABCA6	GCAGTGTCCACCCACATATT	3
ABCA6_+_67138050.23-P1P2	ABCA6	GCATCATGTACAGCTTGGTC	4
ABCA6_+_67138026.23-P1P2	ABCA6	GACACCCCTTTTCAGAAACC	5
ABCA6_-_67137744.23-P1P2	ABCA6	GCAATCTACACAATAAAAAG	6
ABCA6_-_67137948.23-P1P2	ABCA6	GACCAGTTCTCTGTTTGTCT	7
ABCA6_+_67137671.23-P1P2	ABCA6	GTTTGCTTCTGTGCTAGCTG	8
ABCA6_-_67137748.23-P1P2	ABCA6	GCTACACAATAAAAAGTGGT	9
ABCA6_+_67138055.23-P1P2	ABCA6	GAAGTTCATCATGTACAGCT	10
ABCA7_-_1040133.23-P1	ABCA7	GGCGCACTTGGCTTAAGGGG	1
ABCA7_-_1040209.23-P1	ABCA7	GCTGGAAGGTGAGAAGGACT	2
ABCA7_+_1040577.23-P1	ABCA7	Ggaatctgacgctgacagag	3
ABCA7_+_1040513.23-P1	ABCA7	Ggacccagacccttacgcca	4
ABCA7_+_1040413.23-P1	ABCA7	GGGAGTGCAGGAGTTCTAAC	5
ABCA7_+_1040474.23-P1	ABCA7	GAGCGGGACTTAGGATCTGG	6
ABCA7_-_1040214.23-P1	ABCA7	GAGGTGAGAAGGACTCGGAG	7
ABCA7_-_1040526.23-P1	ABCA7	Gggaaagaaccctggcgtaa	8
ABCA7_+_1040541.23-P1	ABCA7	Gaggtgaccaggccggaact	9
ABCA7_+_1040560.23-P1	ABCA7	Gaggggcaggaagttgctaa	10
ABCA7_+_1041311.23-P2	ABCA7	GAGAGGTCAGGACAACGGTC	1
ABCA7_+_1041297.23-P2	ABCA7	GCGGTCGGGCTGAAGACGTG	2
ABCA7_-_1041459.23-P2	ABCA7	GTGTGAGACCAGGGCCGGGT	3
ABCA7_-_1041717.23-P2	ABCA7	GTCACCAGGCCGCCAATACA	4
ABCA7_+_1041292.23-P2	ABCA7	GGGGCTGAAGACGTGCGGTG	5
ABCA7_+_1041673.23-P2	ABCA7	GGGCTCCCTGACATGCACGG	6
ABCA7_+_1041489.23-P2	ABCA7	GGACCTGGGGGAGAATAGGT	7
ABCA7_-_1041690.23-P2	ABCA7	GGAATCCCCCGTGCATGTCA	8
ABCA7_+_1041432.23-P2	ABCA7	GCGGCCCTGGTCTCACACTG	9
ABCA7_+_1041348.23-P2	ABCA7	GAGAAGGCCATGGTGAGACT	10
ABCA8_+_66951401.23-P1P2	ABCA8	GTTCTAAACAAGGAGCTCAG	1
ABCA8_+_66950959.23-P1P2	ABCA8	GTTGATTGCACAATAATGTA	2
ABCA8_-_66951525.23-P1P2	ABCA8	GGTGAAGACTGCTTTCAGAG	3
ABCA8_-_66951528.23-P1P2	ABCA8	GAAGACTGCTTTCAGAGTGG	4
ABCA8_-_66951372.23-P1P2	ABCA8	GGAACTTACTTCTGGGAAAA	5
ABCA8_-_66951365.23-P1P2	ABCA8	GATACAGTGAACTTACTTCT	6
ABCA8_-_66951447.23-P1P2	ABCA8	GAGTTATTCATATTTTCTCC	7
ABCA8_+_66951172.23-P1P2	ABCA8	GACTTTAAAGATTTTATATC	8
ABCA8_+_66950951.23-P1P2	ABCA8	GACAATAATGTAGGGCATTT	9
ABCA8_-_66951390.23-P1P2	ABCA8	GATGGAAGCAAGGAATCTAG	10
ABCA9_-_67057053.23-P1P2	ABCA9	GAGAAACACAGTTCATCCAT	1
ABCA9_-_67056649.23-P1P2	ABCA9	GGCAATGCTTACAATTCCTC	2
ABCA9_+_67057085.23-P1P2	ABCA9	GGATGTAGTAGTGACCCAAA	3
ABCA9_-_67057012.23-P1P2	ABCA9	GTAGAGGTTAACTTACTCTC	4
ABCA9_-_67057069.23-P1P2	ABCA9	GCATGGGTCTCTGCATGTTC	5
ABCA9_+_67056924.23-P1P2	ABCA9	GATAGGCATGCCAGACGTTT	6
ABCA9_-_67056936.23-P1P2	ABCA9	GTGGTTTCTACCTAAACGTC	7
ABCA9_-_67056810.23-P1P2	ABCA9	GCAAAAATGTTTTAGTTACG	8
ABCA9_+_67056982.23-P1P2	ABCA9	GAAGTTAACCTCTAAAATTG	9
ABCA9_-_67056917.23-P1P2	ABCA9	GAATAACTTACTGCTTTTAA	10
ABCB1_-_87342674.23-ENST00000265724.3	ABCB1	GGGAGGAGCTACATGAACTA	1
ABCB1_-_87342256.23-ENST00000265724.3	ABCB1	GCTTAAGAAAGGAAGTAAGT	2
ABCB1_-_87342654.23-ENST00000265724.3	ABCB1	GGTGTTTATCCCAGTACCAG	3
ABCB1_-_87342657.23-ENST00000265724.3	ABCB1	GTTTATCCCAGTACCAGAGG	4
ABCB1_-_87342302.23-ENST00000265724.3	ABCB1	GAGAAGTTAACTAAAAAATG	5
ABCB1_+_87342641.23-ENST00000265724.3	ABCB1	GTAGCTCCTCCTCTGGTACT	6
ABCB1_-_87342678.23-ENST00000265724.3	ABCB1	GGAGCTACATGAACTAAGGC	7
ABCB1_-_87342245.23-ENST00000265724.3	ABCB1	GGCTTTGGAACTCTTAAGAA	8
ABCB1_+_87342475.23-ENST00000265724.3	ABCB1	GCAGGAAGCAACCAGATAAA	9
ABCB1_-_87342682.23-ENST00000265724.3	ABCB1	GTACATGAACTAAGGCAGGC	10
ABCB10_-_229694297.23-P1P2	ABCB10	GCGATAGGGACCCGGGAACG	1
ABCB10_+_229694285.23-P1P2	ABCB10	GCGCGGCCAGCCGCGTTCCC	2
ABCB10_+_229694413.23-P1P2	ABCB10	GCCGGCGGGCTGAGGCGTAC	3
ABCB10_-_229694457.23-P1P2	ABCB10	GCAGGCGCGCGCAAAGCCCG	4
ABCB10_-_229694467.23-P1P2	ABCB10	GCAAAGCCCGAGGACCCTCC	5
ABCB10_-_229694400.23-P1P2	ABCB10	GCAGGCAGGGGGGCCTCGCA	6
ABCB10_+_229694391.23-P1P2	ABCB10	GTCGCACGCAGCGCCATGCG	7
ABCB10_+_229694012.23-P1P2	ABCB10	GCGCAGCCGCTGCCTGGGCA	8
ABCB10_-_229694290.23-P1P2	ABCB10	GTGAACGGCGATAGGGACCC	9
ABCB10_-_229694283.23-P1P2	ABCB10	GAGGCCAGTGAACGGCGATA	10
ABCB11_-_169887784.23-P1P2	ABCB11	GGAAATAATGGACTCCACTG	1
ABCB11_-_169887796.23-P1P2	ABCB11	GTCCACTGTGGAGAGTTAAA	2
ABCB11_-_169887416.23-P1P2	ABCB11	GAGTTAAAAAAGAAGCCCAC	3
ABCB11_+_169887811.23-P1P2	ABCB11	GGAATGATGAAAACCGAGGT	4
ABCB11_+_169887409.23-P1P2	ABCB11	GTCAAAGTAAAAATACCAGT	5
ABCB11_+_169887815.23-P1P2	ABCB11	GTTTAGAATGATGAAAACCG	6
ABCB11_+_169887776.23-P1P2	ABCB11	GACCTTTTAACTCTCCACAG	7
ABCB11_+_169887589.23-P1P2	ABCB11	GTACTTGGATAGAAACTTAC	8
ABCB11_-_169887692.23-P1P2	ABCB11	GCCACAAAGTAAGAGTTAAA	9
ABCB11_+_169887604.23-P1P2	ABCB11	GTAAACAACGCTACAATACT	10
ABCB4_+_87104939.23-P1P2	ABCB4	GGCGAGGTTCGAGGTGAGAG	1
ABCB4_+_87104933.23-P1P2	ABCB4	GTTCGAGGTGAGAGAGGTCC	2
ABCB4_-_87104975.23-P1P2	ABCB4	GACCTCGCGCGTGTCTGGCA	3
ABCB4_-_87104608.23-P1P2	ABCB4	GCCAAAACAAAGGTCTTCAA	4
ABCB4_+_87105008.23-P1P2	ABCB4	GgCCGCGGCGAGCAAAGTCC	5
ABCB4_-_87104991.23-P1P2	ABCB4	GGCAGGGCCTCTGGACGCGC	6
ABCB4_+_87104948.23-P1P2	ABCB4	GCAGACACGCGCGAGGTTCG	7
ABCB4_+_87104755.23-P1P2	ABCB4	GATCTTGAGGCGGCAAAGAA	8
ABCB4_+_87104897.23-P1P2	ABCB4	GAAGGGAGACCCGGGACGTG	9
ABCB4_+_87104635.23-P1P2	ABCB4	GGCAGGACTAAGTTCACCCT	10
ABCB5_+_20687051.23-P1P2	ABCB5	GGCTCACAGAGAGATATTAG	1
ABCB5_+_20687409.23-P1P2	ABCB5	GCCTCTTAGAAAAGAATTAA	2
ABCB5_-_20687396.23-P1P2	ABCB5	GATGTTGGCCAGTTGTTTAT	3
ABCB5_+_20687242.23-P1P2	ABCB5	GATAACCTGGAAAATATGAA	4
ABCB5_+_20687218.23-P1P2	ABCB5	GGCTCCTCGGGCTATTGCGA	5
ABCB5_-_20687236.23-P1P2	ABCB5	GAAACCTTCGCAATAGCCCG	6
ABCB5_+_20687450.23-P1P2	ABCB5	GTGCATTGAGTTAGACATGA	7
ABCB5_-_20687194.23-P1P2	ABCB5	GTCCATAGCAGTTATTGCAT	8
ABCB5_+_20687204.23-P1P2	ABCB5	GTGCGAAGGTTTCAAAGTGA	9
ABCB5_-_20687157.23-P1P2	ABCB5	GTCACTTTGTTTGTTCCTGT	10
ABCB6_-_220083604.23-P1P2	ABCB6	GGCCGCCACGCACTCACGCA	1
ABCB6_-_220083181.23-P1P2	ABCB6	GGAAGCAGCTGCAGCACGTA	2
ABCB6_-_220083194.23-P1P2	ABCB6	GCACGTAGGGAGAGATGCGA	3
ABCB6_-_220083468.23-P1P2	ABCB6	GGGACTGGTCACTCGGAGAG	4
ABCB6_+_220083500.23-P1P2	ABCB6	GCCCGCAGCTTGGCGCCCAG	5
ABCB6_+_220083287.23-P1P2	ABCB6	GCACGCTCGTGCCCTCGACG	6
ABCB6_+_220083669.23-P1P2	ABCB6	GCAACACCGAGCATTCCCGT	7
ABCB6_+_220083584.23-P1P2	ABCB6	GGCCCTGCGTGAGTGCGTGG	8
ABCB6_-_220083298.23-P1P2	ABCB6	GCCAGAGCCATCCGCGTCGA	9
ABCB6_+_220083613.23-P1P2	ABCB6	GCAGCGGGGCCGTGCTGAGA	10
ABCB7_-_74376019.23-P1P2	ABCB7	GAGCCGCTAACAGAGACTAA	1
ABCB7_-_74375964.23-P1P2	ABCB7	GTAGGCTCGAGCGGTTCCCA	2
ABCB7_+_74376070.23-P1P2	ABCB7	GATGCATTCTTGGCGCTGGG	3
ABCB7_-_74376044.23-P1P2	ABCB7	GGATCAGAATCGCGGAGTGC	4
ABCB7_+_74375885.23-P1P2	ABCB7	GAAGGGCAAGGGGACCTGTA	5
ABCB7_-_74376036.23-P1P2	ABCB7	GAAAGGCCGGATCAGAATCG	6
ABCB7_+_74375720.23-P1P2	ABCB7	GAAACGGGGCAGGAGGTTCT	7
ABCB7_+_74375695.23-P1P2	ABCB7	GAGGACACCTGGAGCGCTGG	8
ABCB7_+_74375896.23-P1P2	ABCB7	GAGAATAGGGTGAAGGGCAA	9
ABCB7_-_74375871.23-P1P2	ABCB7	GCTCTCTCTGCCCCGAGGTC	10
ABCB8_-_150725551.23-P1P2	ABCB8	GGCCAACATAGAGCCCTCAG	1
ABCB8_-_150725580.23-P1P2	ABCB8	GGTGAAACTGCTATTGCCGG	2
ABCB8_-_150725928.23-P1P2	ABCB8	GCGCGTGTCAGCCAGAAGGA	3
ABCB8_-_150725975.23-P1P2	ABCB8	GCAGTCCGCACTCCCGACCG	4
ABCB8_+_150725965.23-P1P2	ABCB8	GGGAAAGGGGACCCCCGGTC	5
ABCB8_+_150725531.23-P1P2	ABCB8	GCCCACTGAGGGCTCTATGT	6
ABCB8_+_150725592.23-P1P2	ABCB8	GATGCACCAGCATGCTGACG	7
ABCB8_-_150725938.23-P1P2	ABCB8	GCCAGAAGGAGGGGACGCTC	8
ABCB8_-_150725890.23-P1P2	ABCB8	GCACTCCAGTCGCCAGCAGG	9
ABCB8_+_150725958.23-P1P2	ABCB8	GGGACCCCCGGTCGGGAGTG	10
ABCB9_+_123450970.23-P1	ABCB9	GGCAGCGGCGCAGCGCGGGT	1
ABCB9_+_123450566.23-P1	ABCB9	GGCTGCCTCTTGGAAAATGT	2
ABCB9_-_123450999.23-P1	ABCB9	GCGCTGCGCCGCTGCAAGGT	3
ABCB9_+_123450546.23-P1	ABCB9	GGGAGGTGTTGGAGGATCCT	4
ABCB9_+_123450826.23-P1	ABCB9	GGGTGCCAGGTAACAGGTAA	5
ABCB9_+_123450542.23-P1	ABCB9	GGTGTTGGAGGATCCTGGGA	6
ABCB9_-_123450551.23-P1	ABCB9	GGGGGAACGACAGCCATCCC	7
ABCB9_+_123450501.23-P1	ABCB9	GGGGCTGGCGCGCCTTCTGA	8
ABCB9_-_123450533.23-P1	ABCB9	GCGCGCCAGCCCCGTCCTGG	9
ABCB9_-_123450530.23-P1	ABCB9	GAGGCGCGCCAGCCCCGTCC	10
ABCB9_-_123465699.23-P2	ABCB9	GGCGGCGCCATGGCTCACGT	1
ABCB9_-_123465422.23-P2	ABCB9	GGACGGCGGCCAGTTCCCAG	2
ABCB9_-_123465738.23-P2	ABCB9	GGGAGTCGCAGCCGGTCCCG	3
ABCB9_+_123465727.23-P2	ABCB9	GCGACCCCCGTCCCCGGGAC	4
ABCB9_-_123465787.23-P2	ABCB9	GGAGCAGGAAAGACACCTCG	5
ABCB9_-_123465296.23-P2	ABCB9	GCCCGCAGGGCGGTCGAGGT	6
ABCB9_+_123465780.23-P2	ABCB9	GGAGGCCGAGCAGTTCCTCG	7
ABCB9_-_123465398.23-P2	ABCB9	GGCGCCCCAGACGCCACTCG	8
ABCB9_+_123465380.23-P2	ABCB9	GCCGCCGCGAGTGGCGTCTG	9
ABCB9_+_123465415.23-P2	ABCB9	GCACCCGGCTCCAAACCCCT	10
ABCC1_+_16043482.23-P1P2	ABCC1	GCTGGCGCTAGCGCTggcgg	1
ABCC1_+_16043921.23-P1P2	ABCC1	GCAGGAAGGCCTCCTCACGG	2
ABCC1_-_16044002.23-P1P2	ABCC1	GAGGGGACGCTAGAGATGGG	3
ABCC1_-_16043934.23-P1P2	ABCC1	GGGTCAGAGCCGCCGTGAGG	4
ABCC1_-_16043871.23-P1P2	ABCC1	GTTCCTGCGGAGCAGAGCGT	5
ABCC1_+_16043887.23-P1P2	ABCC1	GCCGACCCTCCAAAACCCCA	6
ABCC1_+_16043939.23-P1P2	ABCC1	GCAGACGGGAACCCCAAAAC	7
ABCC1_+_16043647.23-P1P2	ABCC1	GCCCCGGCACGTACCCAGAG	8
ABCC1_-_16043841.23-P1P2	ABCC1	GCAAGGCATGGGGGAAACTT	9
ABCC1_-_16043999.23-P1P2	ABCC1	GGGAAGGGGACGCTAGAGAT	10
ABCC10_+_43395315.23-P1P2	ABCC10	GTGGCACCCCACCTAGAGGT	1
ABCC10_-_43395984.23-P1P2	ABCC10	Gtagcgaggtctctggagta	2
ABCC10_-_43395343.23-P1P2	ABCC10	GCTAGGTGGGGTGCCAGCCG	3
ABCC10_-_43395330.23-P1P2	ABCC10	GGGTCTTCCAACCTCTAGGT	4
ABCC10_-_43395891.23-P1P2	ABCC10	GCCCCGAGGTGGGTAGAGAC	5
ABCC10_-_43395326.23-P1P2	ABCC10	GGCTAGGTCTTCCAACCTCT	6
ABCC10_+_43395536.23-P1P2	ABCC10	GCGGTACCAAGGGTAAAAAC	7
ABCC10_+_43395660.23-P1P2	ABCC10	GGGCTGTGCAGGGTAACAGC	8
ABCC10_-_43395719.23-P1P2	ABCC10	GCCTTCAGGTGAGGCGTCCA	9
ABCC10_+_43395533.23-P1P2	ABCC10	GTACCAAGGGTAAAAACGGG	10
ABCC11_-_48278125.23-P1	ABCC11	GACGCTCAAGTCTTACCGGG	1
ABCC11_-_48278122.23-P1	ABCC11	GAGGACGCTCAAGTCTTACC	2
ABCC11_+_48278130.23-P1	ABCC11	GTGGCTTCGCGCTGCTCTCT	3
ABCC11_-_48277852.23-P1	ABCC11	Gggcagaggctgcaagccgt	4
ABCC11_-_48278103.23-P1	ABCC11	GCACGTCTTTCCGCATAGGT	5
ABCC11_-_48278197.23-P1	ABCC11	GCGTAGCGCGTAGCCGGAAG	6
ABCC11_+_48278163.23-P1	ABCC11	GCGCGCTACGGTCCGTCCCC	7
ABCC11_+_48278091.23-P1	ABCC11	GCTTGAGCGTCCTACCTATG	8
ABCC11_-_48278200.23-P1	ABCC11	GAGCGCGTAGCCGGAAGCGG	9
ABCC11_+_48277846.23-P1	ABCC11	Gtgcaatggcgcgataccca	10
ABCC11_+_48281428.23-P2	ABCC11	GGCACACTAACGTGCAGAAA	1
ABCC11_+_48281001.23-P2	ABCC11	GTACTTCTAGGATAACTAGA	2
ABCC11_+_48281042.23-P2	ABCC11	GTGGTACAATCTTTCCACAT	3
ABCC11_-_48280980.23-P2	ABCC11	GAAAAGTCTTCATAGAAGTC	4
ABCC11_+_48281345.23-P2	ABCC11	GTCTGTGTGGCAAAGAACGC	5
ABCC11_+_48281160.23-P2	ABCC11	GGCTATGGATTACTCAGTAT	6
ABCC11_+_48281284.23-P2	ABCC11	GCGTCACCTGGATAGCGCAA	7
ABCC11_+_48281175.23-P2	ABCC11	GTGGAAACAGGCTAATGCTA	8
ABCC11_+_48281194.23-P2	ABCC11	GGGAAGGACAGACTTGTGCG	9
ABCC11_-_48281374.23-P2	ABCC11	GCTTTGCCACACAGAGTGGC	10
ABCC12_-_48180643.23-ENST00000311303.3	ABCC12	GCCAAGAGCAGAAAACCCTA	1
ABCC12_-_48180648.23-ENST00000311303.3	ABCC12	GAGCAGAAAACCCTATGGTG	2
ABCC12_-_48180679.23-ENST00000311303.3	ABCC12	GGGAGCCGGTCCAATGACCA	3
ABCC12_+_48180636.23-ENST00000311303.3	ABCC12	GCAACCAAAACCACACCATA	4
ABCC12_-_48180314.23-ENST00000311303.3	ABCC12	GCTGGTCCAGATCTGAGATA	5
ABCC12_+_48180599.23-ENST00000311303.3	ABCC12	GCAACCCAACATGAGAAAAG	6
ABCC12_+_48180281.23-ENST00000311303.3	ABCC12	GTCTGGACCAGCGAGGCCGG	7
ABCC12_+_48180353.23-ENST00000311303.3	ABCC12	GTCCCCAGGCCAAAAGCCCA	8
ABCC12_-_48180571.23-ENST00000311303.3	ABCC12	GGTCCCTTAATGCTACGCTG	9
ABCC12_+_48180331.23-ENST00000311303.3	ABCC12	GCTCCAGGCTGCCATCAGGA	10
ABCC2_+_101542981.23-P1P2	ABCC2	GTCTCAGCAAGACTCAGTCA	1
ABCC2_+_101542914.23-P1P2	ABCC2	GTTCCTCACACGGATTAAAT	2
ABCC2_+_101542910.23-P1P2	ABCC2	GTCACACGGATTAAATTGGA	3
ABCC2_-_101542808.23-P1P2	ABCC2	GCTCCAGAGGATATAAGATC	4
ABCC2_+_101542515.23-P1P2	ABCC2	GCTTGTTTCATCAAAGAAAG	5
ABCC2_-_101542705.23-P1P2	ABCC2	GGTGGTAGTTAGTTAACTTA	6
ABCC2_-_101542708.23-P1P2	ABCC2	GGTAGTTAGTTAACTTAGGG	7
ABCC2_-_101542903.23-P1P2	ABCC2	GGCCTTCTCTAAAGAGAAAC	8
ABCC2_+_101542376.23-P1P2	ABCC2	GCTAAAAAGCCCTAGGGACA	9
ABCC2_-_101542463.23-P1P2	ABCC2	GGGTTAACGATTAAATGGTT	10
ABCC3_+_48712248.23-P1P2	ABCC3	GCGAGCGCGGTCGGACCCAG	1
ABCC3_+_48712270.23-P1P2	ABCC3	GCGAGGCGCGGCTGCAAGGA	2
ABCC3_+_48712662.23-P1P2	ABCC3	GCCTTCCGCACCCGACGGAG	3
ABCC3_+_48712559.23-P1P2	ABCC3	GCCAGTGCTGCAGCCGGGAA	4
ABCC3_+_48712450.23-P1P2	ABCC3	GGGCGCCCAGGCCGTCTCAG	5
ABCC3_-_48712163.23-P1P2	ABCC3	GGCAGGGAGACCGGACCCAG	6
ABCC3_+_48712294.23-P1P2	ABCC3	GAACCGCACAGGGCGTCCAT	7
ABCC3_+_48712245.23-P1P2	ABCC3	GGCGCGGTCGGACCCAGCGG	8
ABCC3_-_48712673.23-P1P2	ABCC3	GTCCATCCCAGCCCCTCCGT	9
ABCC3_+_48712738.23-P1P2	ABCC3	GGCAACCGAGTCCTAACCTG	10
ABCC4_+_95953430.23-P1P2	ABCC4	GCGCCGCGGACGCACTCTCC	1
ABCC4_+_95953641.23-P1P2	ABCC4	GGCCCCAGCATCCCTGCTTG	2
ABCC4_-_95953652.23-P1P2	ABCC4	GCGCTCCTGGACCTCAAGCA	3
ABCC4_+_95953668.23-P1P2	ABCC4	GGCCGAGCGGACAGGCGTGG	4
ABCC4_-_95953614.23-P1P2	ABCC4	GcggggTCGCGCTGATCAGG	5
ABCC4_+_95953676.23-P1P2	ABCC4	GAGGCTCCAGCCGAGCGGAC	6
ABCC4_+_95953681.23-P1P2	ABCC4	GTTCACAGGCTCCAGCCGAG	7
ABCC4_+_95953695.23-P1P2	ABCC4	GCCGGAAGCGGCTGCTTCAC	8
ABCC4_-_95953458.23-P1P2	ABCC4	GAGTGCGTCCGCGGCGCCAG	9
ABCC4_-_95953561.23-P1P2	ABCC4	GGCTTCACCTCCTGGTACAC	10
ABCC5_-_183735467.23-P1P2	ABCC5	GGGCGGCGGCAGGAGACCAG	1
ABCC5_-_183735259.23-P1P2	ABCC5	GCTGGGATGCCCGGGCCCTA	2
ABCC5_+_183735648.23-P1P2	ABCC5	GGCTCGGGAGCGTGGTTGAG	3
ABCC5_+_183735692.23-P1P2	ABCC5	GGCGGCCGATGCCGCTATAA	4
ABCC5_-_183735312.23-P1P2	ABCC5	GCGAGCGCGACCCACACCCA	5
ABCC5_+_183735252.23-P1P2	ABCC5	GGGGCTGTGGGAACGCCCTA	6
ABCC5_+_183735202.23-P1P2	ABCC5	GAGAGAAACGCCCACCTGGG	7
ABCC5_+_183735246.23-P1P2	ABCC5	GTGGGAACGCCCTAGGGCCC	8
ABCC5_+_183735285.23-P1P2	ABCC5	GGTGTGGGTCGCGCTCGCCT	9
ABCC5_-_183735588.23-P1P2	ABCC5	GCCGTGACAACCGAGCTGGA	10
ABCC6_+_16316916.23-ENST00000205557.7	ABCC6	GCTCTTAGCAAAGGACTCCA	1
ABCC6_-_16317247.23-ENST00000205557.7	ABCC6	GGAGAGTGGGGCGCGATGGG	2
ABCC6_-_16317235.23-ENST00000205557.7	ABCC6	GAGCCTGGAAAAGGAGAGTG	3
ABCC6_+_16317296.23-ENST00000205557.7	ABCC6	GTGGGACCCACGACGACAGA	4
ABCC6_+_16317287.23-ENST00000205557.7	ABCC6	GCGACGACAGAAGGCGCCGA	5
ABCC6_+_16316894.23-ENST00000205557.7	ABCC6	GAGTGGAGTTCATGGAGTGG	6
ABCC6_-_16317049.23-ENST00000205557.7	ABCC6	GCCCTAGTAGCTGGGAGGTC	7
ABCC6_-_16317052.23-ENST00000205557.7	ABCC6	GTAGTAGCTGGGAGGTCTGG	8
ABCC6_-_16316877.23-ENST00000205557.7	ABCC6	GTCCCTGGCCCTCGAAATGC	9
ABCC6_-_16317344.23-ENST00000205557.7	ABCC6	GTGTCTGTCGCTAAGTCTCT	10
ABCC8_+_17498387.23-P1P2	ABCC8	Ggcggagctgcaagggacag	1
ABCC8_+_17497953.23-P1P2	ABCC8	GGATCCCGCGCCAAACACAG	2
ABCC8_-_17497979.23-P1P2	ABCC8	GGTGTTTGGCGCGGGATCGG	3
ABCC8_-_17498220.23-P1P2	ABCC8	GTGAAGAGTAGGAAGACGTG	4
ABCC8_-_17497997.23-P1P2	ABCC8	GGGGGCACCGGGGGAGTGAA	5
ABCC8_+_17498249.23-P1P2	ABCC8	GACCAGGGGGTCCTCAACAA	6
ABCC8_-_17498282.23-P1P2	ABCC8	GACCCCCTGGTCCACCCGGT	7
ABCC8_+_17498394.23-P1P2	ABCC8	Gccgggcggcggagctgcaa	8
ABCC8_-_17498066.23-P1P2	ABCC8	GGGGGACCCCGGGAACGAGG	9
ABCC8_+_17497824.23-P1P2	ABCC8	GGGTCGGGCCTCACCCTCCG	10
ABCC9_+_22093941.23-P1P2	ABCC9	GCCCGGCTCGAGAAGTGAAG	1
ABCC9_+_22093937.23-P1P2	ABCC9	GGCTCGAGAAGTGAAGGGGT	2
ABCC9_+_22093678.23-P1P2	ABCC9	GGAAGGTAGCTCAAGTGCAC	3
ABCC9_+_22093672.23-P1P2	ABCC9	GAGCTCAAGTGCACCGGCAG	4
ABCC9_+_22094309.23-P1P2	ABCC9	GAGGTCTCCGGCCCCAGGCG	5
ABCC9_+_22094152.23-P1P2	ABCC9	GGCACTGCGTGCTTCGCCTA	6
ABCC9_+_22094148.23-P1P2	ABCC9	GTGCGTGCTTCGCCTAGGGG	7
ABCC9_-_22094122.23-P1P2	ABCC9	GGGCATTCATGTAAAAGACA	8
ABCC9_-_22094032.23-P1P2	ABCC9	GGAAGTGCGAGAGAGTGCGA	9
ABCC9_-_22093906.23-P1P2	ABCC9	GAGTTGATTTGAGTAGGAGA	10
ABCD1_-_152990338.23-P1P2	ABCD1	GCTTCAGCCAGGCTGCGGAG	1
ABCD1_+_152990711.23-P1P2	ABCD1	GGAGCACCGGCATGTCACCT	2
ABCD1_+_152990414.23-P1P2	ABCD1	GGAGAGGTCTCGGGCAGAGG	3
ABCD1_-_152990379.23-P1P2	ABCD1	GCGGGGAGGGGCGCCACCgg	4
ABCD1_-_152990703.23-P1P2	ABCD1	GACCAGCCCCAGTCCCTACG	5
ABCD1_-_152990342.23-P1P2	ABCD1	GAGCCAGGCTGCGGAGCGGA	6
ABCD1_-_152990333.23-P1P2	ABCD1	GTGTCGCTTCAGCCAGGCTG	7
ABCD1_+_152990694.23-P1P2	ABCD1	GCTGGGCTGGCTGCCGCGTA	8
ABCD1_-_152990498.23-P1P2	ABCD1	GGAGCCAAGTTCCTCCACTT	9
ABCD1_-_152990727.23-P1P2	ABCD1	GGCCAGCCCAGGTGACATGC	10
ABCD2_+_40013594.23-P1P2	ABCD2	GTCATTCCCGGTAGATGCAG	1
ABCD2_+_40013514.23-P1P2	ABCD2	GGAGAAACGCTGCAGACTAT	2
ABCD2_-_40013610.23-P1P2	ABCD2	GAGACTCCGCTGCATCTACC	3
ABCD2_-_40013191.23-P1P2	ABCD2	GCTGCATTCACTCCAGGCGA	4
ABCD2_+_40013099.23-P1P2	ABCD2	GTGTGACCACTGAAACAGGG	5
ABCD2_-_40013373.23-P1P2	ABCD2	GCTCTTAGCAGCACTCGATC	6
ABCD2_-_40013342.23-P1P2	ABCD2	GAGCATATGCCGCAGCCACC	7
ABCD2_+_40013295.23-P1P2	ABCD2	GAAACCCTCTATCCCATCAT	8
ABCD2_+_40013504.23-P1P2	ABCD2	GGCAGACTATGGGACGCTGT	9
ABCD2_-_40013313.23-P1P2	ABCD2	GTTGCCAATGATGGGATAGA	10
ABCD3_+_94884002.23-P1P2	ABCD3	GGTACCAGCGAGCCGGCGAG	1
ABCD3_+_94884032.23-P1P2	ABCD3	GTACTTGCTGAAGGCCGCCA	2
ABCD3_-_94883974.23-P1P2	ABCD3	GCCCCGCGCTGCGTGCAGTA	3
ABCD3_+_94884009.23-P1P2	ABCD3	GACTGCCGGTACCAGCGAGC	4
ABCD3_+_94884473.23-P1P2	ABCD3	GCACAGAAGGGGGTGATGTA	5
ABCD3_-_94884365.23-P1P2	ABCD3	GGGCGACCTCGCTCCACCCC	6
ABCD3_-_94884061.23-P1P2	ABCD3	GGCCTTCAGCAAGTACTTGA	7
ABCD3_+_94884210.23-P1P2	ABCD3	GAGAGACCTGTCGGCCGGGT	8
ABCD3_+_94884219.23-P1P2	ABCD3	GGTCGGGCAAAGAGACCTGT	9
ABCD3_-_94884436.23-P1P2	ABCD3	GCAGGCAGCGGCCTCCAGTT	10
ABCD4_+_74769611.23-P1P2	ABCD4	GTCCCTCGGGTCTCAGGTCA	1
ABCD4_-_74769729.23-P1P2	ABCD4	GCGGCGTTTGATAGAGAGGA	2
ABCD4_-_74769631.23-P1P2	ABCD4	GGCCATGACCTGAGACCCGA	3
ABCD4_-_74769682.23-P1P2	ABCD4	GTACTGGGTAGAGTCCGAGG	4
ABCD4_+_74769649.23-P1P2	ABCD4	GCTACCCAGTACTGAACTAG	5
ABCD4_+_74769232.23-P1P2	ABCD4	Gcaccctgtgggccaatgca	6
ABCD4_+_74769625.23-P1P2	ABCD4	GGCTGGGCTCCAGAGTCCCT	7
ABCD4_-_74769666.23-P1P2	ABCD4	GGCTGCCCCTAGTTCAGTAC	8
ABCD4_-_74769174.23-P1P2	ABCD4	Gagagtggctgtctgaaaag	9
ABCD4_+_74769429.23-P1P2	ABCD4	GGAAAGAGGAGCTCTCGAAG	10
ABCE1_+_146019317.23-P1P2	ABCE1	GCGTTGGCGAAGCCAGCTGC	1
ABCE1_-_146019516.23-P1P2	ABCE1	GCTGTGTGGCTGAAAAGTGA	2
ABCE1_-_146019502.23-P1P2	ABCE1	GGCCGTGAGAACACGCTGTG	3
ABCE1_+_146019463.23-P1P2	ABCE1	GCGGCCACCGGCCAAAATGG	4
ABCE1_+_146019842.23-P1P2	ABCE1	GAAAGGGGGAGTGGAGACTA	5
ABCE1_+_146019792.23-P1P2	ABCE1	GCGGGTGTGGCAGGCAACAG	6
ABCE1_-_146019439.23-P1P2	ABCE1	GGCGCGCGCACTACGTCCTA	7
ABCE1_+_146019651.23-P1P2	ABCE1	GCCACCTAAGGCCTAACCAA	8
ABCE1_+_146019482.23-P1P2	ABCE1	GGCCACACAGCGTGTTCTCA	9
ABCE1_+_146019466.23-P1P2	ABCE1	GTCACGGCCACCGGCCAAAA	10
ABCF1_+_30539238.23-P1	ABCF1	GGTGGCAGTTACAGCTACTG	1
ABCF1_+_30539647.23-P1	ABCF1	GCCTGGTGGAATACAGTGTA	2
ABCF1_-_30539602.23-P1	ABCF1	GTGGCACCGAGGGAGAGATG	3
ABCF1_-_30539232.23-P1	ABCF1	GCGGAAGCGGAAATAGCACC	4
ABCF1_+_30539469.23-P1	ABCF1	GTCCCCGGCAAACTCCTCCC	5
ABCF1_+_30539664.23-P1	ABCF1	GGGCAGGGCTCATATATTCC	6
ABCF1_-_30539559.23-P1	ABCF1	GACGTGACCTAAGTGAGACT	7
ABCF1_-_30539728.23-P1	ABCF1	GGCGCGCATACACACACCTT	8
ABCF1_+_30539434.23-P1	ABCF1	GTGCGCAGTAACTCCCGCAG	9
ABCF1_-_30539219.23-P1	ABCF1	GGGTTCCCCGCCGCCGGAAG	10
ABCF1_-_30546354.23-P2	ABCF1	GGAGAAGAATCGGATCAATA	1
ABCF1_-_30546344.23-P2	ABCF1	GTGCCAAGCCGGAGAAGAAT	2
ABCF1_-_30546366.23-P2	ABCF1	GATCAATAAGGTGACAGTGG	3
ABCF1_+_30546312.23-P2	ABCF1	GCCGGCTTGGCAGGCTTAGG	4
ABCF1_+_30546315.23-P2	ABCF1	GTCTCCGGCTTGGCAGGCTT	5
ABCF1_+_30546387.23-P2	ABCF1	GATGGCCAGAAGGTGCTAAA	6
ABCF1_-_30546413.23-P2	ABCF1	GTAGCACCTTCTGGCCATGG	7
ABCF1_+_30546405.23-P2	ABCF1	GGCGGGAAATTACTCCACCA	8
ABCF1_-_30546502.23-P2	ABCF1	GTAGAATACATGCCCAggct	9
ABCF1_+_30546397.23-P2	ABCF1	GTTACTCCACCATGGCCAGA	10
ABCF2_+_150924287.23-P1P2	ABCF2	GCCGCACGCGGAGGATCCTA	1
ABCF2_-_150923882.23-P1P2	ABCF2	GACCAGGTTCTGCCCCTCAG	2
ABCF2_+_150923872.23-P1P2	ABCF2	GGACGGAGACCTCCGCTGAG	3
ABCF2_+_150924236.23-P1P2	ABCF2	GGCGAGGCCCAGTGAGTTAG	4
ABCF2_+_150923902.23-P1P2	ABCF2	GTGCGGAGCGCCAAGTTGTA	5
ABCF2_+_150923936.23-P1P2	ABCF2	GGGAGGAAGCCCGGAAAGTG	6
ABCF2_+_150923959.23-P1P2	ABCF2	GGAAGAGGCCCGAGACGGAC	7
ABCF2_+_150924059.23-P1P2	ABCF2	GCGAGCGTGGAGACTCGGAG	8
ABCF2_+_150924331.23-P1P2	ABCF2	GGCGCGCCGAGAACCACCCG	9
ABCF2_+_150924296.23-P1P2	ABCF2	GGTGAGCCGGCCGCACGCGG	10
ABCF3_-_183904021.23-P1P2	ABCF3	GGACTTGCGCCGAAATCCTG	1
ABCF3_-_183903991.23-P1P2	ABCF3	GGCGCGGACGGGTTCCTGAG	2
ABCF3_-_183903980.23-P1P2	ABCF3	GTCACAGCGACTGCGCGGAC	3
ABCF3_-_183904356.23-P1P2	ABCF3	GGACCTGGTGGAAGCTGTAG	4
ABCF3_-_183904380.23-P1P2	ABCF3	GCTATTGCAAGAGGTGTCCG	5
ABCF3_-_183904344.23-P1P2	ABCF3	GGAGTCTGTGGATGACCTGG	6
ABCF3_-_183904399.23-P1P2	ABCF3	GGGGACAGCAAGGATGACGC	7
ABCF3_+_183904140.23-P1P2	ABCF3	GGAGGCCTGGCAACAGTCCC	8
ABCF3_-_183904044.23-P1P2	ABCF3	GGCGAGTTCCCCGAAATTGA	9
ABCF3_-_183904495.23-P1P2	ABCF3	GGAAGGGACGGCGAACGGTC	10
ABCG1_+_43639681.23-P1P2	ABCG1	GGCCATCGGTCCAACTTGTA	1
ABCG1_-_43639282.23-P1P2	ABCG1	GCAGCCCGCACCCCGCGCAG	2
ABCG1_-_43639541.23-P1P2	ABCG1	GTCCTCTGGGCGCTGACCCA	3
ABCG1_+_43639544.23-P1P2	ABCG1	GGGAGCCGGGCGCCACTCTA	4
ABCG1_-_43639626.23-P1P2	ABCG1	GCTCGGGATGCCCCTTGCAC	5
ABCG1_-_43639647.23-P1P2	ABCG1	GGCAGAGAGCACGGACTAGG	6
ABCG1_-_43639644.23-P1P2	ABCG1	GCCGGCAGAGAGCACGGACT	7
ABCG1_-_43639652.23-P1P2	ABCG1	GGAGCACGGACTAGGTGGAG	8
ABCG1_+_43639503.23-P1P2	ABCG1	GGAGGACGCGCTCCTGGGAG	9
ABCG1_-_43639554.23-P1P2	ABCG1	GGACCCAGGGCACCCTAGAG	10
ABCG2_+_89080044.23-P1P2	ABCG2	GCCACTGCGTTCAGCTCTGG	1
ABCG2_+_89079974.23-P1P2	ABCG2	GGCTCGTCCCCTGGATGTCC	2
ABCG2_-_89079989.23-P1P2	ABCG2	GGGGAGACCCGGACATCCAG	3
ABCG2_-_89080000.23-P1P2	ABCG2	GACATCCAGGGGACGAGCTC	4
ABCG2_+_89080025.23-P1P2	ABCG2	GCGGTCCACAGCCCGAAGCG	5
ABCG2_+_89079727.23-P1P2	ABCG2	GGGCAGCCTGTGGAGGAACT	6
ABCG2_-_89079568.23-P1P2	ABCG2	GAGAGCTCGGTCTTAACCAA	7
ABCG2_-_89079599.23-P1P2	ABCG2	GTCAGGATGCGTGCGCTCGG	8
ABCG2_-_89079947.23-P1P2	ABCG2	GTGCGGCTGGAGGTCACGAT	9
ABCG2_+_89079755.23-P1P2	ABCG2	GCCACTGAGATTGAGAGACG	10
ABCG4_-_119019798.23-P1P2	ABCG4	GCTCGGAGGACACAGCGTCC	1
ABCG4_+_119019794.23-P1P2	ABCG4	GGCTTCCCAGAGCCTGGTCC	2
ABCG4_-_119019811.23-P1P2	ABCG4	GGCGTCCGGGACCAGGCTCT	3
ABCG4_-_119019784.23-P1P2	ABCG4	GAGTCGCCCCGCGGGCTCGG	4
ABCG4_+_119019855.23-P1P2	ABCG4	GCGGCAAGGATGGTGAGAGG	5
ABCG4_-_119019755.23-P1P2	ABCG4	GCCGGCGAGCAGTAGCTGGT	6
ABCG4_-_119019776.23-P1P2	ABCG4	GGAGAGCGCAGTCGCCCCGC	7
ABCG4_-_119020232.23-P1P2	ABCG4	GGGCGTCGCGCCAAGGGATG	8
ABCG4_+_119020113.23-P1P2	ABCG4	GCTCAAAACTAAGCGCCCCA	9
ABCG4_-_119020171.23-P1P2	ABCG4	GTGGCTTTGGGGACAgcccg	10
ABCG5_-_44065433.23-P1P2	ABCG5	GCAGGCCGTAGACACTGGGT	1
ABCG5_+_44065447.23-P1P2	ABCG5	GGGCCTGGGCATAAACAAAG	2
ABCG5_+_44065865.23-P1P2	ABCG5	GCCCAACTGAAGCCACTCTG	3
ABCG5_-_44065428.23-P1P2	ABCG5	GGAGGGCAGGCCGTAGACAC	4
ABCG5_-_44065840.23-P1P2	ABCG5	GGCCAACAGGCAGCAAAGCT	5
ABCG5_-_44065586.23-P1P2	ABCG5	GGAGCCCGAAGTGCCCAGAC	6
ABCG5_+_44065669.23-P1P2	ABCG5	GCCTCCTACAGCGTCAGGTA	7
ABCG5_-_44065438.23-P1P2	ABCG5	GCGTAGACACTGGGTTGGCA	8
ABCG5_+_44065537.23-P1P2	ABCG5	GTAGTGGATCGGGTGGAGAG	9
ABCG5_+_44065862.23-P1P2	ABCG5	GAACTGAAGCCACTCTGGGG	10
ABCG8_+_44066166.23-P1P2	ABCG8	GCCCACAGGTCTGTGACCCT	1
ABCG8_-_44066172.23-P1P2	ABCG8	GCTAAGAGAGCTGCAGCCCA	2
ABCG8_+_44066323.23-P1P2	ABCG8	GTAGGACAGAAGGCTCCTGA	3
ABCG8_+_44066180.23-P1P2	ABCG8	GTCCCGGCCATGGGGCCCAC	4
ABCG8_+_44066333.23-P1P2	ABCG8	GCGGGTGGTGCTAGGACAGA	5
ABCG8_+_44066240.23-P1P2	ABCG8	GCACTCACCGAGGTATCCTG	6
ABCG8_-_44066292.23-P1P2	ABCG8	GAAGTCGGCCCAGGCCTGGT	7
ABCG8_-_44066199.23-P1P2	ABCG8	GGACCTGTGGGCCCCATGGC	8
ABCG8_-_44066213.23-P1P2	ABCG8	GATGGCCGGGAAGGCGGCAG	9
ABCG8_-_44066373.23-P1P2	ABCG8	GCCGGACATCAAGCAGTGTG	10
ABHD1_+_27347075.23-P1P2	ABHD1	GGGATGCAGAGGCACTAGAG	1
ABHD1_+_27347132.23-P1P2	ABHD1	GTATAGGGAGCAGCACCCTC	2
ABHD1_+_27347086.23-P1P2	ABHD1	GGGGATCACATGGGATGCAG	3
ABHD1_+_27347095.23-P1P2	ABHD1	GGCTGGCATGGGGATCACAT	4
ABHD1_-_27346733.23-P1P2	ABHD1	GGACCTGCACAGGCCGCCTA	5
ABHD1_+_27346724.23-P1P2	ABHD1	GACCCGCCGCCCGCCATAGG	6
ABHD1_+_27346727.23-P1P2	ABHD1	GCCCACCCGCCGCCCGCCAT	7
ABHD1_-_27346736.23-P1P2	ABHD1	GCTGCACAGGCCGCCTATGG	8
ABHD1_+_27347051.23-P1P2	ABHD1	GGAGCCGACTCTCCATTCGG	9
ABHD1_-_27347069.23-P1P2	ABHD1	GCTACCACCGAATGGAGAGT	10
ABHD10_-_111697914.23-P1P2	ABHD10	GGGGACAACTACGAAGATGG	1
ABHD10_-_111697877.23-P1P2	ABHD10	GGCGTAGCGTGTCCCTCAGT	2
ABHD10_+_111697851.23-P1P2	ABHD10	GTGAGGGACACGCTACGCAA	3
ABHD10_+_111698316.23-P1P2	ABHD10	GGTGTTGGCCTTTAATGCAG	4
ABHD10_+_111698093.23-P1P2	ABHD10	GCGGTAACTGACGGAACCCG	5
ABHD10_+_111697939.23-P1P2	ABHD10	GCAGCTCCGACAAGGTACCC	6
ABHD10_-_111697911.23-P1P2	ABHD10	GGCGGGGACAACTACGAAGA	7
ABHD10_-_111697938.23-P1P2	ABHD10	GGCGCGCTTGGCAGCTGTGG	8
ABHD10_+_111698102.23-P1P2	ABHD10	GGCACAGGCACGGTAACTGA	9
ABHD10_+_111698117.23-P1P2	ABHD10	GCGCCAAAGACGCACTGCAC	10
ABHD11_-_73153094.23-P1P2	ABHD11	GCCTCCAGGCTCGGGTCCAG	1
ABHD11_+_73152963.23-P1P2	ABHD11	GCCGAGCCGAGGTCAGTCAA	2
ABHD11_-_73152688.23-P1P2	ABHD11	GGTCTGCTGGGCCAAGATCT	3
ABHD11_-_73153135.23-P1P2	ABHD11	GGGCCGGCTCGCATCTCACA	4
ABHD11_+_73152656.23-P1P2	ABHD11	GGCCCAGCAGACAGGCCGTA	5
ABHD11_-_73153052.23-P1P2	ABHD11	GCGCGAAGCTAGGGCCGTGG	6
ABHD11_-_73153080.23-P1P2	ABHD11	GCCCTCACGCGGGAGCCTCC	7
ABHD11_-_73153115.23-P1P2	ABHD11	GGAGCATGCTTGCAAGCTGT	8
ABHD11_+_73153163.23-P1P2	ABHD11	Gtgggcggggctgcgagcta	9
ABHD11_+_73152640.23-P1P2	ABHD11	GGTAGGGTGAGCTTTCGAGT	10
ABHD12_-_25371489.23-P1P2	ABHD12	GTGCGCCGGCTACGAACCAG	1
ABHD12_-_25371053.23-P1P2	ABHD12	GTCGGGCGGACGGCCACTCT	2
ABHD12_+_25371393.23-P1P2	ABHD12	GTGGCGGCGGCTGTGAGCGG	3
ABHD12_-_25371057.23-P1P2	ABHD12	GGCGGACGGCCACTCTGGGA	4
ABHD12_+_25371436.23-P1P2	ABHD12	GCTGGGATGTGAGGAGCGGC	5
ABHD12_-_25371024.23-P1P2	ABHD12	GACACAGGCGCGGACGGGGG	6
ABHD12_-_25371009.23-P1P2	ABHD12	GCGGGCCAAATGCGGGACAC	7
ABHD12_-_25371014.23-P1P2	ABHD12	GCAAATGCGGGACACAGGCG	8
ABHD12_-_25371074.23-P1P2	ABHD12	GGAGGGGCTGGGAGGTACCG	9
ABHD12_+_25371025.23-P1P2	ABHD12	GTGGCCGTCCGCCCGATCCG	10
ABHD12B_-_51338864.23-P1P2	ABHD12B	GCGGACTGCAGCTCCCGCGG	1
ABHD12B_-_51338885.23-P1P2	ABHD12B	GGTGGCGGCGTATCGGGACA	2
ABHD12B_+_51339177.23-P1P2	ABHD12B	GTTGAGGCTGAGGATAGCAA	3
ABHD12B_-_51339227.23-P1P2	ABHD12B	GCTGGACCAGCGAGACTCTC	4
ABHD12B_-_51338832.23-P1P2	ABHD12B	GCGCCGGGGCGGGAAGGTCG	5
ABHD12B_-_51339232.23-P1P2	ABHD12B	GCCAGCGAGACTCTCAGGTT	6
ABHD12B_-_51338895.23-P1P2	ABHD12B	GATCGGGACACGGCGCGGGA	7
ABHD12B_-_51338913.23-P1P2	ABHD12B	GATGGACGCGCAGGACTGCC	8
ABHD12B_-_51338916.23-P1P2	ABHD12B	GGACGCGCAGGACTGCCAGG	9
ABHD12B_-_51338879.23-P1P2	ABHD12B	GGCGGCGGTGGCGGCGTATC	10
ABHD13_+_108870795.23-P1P2	ABHD13	GCGCCGGCAAATGCCCCCGC	1
ABHD13_+_108870811.23-P1P2	ABHD13	GGCCCCCGCTCGGGTGTCGC	2
ABHD13_-_108870880.23-P1P2	ABHD13	GGGAGCTCCGGGCTAGACCG	3
ABHD13_-_108871256.23-P1P2	ABHD13	GTCCGCTCACCACTCACCAG	4
ABHD13_+_108871228.23-P1P2	ABHD13	GTGAGTGGTGAGCGGAGTCG	5
ABHD13_-_108870892.23-P1P2	ABHD13	GTAGACCGTGGCGCCGGCAG	6
ABHD13_+_108871155.23-P1P2	ABHD13	GGCCCCCGCACGACCCCCAG	7
ABHD13_-_108871313.23-P1P2	ABHD13	GAAGGTGCGCGCATTGCCAG	8
ABHD13_-_108870927.23-P1P2	ABHD13	GGGAGGATGATGAGGAGCGA	9
ABHD13_+_108871236.23-P1P2	ABHD13	GTCCCCTGGTGAGTGGTGAG	10
ABHD14A_+_52009255.23-P1P2	ABHD14A	GGGTAAAGACGGCCCTCCCC	1
ABHD14A_+_52009194.23-P1P2	ABHD14A	GCCCAACGGGATGAGCGGGC	2
ABHD14A_+_52009149.23-P1P2	ABHD14A	GCCGCACAGCGCCCCGACCA	3
ABHD14A_-_52009160.23-P1P2	ABHD14A	GGCGGAGGCAGCCATGGTCG	4
ABHD14A_-_52009122.23-P1P2	ABHD14A	GGCTCCTGGCCGCCTAGAGC	5
ABHD14A_-_52009154.23-P1P2	ABHD14A	GGGAGCTGCGGAGGCAGCCA	6
ABHD14A_+_52009119.23-P1P2	ABHD14A	GGCAGCTCCGCGGGCCGCTC	7
ABHD14A_+_52009088.23-P1P2	ABHD14A	GGCCAGGAGCGCGGCCATCT	8
ABHD14A_-_52009315.23-P1P2	ABHD14A	GGCCCCGGGGCAGAGTCCCG	9
ABHD14A_+_52009199.23-P1P2	ABHD14A	GCCGGGCCCAACGGGATGAG	10
ABHD14B_-_52007985.23-P1	ABHD14B	GAGTGCAGGGCGGGTACCTG	1
ABHD14B_-_52008040.23-P1	ABHD14B	GGCGTGCTGGCGGTGACCTG	2
ABHD14B_+_52007815.23-P1	ABHD14B	GGAGCCAGAACCGTAGTCCG	3
ABHD14B_-_52007995.23-P1	ABHD14B	GGGGTACCTGGGGAGCTGCG	4
ABHD14B_-_52008027.23-P1	ABHD14B	GACGGGAAGCAGGCGCGTGC	5
ABHD14B_-_52007852.23-P1	ABHD14B	GTGGCTCGCTAGCTCTGGAA	6
ABHD14B_-_52008010.23-P1	ABHD14B	GTGCGTGGACTCGCGCAGAC	7
ABHD14B_-_52008030.23-P1	ABHD14B	GGGAAGCAGGCGCGTGCTGG	8
ABHD14B_-_52007865.23-P1	ABHD14B	GCTGGAAGGGAGCACCGGGA	9
ABHD14B_-_52007690.23-P1	ABHD14B	GcacaggcgcgcTTCCACAC	10
ABHD14B_-_52016965.23-P2	ABHD14B	GGCCTCCTGGAGTTCAGTGT	1
ABHD14B_+_52017350.23-P2	ABHD14B	GGCCTCAGCGAGATTACTGG	2
ABHD14B_+_52017325.23-P2	ABHD14B	GAGATCCGGATCCCGTcccc	3
ABHD14B_+_52016945.23-P2	ABHD14B	GGCCCACACTGAACTCCAGG	4
ABHD14B_-_52017383.23-P2	ABHD14B	GTCGCTGAGGCCCGAACCAG	5
ABHD14B_-_52017387.23-P2	ABHD14B	GTGAGGCCCGAACCAGAGGC	6
ABHD14B_+_52017055.23-P2	ABHD14B	GCTCCTCGGCAAGTCTCCAA	7
ABHD14B_+_52017353.23-P2	ABHD14B	GCGGGCCTCAGCGAGATTAC	8
ABHD14B_-_52017160.23-P2	ABHD14B	GTTCCTCCCGCCCTATCCGG	9
ABHD14B_-_52016935.23-P2	ABHD14B	GGGCAGAACCTTGCAGGAAG	10
ABHD15_-_27893980.23-P1P2	ABHD15	GCGAGGGCGGCGCCCCACGG	1
ABHD15_-_27893654.23-P1P2	ABHD15	GCGCTACGGGCAGGACGAAG	2
ABHD15_-_27893641.23-P1P2	ABHD15	GGCTCAGGCCCAGGCGCTAC	3
ABHD15_-_27893577.23-P1P2	ABHD15	GGGTCCTACCACCCAGTCCA	4
ABHD15_-_27894008.23-P1P2	ABHD15	GGAAGCTGGAGAgccccggc	5
ABHD15_-_27893616.23-P1P2	ABHD15	GGCCAACTGCAGGTACTCCC	6
ABHD15_-_27893964.23-P1P2	ABHD15	GACGGCCAAGATGAGCGCGA	7
ABHD15_-_27893937.23-P1P2	ABHD15	GGGGCCGAGCAGGCCGAGAA	8
ABHD15_+_27893970.23-P1P2	ABHD15	GGCTTCGCCATGCCGCCGTG	9
ABHD15_+_27893596.23-P1P2	ABHD15	GGCCCGGGAGTACCTGCAGT	10
ABHD16A_-_31670679.23-P1P2	ABHD16A	GCACGACACACAGGGTCGGG	1
ABHD16A_+_31671120.23-P1P2	ABHD16A	GAGGGCACACAACACCTCAG	2
ABHD16A_-_31670764.23-P1P2	ABHD16A	GAAGGAGGCGGCCAGTCCGT	3
ABHD16A_+_31671138.23-P1P2	ABHD16A	GCGGTACGGGCTGACGTCAA	4
ABHD16A_-_31670671.23-P1P2	ABHD16A	GGCACGAACCACGACACACA	5
ABHD16A_+_31670831.23-P1P2	ABHD16A	GGCCCATAATGGGAAATAAG	6
ABHD16A_-_31670645.23-P1P2	ABHD16A	GCGGGACTCAAGACTCAACT	7
ABHD16A_-_31670675.23-P1P2	ABHD16A	GGAACCACGACACACAGGGT	8
ABHD16A_-_31670650.23-P1P2	ABHD16A	GCTCAAGACTCAACTGGGAC	9
ABHD16A_-_31670442.23-P1P2	ABHD16A	GCGGGTCTCCAGGCTAGGTT	10
ABHD16B_-_62492870.23-P1P2	ABHD16B	GCGCGGCGATCCCGGCCCAG	1
ABHD16B_+_62492837.23-P1P2	ABHD16B	GGATCGCCGCGAGAGGCACA	2
ABHD16B_+_62492887.23-P1P2	ABHD16B	GAGCAGATGACGCACATGAG	3
ABHD16B_+_62492825.23-P1P2	ABHD16B	GAGGCACAGGGCAGTCTTAG	4
ABHD16B_+_62493236.23-P1P2	ABHD16B	GGCGCGCGTCATCAGGGACA	5
ABHD16B_+_62493200.23-P1P2	ABHD16B	GAGCCAGCGGCCCAGCGAGT	6
ABHD16B_+_62493242.23-P1P2	ABHD16B	GAGCAGCGCGCGCGTCATCA	7
ABHD16B_-_62493298.23-P1P2	ABHD16B	GCAGGGCCAAGAGCGCCTCG	8
ABHD16B_+_62493291.23-P1P2	ABHD16B	GGCCGTGGTAGCGCTCCACG	9
ABHD16B_-_62493095.23-P1P2	ABHD16B	GTGCTGCGGGACGAGACGCT	10
ABHD17A_-_1885483.23-P1P2	ABHD17A	GccgcagctccccccACGGA	1
ABHD17A_-_1885099.23-P1P2	ABHD17A	GTCGGACGGGTGCTCCCCGA	2
ABHD17A_-_1885076.23-P1P2	ABHD17A	GGGCAAAAGAGCGGAATCCG	3
ABHD17A_-_1885045.23-P1P2	ABHD17A	GGAAGCGTTTGTCGGACTGG	4
ABHD17A_+_1885470.23-P1P2	ABHD17A	GGCTCACTTCCGTCCGTggg	5
ABHD17A_-_1885067.23-P1P2	ABHD17A	GCAGTTTCGGGGCAAAAGAG	6
ABHD17A_-_1885105.23-P1P2	ABHD17A	GGGGTGCTCCCCGAAGGCAA	7
ABHD17A_-_1885086.23-P1P2	ABHD17A	GCGGAATCCGCGGCTCGGAC	8
ABHD17A_+_1885071.23-P1P2	ABHD17A	GGGAGCACCCGTCCGAGCCG	9
ABHD17A_-_1885122.23-P1P2	ABHD17A	GAAGGGCCGCGTCCGCAGGA	10
ABHD17B_-_74525690.23-P1P2	ABHD17B	GCTGCAGACTGGCCCGACAG	1
ABHD17B_+_74526089.23-P1P2	ABHD17B	GCCAGTCAGTGGCCAACTCC	2
ABHD17B_-_74525704.23-P1P2	ABHD17B	GGACAGAGGAGCGGGGACCA	3
ABHD17B_+_74525862.23-P1P2	ABHD17B	GAGGCCCGAGAGCAACCGAC	4
ABHD17B_+_74525655.23-P1P2	ABHD17B	GGTCTGCAGGCGGAGAGAGT	5
ABHD17B_+_74526100.23-P1P2	ABHD17B	GGGCACCTTCCTCCAGTCAG	6
ABHD17B_-_74525630.23-P1P2	ABHD17B	GCGACGCGCTGTCCTCCACA	7
ABHD17B_+_74526081.23-P1P2	ABHD17B	GTGGCCAACTCCTGGCTCAG	8
ABHD17B_+_74525744.23-P1P2	ABHD17B	GAGCGTGAGCGGGGCCCCTG	9
ABHD17B_-_74526135.23-P1P2	ABHD17B	GAAGGTGCCAAAGCTGACCC	10
ABHD17C_+_80987703.23-P1P2	ABHD17C	GggctggcCcgggaggacgg	1
ABHD17C_+_80988086.23-P1P2	ABHD17C	GCGCGAGAAGAAGACCTCGA	2
ABHD17C_+_80987662.23-P1P2	ABHD17C	Ggctggcaggcgagcgcgga	3
ABHD17C_+_80987878.23-P1P2	ABHD17C	GCCGTGTAGGTGGGCTCGGG	4
ABHD17C_+_80987887.23-P1P2	ABHD17C	GgcgccagcACCGTGTAGGT	5
ABHD17C_+_80987691.23-P1P2	ABHD17C	Gaggacggaggacggacgcg	6
ABHD17C_+_80988162.23-P1P2	ABHD17C	GCGAGAAGAGCAGCGTGTAG	7
ABHD17C_-_80988126.23-P1P2	ABHD17C	GGCGCACGGCCCGGGACAAC	8
ABHD17C_-_80987718.23-P1P2	ABHD17C	Ggtccgtcctccgtcctccc	9
ABHD17C_-_80988060.23-P1P2	ABHD17C	GCCTCAGCGAGCGCGCCGAC	10
ABHD2_-_89631760.23-P1P2	ABHD2	GAGCTGCAGGAACCAGACTG	1
ABHD2_+_89632075.23-P1P2	ABHD2	GCAGGAGTGAGCACCAATGG	2
ABHD2_-_89631738.23-P1P2	ABHD2	GTGAGCGCCGCTGGCAGCCG	3
ABHD2_+_89631693.23-P1P2	ABHD2	GGATATACAGCCGGAACCCC	4
ABHD2_-_89632154.23-P1P2	ABHD2	GGGCTCGGCGAAGAAGGTCC	5
ABHD2_-_89631921.23-P1P2	ABHD2	GCGCAGCCTGAGGGGATCCT	6
ABHD2_-_89631662.23-P1P2	ABHD2	GGGCGTGGCGGCAGTTACTT	7
ABHD2_-_89632047.23-P1P2	ABHD2	GCCTTCTGCCCGAGGAACCG	8
ABHD2_+_89632196.23-P1P2	ABHD2	GgaGGCCTCTCGGGTATCTC	9
ABHD2_-_89631993.23-P1P2	ABHD2	GGTGGGGACAGCCCAGATCG	10
ABHD3_-_19284770.23-P1P2	ABHD3	GGGAGCGCGGCTTCCGACAA	1
ABHD3_+_19284534.23-P1P2	ABHD3	GGGGTGGGGTTCTTCGGCTC	2
ABHD3_+_19284728.23-P1P2	ABHD3	GCGCCAGGCAGGAGACACTG	3
ABHD3_+_19284717.23-P1P2	ABHD3	GAGACACTGTGGTCGGGAGT	4
ABHD3_+_19284354.23-P1P2	ABHD3	GCGGCAGCCCCGGGGATAGG	5
ABHD3_-_19284708.23-P1P2	ABHD3	GgagcgggcgagagcggACG	6
ABHD3_-_19284521.23-P1P2	ABHD3	GGACGCTGAAGCCCAGGATA	7
ABHD3_-_19284492.23-P1P2	ABHD3	GATGCTGCTCAGGTAGTAGA	8
ABHD3_-_19284369.23-P1P2	ABHD3	GAGCTCGCCGCCTATCCCCG	9
ABHD3_-_19284683.23-P1P2	ABHD3	GGGAGAGCCGGCTGGCgagc	10
ABHD4_-_23067199.23-P1P2	ABHD4	GGGGCGGGCTCGCCAGGACC	1
ABHD4_+_23067613.23-P1P2	ABHD4	GCCACGACTGCCGTTCTGGG	2
ABHD4_-_23067625.23-P1P2	ABHD4	GCTCGACTTGCCCCCCAGAA	3
ABHD4_-_23067680.23-P1P2	ABHD4	GGCCCGGCAAAGAGAAGATG	4
ABHD4_+_23067515.23-P1P2	ABHD4	GCAACATGGAATCTCTCCAG	5
ABHD4_+_23067458.23-P1P2	ABHD4	GGTAGAAAGCCAGGATCCCC	6
ABHD4_+_23067144.23-P1P2	ABHD4	GCAGCACCAGCTGACCCGGG	7
ABHD4_+_23067433.23-P1P2	ABHD4	GCGGGCGAGCGCGTCTCCCA	8
ABHD4_-_23067583.23-P1P2	ABHD4	GTTGTGGGACGCGGGTGCGG	9
ABHD4_-_23067580.23-P1P2	ABHD4	GAGCTTGTGGGACGCGGGTG	10
ABHD5_-_43732464.23-P1P2	ABHD5	GCCGGCTTCGAGATAAGTCC	1
ABHD5_-_43732422.23-P1P2	ABHD5	GTAAGTGCCGCGCCAGCCCG	2
ABHD5_+_43732521.23-P1P2	ABHD5	GGGCTGCGCTTACCTCTCTC	3
ABHD5_+_43732395.23-P1P2	ABHD5	GGCTGGCGCGGCACTTAAGG	4
ABHD5_+_43732806.23-P1P2	ABHD5	GGGTGGCTTATACAACAACG	5
ABHD5_+_43732860.23-P1P2	ABHD5	GGGCAGAGCCCGAGCCGGTG	6
ABHD5_-_43732446.23-P1P2	ABHD5	GGCCCAGTCGGCCTGTCAGC	7
ABHD5_+_43732515.23-P1P2	ABHD5	GGCTTACCTCTCTCCGGTGT	8
ABHD5_-_43732886.23-P1P2	ABHD5	GCCGGCTCGGGCTCTGCCAA	9
ABHD5_+_43732435.23-P1P2	ABHD5	GTATCTCGAAGCCGGCTGAC	10
ABHD6_-_58223594.23-P1P2	ABHD6	GGCCCGGGGCTAGAGACCGA	1
ABHD6_+_58223718.23-P1P2	ABHD6	GCCGCTGCAGGGAGACACTG	2
ABHD6_-_58223914.23-P1P2	ABHD6	GGGACAGAGTGAGGACGGGT	3
ABHD6_+_58223966.23-P1P2	ABHD6	GCACTGCGAGGGGCGCCTAA	4
ABHD6_-_58223553.23-P1P2	ABHD6	GAGCTGGGAGCGGCGCGGGT	5
ABHD6_-_58223761.23-P1P2	ABHD6	GCGCATCGAGTGGAAAGAGT	6
ABHD6_+_58223988.23-P1P2	ABHD6	GCAGGACCCCAAAATCCTCT	7
ABHD6_+_58223924.23-P1P2	ABHD6	GGGGGAGGCGAAGTAGAAAG	8
ABHD6_-_58223751.23-P1P2	ABHD6	GCCTGCAGCGGCGCATCGAG	9
ABHD6_+_58223976.23-P1P2	ABHD6	GATCCTCTCGGCACTGCGAG	10
ABHD8_-_17414201.23-P1P2	ABHD8	GCCCCTGGCGGTCAGCGCAG	1
ABHD8_-_17413788.23-P1P2	ABHD8	GGCAGTGGCCCCAGACATAC	2
ABHD8_+_17413753.23-P1P2	ABHD8	GGCCACTGCGGCTCAGTCTC	3
ABHD8_-_17414169.23-P1P2	ABHD8	GAGGCCGGGTGCGTCTACGC	4
ABHD8_-_17414173.23-P1P2	ABHD8	GCGGGTGCGTCTACGCGGGC	5
ABHD8_-_17413792.23-P1P2	ABHD8	GTGGCCCCAGACATACTGGA	6
ABHD8_+_17414242.23-P1P2	ABHD8	GCGTGGCTCCGCCTACTCGG	7
ABHD8_+_17413933.23-P1P2	ABHD8	GGAAGCCACGGAGCCCCAGT	8
ABHD8_+_17413810.23-P1P2	ABHD8	GATTAGGGCCCCACTCGAGG	9
ABHD8_-_17413858.23-P1P2	ABHD8	GATTGTGGAGGGCAACGCAC	10
ABI1_-_27149837.23-P1P2	ABI1	GTCTCGCGTTAAAGAGACAG	1
ABI1_-_27149855.23-P1P2	ABI1	GGAGGCAGCAAGGTCCGCCG	2
ABI1_+_27149446.23-P1P2	ABI1	GTGGTGGAAACCGATAGAAG	3
ABI1_+_27149474.23-P1P2	ABI1	GCGGGCTGCGATACAGGAAG	4
ABI1_+_27149800.23-P1P2	ABI1	GGCGAGAGGAAGCGATGCAG	5
ABI1_-_27149590.23-P1P2	ABI1	GgTGGCAGCCGCTGAGGTCA	6
ABI1_-_27149345.23-P1P2	ABI1	GGGACTGGAGGCTACCTGGG	7
ABI1_+_27149704.23-P1P2	ABI1	GTACCAGAACCTGACTCGGG	8
ABI1_+_27149511.23-P1P2	ABI1	GcaaccGGGGACAGAGCGAG	9
ABI1_+_27149865.23-P1P2	ABI1	GGGTTTGTATCCGGGCTGTG	10
ABI2_-_204193288.23-P1P2	ABI2	GGAAATCCCGGGGGGCCGCC	1
ABI2_+_204193079.23-P1P2	ABI2	GCAGCGCGCGACAGGGGAGG	2
ABI2_+_204193030.23-P1P2	ABI2	GACTCCGAGGACGGTCAccg	3
ABI2_+_204193458.23-P1P2	ABI2	GAGCTCCCCACCCCCATCGG	4
ABI2_-_204193058.23-P1P2	ABI2	GGACCGTCCTCGGAGTCCGT	5
ABI2_+_204193039.23-P1P2	ABI2	GAGCCGACGGACTCCGAGGA	6
ABI2_+_204193085.23-P1P2	ABI2	GCAGCCCCAGCGCGCGACAG	7
ABI2_+_204193116.23-P1P2	ABI2	GACGGCGGCGGTAACTCGGA	8
ABI2_+_204193043.23-P1P2	ABI2	GCGCGAGCCGACGGACTCCG	9
ABI2_-_204193048.23-P1P2	ABI2	GtcgccgcggTGACCGTCCT	10
ABI3_+_47287798.23-P1P2	ABI3	GGCAGAGGAAGCCAAGGTCG	1
ABI3_-_47288028.23-P1P2	ABI3	GAGGCAGAGCAACCAATCAA	2
ABI3_+_47288524.23-P1P2	ABI3	GAGCATCTGTGTGAGGACGG	3
ABI3_+_47288122.23-P1P2	ABI3	GTCAGAGCCTCCCGGCCAGT	4
ABI3_+_47288159.23-P1P2	ABI3	GTAGTCAGCGACCCGCAGCA	5
ABI3_+_47288056.23-P1P2	ABI3	GGCCTCTGTCTGGCTCCCCA	6
ABI3_+_47288486.23-P1P2	ABI3	GTGACCCGTGGGAACTCAGA	7
ABI3_+_47288474.23-P1P2	ABI3	GACTCAGAAGGATGAACCTG	8
ABI3_+_47288453.23-P1P2	ABI3	GGTGACACCTGAGAACAGGA	9
ABI3_+_47287730.23-P1P2	ABI3	GGGGATGGGGTCGGAGACTG	10
ABI3BP_-_100712267.23-P1P2	ABI3BP	GCATGGGGAATGATGCTGGT	1
ABI3BP_-_100712320.23-P1P2	ABI3BP	GGACTGTCTCCCAGTGACAG	2
ABI3BP_+_100712238.23-P1P2	ABI3BP	GCATCATTCCCCATGCGAGG	3
ABI3BP_-_100712220.23-P1P2	ABI3BP	GAGAAGTAGACACCCCAAAC	4
ABI3BP_+_100712307.23-P1P2	ABI3BP	GGCCGCCCGCCTCTGTCACT	5
ABI3BP_+_100712193.23-P1P2	ABI3BP	GTGGGGTGTCTACTTCTCTG	6
ABI3BP_+_100712278.23-P1P2	ABI3BP	GCCACTTAAATGCAGCTCCA	7
ABI3BP_-_100712283.23-P1P2	ABI3BP	GGGTGGGTGCCTCGCAACCC	8
ABI3BP_+_100711811.23-P1P2	ABI3BP	GTCTGTTAGAAAGAGTTGTT	9
ABI3BP_-_100712323.23-P1P2	ABI3BP	GTGTCTCCCAGTGACAGAGG	10
ABL1_-_133589228.23-ENST00000372348.2	ABL1	GGCGAGAGCGGCCACTAGTT	1
ABL1_+_133589629.23-ENST00000372348.2	ABL1	GCAGCGAGCGTAGAGGGAAA	2
ABL1_+_133589617.23-ENST00000372348.2	ABL1	GAGGGAAATGGCATATACGT	3
ABL1_-_133589268.23-ENST00000372348.2	ABL1	GATGAAGAAGCTAAGATAGG	4
ABL1_+_133589636.23-ENST00000372348.2	ABL1	GGAACGGTCAGCGAGCGTAG	5
ABL1_-_133589804.23-ENST00000372348.2	ABL1	GAGGGAAGAAGGAATCATCG	6
ABL1_-_133589216.23-ENST00000372348.2	ABL1	GCAAAGCAGAGAAGCGAGAG	7
ABL1_-_133589272.23-ENST00000372348.2	ABL1	GAGAAGCTAAGATAGGGGGT	8
ABL1_+_133589652.23-ENST00000372348.2	ABL1	GGGTTCAAGATCTTCCAGAA	9
ABL1_+_133589362.23-ENST00000372348.2	ABL1	GTCACAGGGGATGCTGAAAA	10
ABL2_-_179112154.23-P1	ABL2	GCTCTGCCATAACTATTAGG	1
ABL2_-_179112151.23-P1	ABL2	GGATCTCTGCCATAACTATT	2
ABL2_+_179112168.23-P1	ABL2	GTGGGCAGAGGTATGGTCCT	3
ABL2_-_179112158.23-P1	ABL2	GGCCATAACTATTAGGTGGA	4
ABL2_+_179112186.23-P1	ABL2	GGTTTAACTTTTGTGCTTCT	5
ABL2_+_179112138.23-P1	ABL2	GTCCTTCCACCTAATAGTTA	6
ABL2_+_179111875.23-P1	ABL2	GTACTGAATGGAAGAATGTA	7
ABL2_+_179111908.23-P1	ABL2	GTGGGGGAATATCTCATAGT	8
ABL2_+_179112061.23-P1	ABL2	GCTACCCGACTTAACAGGTA	9
ABL2_+_179112036.23-P1	ABL2	GAGAGTTGATAGTTTCAGGG	10
ABL2_+_179198398.23-P2	ABL2	GCGGGGCGCACCACAGAGAC	1
ABL2_+_179198565.23-P2	ABL2	GCGAGGAGGAATGTGACCAG	2
ABL2_-_179198834.23-P2	ABL2	GCCGAGCGCTGGGAAAGCGT	3
ABL2_+_179198340.23-P2	ABL2	GGGAGCCGGCATGAGAGCGT	4
ABL2_+_179198740.23-P2	ABL2	GGGCGCGGAGCCGCGACAGG	5
ABL2_+_179198736.23-P2	ABL2	GCGGAGCCGCGACAGGAGGA	6
ABL2_+_179198561.23-P2	ABL2	GGAGGAATGTGACCAGGGGT	7
ABL2_-_179198654.23-P2	ABL2	GCCCAGGCCCTGGCCCTGAG	8
ABL2_+_179198799.23-P2	ABL2	GGCGCTCGGTGGTTTAAAGA	9
ABL2_+_179198527.23-P2	ABL2	GAGTACGCGAGAGCAGGGAT	10
ABLIM1_+_116418018.23-ENST00000277895.5	ABLIM1	GGGGAACAGAGAGAATTGTG	1
ABLIM1_-_116417810.23-ENST00000277895.5	ABLIM1	GATAGTGGCACGCCTATGAG	2
ABLIM1_+_116417743.23-ENST00000277895.5	ABLIM1	GCAAGGACTACTGCCCACGT	3
ABLIM1_-_116417795.23-ENST00000277895.5	ABLIM1	GTACAGCAAATGAGTGATAG	4
ABLIM1_+_116417829.23-ENST00000277895.5	ABLIM1	GCTGATTGTTGAGGACCGGA	5
ABLIM1_+_116417800.23-ENST00000277895.5	ABLIM1	GGACCTCCTTCACCGCTCAT	6
ABLIM1_+_116417821.23-ENST00000277895.5	ABLIM1	GTGAGGACCGGAGGGTCTCT	7
ABLIM1_-_116417819.23-ENST00000277895.5	ABLIM1	GCGCCTATGAGCGGTGAAGG	8
ABLIM1_-_116417816.23-ENST00000277895.5	ABLIM1	GGCACGCCTATGAGCGGTGA	9
ABLIM1_+_116417833.23-ENST00000277895.5	ABLIM1	GGAGACTGATTGTTGAGGAC	10
ABLIM2_+_8160523.23-P1P2	ABLIM2	Gctggcgtgtgcgcaaggag	1
ABLIM2_-_8160138.23-P1P2	ABLIM2	GCCCGTGAGAAGCAAAGAAG	2
ABLIM2_+_8160016.23-P1P2	ABLIM2	GAGCAGACCTAGGCACGCAG	3
ABLIM2_+_8160204.23-P1P2	ABLIM2	GCCCGGAGCGCGTAGCTCAG	4
ABLIM2_+_8160141.23-P1P2	ABLIM2	GCTGCGCCAGGATGTCTGGA	5
ABLIM2_+_8160487.23-P1P2	ABLIM2	Gggcgggcggaggatagcgc	6
ABLIM2_-_8160157.23-P1P2	ABLIM2	GGGGCGCCTTCCAGACATCC	7
ABLIM2_-_8160471.23-P1P2	ABLIM2	GCTGCGACAGCCAGACCCTC	8
ABLIM2_+_8160328.23-P1P2	ABLIM2	GAGGGCTGGGTGGCATTCGG	9
ABLIM2_+_8160086.23-P1P2	ABLIM2	GTGTTCCAGGCTGCAGAAAG	10
ABLIM3_-_148521229.23-P1P2	ABLIM3	GGGCCGAGAGGTGGGTTCCG	1
ABLIM3_+_148521102.23-P1P2	ABLIM3	GGGCTAGCAATGCGAAATAG	2
ABLIM3_-_148521503.23-P1P2	ABLIM3	GGCTACAGCCCAGACAGAGA	3
ABLIM3_-_148521482.23-P1P2	ABLIM3	GCACGCGCCTTCAAGGCCAG	4
ABLIM3_+_148521451.23-P1P2	ABLIM3	GTGAAGGCGCGTGGACTAAT	5
ABLIM3_+_148521137.23-P1P2	ABLIM3	GGAATCCTGGTCCTCGTCTG	6
ABLIM3_+_148521279.23-P1P2	ABLIM3	GGGGGGTGTGGACCACAGGG	7
ABLIM3_+_148521122.23-P1P2	ABLIM3	GTCTGGGGTCTCGAATTCCA	8
ABLIM3_+_148521081.23-P1P2	ABLIM3	GGAGCTCGACATCCATGATG	9
ABLIM3_+_148521297.23-P1P2	ABLIM3	GGCGGCTCCGGAGCCCAAAG	10
ABO_+_136150190.23-P1	ABO	GCCGACCCTGGACTAGGACA	1
ABO_-_136150600.23-P1	ABO	GGCCAGCGTCCGCAACACCT	2
ABO_+_136150601.23-P1	ABO	GGAGACCAGACGCGGAGCCA	3
ABO_-_136150219.23-P1	ABO	GTAGTCCAGGGTCGGGCGGT	4
ABO_-_136150606.23-P1	ABO	GGTCCGCAACACCTCGGCCA	5
ABO_-_136150207.23-P1	ABO	GAGAGCCTTGTCCTAGTCCA	6
ABO_+_136150587.23-P1	ABO	GAGCCATGGCCGAGGTGTTG	7
ABO_-_136150446.23-P1	ABO	GCCAGGACGCAGGGTCTCGG	8
ABO_-_136150162.23-P1	ABO	GGCCGCCGTGCCCGAGGGAA	9
ABO_+_136150541.23-P1	ABO	GCGGCCCCGGGTGCCCGCGA	10
ABO_-_136130966.23-P2	ABO	GCTCACAACAGGACGGACAA	1
ABO_-_136130955.23-P2	ABO	GGGCTTCAGTTACTCACAAC	2
ABO_-_136130959.23-P2	ABO	GTCAGTTACTCACAACAGGA	3
ABO_-_136130692.23-P2	ABO	GTGTGTTTCTGTGGCCGGAA	4
ABO_-_136130921.23-P2	ABO	GGGGTGTGTGTGATTTGAGG	5
ABO_+_136130684.23-P2	ABO	GAATCGCAGATACGCCCTTC	6
ABO_-_136130928.23-P2	ABO	GTGTGATTTGAGGTGGGGAC	7
ABO_-_136130683.23-P2	ABO	GgtgtAATGGTGTGTTTCTG	8
ABO_-_136130896.23-P2	ABO	GtAATGGTGTCTCTGTGGTG	9
ABO_-_136130899.23-P2	ABO	GTGGTGTCTCTGTGGTGGGG	10
ABR_-_1083256.23-P1P2	ABR	GGCCGCGCCGAGCCCAGCTG	1
ABR_+_1082862.23-P1P2	ABR	GGGATCGGGACCCCAAGATC	2
ABR_+_1082842.23-P1P2	ABR	GGGATCGGGACCCAGGCACC	3
ABR_-_1083263.23-P1P2	ABR	GCGAGCCCAGCTGCGGATCC	4
ABR_+_1083266.23-P1P2	ABR	GcccCCGCGAAGTTGCTCAT	5
ABR_+_1083246.23-P1P2	ABR	GGGTTCCGGGATCCGCAGCT	6
ABR_+_1083212.23-P1P2	ABR	GGCTGGGGCCGGGAGGGTTC	7
ABR_+_1082896.23-P1P2	ABR	GGGACCCCAGGATGGAGATC	8
ABR_-_1082914.23-P1P2	ABR	GGGTCCCGATCTCCATCCTG	9
ABR_-_1083030.23-P1P2	ABR	GGAGCGGCTCCATCCCGCGG	10
ABRA_+_107782422.23-P1P2	ABRA	GTCAGCAGAGAAAGACAGGT	1
ABRA_+_107782399.23-P1P2	ABRA	GAGCATGGCTCCGGGCGAAA	2
ABRA_+_107782392.23-P1P2	ABRA	GCTCCGGGCGAAAAGGAAAG	3
ABRA_+_107782019.23-P1P2	ABRA	GCCTCAGCCACAGGTACGAG	4
ABRA_-_107782350.23-P1P2	ABRA	GGCCAAGCTGATGACCAGGG	5
ABRA_+_107782269.23-P1P2	ABRA	GGGCAGGCCCAGGAGCCTAC	6
ABRA_+_107782407.23-P1P2	ABRA	GAGGTGGGCAGCATGGCTCC	7
ABRA_-_107782347.23-P1P2	ABRA	GCGGGCCAAGCTGATGACCA	8
ABRA_-_107782371.23-P1P2	ABRA	GGCTGTGCGTATCTTCCGGA	9
ABRA_+_107782028.23-P1P2	ABRA	GCGTGAGCCACCTCAGCCAC	10
ABRACL_+_139350209.23-P1P2	ABRACL	GAAGTCGACCCGAGAGGTGG	1
ABRACL_+_139349876.23-P1P2	ABRACL	GAAGAGAAAGACGGCTGTGG	2
ABRACL_+_139349879.23-P1P2	ABRACL	GGCAAAGAGAAAGACGGCTG	3
ABRACL_-_139350119.23-P1P2	ABRACL	GTGAGAGTCGGGTCAGGAGG	4
ABRACL_+_139349931.23-P1P2	ABRACL	GTACCTTCTTCAGTGCACTG	5
ABRACL_-_139350061.23-P1P2	ABRACL	GTAGGTAGCAGGGATGGACT	6
ABRACL_+_139350231.23-P1P2	ABRACL	GACGTCACGTGAGCCGAGTG	7
ABRACL_-_139350417.23-P1P2	ABRACL	GGCTGCCCCGAGGAACGTGG	8
ABRACL_+_139349873.23-P1P2	ABRACL	GAGAAAGACGGCTGTGGAGG	9
ABRACL_-_139350292.23-P1P2	ABRACL	GACTGGGAAGCCGGCAGAAA	10
ABT1_+_26597412.23-P1P2	ABT1	GACGCGTCCGACCTCGCCAT	1
ABT1_+_26597184.23-P1P2	ABT1	GACTGACACGAGCGGCACGA	2
ABT1_-_26597617.23-P1P2	ABT1	GGCTGGTGAATCAGTCTGTG	3
ABT1_-_26597263.23-P1P2	ABT1	GGGAGCAAGAGCCGCTGGAA	4
ABT1_-_26597427.23-P1P2	ABT1	GTCAGCGCCTATGGCGAGGT	5
ABT1_+_26597401.23-P1P2	ABT1	GCTCGCCATAGGCGCTGAGA	6
ABT1_-_26597485.23-P1P2	ABT1	GCCCTGACGGTGACAGGAGG	7
ABT1_-_26597649.23-P1P2	ABT1	GGGGCGGGCGGAGGGGATAT	8
ABT1_-_26597183.23-P1P2	ABT1	GCAGTTGGCAAGGCACTTTA	9
ABT1_+_26597384.23-P1P2	ABT1	GGAAGGTTGCGGACGTGCAG	10
ABTB1_+_127391828.23-P1P2	ABTB1	GCGAGCCGAACGACCTCGGG	1
ABTB1_+_127391831.23-P1P2	ABTB1	GACCCGAGCCGAACGACCTC	2
ABTB1_-_127392198.23-P1P2	ABTB1	GCCGAAGGCGCAGAAGTGGG	3
ABTB1_+_127391808.23-P1P2	ABTB1	GGGCGAAGCCGCGCACCCGG	4
ABTB1_+_127392221.23-P1P2	ABTB1	GTGACGTCCGGGCCCTACCA	5
ABTB1_-_127391845.23-P1P2	ABTB1	GTTCGCCGCCCGAGGTCGTT	6
ABTB1_+_127392211.23-P1P2	ABTB1	GGCCCTACCAGGGCGAACAG	7
ABTB1_-_127392172.23-P1P2	ABTB1	GGTAAGAAGGGACTGCTCAG	8
ABTB1_-_127392210.23-P1P2	ABTB1	GAAGTGGGCGGAGAGAAGGC	9
ABTB1_+_127391861.23-P1P2	ABTB1	GGTCGCTGGTGTCCATGGCG	10
ABTB2_-_34379465.23-P1P2	ABTB2	GGAATCCCGGGAGAACAGGG	1
ABTB2_-_34379521.23-P1P2	ABTB2	GCAGGGCGCAGCGCGAGTCC	2
ABTB2_-_34379146.23-P1P2	ABTB2	GGCCATGGGGAGCCTGCCGA	3
ABTB2_-_34379074.23-P1P2	ABTB2	GGAGTCCCCGGCCCCATACC	4
ABTB2_-_34379310.23-P1P2	ABTB2	GGGAAGGTGGCCGAGATCCG	5
ABTB2_+_34379321.23-P1P2	ABTB2	GTCGGGACGCCGGGAGCGTG	6
ABTB2_+_34379353.23-P1P2	ABTB2	GGCGACGGGGTTCTTTCCAG	7
ABTB2_-_34379166.23-P1P2	ABTB2	GGGCGGCGTCGCCGAGCGAG	8
ABTB2_-_34379384.23-P1P2	ABTB2	GGAACCCCGTCGCTACCCCC	9
ABTB2_-_34379083.23-P1P2	ABTB2	GGCCCCATACCCGGAGTCCA	10
ACAA1_-_38178575.23-P1P2	ACAA1	GCCAGTCCGGGAACTGACCG	1
ACAA1_-_38178168.23-P1P2	ACAA1	GGCCGAGAGAAGCTCGTCGG	2
ACAA1_+_38178517.23-P1P2	ACAA1	GGTTGACCTGCGCAATGCAG	3
ACAA1_+_38178570.23-P1P2	ACAA1	GCGGCTGTCTGTTAACTCCG	4
ACAA1_+_38178488.23-P1P2	ACAA1	GTAGTGCTGGGCCACCTGAG	5
ACAA1_-_38178165.23-P1P2	ACAA1	GACTGCCGAGAGAAGCTCGT	6
ACAA1_+_38178110.23-P1P2	ACAA1	GTCTCAAGGACGTGAATCTG	7
ACAA1_-_38178499.23-P1P2	ACAA1	GATCGGCCGGACCCCTCAGG	8
ACAA1_+_38178133.23-P1P2	ACAA1	GCTCTCGGCAGTCATGACCG	9
ACAA1_-_38178171.23-P1P2	ACAA1	GGAGAGAAGCTCGTCGGGGG	10
ACAA2_-_47339855.23-P1P2	ACAA2	GTCACCTCGGAGCAGAGCCA	1
ACAA2_-_47339858.23-P1P2	ACAA2	GCCTCGGAGCAGAGCCATGG	2
ACAA2_+_47339850.23-P1P2	ACAA2	GGACGACCCAGCAGCCGCCA	3
ACAA2_-_47339449.23-P1P2	ACAA2	GCCTGACCACCGAGGCCGAG	4
ACAA2_-_47339876.23-P1P2	ACAA2	GGCGGCTGCTGGGTCGTCGG	5
ACAA2_-_47339441.23-P1P2	ACAA2	GCGGGGAGCCCTGACCACCG	6
ACAA2_+_47339407.23-P1P2	ACAA2	GGGCTCCCCGGGTGAATCGA	7
ACAA2_-_47339894.23-P1P2	ACAA2	GGCGGCGCGGGTCTGTGGTG	8
ACAA2_-_47339655.23-P1P2	ACAA2	GGCTAGCGCCTTACAAGTAA	9
ACAA2_+_47339402.23-P1P2	ACAA2	GCCCGGGTGAATCGATGGAG	10
ACACA_-_35715847.23-P1P2	ACACA	GGCCGCGTGCGGGTGAGCGG	1
ACACA_-_35716002.23-P1P2	ACACA	GCCTGCGTGGAGGAACTGCT	2
ACACA_+_35715655.23-P1P2	ACACA	GAGGGCTCCTCTAGGAAGGG	3
ACACA_-_35715992.23-P1P2	ACACA	GTTCCGGAGCCCCTGCGTGG	4
ACACA_+_35715534.23-P1P2	ACACA	GGAGAGGGAGAAGACCACGT	5
ACACA_-_35716041.23-P1P2	ACACA	GGGCTCGGGCGATGGCTGAC	6
ACACA_-_35715962.23-P1P2	ACACA	GCTCAGGGTGGCAACGTGTG	7
ACACA_+_35715673.23-P1P2	ACACA	GCTGGGAGGCGTACAGTTCA	8
ACACA_+_35715687.23-P1P2	ACACA	GTTCAGATCCCGGAACTGGG	9
ACACA_-_35715615.23-P1P2	ACACA	GATCAGACCACGCTGGAGCT	10
ACACB_+_109569160.23-P1	ACACB	GGCGCCCACAGGGTGACTAA	1
ACACB_-_109569231.23-P1	ACACB	GGTGGCTGCATCCCCAGTGA	2
ACACB_+_109569170.23-P1	ACACB	GAGGCTGACAGGCGCCCACA	3
ACACB_-_109569178.23-P1	ACACB	GGTTCCCTTAGTCACCCTGT	4
ACACB_-_109569639.23-P1	ACACB	GCCACAGAGGTTCACTGGAA	5
ACACB_-_109569213.23-P1	ACACB	GCACTCAAGAATGGAGCTGG	6
ACACB_-_109569626.23-P1	ACACB	GGTCATGATAGCGTCCACAG	7
ACACB_+_109569572.23-P1	ACACB	GCTTCGCTGAAATAACCCAG	8
ACACB_+_109569423.23-P1	ACACB	GTAAGTGCTGGCCAGTCACC	9
ACACB_-_109569253.23-P1	ACACB	GTAAGTGGCAACAAGTGCTG	10
ACACB_-_109592519.23-P2	ACACB	GGCAAGCGCAGCGCGAAGTT	1
ACACB_+_109592574.23-P2	ACACB	GCAGCCAGGTCGCGACCCGG	2
ACACB_+_109592655.23-P2	ACACB	GTCCCACCGGGCTCCCGCAG	3
ACACB_+_109592908.23-P2	ACACB	GAGGCCAGCTAGAGTTTCCA	4
ACACB_-_109592496.23-P2	ACACB	GCGCAGGGTGCATTTCGGGA	5
ACACB_-_109592941.23-P2	ACACB	GTAGCTGGCCTTGGCGGGAG	6
ACACB_+_109592523.23-P2	ACACB	GGGGGTTCTGCTGCAGCCGG	7
ACACB_+_109592546.23-P2	ACACB	GTGCAGTCCTAGAGCGCCGC	8
ACACB_-_109592529.23-P2	ACACB	GCGCGAAGTTGGGCGCCCGC	9
ACACB_+_109592577.23-P2	ACACB	GGGACAGCCAGGTCGCGACC	10
ACAD10_-_112123907.23-P1P2	ACAD10	GTCGGAGCGGAAGGACGTCG	1
ACAD10_-_112123894.23-P1P2	ACAD10	GAATTTTGAGGAGGTCGGAG	2
ACAD10_-_112123925.23-P1P2	ACAD10	GGTGGAGATTGCTTGCGCTG	3
ACAD10_+_112124115.23-P1P2	ACAD10	GAACAAAACCATCCAGACTA	4
ACAD10_-_112124210.23-P1P2	ACAD10	Gtctaaggggccgtagagag	5
ACAD10_-_112123885.23-P1P2	ACAD10	GTCCGGACGCAATTTTGAGG	6
ACAD10_+_112123853.23-P1P2	ACAD10	GTTGCGTCCGGAAGAGCAGT	7
ACAD10_-_112123838.23-P1P2	ACAD10	GACCGCGCACAGCGATTGGG	8
ACAD10_-_112124129.23-P1P2	ACAD10	GTCTCTAACCCTAGTCTGGA	9
ACAD10_+_112123992.23-P1P2	ACAD10	GGCCGAGGTGGATTAGGACG	10
ACAD11_-_132379444.23-P1P2	ACAD11	GCTGGAGCGGGAACTTGCCC	1
ACAD11_+_132379379.23-P1P2	ACAD11	GCGCTCCACAGACTCCGCCA	2
ACAD11_-_132378623.23-P1P2	ACAD11	GCCCGCAGGCCACAGCAACG	3
ACAD11_-_132378633.23-P1P2	ACAD11	GACAGCAACGCGGCATCCAC	4
ACAD11_+_132378312.23-P1P2	ACAD11	GGTCAGTGGACGCACCCTAC	5
ACAD11_-_132378357.23-P1P2	ACAD11	GCAGGAAAAGCAATCAGGGT	6
ACAD11_+_132378627.23-P1P2	ACAD11	GCTTCGGCACTCGAGACCTG	7
ACAD11_+_132378245.23-P1P2	ACAD11	GCCCAATTGGAGGGCGGTAA	8
ACAD11_-_132378588.23-P1P2	ACAD11	GCGGACTCGCCAGTAGCACC	9
ACAD11_+_132378251.23-P1P2	ACAD11	GGGGCTTCCCAATTGGAGGG	10
ACAD8_-_134123448.23-P1P2	ACAD8	GGCCAGTGCGAGCGCAACGG	1
ACAD8_-_134123507.23-P1P2	ACAD8	GCGGCGGCTATGCTGTGGAG	2
ACAD8_-_134123502.23-P1P2	ACAD8	GAGCTGCGGCGGCTATGCTG	3
ACAD8_+_134123511.23-P1P2	ACAD8	GGAGGCGCGCCCCGAAACGC	4
ACAD8_-_134123455.23-P1P2	ACAD8	GCGAGCGCAACGGAGGTCGA	5
ACAD8_-_134123488.23-P1P2	ACAD8	GTTAGCTGAACGCGGAGCTG	6
ACAD8_-_134123648.23-P1P2	ACAD8	GGGACAGGTGTCCAGAACCC	7
ACAD8_-_134123445.23-P1P2	ACAD8	GCCCGCCAGTGCGAGCGCAA	8
ACAD8_-_134123480.23-P1P2	ACAD8	GTCAGACTCTTAGCTGAACG	9
ACAD8_+_134123936.23-P1P2	ACAD8	GGAACCTGCGGGGGGATGAC	10
ACAD9_-_128598541.23-P1P2	ACAD9	GGAACATCGGGCAGCATGAG	1
ACAD9_+_128598604.23-P1P2	ACAD9	GCGCAGTAGCCGCCGGTTCG	2
ACAD9_-_128598499.23-P1P2	ACAD9	GTCCCTGCGGCGCTAAGAAG	3
ACAD9_-_128598508.23-P1P2	ACAD9	GCGCTAAGAAGGGGAGACTG	4
ACAD9_-_128598528.23-P1P2	ACAD9	GGGCTGAGGCTGGGGAACAT	5
ACAD9_+_128598584.23-P1P2	ACAD9	GGGTAGAGACCACCAGACCC	6
ACAD9_+_128598694.23-P1P2	ACAD9	GGACAGCAAGGGTTCGCCCA	7
ACAD9_+_128598781.23-P1P2	ACAD9	GGCCGCAGGGTGTATCTCTC	8
ACAD9_-_128598801.23-P1P2	ACAD9	GGCCAGAGAGATACACCCTG	9
ACAD9_-_128598823.23-P1P2	ACAD9	GCCGAGGCGTGTTAACACTC	10
ACADL_-_211090095.23-P1P2	ACADL	GCAGCTGAGGCGTCCACCTG	1
ACADL_-_211090048.23-P1P2	ACADL	GGCGGCTACTCGGCGACTCG	2
ACADL_-_211089695.23-P1P2	ACADL	GCGGCGGTCTGTTCTCGGGG	3
ACADL_-_211090030.23-P1P2	ACADL	GGGCGACGGAGGCGACTCTG	4
ACADL_+_211089722.23-P1P2	ACADL	GCTGGGTGCAACCAGCATCT	5
ACADL_-_211089616.23-P1P2	ACADL	GGCCGCTGAACTAGACGGGT	6
ACADL_+_211090089.23-P1P2	ACADL	GTTTTTTGGGAGGACACCAC	7
ACADL_-_211090002.23-P1P2	ACADL	GGGCCATGTCCGAAACACAG	8
ACADL_+_211089708.23-P1P2	ACADL	GCATCTGGGCGGAGGAAAAA	9
ACADL_-_211090061.23-P1P2	ACADL	GGACTCGGGGCAGGGTCCCC	10
ACADM_+_76190432.23-P1P2	ACADM	GCACTCGGACAATAATACAC	1
ACADM_+_76190107.23-P1P2	ACADM	GCAGCGCGGAAAGAGAGCCA	2
ACADM_-_76190475.23-P1P2	ACADM	GGCCGGAACGGGAGCCAACA	3
ACADM_-_76190633.23-P1P2	ACADM	GTGAGGAAGGAGCCAGCCTA	4
ACADM_+_76190695.23-P1P2	ACADM	GGTCGCCTGACGGGAGGATA	5
ACADM_+_76190716.23-P1P2	ACADM	GGAGGATGCCGGCTATAACG	6
ACADM_-_76190463.23-P1P2	ACADM	GATTGTCCGAGTGGCCGGAA	7
ACADM_-_76190620.23-P1P2	ACADM	GTGGGAAGTCGGGCTGAGGA	8
ACADM_+_76190816.23-P1P2	ACADM	GTGGTTCTGACACAGAGACG	9
ACADM_-_76190671.23-P1P2	ACADM	GCACGCCTCCTACCACCGGA	10
ACADS_+_121163685.23-P1P2	ACADS	GCGAGCAGCGCGGCGGCCAT	1
ACADS_-_121163653.23-P1P2	ACADS	GCGGAACAGCGCGCTCGCAG	2
ACADS_+_121164090.23-P1P2	ACADS	Ggccaaccgaggctgaggag	3
ACADS_-_121163671.23-P1P2	ACADS	GGCGGGAGGTCGCGAAGCCT	4
ACADS_-_121163657.23-P1P2	ACADS	GACAGCGCGCTCGCAGCGGG	5
ACADS_+_121163865.23-P1P2	ACADS	GGCAAGGAGCAGCAGAACTG	6
ACADS_+_121163619.23-P1P2	ACADS	GGCTGTTCCGGAGTGCTGGG	7
ACADS_+_121163695.23-P1P2	ACADS	GGAGGCCCGGGCGAGCAGCG	8
ACADS_-_121163758.23-P1P2	ACADS	GAGTGCGCTGGGGATCCGTA	9
ACADS_+_121164027.23-P1P2	ACADS	Gcaggcctggctccggaaga	10
ACADSB_-_124768552.23-P1P2	ACADSB	GGGCCTGCGGCGAGGATGGA	1
ACADSB_+_124768941.23-P1P2	ACADSB	GGTGCGTTAGGGCATCAGGG	2
ACADSB_+_124768891.23-P1P2	ACADSB	GTCCAGAGATCCAGACTCGG	3
ACADSB_+_124768944.23-P1P2	ACADSB	GAAGGTGCGTTAGGGCATCA	4
ACADSB_+_124768874.23-P1P2	ACADSB	GGGTGGCTCTCAGGACGCAA	5
ACADSB_+_124768952.23-P1P2	ACADSB	GACTCGGGAAAGGTGCGTTA	6
ACADSB_-_124768497.23-P1P2	ACADSB	GCTTGCTCGGGTAACTCCCA	7
ACADSB_+_124768894.23-P1P2	ACADSB	GAGATCCAGAGATCCAGACT	8
ACADSB_+_124768710.23-P1P2	ACADSB	GCCCGCGGGTAAAGAGTCTG	9
ACADSB_+_124768533.23-P1P2	ACADSB	GGGCCCTCCATCCTCGCCGC	10
ACADVL_-_7123677.23-P1P2	ACADVL	GTGCCCTAGGGCGAAACTAG	1
ACADVL_-_7123639.23-P1P2	ACADVL	GGCTCAGTCGCCGAAAGTAG	2
ACADVL_-_7123283.23-P1P2	ACADVL	GGGGTCAGAGCTCGAGCCAG	3
ACADVL_-_7123665.23-P1P2	ACADVL	GGGCAAGCCAGGGTGCCCTA	4
ACADVL_-_7123221.23-P1P2	ACADVL	GCACTGTGGACGATGAGTCA	5
ACADVL_-_7123392.23-P1P2	ACADVL	GGTGTGACAAGAGGGACGGT	6
ACADVL_+_7123231.23-P1P2	ACADVL	GGTCCTGCACGCCCACGTCC	7
ACADVL_+_7123718.23-P1P2	ACADVL	GGCTGTGTCAAGGGGAGAAC	8
ACADVL_-_7123242.23-P1P2	ACADVL	GGTTAGGGGCGCCAGGACGT	9
ACADVL_-_7123300.23-P1P2	ACADVL	GAGCGGCGCCCGGAGAGATT	10
ACAN_+_89347139.23-P1P2	ACAN	GAGCTCTAGGGCGGAGACCA	1
ACAN_+_89347151.23-P1P2	ACAN	GCCCGGCACACATAGCTCTA	2
ACAN_-_89346701.23-P1P2	ACAN	GctccccgccGCTCCAGAGG	3
ACAN_-_89347101.23-P1P2	ACAN	GCGCCCGGCGAGCCAGGAAC	4
ACAN_+_89347148.23-P1P2	ACAN	GGGCACACATAGCTCTAGGG	5
ACAN_+_89346671.23-P1P2	ACAN	GGAGCggcggggaggtaggt	6
ACAN_+_89347050.23-P1P2	ACAN	GGAGCCTCGCTCTGGAGGGA	7
ACAN_+_89347058.23-P1P2	ACAN	GCCCTGGGAGAGCCTCGCTC	8
ACAN_-_89346738.23-P1P2	ACAN	GACGCGCGCAGCGCTGCTCA	9
ACAN_+_89347054.23-P1P2	ACAN	GGGGAGAGCCTCGCTCTGGA	10
ACAP1_+_7240320.23-P1P2	ACAP1	GGAGGGAATGCCAGCTCTAG	1
ACAP1_-_7240242.23-P1P2	ACAP1	GGCGAGCCTGTGGGCCAAAG	2
ACAP1_+_7239956.23-P1P2	ACAP1	GCCCAGGAAGGGGAGATGAG	3
ACAP1_-_7239866.23-P1P2	ACAP1	GCCAGCACTGCCTGGAAGTG	4
ACAP1_+_7239854.23-P1P2	ACAP1	GGCTCTCACCCCACACTTCC	5
ACAP1_+_7239925.23-P1P2	ACAP1	GGAGGGACCTCCGCGGGGAA	6
ACAP1_+_7240302.23-P1P2	ACAP1	GGGGGTGAGGGAAACTGCAG	7
ACAP1_-_7240198.23-P1P2	ACAP1	GCAGGCCAGGTCTCCTTCCA	8
ACAP1_-_7240264.23-P1P2	ACAP1	GTACCCCAGCTGTGAAAGCA	9
ACAP1_+_7239897.23-P1P2	ACAP1	GGGCACAATTCTTTCCCCAA	10
ACAP2_+_195163707.23-P1P2	ACAP2	GTCGCGGCTGCTATGACCAG	1
ACAP2_-_195163395.23-P1P2	ACAP2	GCTCGCAGGGTGGGAAACGG	2
ACAP2_-_195163362.23-P1P2	ACAP2	GCCCTCGGGAGGGCTCGGTG	3
ACAP2_-_195163352.23-P1P2	ACAP2	GACTTCGTCGCCCCTCGGGA	4
ACAP2_-_195163655.23-P1P2	ACAP2	GGCTGGGACGCAGACGGCTA	5
ACAP2_-_195163382.23-P1P2	ACAP2	GGGACTGCAGTGCCCTCGCA	6
ACAP2_-_195163749.23-P1P2	ACAP2	GAAGACGGCGACGACTAGTC	7
ACAP2_-_195163292.23-P1P2	ACAP2	GGGCGCTCCGCCCCGGCAGA	8
ACAP2_+_195163325.23-P1P2	ACAP2	GCGAGGGGCGACGAAGTGGC	9
ACAP2_+_195163701.23-P1P2	ACAP2	GCTGCTATGACCAGCGGGCG	10
ACAP3_+_1243258.23-P1P2	ACAP3	Gcgggcgggacgagcggtcc	1
ACAP3_+_1243337.23-P1P2	ACAP3	GGACGCTCCCCGGCGGTGAC	2
ACAP3_-_1243235.23-P1P2	ACAP3	GCTCACTGGCACGAGGACcg	3
ACAP3_-_1243221.23-P1P2	ACAP3	GCGGCGGCCGCGGCGCTCAC	4
ACAP3_-_1243095.23-P1P2	ACAP3	GACCCCGCCGCCGGGCACAA	5
ACAP3_-_1242913.23-P1P2	ACAP3	GGACGGTCCCGAGGTGCCCA	6
ACAP3_+_1242907.23-P1P2	ACAP3	GCGTGCGCGTGGGCAGCCGT	7
ACAP3_-_1242824.23-P1P2	ACAP3	GCCACGGACCCAGACGACCC	8
ACAP3_+_1243301.23-P1P2	ACAP3	Ggcgcggcggcctcattccg	9
ACAP3_-_1243228.23-P1P2	ACAP3	GCGCGGCGCTCACTGGCACG	10
ACAT1_+_107992310.23-P1P2	ACAT1	GGTCGCAGAGGGCTGAGTAT	1
ACAT1_+_107992321.23-P1P2	ACAT1	GGCACAGCCATGGTCGCAGA	2
ACAT1_+_107992288.23-P1P2	ACAT1	GCTCCACAGGCGTAGACTAG	3
ACAT1_-_107992733.23-P1P2	ACAT1	GGGCCTGAGCGGTGGGATCG	4
ACAT1_-_107992364.23-P1P2	ACAT1	GTGGCGGCACTTCTGCGCAG	5
ACAT1_-_107992336.23-P1P2	ACAT1	GACTCAGCCCTCTGCGACCA	6
ACAT1_+_107992693.23-P1P2	ACAT1	GGCCGGGCCAGCGCCAATCC	7
ACAT1_-_107992307.23-P1P2	ACAT1	GGGCCGCTAGTCTACGCCTG	8
ACAT1_+_107992690.23-P1P2	ACAT1	GGGGCCAGCGCCAATCCTGG	9
ACAT1_-_107992702.23-P1P2	ACAT1	GCGGGCAGGACCGCCAGGAT	10
ACAT2_-_160183095.23-P1P2	ACAT2	GCTAGCTTGCAGGCAGCGCA	1
ACAT2_+_160183436.23-P1P2	ACAT2	GCTACGCCAACCAATGGGAG	2
ACAT2_-_160183174.23-P1P2	ACAT2	GCGGCGGCGCGGACCATCAT	3
ACAT2_+_160183505.23-P1P2	ACAT2	GCTGCCGCAGGCATTACCGA	4
ACAT2_-_160183054.23-P1P2	ACAT2	GCCGCCCGCGGCAGGCCTGT	5
ACAT2_-_160183042.23-P1P2	ACAT2	GCTACCTCAGGTCCCGCCCG	6
ACAT2_+_160183137.23-P1P2	ACAT2	GCCGCCGAGACGATGACCAC	7
ACAT2_+_160183421.23-P1P2	ACAT2	GGGAGAGGCAGGCCACGCGA	8
ACAT2_-_160183545.23-P1P2	ACAT2	GCAGGGGCGGAACTGCTAGG	9
ACAT2_-_160183588.23-P1P2	ACAT2	GGGGTCGGGCTGTCACACAA	10
ACBD3_-_226374403.23-P1P2	ACBD3	GCTGCTGCACCTCCTCAGCG	1
ACBD3_+_226374329.23-P1P2	ACBD3	GGACTCGAGGTGTCCGTCGA	2
ACBD3_+_226374366.23-P1P2	ACBD3	GCAGCAGCCGGAGATGGCGG	3
ACBD3_-_226374411.23-P1P2	ACBD3	GCCTCCTCAGCGGGGACAGA	4
ACBD3_-_226373992.23-P1P2	ACBD3	GACCACAGCCCAGTATGAGT	5
ACBD3_-_226374023.23-P1P2	ACBD3	GGTCTGGTCCAGTCACCCTG	6
ACBD3_-_226373998.23-P1P2	ACBD3	GGCCCAGTATGAGTGGGTGA	7
ACBD3_-_226373955.23-P1P2	ACBD3	GCTTCGGGTACCCCCAAGGA	8
ACBD3_-_226373901.23-P1P2	ACBD3	GAAGGTTGCAGGCCCGTCAG	9
ACBD3_-_226374064.23-P1P2	ACBD3	GTCCCGGGGCCGGGCAGAAG	10
ACBD4_-_43213072.23-P1	ACBD4	GTCAGTAGGAAGCCGCGGGG	1
ACBD4_-_43213050.23-P1	ACBD4	GCCGGCCCTGCTGGACCCCG	2
ACBD4_+_43213087.23-P1	ACBD4	GCGCCCACTGCCAGGACACC	3
ACBD4_+_43213412.23-P1	ACBD4	GCCCCCGGCACCATAAGCCA	4
ACBD4_-_43213075.23-P1	ACBD4	GGTAGGAAGCCGCGGGGTGG	5
ACBD4_+_43213044.23-P1	ACBD4	GGCGGCTTCCTACTGACCCC	6
ACBD4_-_43213460.23-P1	ACBD4	GTGGAGGCCCCCTCACACGA	7
ACBD4_-_43213105.23-P1	ACBD4	GGACCCAGGTGTCCTGGCAG	8
ACBD4_-_43213242.23-P1	ACBD4	GCCTAAAGGAGGCGCATCTG	9
ACBD4_-_43213499.23-P1	ACBD4	GGCTCAAAAGTAGGGCCCCA	10
ACBD4_+_43210408.23-P2	ACBD4	GAGACTGTGGCTCTCCGAGG	1
ACBD4_+_43210060.23-P2	ACBD4	GCCCTTGCGGCCAAGATCAG	2
ACBD4_+_43210042.23-P2	ACBD4	GGAGGCTCGCCCGGACTAAG	3
ACBD4_+_43210021.23-P2	ACBD4	GGAGACGGACTCACGAGCAG	4
ACBD4_-_43210055.23-P2	ACBD4	GGTCCGTCTCCCCTTAGTCC	5
ACBD4_-_43210377.23-P2	ACBD4	GAGGTTGGCAGTGACGTCAT	6
ACBD4_+_43210421.23-P2	ACBD4	GTCCGTCAGCTCCGAGACTG	7
ACBD4_-_43210416.23-P2	ACBD4	GAGGCCAGGTGCTGCCCCCT	8
ACBD4_-_43210458.23-P2	ACBD4	GGACGGACCTGGGGAGCGTG	9
ACBD4_-_43210342.23-P2	ACBD4	GAGCGCGAACCCGAAGGGAT	10
ACBD5_+_27529701.23-P1P2	ACBD5	GCGGACTCCGGCGGAATGGG	1
ACBD5_+_27529710.23-P1P2	ACBD5	GACTGACAGACGGACTCCGG	2
ACBD5_+_27529332.23-P1P2	ACBD5	GTTGGGACCGGGGCCAACAC	3
ACBD5_+_27529682.23-P1P2	ACBD5	GGGGTGTGGCTGCTCCGCCA	4
ACBD5_-_27529679.23-P1P2	ACBD5	GGGAGCCGCTCTCCCACCCT	5
ACBD5_-_27529363.23-P1P2	ACBD5	GCCCCGGTCCCAAGGTCTGT	6
ACBD5_+_27529290.23-P1P2	ACBD5	GGAGATCCGTGCACGAGACT	7
ACBD5_+_27529713.23-P1P2	ACBD5	GCGGACTGACAGACGGACTC	8
ACBD5_+_27529127.23-P1P2	ACBD5	GCTGTGTAGGAGCCATGTAG	9
ACBD5_-_27529780.23-P1P2	ACBD5	GGAGTCACCGGAGGACCCAC	10
ACBD6_-_180471707.23-P1P2	ACBD6	GCAACGGAACAGGAGTCGAG	1
ACBD6_+_180471319.23-P1P2	ACBD6	GTCAGGGGACGACTCCGGGG	2
ACBD6_-_180471532.23-P1P2	ACBD6	GTCGGACCCAAGCTCAGTCG	3
ACBD6_+_180471617.23-P1P2	ACBD6	GGGAGGAGACCGGGTCGACT	4
ACBD6_+_180471354.23-P1P2	ACBD6	GGGGCCATCACCGGCGACAG	5
ACBD6_-_180471311.23-P1P2	ACBD6	GCTCGATCTCAGGGCTATGG	6
ACBD6_+_180471324.23-P1P2	ACBD6	GTGAGCTCAGGGGACGACTC	7
ACBD6_+_180471478.23-P1P2	ACBD6	GGCTCGCGACCCAGACTGGT	8
ACBD6_+_180471539.23-P1P2	ACBD6	GAGGGAGCAGGGTCACGTGA	9
ACBD6_-_180471491.23-P1P2	ACBD6	GAGGCCTGGCCCACCAGTCT	10
ACBD7_+_15130776.23-P1P2	ACBD7	GAAGCGGTGGGTGCGAGAGG	1
ACBD7_+_15130520.23-P1P2	ACBD7	GCGGCGAGCCAGGGCTCCCA	2
ACBD7_-_15130379.23-P1P2	ACBD7	GACACTAAGAGAGGTCCTGG	3
ACBD7_-_15130397.23-P1P2	ACBD7	GGAGGTCCCAACGAGCGAAG	4
ACBD7_-_15130438.23-P1P2	ACBD7	GCTCCCTCTCGGAGACGGAG	5
ACBD7_+_15130765.23-P1P2	ACBD7	GGCGAGAGGGGGCAGAGCAC	6
ACBD7_-_15130579.23-P1P2	ACBD7	GCGGTCTACACTGCCATCTG	7
ACBD7_+_15130458.23-P1P2	ACBD7	GAGGCAAGGCAGGAGCGCCG	8
ACBD7_-_15130555.23-P1P2	ACBD7	GGCTCGCCGTCAGCAGGCAC	9
ACBD7_-_15130633.23-P1P2	ACBD7	GCACCGCCGACCGCTCCCAG	10
ACCS_+_44088091.23-P1P2	ACCS	GCAGATACCCGCACTCGATG	1
ACCS_-_44088090.23-P1P2	ACCS	GCCCCACTTGCGGGATTCCA	2
ACCS_+_44088028.23-P1P2	ACCS	GACCGAAACGGCCTTCTACA	3
ACCS_+_44088215.23-P1P2	ACCS	GACAGCCCAGGTCCGAGGAA	4
ACCS_+_44087946.23-P1P2	ACCS	GCAAGGGATTCGAGATGGAA	5
ACCS_-_44088106.23-P1P2	ACCS	GCCAAGGCCTCATCGAGTGC	6
ACCS_+_44088290.23-P1P2	ACCS	GCTCCGCAAAGTCTTCTCAG	7
ACCS_+_44088070.23-P1P2	ACCS	GGCCTTGGAATCCCGCAAGT	8
ACCS_-_44088081.23-P1P2	ACCS	GCGGTAGCCGCCCCACTTGC	9
ACCS_+_44088025.23-P1P2	ACCS	GGAAACGGCCTTCTACAGGG	10
ACCSL_+_44069971.23-ENST00000378832.1	ACCSL	GGATAGGTCGCGGTTGACAA	1
ACCSL_-_44069930.23-ENST00000378832.1	ACCSL	GGCAGAGGGCCCAACTCTCT	2
ACCSL_-_44069582.23-ENST00000378832.1	ACCSL	GAGAGGCCAGTAAAGATACC	3
ACCSL_+_44069616.23-ENST00000378832.1	ACCSL	GGGCCTCTCCTCTGACCAGA	4
ACCSL_+_44069981.23-ENST00000378832.1	ACCSL	GCCCACGGATGGATAGGTCG	5
ACCSL_-_44069772.23-ENST00000378832.1	ACCSL	GGAGGAAAGGAGGCACACTG	6
ACCSL_-_44069740.23-ENST00000378832.1	ACCSL	GTGCAGCTGACGAGCAGACA	7
ACCSL_+_44069992.23-ENST00000378832.1	ACCSL	GGAGATGTCAATCCCACGGA	8
ACCSL_+_44069556.23-ENST00000378832.1	ACCSL	GTATCTTTACTGGCCTCTGA	9
ACCSL_-_44069759.23-ENST00000378832.1	ACCSL	GGGGCCTGTCGCTGGAGGAA	10
ACD_-_67694143.23-P1P2	ACD	GTCCCCACGGCTACACCCAG	1
ACD_+_67693748.23-P1P2	ACD	GCGGCAGGAGAGCGCGAGGT	2
ACD_+_67694124.23-P1P2	ACD	GATCCGCTGGGTGTAGCCGT	3
ACD_-_67693904.23-P1P2	ACD	GCCGACGTCGGACGTATCAG	4
ACD_-_67693957.23-P1P2	ACD	GGTCCTGTAGTACCTGACGG	5
ACD_-_67694092.23-P1P2	ACD	GGAATCAGCTCCCGAATCCA	6
ACD_+_67694105.23-P1P2	ACD	GGGGGATGGCAGGTTCGGGG	7
ACD_-_67693954.23-P1P2	ACD	GGGCGTCCTGTAGTACCTGA	8
ACD_-_67694152.23-P1P2	ACD	GCTACACCCAGCGGATGCAA	9
ACD_+_67693727.23-P1P2	ACD	GGCGGGCCTTGTGTTCAGGT	10
ACE_-_61554428.23-P1	ACE	GGGCCGCGGCGCAGGAGAAG	1
ACE_+_61554448.23-P1	ACE	GcgaggcggcccccATGACG	2
ACE_-_61554461.23-P1	ACE	GACCGCGCACCGCGTCATgg	3
ACE_+_61554829.23-P1	ACE	GGCCCCGCGGCTGACTGTCG	4
ACE_-_61554458.23-P1	ACE	GAGCACCGCGCACCGCGTCA	5
ACE_+_61554651.23-P1	ACE	GGTGTCGTGCGCCCAGCTGG	6
ACE_-_61554915.23-P1	ACE	GCGAGTTGGATGGATGAGGG	7
ACE_-_61554901.23-P1	ACE	GGCTCCCAGCATGCACGAGT	8
ACE_+_61554534.23-P1	ACE	GAGCCCGGGGTCCAACGCCA	9
ACE_+_61554816.23-P1	ACE	GCTGTCGGGGCGAGGGTCCG	10
ACE_-_61562443.23-P2	ACE	GCCCAAGTGGGACCATGCAG	1
ACE_-_61562661.23-P2	ACE	GTATGACCGGACATCCCAGG	2
ACE_-_61562238.23-P2	ACE	GCTCCTGCGGCCATGGGCCA	3
ACE_+_61562272.23-P2	ACE	GGTGCCCGTAGCAGAGCAGC	4
ACE_+_61562293.23-P2	ACE	GCTGGCTGGGGACCAGCAGA	5
ACE_-_61562505.23-P2	ACE	GGGGACAGGGCAGGGTACAA	6
ACE_+_61562589.23-P2	ACE	GCATCAGTCACCAGGTCTGT	7
ACE_+_61562226.23-P2	ACE	GGTAGCCCAACCCTGGCCCA	8
ACE_+_61562404.23-P2	ACE	GTGGGCTCTGGGCTGATGTC	9
ACE_-_61562601.23-P2	ACE	GGCACTCTGTCCCACAGACC	10
ACE2_-_15619013.23-P1P2	ACE2	GTACAGCAACAAGGCTGAGA	1
ACE2_+_15619016.23-P1P2	ACE2	GGACGATGTCAAGCTCTTCC	2
ACE2_-_15618975.23-P1P2	ACE2	GGTCTTGGCCTGTTCCTCAA	3
ACE2_-_15618594.23-P1P2	ACE2	GACTGTGATGAGAATTATGG	4
ACE2_+_15619087.23-P1P2	ACE2	GGAGAGAAAATCTCATGAGG	5
ACE2_-_15618591.23-P1P2	ACE2	GCTGACTGTGATGAGAATTA	6
ACE2_+_15618847.23-P1P2	ACE2	GGAAGAGAATGTCCAAAACA	7
ACE2_+_15619047.23-P1P2	ACE2	GCATTCAGTGGATGTGATCT	8
ACE2_-_15618978.23-P1P2	ACE2	GTTGGCCTGTTCCTCAATGG	9
ACE2_+_15618824.23-P1P2	ACE2	GGAGTTCTCATGGCTCTATT	10
ACER1_-_6333545.23-P1P2	ACER1	GTCCACCTCGGAGCTCTGAT	1
ACER1_+_6333110.23-P1P2	ACER1	Gggtgcccctgagctagagg	2
ACER1_+_6333137.23-P1P2	ACER1	Gaggcagctgtggtaggggg	3
ACER1_-_6333558.23-P1P2	ACER1	GTCTGATAGGCGAAGATGCT	4
ACER1_+_6333164.23-P1P2	ACER1	Ggcgatggtgccttcttgga	5
ACER1_-_6333623.23-P1P2	ACER1	GAGAGAAGGCGAGCTTGGGA	6
ACER1_+_6333525.23-P1P2	ACER1	GGCCTATCAGAGCTCCGAGG	7
ACER1_-_6333127.23-P1P2	ACER1	Gcccaccccctctagctcag	8
ACER1_-_6333176.23-P1P2	ACER1	Ggcctctgtgccctccaaga	9
ACER1_-_6333413.23-P1P2	ACER1	Gccagtaaggctgtatgggg	10
ACER2_+_19409007.23-P1P2	ACER2	GCTGCTGCGGAGGCAAAACG	1
ACER2_-_19409474.23-P1P2	ACER2	GCCACGCGTCCAGGAACCAG	2
ACER2_+_19409376.23-P1P2	ACER2	GAGCCCAGCTGTCGGGAATG	3
ACER2_+_19409383.23-P1P2	ACER2	GGAAGATGAGCCCAGCTGTC	4
ACER2_+_19409248.23-P1P2	ACER2	GGTCCAGCTTCCAGACGCTG	5
ACER2_-_19409294.23-P1P2	ACER2	GGGTCTCTGCGCGCATCTGG	6
ACER2_-_19409274.23-P1P2	ACER2	GGCGTCTGGAAGCTGGACGT	7
ACER2_+_19409433.23-P1P2	ACER2	GGGGGGCCAAACAAGACAAT	8
ACER2_+_19409371.23-P1P2	ACER2	GAGCTGTCGGGAATGGGGAC	9
ACER2_+_19409493.23-P1P2	ACER2	GCCCCCAGCTGACCCAAACA	10
ACER3_-_76571978.23-P1P2	ACER3	GccTGGTCGCCAGCCTAACC	1
ACER3_-_76572003.23-P1P2	ACER3	GAGTGAGCGGAGCGCCTGGG	2
ACER3_-_76572000.23-P1P2	ACER3	GCACAGTGAGCGGAGCGCCT	3
ACER3_-_76572404.23-P1P2	ACER3	GGAGCCCCTGCTGGACCTAA	4
ACER3_+_76571969.23-P1P2	ACER3	GCCGCTCACTGTGCCGGGTT	5
ACER3_-_76572045.23-P1P2	ACER3	GCTCCGGCCGCGGACCGAGA	6
ACER3_-_76572006.23-P1P2	ACER3	GGAGCGGAGCGCCTGGGCGG	7
ACER3_-_76571770.23-P1P2	ACER3	GCCCGCCCAAGGGTGAAGAG	8
ACER3_-_76572313.23-P1P2	ACER3	GGAGTCCAGTGTGTAGAGGG	9
ACER3_+_76572444.23-P1P2	ACER3	GCTGGCCCCACTCCGCTCTC	10
ACHE_+_100493473.23-P1	ACHE	GAGCCTGCGCCGGGGAACAT	1
ACHE_-_100493427.23-P1	ACHE	GGGGGAGGGAGACTCACCTG	2
ACHE_-_100493486.23-P1	ACHE	GGGAGGCGGCCGATGTTCCC	3
ACHE_-_100493122.23-P1	ACHE	GCGGGTACCGCCCCAATTAG	4
ACHE_+_100493456.23-P1	ACHE	GATCGGCCGCCTCCAGCTcc	5
ACHE_-_100493040.23-P1	ACHE	GTCTGCGGGGCGCTGCGCAG	6
ACHE_-_100493104.23-P1	ACHE	GCCGGGAACCTGCGCAGCTC	7
ACHE_-_100493407.23-P1	ACHE	GCCTTAAGGAGAGTCCCGGG	8
ACHE_+_100493137.23-P1	ACHE	GCCGATCGCTCCCTAGTCCG	9
ACHE_+_100493329.23-P1	ACHE	GCCAGGCCCCCCTAACGGGA	10
ACHE_+_100494559.23-P2	ACHE	GCTCCCACGCGGGGTCTCGG	1
ACHE_-_100494578.23-P2	ACHE	GAGCCCCCGAGACCCCGCGT	2
ACHE_-_100494236.23-P2	ACHE	GGGCGAGGCGCACTCCGCGG	3
ACHE_-_100494233.23-P2	ACHE	GCTGGGCGAGGCGCACTCCG	4
ACHE_+_100494570.23-P2	ACHE	GCGCCGGCCGCTCTCCCACG	5
ACHE_-_100494526.23-P2	ACHE	GTGCATGCGGCAATACCGCG	6
ACHE_-_100494356.23-P2	ACHE	GCACCAGGCCTAGCATTCAT	7
ACHE_+_100494596.23-P2	ACHE	GgcgcacgcacgcccgACGC	8
ACHE_-_100494415.23-P2	ACHE	GGCCCCCAGCCTGCTCCGAG	9
ACHE_-_100494326.23-P2	ACHE	GCGTCACCAGGGTCCGGTCG	10
ACIN1_+_23564314.23-P1	ACIN1	GAGTACCTCACGCAAGATGG	1
ACIN1_-_23564284.23-P1	ACIN1	GTCACCCGCAGCGCCTGAAG	2
ACIN1_-_23564262.23-P1	ACIN1	GTCCAGTGCGGCCTTCAGGT	3
ACIN1_-_23563847.23-P1	ACIN1	GCTCAGGCCAGCAACGCCGT	4
ACIN1_-_23563913.23-P1	ACIN1	GACAGATACAAACAAGGAGG	5
ACIN1_+_23563962.23-P1	ACIN1	GAGCGCGAGCCCAAATGGGA	6
ACIN1_-_23564062.23-P1	ACIN1	GACCGTGCGCGCGGATCCAG	7
ACIN1_+_23564097.23-P1	ACIN1	GCGGCGCAGGCGCAGTATCC	8
ACIN1_+_23564345.23-P1	ACIN1	GGAAGATGCCCGAAGCCGTC	9
ACIN1_+_23563821.23-P1	ACIN1	GGGCGTTGCTGGCCTGAGGG	10
ACIN1_-_23540756.23-P2	ACIN1	GGATCAGCCGGAGACATGCA	1
ACIN1_-_23540730.23-P2	ACIN1	GCTCTATTGTATTGGCGGAG	2
ACIN1_-_23540292.23-P2	ACIN1	GAGGAAGACGAAGGGAGCTA	3
ACIN1_-_23540722.23-P2	ACIN1	GGTGGCTGGCTCTATTGTAT	4
ACIN1_-_23540744.23-P2	ACIN1	GCGGAGCGGCAGCGATCAGC	5
ACIN1_+_23540370.23-P2	ACIN1	GGGGATAAACAGCACTTCCA	6
ACIN1_-_23540315.23-P2	ACIN1	GGGCGGGGAAAAGGCATACA	7
ACIN1_-_23540725.23-P2	ACIN1	GGCTGGCTCTATTGTATTGG	8
ACIN1_+_23540783.23-P2	ACIN1	GCTCCCCCATCCGCACACAC	9
ACIN1_-_23540802.23-P2	ACIN1	GAGCCTGTGTGTGCGGATGG	10
ACKR2_-_42851020.23-P1P2	ACKR2	Gtatgagctgctattgaaca	1
ACKR2_-_42850976.23-P1P2	ACKR2	Gtcctttcaggatacagtac	2
ACKR2_+_42850956.23-P1P2	ACKR2	Gtcccgtactgtatcctgaa	3
ACKR2_-_42850992.23-P1P2	ACKR2	Gtacgggatcctttctggaa	4
ACKR2_-_42851479.23-P1P2	ACKR2	Ggtatgacagatagacagga	5
ACKR2_-_42851024.23-P1P2	ACKR2	Gagctgctattgaacacggc	6
ACKR2_-_42850987.23-P1P2	ACKR2	Gtacagtacgggatcctttc	7
ACKR2_-_42851475.23-P1P2	ACKR2	Ggagggtatgacagatagac	8
ACKR2_-_42851391.23-P1P2	ACKR2	Gtggggaagcttagaggttc	9
ACKR2_-_42851412.23-P1P2	ACKR2	Ggtttctgtaatcagccttg	10
ACKR3_+_237478916.23-P1	ACKR3	GTCCCCATGCCAAATTGGTC	1
ACKR3_+_237478500.23-P1	ACKR3	GTCCTGGCTGTGCTGTGCGC	2
ACKR3_-_237478610.23-P1	ACKR3	GGCAGCTCTGCTCGGAAAGA	3
ACKR3_-_237478578.23-P1	ACKR3	GcagcccGGAGGTAAGGAAA	4
ACKR3_+_237478950.23-P1	ACKR3	GAAGCAAAACAGGTAAACAG	5
ACKR3_-_237478572.23-P1	ACKR3	GcccagccagcccGGAGGTA	6
ACKR3_-_237478586.23-P1	ACKR3	GAGGTAAGGAAACGGTGCTC	7
ACKR3_-_237478884.23-P1	ACKR3	GTTTAAGCTCCAGTAAGCAG	8
ACKR3_-_237478929.23-P1	ACKR3	GCCATTCTGCCTGACCAATT	9
ACKR3_-_237478615.23-P1	ACKR3	GTCTGCTCGGAAAGAAGGCA	10
ACKR3_-_237476505.23-P2	ACKR3	GGTGAGTGCGGAACAAGTCT	1
ACKR3_+_237476822.23-P2	ACKR3	GCCCGGTGGAAACACAGAGT	2
ACKR3_-_237476493.23-P2	ACKR3	GGCCCGGCCGTGCGTGAGTG	3
ACKR3_+_237476473.23-P2	ACKR3	GTCCGCACTCACGCACGGCC	4
ACKR3_-_237476900.23-P2	ACKR3	GAGGACAGGCCCCGGAGTCA	5
ACKR3_+_237476736.23-P2	ACKR3	GGGACAGGATGCTAACGTAG	6
ACKR3_+_237476887.23-P2	ACKR3	GGGCTGTAGCCGTGACTCCG	7
ACKR3_-_237476457.23-P2	ACKR3	GCCGGGGCCAGAATTCTCGC	8
ACKR3_+_237476442.23-P2	ACKR3	GCAGGCGCCTGCGAGAATTC	9
ACKR3_-_237476881.23-P2	ACKR3	GTGCGGAGCGCGTTCTCTGA	10
ACKR4_-_132316171.23-P1P2	ACKR4	GTCTGCCGACTACAACAGGT	1
ACKR4_-_132316167.23-P1P2	ACKR4	GCCTCTCTGCCGACTACAAC	2
ACKR4_-_132316525.23-P1P2	ACKR4	GTGTCTATATATCTGCCGGA	3
ACKR4_-_132316111.23-P1P2	ACKR4	GAACAAAAGTAGCTGGAGTT	4
ACKR4_+_132316377.23-P1P2	ACKR4	GAAGTTTTACCGACAAGTAA	5
ACKR4_+_132316216.23-P1P2	ACKR4	GAGTAAATATACAAGATCTT	6
ACKR4_-_132316406.23-P1P2	ACKR4	GTGTCGGTAAAACTTTGTTA	7
ACKR4_-_132316248.23-P1P2	ACKR4	GGTATATTTACTTATATAGA	8
ACKR4_+_132316328.23-P1P2	ACKR4	GATATTAAGATTTTCATTTA	9
ACKR4_+_132316545.23-P1P2	ACKR4	GGAGTAAAAAAGAGTAGAAA	10
ACLY_-_40075227.23-P1P2	ACLY	GCCGGTAGCTTCCCGGGATC	1
ACLY_-_40075090.23-P1P2	ACLY	GCGGAGGCAGGAAGCTCCTA	2
ACLY_+_40074807.23-P1P2	ACLY	GGGCGCGCCTCACCCCTCCC	3
ACLY_-_40074817.23-P1P2	ACLY	GCGATAGCTGTGCCCGGGAG	4
ACLY_+_40075121.23-P1P2	ACLY	GCTTCGGCAGAGGTGAGCAC	5
ACLY_-_40074750.23-P1P2	ACLY	GCCGTCCCGGCATCCGATGG	6
ACLY_-_40075168.23-P1P2	ACLY	GTGCGCGGCGCTTCTTCCAC	7
ACLY_-_40075221.23-P1P2	ACLY	GCAGCAGCCGGTAGCTTCCC	8
ACLY_+_40074710.23-P1P2	ACLY	GCGGGAAGTAGAGAAAGCGG	9
ACLY_-_40075192.23-P1P2	ACLY	GCGACGAACCCCGCAAAATC	10
ACMSD_+_135596183.23-P1P2	ACMSD	GGAGACCTTTGTGAAAACTG	1
ACMSD_-_135596200.23-P1P2	ACMSD	GAACTCCACAGTTTTCACAA	2
ACMSD_-_135596123.23-P1P2	ACMSD	GAATGGACCTAGACTGGGTT	3
ACMSD_-_135596438.23-P1P2	ACMSD	GGCGAGGGGGTTAAATCATT	4
ACMSD_-_135596354.23-P1P2	ACMSD	GTATTTCTGAAACTTCTCCA	5
ACMSD_-_135596149.23-P1P2	ACMSD	GCCTACTGACTGCTGCCTGA	6
ACMSD_-_135596315.23-P1P2	ACMSD	GCCAGATCTAAAAAAGGTAA	7
ACMSD_+_135596266.23-P1P2	ACMSD	GTTTTGGTAGAATATGACTA	8
ACMSD_-_135596118.23-P1P2	ACMSD	GGTTCTAATGGACCTAGACT	9
ACMSD_-_135596683.23-P1P2	ACMSD	GAGTAGAAGACCATTAAAAA	10
ACN9_-_96747046.23-P1P2	ACN9	GGTGGGGCGCTATGCCGGGG	1
ACN9_+_96747240.23-P1P2	ACN9	GGGACACCGAGGAACCCCAA	2
ACN9_+_96747104.23-P1P2	ACN9	GCCAGGGATTTGAGGTCCGG	3
ACN9_-_96747065.23-P1P2	ACN9	GCGGCACGTTTCTCGAGTCC	4
ACN9_+_96747363.23-P1P2	ACN9	GGCTCTAGTGAGAAACCCGT	5
ACN9_-_96747455.23-P1P2	ACN9	GGCAGATGCCAGGTGCTCAA	6
ACN9_+_96747061.23-P1P2	ACN9	GGACGCGCTTGTACAATGCC	7
ACN9_+_96747221.23-P1P2	ACN9	GAGGTCTTGGGCAAAGAGAA	8
ACN9_+_96747038.23-P1P2	ACN9	GCTCGAGAAACGTGCCGCCC	9
ACN9_-_96747019.23-P1P2	ACN9	GTCTGCGCAGGCGCAGTCGG	10
ACO1_+_32384680.23-P1P2	ACO1	GGCGAACCTGACCCAAGCAG	1
ACO1_-_32384733.23-P1P2	ACO1	GAGCCCCGCCGTGCAGTCGG	2
ACO1_-_32385047.23-P1P2	ACO1	GAGGGTGTGCGGCCAGTCCT	3
ACO1_-_32385064.23-P1P2	ACO1	GCTGGGAGTCCTAACCCCGA	4
ACO1_+_32385057.23-P1P2	ACO1	GGTGCGGGCCTCACACCCTC	5
ACO1_-_32384671.23-P1P2	ACO1	GCTGGAACCGCGCAGCGCAC	6
ACO1_+_32384714.23-P1P2	ACO1	GCACCTCCGACTGCACGGCG	7
ACO1_-_32384889.23-P1P2	ACO1	GGAGGCTGAGAGGAGAATCG	8
ACO1_-_32385115.23-P1P2	ACO1	GAGGCCCGGCTGGCTGGATA	9
ACO1_-_32384696.23-P1P2	ACO1	GGCGTCCCGCTGCTTGGGTC	10
ACO2_-_41865534.23-P1P2	ACO2	GTGAGGACAAGGTGACTAGG	1
ACO2_+_41865228.23-P1P2	ACO2	GCAGCCGCCGGCACAGTAGG	2
ACO2_+_41865345.23-P1P2	ACO2	GCCGGGGACGCCTTGACCTA	3
ACO2_+_41865203.23-P1P2	ACO2	GCCCGCCCCCGTGAACCCAG	4
ACO2_-_41865209.23-P1P2	ACO2	GGAGCGAGCTCAGGGACCTC	5
ACO2_-_41865573.23-P1P2	ACO2	GCTTCTAGGCCCAGTTCCTG	6
ACO2_+_41865484.23-P1P2	ACO2	GGAATGGAAACACACCCCAC	7
ACO2_+_41865560.23-P1P2	ACO2	GAAGTGAGGCCTCAGGAACT	8
ACO2_-_41865357.23-P1P2	ACO2	GTCTCTGGTGCCCTAGGTCA	9
ACO2_+_41865231.23-P1P2	ACO2	GCCACAGCCGCCGGCACAGT	10
ACOT1_-_74004062.23-P1P2	ACOT1	GCAGCCCGAGAGGAAGAGTT	1
ACOT1_-_74004076.23-P1P2	ACOT1	GGAGTTGGGCAGAGTTGCAG	2
ACOT1_+_74004100.23-P1P2	ACOT1	GAGCAGGAACCCAAATAATC	3
ACOT1_+_74003843.23-P1P2	ACOT1	GGCTTGCTGGCTCGCGGAAT	4
ACOT1_+_74003818.23-P1P2	ACOT1	GGGCCAGGACTGGTTCgtcc	5
ACOT1_-_74004113.23-P1P2	ACOT1	GCAGTTTGGCCGGATTATTT	6
ACOT1_+_74003838.23-P1P2	ACOT1	GCTGGCTCGCGGAATGGGCT	7
ACOT1_-_74004496.23-P1P2	ACOT1	GGCGGCTGCTGTGCCGGGTG	8
ACOT1_-_74004524.23-P1P2	ACOT1	GCGCTACTTCCTCCCGCCCG	9
ACOT1_-_74004103.23-P1P2	ACOT1	GACAGCTGAGGCAGTTTGGC	10
ACOT11_-_55013950.23-P1	ACOT11	GGTGACCAGCTTGTGTCTCT	1
ACOT11_+_55013888.23-P1	ACOT11	GGACTCCAAATGAAGCCTGT	2
ACOT11_+_55013970.23-P1	ACOT11	GTCTGGATCATCGCGCCGGG	3
ACOT11_+_55013964.23-P1	ACOT11	GTCATCGCGCCGGGTGGCCG	4
ACOT11_-_55014234.23-P1	ACOT11	GGGGCTGTCAGATCCCCCAC	5
ACOT11_-_55013905.23-P1	ACOT11	GGAGGCCCACAGGCTTCATT	6
ACOT11_+_55014110.23-P1	ACOT11	GATGGCCCGTGGAGAGTGTG	7
ACOT11_-_55014024.23-P1	ACOT11	GCACCTGCGACGGGTATGGA	8
ACOT11_-_55014292.23-P1	ACOT11	GCGGCCTCTGGAATTCTATT	9
ACOT11_-_55014173.23-P1	ACOT11	GGAGAAATCGCAGAACCCCT	10
ACOT11_+_55007947.23-P2	ACOT11	GCTGCGGGCAGGCTGAAGGG	1
ACOT11_-_55008004.23-P2	ACOT11	GCTGGGCTCGGGGACCTCGG	2
ACOT11_-_55008376.23-P2	ACOT11	GTGGCTCCGGAGAAGACCTG	3
ACOT11_+_55007963.23-P2	ACOT11	GAGCCAGAGGCGGGAAGCTG	4
ACOT11_+_55008406.23-P2	ACOT11	GTCCGCAAATGAGTCAGCAG	5
ACOT11_+_55008184.23-P2	ACOT11	GGGTACAGGCTGATCTCCCC	6
ACOT11_-_55008399.23-P2	ACOT11	GCGCAAGACTCAGAGGCCAG	7
ACOT11_-_55008353.23-P2	ACOT11	GCTGGCCCGGCGCGCCGCAG	8
ACOT11_+_55007958.23-P2	ACOT11	GGAGGCGGGAAGCTGCGGGC	9
ACOT11_+_55008024.23-P2	ACOT11	GCGTCCGGGGAGCGAGTCCG	10
ACOT12_+_80689672.23-P1P2	ACOT12	GCCTGCGCAGCCAGGGATAG	1
ACOT12_-_80689574.23-P1P2	ACOT12	GAACCCCGCAGAAGCTCTCT	2
ACOT12_+_80689929.23-P1P2	ACOT12	GAGCGCTCTCGCCCTGGCCA	3
ACOT12_+_80689628.23-P1P2	ACOT12	GTGGGCATGGCCGAGACCGG	4
ACOT12_-_80689897.23-P1P2	ACOT12	GGTGCGCCGGCTGGATGGCT	5
ACOT12_+_80689961.23-P1P2	ACOT12	GGGGCATGGTGGGGTGTCGG	6
ACOT12_+_80689507.23-P1P2	ACOT12	GTGTTGTTGAGctctctccc	7
ACOT12_+_80689920.23-P1P2	ACOT12	GGCCCTGGCCATGGAGCGGC	8
ACOT12_+_80689555.23-P1P2	ACOT12	GAGCCCAGAGAGCTTCTGCG	9
ACOT12_-_80689916.23-P1P2	ACOT12	GTGGCTCATGACCACCTCGC	10
ACOT13_-_24667371.23-P1P2	ACOT13	GCGGCCTCTTGCGCTCCTAG	1
ACOT13_+_24667341.23-P1P2	ACOT13	GGCGCAAGAGGCCGGGAGTC	2
ACOT13_-_24667329.23-P1P2	ACOT13	GAGCAAATCGCGGACCACCG	3
ACOT13_-_24667473.23-P1P2	ACOT13	GGTTCTTGCGCAAAGCCCAA	4
ACOT13_-_24667386.23-P1P2	ACOT13	GCTAGGGGCGGAGAAGGGTG	5
ACOT13_-_24667374.23-P1P2	ACOT13	GCCTCTTGCGCTCCTAGGGG	6
ACOT13_-_24667530.23-P1P2	ACOT13	GTCTCTGCGGGAGGTGATAA	7
ACOT13_-_24667290.23-P1P2	ACOT13	GCATGCGCGCTTCGTCACAA	8
ACOT13_-_24667815.23-P1P2	ACOT13	GACTCGTGGAGACAGTTCCA	9
ACOT13_+_24667625.23-P1P2	ACOT13	GCTCACAACGGCACCAAGCA	10
ACOT2_+_74035740.23-P1P2	ACOT2	GTCAGAAGCTTGCTGGCCTG	1
ACOT2_-_74036051.23-P1P2	ACOT2	GAGCGTCCCGGCTGTACCAA	2
ACOT2_+_74035970.23-P1P2	ACOT2	GCCTGAGAACAACTGAATGG	3
ACOT2_-_74036501.23-P1P2	ACOT2	GGCGGCTGCTGTGCCAGACG	4
ACOT2_+_74036024.23-P1P2	ACOT2	GGTACAGCCGGGACGCTCGA	5
ACOT2_+_74036035.23-P1P2	ACOT2	GAGGCTCCATTGGTACAGCC	6
ACOT2_+_74036054.23-P1P2	ACOT2	GGAACTGCGCCGAACTCTTC	7
ACOT2_-_74036039.23-P1P2	ACOT2	GTGCTGTCCTTCGAGCGTCC	8
ACOT2_-_74036080.23-P1P2	ACOT2	GAGAGTTCGGCGCAGTTCCT	9
ACOT2_-_74036118.23-P1P2	ACOT2	GCAGGTTGGTCAGATCATTA	10
ACOT4_+_74058647.23-P1P2	ACOT4	GTGACATCTTGGAGCCGGAG	1
ACOT4_+_74058635.23-P1P2	ACOT4	GGCCGGAGCGGGGAATTCAA	2
ACOT4_-_74059268.23-P1P2	ACOT4	GGCCACTCTACCAAAATAGA	3
ACOT4_+_74058910.23-P1P2	ACOT4	GAAAGGCTTCTCGGGTTCCA	4
ACOT4_+_74058918.23-P1P2	ACOT4	GAGCGCCAAAAAGGCTTCTC	5
ACOT4_-_74059158.23-P1P2	ACOT4	GCGGGTGGTGTGAGCGTCAG	6
ACOT4_+_74058687.23-P1P2	ACOT4	GTCCAGCAGCAGCGGCCTGG	7
ACOT4_+_74059053.23-P1P2	ACOT4	GACTGGCGCCGCACCCCTGG	8
ACOT4_+_74058581.23-P1P2	ACOT4	GAGCGCGCCGAATGTCCGGA	9
ACOT4_+_74059070.23-P1P2	ACOT4	GCCGGCCCGCTCGCACCGAC	10
ACOT6_-_74078059.23-P1P2	ACOT6	GccttcctgccACAAACCAT	1
ACOT6_+_74077704.23-P1P2	ACOT6	Gacagaagcctaagaatcat	2
ACOT6_-_74077984.23-P1P2	ACOT6	Ggttgggtttggccaaagag	3
ACOT6_+_74078053.23-P1P2	ACOT6	GCTTTTTTAGAAGGAACCTA	4
ACOT6_+_74077926.23-P1P2	ACOT6	GAGCTGGGAACATAGCAGGG	5
ACOT6_+_74078097.23-P1P2	ACOT6	GATCTGAAGGTTCAAGGGAA	6
ACOT6_+_74078110.23-P1P2	ACOT6	GTGTAGAACCCTGAATCTGA	7
ACOT6_-_74077642.23-P1P2	ACOT6	Gagggcagctgcagtgcaag	8
ACOT6_-_74078124.23-P1P2	ACOT6	GCCTTGAACCTTCAGATTCA	9
ACOT6_-_74077963.23-P1P2	ACOT6	GCCAGCTAGGTTGAGCTGTG	10
ACOT7_-_6453406.23-P1P2	ACOT7	GGCGGCGGGCGGCTGCAGAA	1
ACOT7_-_6453369.23-P1P2	ACOT7	GGTCTGGGCCCGACATGCTG	2
ACOT7_+_6453356.23-P1P2	ACOT7	GGCCGCAGCCCCCAGCATGT	3
ACOT7_-_6453388.23-P1P2	ACOT7	GGGGGCTGCGGCGGCGGATG	4
ACOT7_-_6453334.23-P1P2	ACOT7	GTACCGGCAGATCTGGATGG	5
ACOT7_-_6453354.23-P1P2	ACOT7	GGGACGGCGTCTCGACGTCT	6
ACOT7_-_6453209.23-P1P2	ACOT7	GAGGCCGTGCGGGGAATCGG	7
ACOT7_-_6453466.23-P1P2	ACOT7	GCCGGGCCGCGCCATAAAGG	8
ACOT7_-_6453318.23-P1P2	ACOT7	GCGCGCGGGCCCTCTCTTAC	9
ACOT7_-_6453331.23-P1P2	ACOT7	GTCTTACCGGCAGATCTGGA	10
ACOT8_-_44486001.23-P1P2	ACOT8	GACCCGCTCCGCGGAAGACG	1
ACOT8_+_44486016.23-P1P2	ACOT8	GGCAATCTGCCGGAAGAGTC	2
ACOT8_-_44485992.23-P1P2	ACOT8	GGCCCTGCACACCCGCTCCG	3
ACOT8_-_44485597.23-P1P2	ACOT8	Gctgccgagcagggtctctc	4
ACOT8_+_44485553.23-P1P2	ACOT8	Gctgccctaagccttcacgg	5
ACOT8_+_44486037.23-P1P2	ACOT8	GAGGAGACTTCCGGTTACTA	6
ACOT8_-_44485808.23-P1P2	ACOT8	GCCCTAAAGGAGGGGATGCT	7
ACOT8_+_44485579.23-P1P2	ACOT8	GTgacctgagagaccctgct	8
ACOT8_+_44485987.23-P1P2	ACOT8	GTATGTCTCCGCGTCTTCCG	9
ACOT8_-_44485644.23-P1P2	ACOT8	GCAGACCTCGCAGCGCGGAG	10
ACOT9_-_23761316.23-P1P2	ACOT9	GGGCCCCGCGCGCTAGTCGG	1
ACOT9_+_23761360.23-P1P2	ACOT9	GCCCGGGCTGTCCTCAGCAA	2
ACOT9_+_23761133.23-P1P2	ACOT9	GGAAGAAGTGGGCCACGCAT	3
ACOT9_+_23761350.23-P1P2	ACOT9	GCCTCAGCAAGGGCGCGGTC	4
ACOT9_-_23761394.23-P1P2	ACOT9	GCAGCCCGGGAGCCGGACAG	5
ACOT9_+_23761144.23-P1P2	ACOT9	GTGGCCCCGGCGGAAGAAGT	6
ACOT9_-_23760942.23-P1P2	ACOT9	GGCGGCTACCAACCACACCC	7
ACOT9_-_23761296.23-P1P2	ACOT9	GGTGCGCGCGATGGAGAACC	8
ACOT9_+_23761355.23-P1P2	ACOT9	GGCTGTCCTCAGCAAGGGCG	9
ACOT9_-_23761181.23-P1P2	ACOT9	GGGGCCAGCCCGAAGCTCTA	10
ACOX1_+_73975227.23-P1P2	ACOX1	GCTGCCTCCTAGGGTCCGGC	1
ACOX1_-_73975169.23-P1P2	ACOX1	GGTTCATGGCGACGACCAGC	2
ACOX1_-_73975196.23-P1P2	ACOX1	GAAGTAAGCACCGACCGAGG	3
ACOX1_-_73975245.23-P1P2	ACOX1	GGCGCCGGCCGGACCCTAGG	4
ACOX1_-_73975193.23-P1P2	ACOX1	GGCGAAGTAAGCACCGACCG	5
ACOX1_-_73974792.23-P1P2	ACOX1	GTCTCTGAAAGGGGGTTAAA	6
ACOX1_+_73975249.23-P1P2	ACOX1	GGGGGACTTGCGCCGTCCTG	7
ACOX1_+_73975184.23-P1P2	ACOX1	GTTGTCACTGCCACCTCGGT	8
ACOX1_-_73974876.23-P1P2	ACOX1	GAGAGTCGCGGACACACCTG	9
ACOX1_+_73974830.23-P1P2	ACOX1	GGCCTATTGTGATTCAGGGA	10
ACOX2_+_58522893.23-P1	ACOX2	GAGGCTGCGGCCTACAGCCG	1
ACOX2_+_58522860.23-P1	ACOX2	GCGGCCTACAGTGCGGACAC	2
ACOX2_+_58522520.23-P1	ACOX2	Gggaggacagggaatgccgg	3
ACOX2_+_58522888.23-P1	ACOX2	GGCGGCCTACAGCCGGGGAG	4
ACOX2_+_58522852.23-P1	ACOX2	GAGTGCGGACACAGGACAGA	5
ACOX2_-_58522905.23-P1	ACOX2	GCTGGCCTCTCCCCGGCTGT	6
ACOX2_-_58522790.23-P1	ACOX2	GGCGGACAGGGTCATCATGG	7
ACOX2_+_58522495.23-P1	ACOX2	Ggggcttggggttttaaaga	8
ACOX2_-_58522878.23-P1	ACOX2	GTGTCCTGTGTCCGCACTGT	9
ACOX2_+_58522693.23-P1	ACOX2	Gggccctgcactaagtgtta	10
ACOX2_-_58512043.23-P2	ACOX2	GtggtggcctagaAGTGGAT	1
ACOX2_-_58512435.23-P2	ACOX2	GTTAGGGGGCCTCCACCATA	2
ACOX2_+_58512428.23-P2	ACOX2	GTGCACAGGGTTGGTCCCTA	3
ACOX2_-_58512038.23-P2	ACOX2	GgaggatggtggcctagaAG	4
ACOX2_+_58512441.23-P2	ACOX2	GGCTCAGTAAGTGGTGCACA	5
ACOX2_-_58512157.23-P2	ACOX2	GAAGCTTGGTGGGTCCCCAA	6
ACOX2_+_58512259.23-P2	ACOX2	GCTGAGTGGCCTGCCATCAC	7
ACOX2_-_58512058.23-P2	ACOX2	GGGATAGGTTAGTCATACTG	8
ACOX2_+_58512291.23-P2	ACOX2	GGCAGGGCCTGTGGCGGACA	9
ACOX2_-_58512421.23-P2	ACOX2	GGGGGTTGGGCGGTGTTAGG	10
ACOX3_-_8430129.23-P1	ACOX3	GCGCGACCGACTCGGAGTAC	1
ACOX3_-_8430094.23-P1	ACOX3	GTCACCCAGCAGGCGCTCAG	2
ACOX3_+_8430113.23-P1	ACOX3	GTAGTCCCAGTACTCCGAGT	3
ACOX3_+_8430140.23-P1	ACOX3	GCAGAGACAGCTGCGCTGTG	4
ACOX3_-_8430121.23-P1	ACOX3	GTGTCGGCCCGCGACCGACT	5
ACOX3_-_8429711.23-P1	ACOX3	GTGCCCAGGGTCTACCGTCT	6
ACOX3_+_8430181.23-P1	ACOX3	GCGGAGGCCGAGAGGCGTGG	7
ACOX3_+_8429824.23-P1	ACOX3	GTAGGCAGCTGTTCACGAAA	8
ACOX3_+_8430200.23-P1	ACOX3	GGCCCCGCCCATGGGACGGA	9
ACOX3_+_8430042.23-P1	ACOX3	GTGCAGAGCAGCGAGGACCG	10
ACOX3_-_8442435.23-P2	ACOX3	GAGCAGGAAAGGATCTCCAG	1
ACOX3_+_8442373.23-P2	ACOX3	GGTTGAACTGTGGAGTGTGT	2
ACOX3_+_8442383.23-P2	ACOX3	GCCTGGCAGGGGTTGAACTG	3
ACOX3_-_8442419.23-P2	ACOX3	GTGCCAGGGAAACCAAAAGC	4
ACOX3_+_8442467.23-P2	ACOX3	GCGGCGCGTTGACGTCATGG	5
ACOX3_+_8442240.23-P2	ACOX3	GTGATTACCGATAAAAGTCA	6
ACOX3_+_8442429.23-P2	ACOX3	GGAAATGAGAATGGCGCCGC	7
ACOX3_-_8442139.23-P2	ACOX3	GGCTGCACTCAGACTTAGGA	8
ACOX3_-_8442145.23-P2	ACOX3	GCTCAGACTTAGGAAGGCAC	9
ACOX3_+_8442463.23-P2	ACOX3	GGCGTTGACGTCATGGAGGC	10
ACOXL_+_111490271.23-P1P2	ACOXL	GGAAGTCGCCGTCCAGGTAG	1
ACOXL_+_111490595.23-P1P2	ACOXL	GTGCACCCGACTCTTCGTGG	2
ACOXL_+_111490547.23-P1P2	ACOXL	GCTCAGGGGGCCGAAGAGGT	3
ACOXL_+_111490560.23-P1P2	ACOXL	GGGAGAGGGCACCTCTCAGG	4
ACOXL_-_111490612.23-P1P2	ACOXL	GCCCTCCCCCACGAAGAGTC	5
ACOXL_+_111490261.23-P1P2	ACOXL	GTCCAGGTAGCGGTGCAGGG	6
ACOXL_-_111490664.23-P1P2	ACOXL	GGGTGTCTACGAAGACCGTG	7
ACOXL_-_111490250.23-P1P2	ACOXL	GGCAGCCGGCGCCGGGTCTG	8
ACOXL_+_111490544.23-P1P2	ACOXL	GAGGGGGCCGAAGAGGTCGG	9
ACOXL_+_111490383.23-P1P2	ACOXL	GACACGCTCGGCGGCTTCGG	10
ACP1_-_264970.23-P1P2	ACP1	GTCTGCGCGCGGGAAGATGG	1
ACP1_-_264967.23-P1P2	ACP1	GGCCTCTGCGCGCGGGAAGA	2
ACP1_-_265107.23-P1P2	ACP1	GCGGCCTAGGAACCATGAGG	3
ACP1_+_265303.23-P1P2	ACP1	GCCATTGGAGGGGAACGAGA	4
ACP1_+_264980.23-P1P2	ACP1	GCACACAAACAGCACGGACT	5
ACP1_-_264976.23-P1P2	ACP1	GCGCGGGAAGATGGCGGAAC	6
ACP1_-_265360.23-P1P2	ACP1	GGGAGGTTGTCGGACTGATG	7
ACP1_-_265335.23-P1P2	ACP1	GCCCTCCAATGGGCCCAGGT	8
ACP1_-_265135.23-P1P2	ACP1	GCCAGGGACTGGGAGGCCTA	9
ACP1_-_264936.23-P1P2	ACP1	GGTCGGCGTGCGGAACGCCG	10
ACP2_+_47270320.23-P1P2	ACP2	GTGATGGCGGGCAAGCGGTC	1
ACP2_+_47270332.23-P1P2	ACP2	GAGATTACAACGGTGATGGC	2
ACP2_-_47269958.23-P1P2	ACP2	GTATGTGGTGGGGACAACTG	3
ACP2_-_47269915.23-P1P2	ACP2	GGCCAAGGTACAGGTAGGAA	4
ACP2_-_47270385.23-P1P2	ACP2	GCAAGCTGGAACCCGCTGGG	5
ACP2_+_47270309.23-P1P2	ACP2	GAAGCGGTCCGGCTGGAGCC	6
ACP2_+_47270142.23-P1P2	ACP2	GGAGGTCGAGGATCTCGGGA	7
ACP2_-_47269943.23-P1P2	ACP2	GGAAGTGAAAGCAACGTATG	8
ACP2_-_47269906.23-P1P2	ACP2	GATAGGCAAAGCCAAGGTAC	9
ACP2_-_47270292.23-P1P2	ACP2	GCACCAGGTTCACGCCGAGA	10
ACP5_-_11688437.23-P1	ACP5	GGACACAGGCCAGTCACCGG	1
ACP5_-_11688455.23-P1	ACP5	GGAGGCTCTGAGAGGCTGGT	2
ACP5_-_11688086.23-P1	ACP5	GTGGCACCATCAGCCAGGGA	3
ACP5_-_11688414.23-P1	ACP5	GTGCCCAGCACTCACCCAGG	4
ACP5_+_11688472.23-P1	ACP5	GGGAATAAAGGCTCAGGGAC	5
ACP5_-_11688064.23-P1	ACP5	GGCTACAAAGCGCAGGGCAG	6
ACP5_-_11688043.23-P1	ACP5	GACCCCTCCCCAGTCACCCA	7
ACP5_+_11688484.23-P1	ACP5	GCTTCCTCCTCAGGGAATAA	8
ACP5_-_11688058.23-P1	ACP5	GCCCACGGCTACAAAGCGCA	9
ACP5_-_11688218.23-P1	ACP5	GCCGCCTGCCCTGAGATAGA	10
ACP5_-_11689356.23-P2	ACP5	GACGGGACCGCAGCCTGGGA	1
ACP5_-_11689771.23-P2	ACP5	GGCCGATCCGCCCTGCTCGA	2
ACP5_-_11689727.23-P2	ACP5	GCAGGCGATCGCACTCCTGG	3
ACP5_-_11689724.23-P2	ACP5	GCCGCAGGCGATCGCACTCC	4
ACP5_-_11689744.23-P2	ACP5	GGGCGGCCCCAGCTTTAAGC	5
ACP5_+_11689751.23-P2	ACP5	GGCCCTCGAGCAGGGCGGAT	6
ACP5_+_11689329.23-P2	ACP5	GCAGGCTGCGGTCCCGTGGA	7
ACP5_+_11689378.23-P2	ACP5	GGGTGAGGAGCAGGTCAGAC	8
ACP5_+_11689300.23-P2	ACP5	GACAGCTGCTGAGACTATGA	9
ACP5_-_11689778.23-P2	ACP5	GCGCCCTGCTCGAGGGCTCA	10
ACP6_-_147142356.23-P1P2	ACP6	GAGACCCCGAGTGGGAACGG	1
ACP6_-_147142348.23-P1P2	ACP6	GCCTGAGGGAGACCCCGAGT	2
ACP6_-_147142393.23-P1P2	ACP6	GGCAGCAGCGAAGAGTCCCT	3
ACP6_+_147142159.23-P1P2	ACP6	GGGCCTACCACCATGATCAC	4
ACP6_+_147141956.23-P1P2	ACP6	GCTCAAGCCGCTCCCGCTGG	5
ACP6_+_147142089.23-P1P2	ACP6	GGGCGTACTGCCTGCACCAG	6
ACP6_+_147141933.23-P1P2	ACP6	GGCAGGTGAGAGGTCGGCCC	7
ACP6_-_147141887.23-P1P2	ACP6	GGCTCTGAAGATGTGTGTCA	8
ACP6_+_147142188.23-P1P2	ACP6	GCCTGCAGCCTCAACCCGGA	9
ACP6_+_147142126.23-P1P2	ACP6	GTGCGCTTGTGGACCCCAGT	10
ACPL2_-_140950647.23-P1P2	ACPL2	Gggccccgcgagctccccgg	1
ACPL2_+_140950963.23-P1P2	ACPL2	GgcgCAAGTCCTAGGCTCAG	2
ACPL2_+_140950942.23-P1P2	ACPL2	GGCGAGCGCGGGGATAAAGG	3
ACPL2_+_140951037.23-P1P2	ACPL2	Gctgggagaagggggctatg	4
ACPL2_+_140951203.23-P1P2	ACPL2	GAATCTCGGCTGGAATCCAG	5
ACPL2_+_140950667.23-P1P2	ACPL2	GCTCCTCCCGGCGCGAGGGG	6
ACPL2_+_140951054.23-P1P2	ACPL2	Ggtgagacggcgccagctct	7
ACPL2_+_140951088.23-P1P2	ACPL2	Gggcttggagacagagccgg	8
ACPL2_-_140951141.23-P1P2	ACPL2	Ggcagccccgcactctcccg	9
ACPL2_+_140950939.23-P1P2	ACPL2	GAGCGCGGGGATAAAGGAGG	10
ACPP_+_132036338.23-P1P2	ACPP	GAAACAAGAAGCCAAGGCTA	1
ACPP_+_132036293.23-P1P2	ACPP	GGGGTGCAGCTCTCATGTTG	2
ACPP_+_132036703.23-P1P2	ACPP	GGACTGGTGTGGCTGTCAAA	3
ACPP_+_132036268.23-P1P2	ACPP	GGCTGTTTCTGGCAGGAGTT	4
ACPP_+_132036504.23-P1P2	ACPP	GGTCTCTGGGAAACAATCCA	5
ACPP_+_132036344.23-P1P2	ACPP	GAAGCAGAAACAAGAAGCCA	6
ACPP_+_132036714.23-P1P2	ACPP	GGGTTTCTTCTGGACTGGTG	7
ACPP_-_132036256.23-P1P2	ACPP	GCCTCTACAGGCTTTTGAAG	8
ACPP_-_132036481.23-P1P2	ACPP	GTTCCCAGCAAAGTCTGATA	9
ACPP_+_132036719.23-P1P2	ACPP	GGCTGTGGTTTCTTCTGGAC	10
ACPT_+_51294074.23-ENST00000270593.1	ACPT	GACTCAGGAAGGCCTCGTAG	1
ACPT_-_51294122.23-ENST00000270593.1	ACPT	GGTACCGGCGGGAGGAGGTA	2
ACPT_+_51293697.23-ENST00000270593.1	ACPT	GcagcagGAGAGGTCCAGCA	3
ACPT_+_51293761.23-ENST00000270593.1	ACPT	GCCAGAGCCACGAACACCAG	4
ACPT_-_51293910.23-ENST00000270593.1	ACPT	GCCCATGGACCCACACAAGG	5
ACPT_+_51294085.23-ENST00000270593.1	ACPT	GCGGTACTCCGGACTCAGGA	6
ACPT_-_51294111.23-ENST00000270593.1	ACPT	GCTGAGTCCGGAGTACCGGC	7
ACPT_+_51293752.23-ENST00000270593.1	ACPT	GCGAACACCAGGGGTCCTTC	8
ACPT_-_51293907.23-ENST00000270593.1	ACPT	GTACCCCATGGACCCACACA	9
ACPT_+_51294143.23-ENST00000270593.1	ACPT	GTCACAGGTGGGAGGTCAGG	10
ACR_+_51177099.23-P1P2	ACR	GAGTGAGAGAGCCTACTGGG	1
ACR_-_51176666.23-P1P2	ACR	GCCAGGCAGTGCCAGGAGTA	2
ACR_+_51177061.23-P1P2	ACR	GGTGAAGCGATGATATCCTG	3
ACR_-_51176829.23-P1P2	ACR	GTCCAGGGCTAGGGAAAAGG	4
ACR_-_51176714.23-P1P2	ACR	GCTGGTCTTGGCAGTGTCCG	5
ACR_-_51177126.23-P1P2	ACR	GAGTAGGCTCTCTCACTCCA	6
ACR_+_51176910.23-P1P2	ACR	GGTGCTGAGGGGTCCATCTC	7
ACR_+_51176655.23-P1P2	ACR	GAGCATCTCAACCATACTCC	8
ACR_+_51177042.23-P1P2	ACR	GGGGCTGTTGGGGGCAACCA	9
ACR_-_51177047.23-P1P2	ACR	GAGACAGCTGTCCCAACCCG	10
ACRBP_+_6756572.23-P1P2	ACRBP	GCTGCGGCTTGGCCCGTTAG	1
ACRBP_+_6756569.23-P1P2	ACRBP	GCGGCTTGGCCCGTTAGAGG	2
ACRBP_+_6756555.23-P1P2	ACRBP	GAGAGGCGGCTTGTGTCCAC	3
ACRBP_-_6756126.23-P1P2	ACRBP	GGAGAGAGGGCTGCCTGGAG	4
ACRBP_-_6756147.23-P1P2	ACRBP	GGAGGCCTGAGTCGAATCCT	5
ACRBP_+_6756117.23-P1P2	ACRBP	GCGACTCAGGCCTCCACTCC	6
ACRBP_-_6756113.23-P1P2	ACRBP	GGTATTCGGTAGGAGAGAGA	7
ACRBP_-_6756581.23-P1P2	ACRBP	GGGACACAAGCCGCCTCTAA	8
ACRBP_-_6756321.23-P1P2	ACRBP	GGGGGGGAGTCTAGAGACAG	9
ACRBP_+_6756534.23-P1P2	ACRBP	GGACGCGGGCGGATCTTCTC	10
ACRC_-_70798376.23-P1P2	ACRC	GAGAGGCTGCAACACCAGGT	1
ACRC_-_70797923.23-P1P2	ACRC	GGGTCTGGACAATTCAAGTA	2
ACRC_-_70798784.23-P1P2	ACRC	Gagagaagtaggggcaccag	3
ACRC_-_70798359.23-P1P2	ACRC	GCTGCTGCCGGCCACGCCAG	4
ACRC_-_70798717.23-P1P2	ACRC	GcgTCATTGCAGATAGTGGG	5
ACRC_-_70798668.23-P1P2	ACRC	Ggagcagctggtagtgccag	6
ACRC_-_70798671.23-P1P2	ACRC	Gcagctggtagtgccagtgg	7
ACRC_-_70798787.23-P1P2	ACRC	Ggaagtaggggcaccagtgg	8
ACRC_-_70798728.23-P1P2	ACRC	GATAGTGGGGGGCCtggtgg	9
ACRC_+_70798298.23-P1P2	ACRC	GTGGAGTGTGTGCAAAGATC	10
ACRV1_+_125550697.23-P1P2	ACRV1	GGAAGCTGTGGCCCACACTG	1
ACRV1_+_125550420.23-P1P2	ACRV1	GTACAGTCAGAGGGTCCCAC	2
ACRV1_-_125550324.23-P1P2	ACRV1	GGGTGGGACAAACCTTCATT	3
ACRV1_-_125550695.23-P1P2	ACRV1	GTCTGGATTTAGGAAAAGAG	4
ACRV1_+_125550253.23-P1P2	ACRV1	GTAATGTGCCAAGGAAAGAT	5
ACRV1_-_125550488.23-P1P2	ACRV1	GGTTCAGGAGCTCTCCGAGT	6
ACRV1_-_125550308.23-P1P2	ACRV1	GTCCCTCACATTTAATTGGT	7
ACRV1_+_125550289.23-P1P2	ACRV1	GGTCCCACCAATTAAATGTG	8
ACRV1_-_125550304.23-P1P2	ACRV1	GAGGATCCCTCACATTTAAT	9
ACRV1_-_125550545.23-P1P2	ACRV1	GGTTTGGGTGACTGAGAGAC	10
ACSBG1_+_78526846.23-P1P2	ACSBG1	GTGTCTTCAGTGGAAGCCCG	1
ACSBG1_-_78526810.23-P1P2	ACSBG1	GCATGCTGGGGTCCCCGTGT	2
ACSBG1_+_78526814.23-P1P2	ACSBG1	GGCAATTCTGGAGCTGGATA	3
ACSBG1_+_78526472.23-P1P2	ACSBG1	GATCCCAGGGGTATGAGCTG	4
ACSBG1_+_78526497.23-P1P2	ACSBG1	GAAAGGCTCATCAAAGAATG	5
ACSBG1_+_78526895.23-P1P2	ACSBG1	GCACCCCCACTGCTCACTCA	6
ACSBG1_-_78526407.23-P1P2	ACSBG1	GAGTCCCCCTTGAGGAGACA	7
ACSBG1_+_78526451.23-P1P2	ACSBG1	GGCTGCAGTTGGAGACCAGT	8
[truncated: 207,079+ more rows]

## Sheet: hCRISPRa-v2
sgID	gene	protospacer sequence	selection rank
[gene_strandtargeted_PAMcoordinate.sgRNAlength-transcript]	[gene targeted by the sgRNA, or "negative_control"]	[protospacer sequence; 5'G is included whether or not it is present in the genome]	[for each gene/transcript pair, the order in which the sgRNA was selected for inclusion in the library. 1=highest confidence]
A1BG_-_58859113.23-P1	A1BG	Gcgcgcctgcgcctcagccc	1
A1BG_+_58859204.23-P1	A1BG	GGTGCGGGGACACTCACGTG	2
A1BG_+_58859110.23-P1	A1BG	GAAGACAGGGAAGATGAAgc	3
A1BG_-_58859158.23-P1	A1BG	GTGGGCGCAGAGGGCTCCTC	4
A1BG_+_58859199.23-P1	A1BG	GGGGACACTCACGTGTGGCG	5
A1BG_+_58859124.23-P1	A1BG	GCTGCGCCCAGGAACAAGAC	6
A1BG_-_58859244.23-P1	A1BG	GCACCCCTCCCCCAGGACCG	7
A1BG_+_58859191.23-P1	A1BG	GCACGTGTGGCGCGGATGTC	8
A1BG_-_58859314.23-P1	A1BG	GGGTCACTCTGACGGGTGAA	9
A1BG_-_58858991.23-P1	A1BG	GTCCACGTCGCCCGGAGCTG	10
A1BG_-_58864955.23-P2	A1BG	GCAGGGCCCCCATGGGGTCA	1
A1BG_-_58864975.23-P2	A1BG	GGGCAAAGGGTGAACTTCTG	2
A1BG_-_58864933.23-P2	A1BG	GTGTCCTTCCCGGAAGGCGG	3
A1BG_+_58865122.23-P2	A1BG	GAGCAGCTCCAGGTAGAGTG	4
A1BG_+_58864915.23-P2	A1BG	GCTGCCCCCGCCTTCCGGGA	5
A1BG_+_58865296.23-P2	A1BG	GAGAAGGAACCACAGTCCTC	6
A1BG_-_58864882.23-P2	A1BG	GGCCCCAAGGGAGGGCGGTG	7
A1BG_+_58865068.23-P2	A1BG	GAGGATCCATCACTGAAATG	8
A1BG_+_58864862.23-P2	A1BG	GACCCCACCGCCCTCCCTTG	9
A1BG_-_58865269.23-P2	A1BG	GTCTGCGGTTGCCCTCACAT	10
A1CF_-_52645539.23-P1P2	A1CF	GGCCCTTTGACCAGATAATT	1
A1CF_+_52645527.23-P1P2	A1CF	GCTGTAGTGACCCAATTATC	2
A1CF_+_52645511.23-P1P2	A1CF	GATCTGGTCAAAGGGCTGCA	3
A1CF_-_52645463.23-P1P2	A1CF	GGGTTCAGTGGCTTTAGGTT	4
A1CF_-_52645861.23-P1P2	A1CF	GCAAGTACGTAGATAAATGC	5
A1CF_-_52645838.23-P1P2	A1CF	GGAGTAAAGTGTGGAGTTTT	6
A1CF_-_52645451.23-P1P2	A1CF	GTCAAACTCCAAAGGTTCAG	7
A1CF_-_52645458.23-P1P2	A1CF	GCCAAAGGTTCAGTGGCTTT	8
A1CF_+_52645473.23-P1P2	A1CF	GGAGTTAAAGTTTAACTCCC	9
A1CF_+_52645549.23-P1P2	A1CF	GGTTTTAGTAGATTATATCT	10
A2M_-_9268635.23-P1P2	A2M	GTCTCTGGAAAGGTCATTGA	1
A2M_+_9268702.23-P1P2	A2M	GAGTGAGCTCTTACGGGAAT	2
A2M_-_9268620.23-P1P2	A2M	GGAGGTCTCTGAACATTCTC	3
A2M_+_9268794.23-P1P2	A2M	GATGTGAGAAGCACCATAAA	4
A2M_+_9268776.23-P1P2	A2M	GAAGGCGTTGTGAGGAGTTG	5
A2M_-_9268684.23-P1P2	A2M	GGCGGGCTAAATAGAATCCC	6
A2M_-_9268687.23-P1P2	A2M	GGGCTAAATAGAATCCCTGG	7
A2M_+_9268573.23-P1P2	A2M	GTTGTTTAGAGATCTTGTGT	8
A2M_+_9268728.23-P1P2	A2M	GAAGCTTATTAGCTGCTGTA	9
A2M_+_9268784.23-P1P2	A2M	GCACCATAAAAGGCGTTGTG	10
A2ML1_+_8975008.23-P1P2	A2ML1	GCTGCCTGGAACATCCATAC	1
A2ML1_-_8975016.23-P1P2	A2ML1	GAAAACTGGCTGAACCAGTA	2
A2ML1_-_8975026.23-P1P2	A2ML1	GGAACCAGTATGGATGTTCC	3
A2ML1_+_8975069.23-P1P2	A2ML1	GTAACCACCAGGTTAGGTGG	4
A2ML1_+_8974963.23-P1P2	A2ML1	GCAGAGCTGAGTATTCATAA	5
A2ML1_-_8975087.23-P1P2	A2ML1	GGGTCCACCACCTAACCTGG	6
A2ML1_-_8975097.23-P1P2	A2ML1	GCTAACCTGGTGGTTACAGA	7
A2ML1_-_8975084.23-P1P2	A2ML1	GCCTGGTCCACCACCTAACC	8
A2ML1_-_8975176.23-P1P2	A2ML1	GCATCACTGCACACCCTACC	9
A2ML1_+_8975127.23-P1P2	A2ML1	GGCTATAGTCAGTCACCTCC	10
A3GALT2_-_33786863.23-ENST00000442999.3	A3GALT2	GTGCCTGCGAGGGACCTGCC	1
A3GALT2_-_33786967.23-ENST00000442999.3	A3GALT2	GGGTCTGAGTAGGCCAGTTC	2
A3GALT2_-_33786839.23-ENST00000442999.3	A3GALT2	GCCCACAGGAGCAGTCAGGA	3
A3GALT2_+_33786914.23-ENST00000442999.3	A3GALT2	GCAGGTGATTGGCCCCAAAA	4
A3GALT2_-_33786879.23-ENST00000442999.3	A3GALT2	GGCCGGGGATGCAACCTTTT	5
A3GALT2_-_33786853.23-ENST00000442999.3	A3GALT2	GCAGGATGGACTGCCTGCGA	6
A3GALT2_-_33786947.23-ENST00000442999.3	A3GALT2	GCAATCACCTGGAAGAGGGT	7
A3GALT2_-_33786924.23-ENST00000442999.3	A3GALT2	GGGGGCTGGCAACCCTTTTG	8
A3GALT2_-_33786971.23-ENST00000442999.3	A3GALT2	GTGAGTAGGCCAGTTCTGGT	9
A3GALT2_-_33786835.23-ENST00000442999.3	A3GALT2	GTGCACCCACAGGAGCAGTC	10
A4GALT_+_43117014.23-P1P2	A4GALT	GCCGCCCCGGGGAGCAGCGA	1
A4GALT_+_43116948.23-P1P2	A4GALT	GGGGACCCGCAGGGTAGGTC	2
A4GALT_+_43117061.23-P1P2	A4GALT	GGGGAGCGCTCCCTACCTGT	3
A4GALT_+_43117057.23-P1P2	A4GALT	GGCGCTCCCTACCTGTTGGC	4
A4GALT_+_43116953.23-P1P2	A4GALT	GGGACCGGGACCCGCAGGGT	5
A4GALT_+_43117094.23-P1P2	A4GALT	GTGGTAACCCGTAATACTGG	6
A4GALT_-_43116965.23-P1P2	A4GALT	GccgTCCCGACCTACCCTGC	7
A4GALT_+_43117086.23-P1P2	A4GALT	GCGTAATACTGGCGGCGCGG	8
A4GALT_+_43116982.23-P1P2	A4GALT	GGGGTCGCGGGGACCCCGCA	9
A4GALT_-_43117031.23-P1P2	A4GALT	GCGCGCCCTCGCTGCTCCCC	10
A4GNT_-_137851386.23-P1P2	A4GNT	GCTCCCAAACACAGCCACTT	1
A4GNT_+_137851432.23-P1P2	A4GNT	GAATAGATCCACAAACAGGC	2
A4GNT_+_137851419.23-P1P2	A4GNT	GACAGGCAGGATTAGTGTGT	3
A4GNT_+_137851367.23-P1P2	A4GNT	GTTCCCAAGTGGCTGTGTTT	4
A4GNT_-_137851396.23-P1P2	A4GNT	GCAGCCACTTGGGAACAAGA	5
A4GNT_+_137851351.23-P1P2	A4GNT	GTTTGGGAGAACTTAGTAAA	6
A4GNT_-_137851470.23-P1P2	A4GNT	GCTATTATGGGGGTTATAAA	7
A4GNT_-_137851295.23-P1P2	A4GNT	GTTCCAACTCAACAACACAG	8
A4GNT_+_137851268.23-P1P2	A4GNT	GTGTTGTTGAGTTGGAAGAT	9
A4GNT_+_137851497.23-P1P2	A4GNT	GTTGGCTCCAAGGTTATGCC	10
AAAS_+_53715502.23-P1P2	AAAS	GGTAACCAACGGTTGGCCGG	1
AAAS_-_53715519.23-P1P2	AAAS	GACGTCCCCCGGCCAACCGT	2
AAAS_-_53715389.23-P1P2	AAAS	GACGGCGAGGCGGAACTCAA	3
AAAS_+_53715556.23-P1P2	AAAS	GGGGAAAAACAGTAGTCTCA	4
AAAS_+_53715447.23-P1P2	AAAS	GGGGGCGCAGGAAGAAGCTT	5
AAAS_+_53715476.23-P1P2	AAAS	GGTCCGCGCTGCTCCCCCTC	6
AAAS_+_53715313.23-P1P2	AAAS	GTAGCCCGGGAACCGAGTTG	7
AAAS_+_53715509.23-P1P2	AAAS	GCAGCCTGGTAACCAACGGT	8
AAAS_-_53715419.23-P1P2	AAAS	GAAAAGACTAACGGGAAAGA	9
AAAS_-_53715438.23-P1P2	AAAS	GAGGACGAGTACGCGGTCCC	10
AACS_+_125549846.23-P1P2	AACS	GTGAGTGCAGCGCCGCTCAA	1
AACS_-_125549882.23-P1P2	AACS	GGCACTCAGCGGAGGGTTAC	2
AACS_-_125549890.23-P1P2	AACS	GCGGAGGGTTACAGGCGGGA	3
AACS_-_125549875.23-P1P2	AACS	GCGGCGCTGCACTCAGCGGA	4
AACS_-_125549706.23-P1P2	AACS	GTACACGTGTAGGAAACAGC	5
AACS_+_125549828.23-P1P2	AACS	GAAGGAGTGCTCGCAGCCGC	6
AACS_-_125549895.23-P1P2	AACS	GGGTTACAGGCGGGAGGGCG	7
AACS_-_125549763.23-P1P2	AACS	GCTCCAGCTCCAGGTGAGGT	8
AACS_+_125549774.23-P1P2	AACS	GGAGGGGCGCTCACGAGCCT	9
AACS_-_125549925.23-P1P2	AACS	GGGGGCGGGGATTCGAGGCG	10
AADAC_+_151531719.23-P1P2	AADAC	GAATGAGTAATAGGAAACTA	1
AADAC_+_151531810.23-P1P2	AADAC	GAGTTGCTCACTTAGTTTAA	2
AADAC_+_151531365.23-P1P2	AADAC	GGGAAGTGGGGACGGGGTTT	3
AADAC_-_151531298.23-P1P2	AADAC	GCCCGTCAGACCCAAGTCAC	4
AADAC_-_151531776.23-P1P2	AADAC	GCACTTAACATGACTGTATC	5
AADAC_+_151531651.23-P1P2	AADAC	GCATGTATTGAGTAATAACT	6
AADAC_+_151531796.23-P1P2	AADAC	GTTTAAGGGTTGGCATAATA	7
AADAC_-_151531458.23-P1P2	AADAC	GTGACACAAAACGCTTCTTA	8
AADAC_-_151531396.23-P1P2	AADAC	GGTCCCCACTTCCCAATGCA	9
AADAC_-_151531851.23-P1P2	AADAC	GCTCTGTTTTCAAAGCTTTT	10
AADACL2_-_151451555.23-P1P2	AADACL2	GGGGCTGATGATGGTATCAC	1
AADACL2_-_151451238.23-P1P2	AADACL2	GAGCTTCCAGGCTTAGTCTA	2
AADACL2_+_151451607.23-P1P2	AADACL2	GCAGATCTCATAATTCATGA	3
AADACL2_-_151451485.23-P1P2	AADACL2	GTTATTCAGTGCTGtcattt	4
AADACL2_+_151451431.23-P1P2	AADACL2	GAATTTTTGTGATTGGGTGG	5
AADACL2_-_151451226.23-P1P2	AADACL2	GATAATTGCACTGAGCTTCC	6
AADACL2_+_151451280.23-P1P2	AADACL2	GGATTAAAAAACAAGGAATG	7
AADACL2_-_151451546.23-P1P2	AADACL2	GAGTTGTTTTGGGCTGATGA	8
AADACL2_+_151451301.23-P1P2	AADACL2	GCTTGTGGTGAAACAAGTTT	9
AADACL2_+_151451367.23-P1P2	AADACL2	GTGATATTAAGTCAAAATCC	10
AADACL3_-_12775965.23-P1P2	AADACL3	GTGGCTGGATCCGGCTGGAT	1
AADACL3_+_12775953.23-P1P2	AADACL3	GAGAAAGTGGCCCATCCAGC	2
AADACL3_-_12775815.23-P1P2	AADACL3	GTGGAGTTGAATCACAGAGT	3
AADACL3_+_12775987.23-P1P2	AADACL3	GAGGATGTGGTTCTAGGACA	4
AADACL3_-_12775818.23-P1P2	AADACL3	GAGTTGAATCACAGAGTCGG	5
AADACL3_+_12775908.23-P1P2	AADACL3	GAGAGTCCCAGCTTACAATC	6
AADACL3_+_12776017.23-P1P2	AADACL3	GCCCAGCCCAGGTGAGTCAC	7
AADACL3_-_12775715.23-P1P2	AADACL3	Ggagtctagccgaggtctag	8
AADACL3_-_12775773.23-P1P2	AADACL3	GgctctgggacATCCTCCAC	9
AADACL3_-_12775723.23-P1P2	AADACL3	Gccgaggtctaggggaagaa	10
AADACL4_+_12704411.23-P1P2	AADACL4	GTGGCCTGACACAGCTTCTC	1
AADACL4_-_12704368.23-P1P2	AADACL4	GCTGGGTCCCCACATTGCTT	2
AADACL4_+_12704396.23-P1P2	AADACL4	GTCTCAGGGTAAGCACAAAA	3
AADACL4_-_12704476.23-P1P2	AADACL4	GCCCAGAGAGAGTGAGGTGG	4
AADACL4_+_12704309.23-P1P2	AADACL4	GCATCATGGGGAGTCTTGGA	5
AADACL4_-_12704216.23-P1P2	AADACL4	GTTGAAAGATCAGGCCCTGG	6
AADACL4_-_12704055.23-P1P2	AADACL4	GGGCCCAGAGGGTACATAGG	7
AADACL4_-_12704118.23-P1P2	AADACL4	GGGGTTAGGGAAGCTAGCTA	8
AADACL4_-_12704126.23-P1P2	AADACL4	GGAAGCTAGCTAGGGAGCTG	9
AADACL4_+_12704385.23-P1P2	AADACL4	GGCACAAAAAGGCCAATGGG	10
AADAT_+_171011478.23-P1P2	AADAT	GAGCGCGCGGGAACGAGGGT	1
AADAT_-_171011381.23-P1P2	AADAT	GAGCCCAGGGGCTGACCGAG	2
AADAT_+_171011507.23-P1P2	AADAT	GAGTCCCAGTGACTGAGAGG	3
AADAT_-_171011434.23-P1P2	AADAT	GAACCATCTGGCGGCGACTT	4
AADAT_-_171011524.23-P1P2	AADAT	GCTGGCCTCCTCTCAGTCAC	5
AADAT_+_171011415.23-P1P2	AADAT	GGACCCAAGTCGCCGCCAGA	6
AADAT_+_171011279.23-P1P2	AADAT	GCGGCGAGGTCAAGAGTCAT	7
AADAT_-_171011448.23-P1P2	AADAT	GGACTTGGGTCCACTGCAGG	8
AADAT_+_171011451.23-P1P2	AADAT	GTCCCGGCTGGGCGCAGCTC	9
AADAT_-_171011368.23-P1P2	AADAT	GCGGCCCAGAGGCTAGCCCA	10
AAED1_-_99417790.23-P1P2	AAED1	GAGAAAGTAAGGTCCGTCCA	1
AAED1_-_99417759.23-P1P2	AAED1	GTGACTCAGCTCTCAGGGTA	2
AAED1_-_99417731.23-P1P2	AAED1	GCTGTCGGAGTGAACCCCAC	3
AAED1_-_99417754.23-P1P2	AAED1	GGGTTCTGACTCAGCTCTCA	4
AAED1_+_99417723.23-P1P2	AAED1	GTGAGTCAGAACCGCCCGTG	5
AAED1_-_99417809.23-P1P2	AAED1	GCGGCGAGCAAGCATTATTG	6
AAED1_-_99417615.23-P1P2	AAED1	GCTGTcagcgcggaccgggg	7
AAED1_+_99417839.23-P1P2	AAED1	GTAGGTGAGAACATCCGCTC	8
AAED1_-_99417895.23-P1P2	AAED1	GGGGTGTATGTGTAAAAGGT	9
AAED1_+_99417702.23-P1P2	AAED1	GGTTCACTCCGACAGCTCCC	10
AAGAB_-_67547158.23-P1P2	AAGAB	GCGCGCGCGGTGTTGCCATG	1
AAGAB_+_67547183.23-P1P2	AAGAB	GGAGGCGCGGTTTCCAAGCA	2
AAGAB_+_67547095.23-P1P2	AAGAB	GGGAGCGGAAGGGGGTCTAG	3
AAGAB_+_67547201.23-P1P2	AAGAB	GGGAACGGCTACCTCCGCGG	4
AAGAB_+_67547115.23-P1P2	AAGAB	GACCTGGCCTGTTCCACGCT	5
AAGAB_-_67547130.23-P1P2	AAGAB	GTCCGCTCCCAGCGTGGAAC	6
AAGAB_-_67547070.23-P1P2	AAGAB	GAGGCCGGAGAGGGCGTTCT	7
AAGAB_-_67547080.23-P1P2	AAGAB	GGGGCGTTCTCGGAATGACC	8
AAGAB_+_67547360.23-P1P2	AAGAB	GGCACCAAATGGGTGAGCGT	9
AAGAB_+_67547091.23-P1P2	AAGAB	GCGGAAGGGGGTCTAGGGGC	10
AAK1_+_69870940.23-P1P2	AAK1	GCCGCCCCGAGGGGCACTTC	1
AAK1_-_69870926.23-P1P2	AAK1	GcggcTCCATCCACCCAACC	2
AAK1_-_69870957.23-P1P2	AAK1	GGCCGCCGGAAGTGCCCCTC	3
AAK1_+_69870922.23-P1P2	AAK1	GCCGGCGGCGGTTCACTTCC	4
AAK1_+_69870950.23-P1P2	AAK1	GCCTCGCCGCGCCGCCCCGA	5
AAK1_-_69871047.23-P1P2	AAK1	GACCGCGAGAAGAGGACTGG	6
AAK1_+_69870917.23-P1P2	AAK1	GGGCGGTTCACTTCCTGGTT	7
AAK1_+_69870937.23-P1P2	AAK1	GCCCCGAGGGGCACTTCCGG	8
AAK1_+_69870980.23-P1P2	AAK1	GAGAACGGCGGTTGCAGGAG	9
AAK1_+_69871309.23-P1P2	AAK1	GAGGGTGGAACATACAGCGG	10
AAMDC_+_77532017.23-P1P2	AAMDC	GGAGGCAGTGGCAAGCCCGA	1
AAMDC_+_77531976.23-P1P2	AAMDC	GAAAGAGGGCGGAAAGTGAA	2
AAMDC_-_77532073.23-P1P2	AAMDC	GAATGAAAACAAGGGAAGCG	3
AAMDC_-_77531897.23-P1P2	AAMDC	GGATCCCAGCGTCTCAGGGA	4
AAMDC_-_77531865.23-P1P2	AAMDC	GACAGGAGGCGCTCTCAAGT	5
AAMDC_-_77532048.23-P1P2	AAMDC	GTGCCACTGCCTCGTGTGAC	6
AAMDC_+_77531967.23-P1P2	AAMDC	GGGAAAGTGAAAGGCGCCGA	7
AAMDC_-_77531924.23-P1P2	AAMDC	GCGATCCCACAATACATCGG	8
AAMDC_+_77531868.23-P1P2	AAMDC	GGAGACGCTGGGATCCGCAG	9
AAMDC_+_77531907.23-P1P2	AAMDC	GCGGGCCGCCGATGTATTGT	10
AAMP_-_219135111.23-P1P2	AAMP	GCGCGCCTCCGGGGTCTCCT	1
AAMP_-_219135011.23-P1P2	AAMP	GACAGAGCGGCATTGGAAGA	2
AAMP_-_219135073.23-P1P2	AAMP	GTGACTCCGCCCCCAACTGG	3
AAMP_-_219135004.23-P1P2	AAMP	GACCAATCACAGAGCGGCAT	4
AAMP_-_219134967.23-P1P2	AAMP	GGTTCGGCCAATAGCTACGA	5
AAMP_-_219134951.23-P1P2	AAMP	GAGGAAGAGCGACGGCCGTT	6
AAMP_-_219134943.23-P1P2	AAMP	GTCCCCAGCAGGAAGAGCGA	7
AAMP_-_219134971.23-P1P2	AAMP	GGGCCAATAGCTACGAAGGT	8
AAMP_+_219135034.23-P1P2	AAMP	GGTCAGGTGGGGCGGAGTTT	9
AAMP_-_219134917.23-P1P2	AAMP	GCCCGGCAGGAAGTAGGCGT	10
AANAT_+_74463519.23-P1P2	AANAT	GGCACAGAAGGGATTACCAG	1
AANAT_+_74463549.23-P1P2	AANAT	GTGAAGGGAAACGTCAGCTC	2
AANAT_+_74463370.23-P1P2	AANAT	Gacaagcccacctcttatgt	3
AANAT_-_74463386.23-P1P2	AANAT	Gctccccccacataagaggt	4
AANAT_+_74463564.23-P1P2	AANAT	GCGGCCCCTGCCTTGCTGAA	5
AANAT_+_74463613.23-P1P2	AANAT	GCTCTCGAGCTATCCCAGGC	6
AANAT_+_74463656.23-P1P2	AANAT	GCAGCCTGTGGTGCTGTTAG	7
AANAT_+_74463480.23-P1P2	AANAT	GGTTTGGGGAagagagcgtg	8
AANAT_-_74463414.23-P1P2	AANAT	Gcaagactccgagggacaga	9
AANAT_+_74463598.23-P1P2	AANAT	GAGGCAGGATGACGCCAGCA	10
AAR2_+_34824317.23-P1P2	AAR2	GCGGCAGAGCCCTGGGTCGC	1
AAR2_-_34824434.23-P1P2	AAR2	GTGGGGCGAGGCGGTGAGTG	2
AAR2_+_34824309.23-P1P2	AAR2	GCCCTGGGTCGCGGGAAGAA	3
AAR2_+_34824126.23-P1P2	AAR2	GGGTCACTAAAGCACAGCCA	4
AAR2_+_34824347.23-P1P2	AAR2	GCGTCTGACTGGAGCGACGG	5
AAR2_+_34824161.23-P1P2	AAR2	GCCACCAGCCATCTTACTTT	6
AAR2_-_34824063.23-P1P2	AAR2	GCTGTGACCGGGATAGAGAC	7
AAR2_+_34824386.23-P1P2	AAR2	GCGGTACAGCGGAAACGCAC	8
AAR2_+_34824350.23-P1P2	AAR2	GTGGCGTCTGACTGGAGCGA	9
AAR2_-_34824422.23-P1P2	AAR2	GTGTACCGGAACGTGGGGCG	10
AARD_-_117950317.23-P1P2	AARD	GGCTAATGGAGGACTAAGAT	1
AARD_+_117950380.23-P1P2	AARD	GCGGGGGCGGAGGTAATTCA	2
AARD_-_117950596.23-P1P2	AARD	GCCCGCGTGCGACTTCTTCG	3
AARD_-_117950667.23-P1P2	AARD	GGCTGGAGGACCTCAGACGA	4
AARD_+_117950262.23-P1P2	AARD	GAGGCGGTTCCCATAACTCC	5
AARD_-_117950274.23-P1P2	AARD	GTAAACTTCTCCTGGAGTTA	6
AARD_+_117950477.23-P1P2	AARD	GAAGTCCCCGGGGCCCATCG	7
AARD_+_117950148.23-P1P2	AARD	GTAAGTGGAAGTTGAGGTAC	8
AARD_+_117950489.23-P1P2	AARD	GCTGCAGCGGCGGAAGTCCC	9
AARD_-_117950349.23-P1P2	AARD	GAAGGAGCGTCTCTGAATGG	10
AARS_-_70323586.23-P1P2	AARS	GTGGGAAGGCGGCTCTAACT	1
AARS_+_70323546.23-P1P2	AARS	GCCAGGAATCCACTAATGAA	2
AARS_-_70323698.23-P1P2	AARS	GCTCCCGGAGGTCGACATTT	3
AARS_+_70323525.23-P1P2	AARS	GGATTCGTCCTCAGTTTGAC	4
AARS_-_70323559.23-P1P2	AARS	GGGACGAATCCGTTCATTAG	5
AARS_+_70323466.23-P1P2	AARS	GGCGGCGGGGCACTTTCCGT	6
AARS_-_70323612.23-P1P2	AARS	GTGCAACTGCGAGAAAAGGT	7
AARS_-_70323608.23-P1P2	AARS	GCTGATGCAACTGCGAGAAA	8
AARS_-_70323512.23-P1P2	AARS	GTTACCTCATGAGATATTAT	9
AARS_+_70323414.23-P1P2	AARS	GTGTGGTAGGTCGTGGTCTG	10
AARS2_-_44281194.23-P1P2	AARS2	GGGGGTGGAAGCGATCGATT	1
AARS2_-_44281158.23-P1P2	AARS2	GGGCGGTAGGAGGACTCAGG	2
AARS2_+_44281112.23-P1P2	AARS2	GGGCCGCTGTAGGAAACGCC	3
AARS2_-_44281201.23-P1P2	AARS2	GAAGCGATCGATTGGGTCGC	4
AARS2_-_44281145.23-P1P2	AARS2	GTACAGCGGCCCCTGGCGGT	5
AARS2_-_44281104.23-P1P2	AARS2	GCGTGGTCAAAGAGTGACGA	6
AARS2_-_44281161.23-P1P2	AARS2	GGGTAGGAGGACTCAGGGGG	7
AARS2_-_44281108.23-P1P2	AARS2	GGTCAAAGAGTGACGAGGGA	8
AARS2_+_44281168.23-P1P2	AARS2	GTCGATCGCTTCCACCCCGG	9
AARS2_-_44281250.23-P1P2	AARS2	Gagtaggctcttaattcatt	10
AARSD1_-_41116521.23-P1	AARSD1	GAGCGAACGGAGAGCGACGT	1
AARSD1_-_41116569.23-P1	AARSD1	GGCGCAGAAGCAGGAGGGTA	2
AARSD1_+_41116733.23-P1	AARSD1	GACATCCCTGGGGCCCCAAG	3
AARSD1_-_41116538.23-P1	AARSD1	GGTGGGACAAACGTCATCAA	4
AARSD1_-_41116765.23-P1	AARSD1	GCCCAGGGATGTAAGTATTC	5
AARSD1_-_41116809.23-P1	AARSD1	GGGCGGGGACGGGACTGGCA	6
AARSD1_-_41116586.23-P1	AARSD1	GTAAGGAATGGAATGCGGTT	7
AARSD1_-_41116793.23-P1	AARSD1	GAATCCCAGCGCATAGAGGC	8
AARSD1_-_41116716.23-P1	AARSD1	GAAAAAACGCGACCTGGACA	9
AARSD1_+_41116706.23-P1	AARSD1	GTAAACCACGTGCCTTGTCC	10
AARSD1_+_41132335.23-P2	AARSD1	GtccctgtgtgtagcGTCTA	1
AARSD1_-_41132355.23-P2	AARSD1	GGCCCTAGACgctacacaca	2
AARSD1_+_41132260.23-P2	AARSD1	GTCTGAAGACCCCACGGTGA	3
AARSD1_+_41132306.23-P2	AARSD1	GTGCCCTGGTTCCAGCAGAT	4
AARSD1_+_41132209.23-P2	AARSD1	GCTCCAGAGTGCAGATCCCT	5
AARSD1_+_41132447.23-P2	AARSD1	GTTCCCCGGGAATttaattc	6
AARSD1_-_41132611.23-P2	AARSD1	GAAGATGGCGGCTGTCGAAG	7
AARSD1_-_41132205.23-P2	AARSD1	GAGGAAGAGAGAACATGACC	8
AARSD1_-_41132325.23-P2	AARSD1	GAACCCATCTGCTGGAACCA	9
AARSD1_+_41132366.23-P2	AARSD1	Gaaacaggtgaatgataccg	10
AASDH_-_57253705.23-P1P2	AASDH	GAGTGCGAGCGACCCCGGGC	1
AASDH_+_57253725.23-P1P2	AASDH	GAGCGCCTCGGCTTCAGGAG	2
AASDH_-_57253832.23-P1P2	AASDH	GTCGCGCATGGTCTCGGACA	3
AASDH_+_57253649.23-P1P2	AASDH	GGACGCGGAAGATTTACGTA	4
AASDH_+_57253803.23-P1P2	AASDH	GGAGACCATGCGCGACCCCA	5
AASDH_+_57253866.23-P1P2	AASDH	Gggcaagtacgaaagggtta	6
AASDH_-_57253762.23-P1P2	AASDH	GGGCGCTAACTTGAGTGAAG	7
AASDH_+_57253702.23-P1P2	AASDH	GAGCGCCAGCTCCACGCAGC	8
AASDH_-_57253967.23-P1P2	AASDH	Gagaataaaaacatcaccta	9
AASDH_+_57253696.23-P1P2	AASDH	GAGCTCCACGCAGCCGGCCC	10
AASDHPPT_+_105948178.23-P1P2	AASDHPPT	GAGGCTTCGGAGGCGAGCGA	1
AASDHPPT_+_105948254.23-P1P2	AASDHPPT	GTCTCGGAGAAAGCAGCTGG	2
AASDHPPT_+_105948188.23-P1P2	AASDHPPT	GCAAGTAGGCGAGGCTTCGG	3
AASDHPPT_-_105948308.23-P1P2	AASDHPPT	GAGTCGGGGGCGGGCTGGGA	4
AASDHPPT_+_105948166.23-P1P2	AASDHPPT	GCGAGCGAAGGGCGGGACCA	5
AASDHPPT_-_105948295.23-P1P2	AASDHPPT	GGAGGAGGTGGCTGAGTCGG	6
AASDHPPT_-_105948158.23-P1P2	AASDHPPT	GTGTGAGTGGCGTAACTGTC	7
AASDHPPT_+_105948191.23-P1P2	AASDHPPT	GCGTCAAGTAGGCGAGGCTT	8
AASDHPPT_+_105948344.23-P1P2	AASDHPPT	GTCCCGGCGTCCGTGCGCAG	9
AASDHPPT_-_105948093.23-P1P2	AASDHPPT	GCTCCCTGCCTCCAGAGGAC	10
AASS_+_121784462.23-P1P2	AASS	GCAGAGACAGAAGGATCTTG	1
AASS_+_121784388.23-P1P2	AASS	GATGAGAAGGTTGTTCCCTC	2
AASS_+_121784429.23-P1P2	AASS	GCCGGGCATGACGTAGCAAC	3
AASS_+_121784363.23-P1P2	AASS	GGCTGCTGATTGGCTACGGG	4
AASS_-_121784395.23-P1P2	AASS	GCAATCAGCAGCCGCCCTGA	5
AASS_+_121784384.23-P1P2	AASS	GGAAGGTTGTTCCCTCAGGG	6
AASS_-_121784534.23-P1P2	AASS	GTGGGACGTCGAGTTCTCCC	7
AASS_+_121784499.23-P1P2	AASS	GACGTCCCAGCTAAGAACGC	8
AASS_+_121784413.23-P1P2	AASS	GAACTGGCAGCGCCGCCGAT	9
AASS_-_121784515.23-P1P2	AASS	GTCTGACCTGCGTTCTTAGC	10
AATF_+_35306178.23-P1P2	AATF	GGAAGCGCGCAGAAGGTTGA	1
AATF_+_35306123.23-P1P2	AATF	GCGTGCGAGTGCGCGGGAAG	2
AATF_+_35306199.23-P1P2	AATF	GGGCGTTGCTAGCATGAAGG	3
AATF_+_35306129.23-P1P2	AATF	GCGTGCGCGTGCGAGTGCGC	4
AATF_+_35306161.23-P1P2	AATF	GGAAGGGATTGGAGCCGTAT	5
AATF_-_35306236.23-P1P2	AATF	GAACGCCCGCAGTGACGCGC	6
AATF_-_35306346.23-P1P2	AATF	GGGATCAAGGCGAGAGGATC	7
AATF_-_35306169.23-P1P2	AATF	GACGCGCACACGCGCCCATA	8
AATF_-_35306333.23-P1P2	AATF	GGAGTCGGGGAATCGGATCA	9
AATF_+_35306202.23-P1P2	AATF	GGCGGGCGTTGCTAGCATGA	10
AATK_-_79140171.23-ENST00000326724.4	AATK	Gacacagaagggggcttgga	1
AATK_-_79140243.23-ENST00000326724.4	AATK	Gagcggggatggcacggagt	2
AATK_+_79139934.23-ENST00000326724.4	AATK	GCCCACCGGTGCGGGCTCTG	3
AATK_-_79140196.23-ENST00000326724.4	AATK	Gacacggaggggaggcatgg	4
AATK_-_79140109.23-ENST00000326724.4	AATK	Gcatggggggagcacggaga	5
AATK_-_79140120.23-ENST00000326724.4	AATK	Gcacggagagggggacacgg	6
AATK_-_79140288.23-ENST00000326724.4	AATK	Gcggcggcctggggctgagg	7
AATK_-_79140332.23-ENST00000326724.4	AATK	GgggaaacggAAGTCGTGAA	8
AATK_-_79140437.23-ENST00000326724.4	AATK	GGAACCCGGGAGCACACCCA	9
AATK_-_79140160.23-ENST00000326724.4	AATK	Gcggagtgggggacacagaa	10
ABAT_+_8768252.23-P1	ABAT	GCCCACCAGAGGGACCGCGA	1
ABAT_+_8768301.23-P1	ABAT	GGGGCAGAGTCCAGCCTCCG	2
ABAT_-_8768381.23-P1	ABAT	GCCGTGGCGGGCGCACCCAT	3
ABAT_+_8768193.23-P1	ABAT	GAGGACCCCCGTCAAGTTGT	4
ABAT_+_8768341.23-P1	ABAT	GCGGGCCACCGCCCCCAGGA	5
ABAT_-_8768269.23-P1	ABAT	GCCAGCCCTCGCGGTCCCTC	6
ABAT_-_8768210.23-P1	ABAT	GGGTCCCCACAACTTGACGG	7
ABAT_+_8768177.23-P1	ABAT	GTGTGGGGACCCTGACCCTC	8
ABAT_+_8768212.23-P1	ABAT	GACTGGGGAGGAGACGGCTG	9
ABAT_-_8768453.23-P1	ABAT	GTCGGCGGAGCCAGGGAGTC	10
ABAT_+_8806916.23-P2	ABAT	GGGGTTGGGGAGGAACCTAC	1
ABAT_-_8806964.23-P2	ABAT	GGCGGGGTCAGGTGGAGCGT	2
ABAT_+_8807096.23-P2	ABAT	GGGGACAAAGCAGAAATCCC	3
ABAT_+_8807078.23-P2	ABAT	GCGGGCTTCAGATTCCTAAA	4
ABAT_+_8807115.23-P2	ABAT	GAGGCTCAGGAACCCCTGAA	5
ABAT_+_8806936.23-P2	ABAT	GTCCACCTGACCCCGCCTCG	6
ABAT_-_8807209.23-P2	ABAT	GGGAGATAGCCTATTTTACA	7
ABAT_-_8806953.23-P2	ABAT	GCAACCCCCGAGGCGGGGTC	8
ABAT_-_8807038.23-P2	ABAT	GCGGAGCCCCGTCATGGCTG	9
ABAT_+_8807230.23-P2	ABAT	GCAGCTTGGTTTAAGCCAGA	10
ABCA1_+_107690619.23-P1P2	ABCA1	GTCCCTAGATGTGTCGTGGG	1
ABCA1_-_107690608.23-P1P2	ABCA1	GCGGGGCCCGCCCCTTAAAC	2
ABCA1_+_107690622.23-P1P2	ABCA1	GAACTCCCTAGATGTGTCGT	3
ABCA1_+_107690542.23-P1P2	ABCA1	GGACTGAACTACATAAACAG	4
ABCA1_-_107690639.23-P1P2	ABCA1	GGCCGCCCACGACACATCTA	5
ABCA1_-_107690648.23-P1P2	ABCA1	GGACACATCTAGGGAGTTGG	6
ABCA1_+_107690598.23-P1P2	ABCA1	GGCTGAACGTCGCCCGTTTA	7
ABCA1_-_107690591.23-P1P2	ABCA1	GCAGAAAGCACGTGGAGCCG	8
ABCA1_+_107690530.23-P1P2	ABCA1	GTAAACAGAGGCCGGGAACG	9
ABCA1_-_107690693.23-P1P2	ABCA1	GGGGTACAGCAGGTGTCTTA	10
ABCA10_-_67224969.23-P1P2	ABCA10	GAGAGAGTGTAATGAATTGT	1
ABCA10_+_67224929.23-P1P2	ABCA10	GTCTGAAGAGTAACTGGACA	2
ABCA10_+_67225208.23-P1P2	ABCA10	GTCAGATGAAACTTTCTCAT	3
ABCA10_-_67225301.23-P1P2	ABCA10	Ggtactagaaagtgttctaa	4
ABCA10_-_67225462.23-P1P2	ABCA10	Gatgagtccagaatagtatc	5
ABCA10_-_67225390.23-P1P2	ABCA10	Gtaaacaaatttgaaaggtg	6
ABCA10_-_67225503.23-P1P2	ABCA10	GttaactaccactatgAAAA	7
ABCA10_+_67225447.23-P1P2	ABCA10	Gtggagtccagatactattc	8
ABCA10_-_67225070.23-P1P2	ABCA10	GCCACATATTTACAATTGCA	9
ABCA10_+_67225258.23-P1P2	ABCA10	GataggaattagtgaataCA	10
ABCA12_-_216003511.23-P1P2	ABCA12	GAGAGCATTTCACAGACACT	1
ABCA12_-_216003397.23-P1P2	ABCA12	GGATGCGTCACAGGGACTAG	2
ABCA12_-_216003484.23-P1P2	ABCA12	GGTCTGCTCTAGCAGAGGCA	3
ABCA12_-_216003679.23-P1P2	ABCA12	GTTGGGGGAAGAAACTATGT	4
ABCA12_+_216003680.23-P1P2	ABCA12	GTGTGATGAAAGGTGGGACC	5
ABCA12_-_216003401.23-P1P2	ABCA12	GCGTCACAGGGACTAGGGGG	6
ABCA12_-_216003618.23-P1P2	ABCA12	GCCCATCATTAGATATACTA	7
ABCA12_-_216003855.23-P1P2	ABCA12	GTTATAGTGAAAGGGGACAC	8
ABCA12_-_216003389.23-P1P2	ABCA12	GCTGCACTGGATGCGTCACA	9
ABCA12_-_216003376.23-P1P2	ABCA12	GGAGAACATGTCACCTGCAC	10
ABCA13_-_48210841.23-P1P2	ABCA13	GTGCCCGAGAAAGTCCCTGA	1
ABCA13_+_48210574.23-P1P2	ABCA13	GGAAGCAGTGTTGGTGTCTG	2
ABCA13_+_48210948.23-P1P2	ABCA13	GGTGATGCAAGAGAGATTAC	3
ABCA13_-_48210919.23-P1P2	ABCA13	GCAGCAGATGCCGAACAAGA	4
ABCA13_-_48210778.23-P1P2	ABCA13	GGTCGCACAGATCAGTTCTG	5
ABCA13_-_48210792.23-P1P2	ABCA13	GTTCTGTGGGTTCTCGGAAA	6
ABCA13_+_48210559.23-P1P2	ABCA13	GTCTGGGGGAGTTTGGGGAA	7
ABCA13_+_48210861.23-P1P2	ABCA13	GAGCTGTTCAGTGTTTCAGG	8
ABCA13_-_48210795.23-P1P2	ABCA13	GTGTGGGTTCTCGGAAAGGG	9
ABCA13_-_48210530.23-P1P2	ABCA13	GAAGGAGAAGTATGAAGTGC	10
ABCA2_-_139922859.23-P1P2	ABCA2	Ggccgcgcccgggaccgacc	1
ABCA2_+_139922844.23-P1P2	ABCA2	Gtcgggcccgggtcggtccc	2
ABCA2_+_139922862.23-P1P2	ABCA2	Gggcggcgcgcgcagggtct	3
ABCA2_+_139922959.23-P1P2	ABCA2	GAGGGTCCCCCGGCCTACGA	4
ABCA2_-_139923118.23-P1P2	ABCA2	GGGCCAGCTCACCCCCGTAA	5
ABCA2_+_139922999.23-P1P2	ABCA2	GGGCGCAGCCGGATGCCTCT	6
ABCA2_+_139922745.23-P1P2	ABCA2	GggcAGAGTCGCTGTCGCCG	7
ABCA2_-_139922730.23-P1P2	ABCA2	GTCCGGGACCCGATCCGCGC	8
ABCA2_+_139922931.23-P1P2	ABCA2	GCGGGGTCTCGGATTCGATG	9
ABCA2_+_139922782.23-P1P2	ABCA2	GgagcgcggcgcCTTTAAgc	10
ABCA3_+_2390869.23-P1P2	ABCA3	GGGGCATGGGCGACATGCAG	1
ABCA3_+_2390930.23-P1P2	ABCA3	GTGCGAACCGCGTACTCGCA	2
ABCA3_-_2390945.23-P1P2	ABCA3	GCAGCCACCCTGCGAGTACG	3
ABCA3_+_2391032.23-P1P2	ABCA3	GAGGCCACCGCGCCCTCGCT	4
ABCA3_+_2390968.23-P1P2	ABCA3	GCAGAGCAGTGCGCAAGCAC	5
ABCA3_+_2390998.23-P1P2	ABCA3	GCGCGCCCCCTGCTGGACAT	6
ABCA3_-_2390899.23-P1P2	ABCA3	GGTCGCCCATGCCCGGCAGA	7
ABCA3_+_2390845.23-P1P2	ABCA3	GACCGCGCAGGCGCGGGGTT	8
ABCA3_-_2390956.23-P1P2	ABCA3	GCGAGTACGCGGTTCGCACC	9
ABCA3_-_2391042.23-P1P2	ABCA3	GAGCGGCGGTAGCCGAGCGA	10
ABCA4_-_94586933.23-P1P2	ABCA4	GCATGAGAGGGGTTCCTGAG	1
ABCA4_-_94586803.23-P1P2	ABCA4	GGAGGAGGCCGACACTGTGT	2
ABCA4_-_94586785.23-P1P2	ABCA4	GTAAGCCCTTAGTTGGGGAG	3
ABCA4_-_94586874.23-P1P2	ABCA4	GACCAGGGAAATTGAGGTGG	4
ABCA4_+_94586768.23-P1P2	ABCA4	GGCCTCCTCTCCCCAACTAA	5
ABCA4_-_94586780.23-P1P2	ABCA4	GACACATAAGCCCTTAGTTG	6
ABCA4_-_94586884.23-P1P2	ABCA4	GTTGAGGTGGGGGATGCAAT	7
ABCA4_+_94587051.23-P1P2	ABCA4	GTGAGTCGATTGGACTTAAA	8
ABCA4_+_94586789.23-P1P2	ABCA4	GAAGGGAGCCAACACAGTGT	9
ABCA4_+_94586925.23-P1P2	ABCA4	GACCTAAAGACATCCCCCTC	10
ABCA5_-_67323481.23-P1P2	ABCA5	GCGGAAGAGGAGAGCGGCTG	1
ABCA5_-_67323403.23-P1P2	ABCA5	GAAAGCGCCGCTCCGCGTAC	2
ABCA5_-_67323536.23-P1P2	ABCA5	GCCCCTGAGCCACTAGAGTC	3
ABCA5_-_67323373.23-P1P2	ABCA5	GGCAGAGCGCACCTGAGGGC	4
ABCA5_-_67323368.23-P1P2	ABCA5	GCTCCTGCAGAGCGCACCTG	5
ABCA5_+_67323393.23-P1P2	ABCA5	GTCTGAAGCGCGCCCGTACG	6
ABCA5_+_67323330.23-P1P2	ABCA5	GAGGAGGCGGGGCGCGACTT	7
ABCA5_-_67323280.23-P1P2	ABCA5	GCCAGCTGGGATCTGTGCGA	8
ABCA5_+_67323377.23-P1P2	ABCA5	GACGCGGAGCGGCGCTTTCT	9
ABCA5_+_67323517.23-P1P2	ABCA5	GGGCCCGACTCTAGTGGCTC	10
ABCA6_-_67138206.23-P1P2	ABCA6	GTTCAACTACAGGGATAAGG	1
ABCA6_-_67138141.23-P1P2	ABCA6	GCAAGGAAATGACTGTTCCG	2
ABCA6_-_67138222.23-P1P2	ABCA6	GAGGGGGAAAACGGTAAACA	3
ABCA6_-_67138145.23-P1P2	ABCA6	GGAAATGACTGTTCCGTGGT	4
ABCA6_-_67138150.23-P1P2	ABCA6	GGACTGTTCCGTGGTTGGTT	5
ABCA6_-_67138203.23-P1P2	ABCA6	GCCTTTCAACTACAGGGATA	6
ABCA6_-_67138196.23-P1P2	ABCA6	GCACTTAGCCTTTCAACTAC	7
ABCA6_+_67138050.23-P1P2	ABCA6	GCATCATGTACAGCTTGGTC	8
ABCA6_+_67138578.23-P1P2	ABCA6	GGTAGACCTGGGCAAACCAC	9
ABCA6_+_67138102.23-P1P2	ABCA6	GCTTGCAGAATAATTGGCTT	10
ABCA7_-_1040041.23-P1	ABCA7	GGAGCAGGCCAGTGAGTGAC	1
ABCA7_+_1039996.23-P1	ABCA7	GTCGGAGCTGCGCGGGCCAA	2
ABCA7_+_1039947.23-P1	ABCA7	GCCTAGCCGGGTTTCTTAAA	3
ABCA7_+_1040027.23-P1	ABCA7	GCGACCTGCCCGTCACTCAC	4
ABCA7_+_1039975.23-P1	ABCA7	GGAGGAGACGGGATCACAGA	5
ABCA7_-_1039882.23-P1	ABCA7	GGCGCAGCCTCGTTCCCGGA	6
ABCA7_+_1040003.23-P1	ABCA7	GTGCTCCGTCGGAGCTGCGC	7
ABCA7_+_1039867.23-P1	ABCA7	GAGGCCGCCCTCCGGGAACG	8
ABCA7_+_1040049.23-P1	ABCA7	GGCCTCTGCACGCTGCTATT	9
ABCA7_+_1039897.23-P1	ABCA7	GGGGTGGCGGAGTGCCCGGC	10
ABCA7_-_1041060.23-P2	ABCA7	GTCGGTCCCTGGAGGATTAG	1
ABCA7_+_1041087.23-P2	ABCA7	GAGGACTGTCGCTCTGAGCA	2
ABCA7_-_1041049.23-P2	ABCA7	GTAAGCCCAAACTCGGTCCC	3
ABCA7_+_1041114.23-P2	ABCA7	GAGCCGTCCTCGCATCTGAT	4
ABCA7_+_1041166.23-P2	ABCA7	GAAGAGGCTCCGCTACCCCA	5
ABCA7_+_1041148.23-P2	ABCA7	GAGGGGTGGAGTAAACCAAT	6
ABCA7_-_1041052.23-P2	ABCA7	GGCCCAAACTCGGTCCCTGG	7
ABCA7_-_1041042.23-P2	ABCA7	GAAAGCGTTAAGCCCAAACT	8
ABCA7_+_1041032.23-P2	ABCA7	GTCCTCCAGGGACCGAGTTT	9
ABCA7_-_1041140.23-P2	ABCA7	GCAGATGCGAGGACGGCTGC	10
ABCA8_-_66951646.23-P1P2	ABCA8	GGAGCAGTGGCATTTATACT	1
ABCA8_+_66951555.23-P1P2	ABCA8	GATGACGTGAATGTGATGTT	2
ABCA8_-_66951671.23-P1P2	ABCA8	GCCTGGCTATATCATATTAT	3
ABCA8_-_66951528.23-P1P2	ABCA8	GAAGACTGCTTTCAGAGTGG	4
ABCA8_-_66951585.23-P1P2	ABCA8	GACATTCACGTCATCATGCT	5
ABCA8_-_66951525.23-P1P2	ABCA8	GGTGAAGACTGCTTTCAGAG	6
ABCA8_+_66951786.23-P1P2	ABCA8	GATTAAGCAGACTAGAGCTC	7
ABCA8_-_66951706.23-P1P2	ABCA8	GTTTACGTCCAAGATTATTG	8
ABCA8_+_66951692.23-P1P2	ABCA8	GGTATTAGCCACAATAATCT	9
ABCA8_-_66951654.23-P1P2	ABCA8	GGCATTTATACTGGGTTGCC	10
ABCA9_+_67057247.23-P1P2	ABCA9	GTCCCTGCTGAGTAACTAGC	1
ABCA9_+_67057187.23-P1P2	ABCA9	GGAGCAGAAGATATTTTGGC	2
ABCA9_+_67057323.23-P1P2	ABCA9	GAGAAAGGCTAGATTCTCCT	3
ABCA9_-_67057286.23-P1P2	ABCA9	GGGGAGTTTGTAGTTGCAGA	4
ABCA9_+_67057158.23-P1P2	ABCA9	GAACTGAGACCAGATTCTCC	5
ABCA9_+_67057367.23-P1P2	ABCA9	GGGGGTCAACTCTCCCATTA	6
ABCA9_-_67057606.23-P1P2	ABCA9	GAAGCAATGTAATTTTCTTC	7
ABCA9_+_67057338.23-P1P2	ABCA9	GTGAAAAGACCGATTGAGAA	8
ABCA9_+_67057427.23-P1P2	ABCA9	GGTTCTGCTCTACTCTTCTC	9
ABCA9_+_67057422.23-P1P2	ABCA9	GGCTCTACTCTTCTCTGGAT	10
ABCB1_-_87342884.23-ENST00000265724.3	ABCB1	GCGAAGAGTTACATGGCTTA	1
ABCB1_-_87342889.23-ENST00000265724.3	ABCB1	GAGTTACATGGCTTAGGGAT	2
ABCB1_-_87342674.23-ENST00000265724.3	ABCB1	GGGAGGAGCTACATGAACTA	3
ABCB1_+_87342707.23-ENST00000265724.3	ABCB1	GTCCACCCAAACTTATCCTT	4
ABCB1_-_87342724.23-ENST00000265724.3	ABCB1	GAAAACCCAAGGATAAGTTT	5
ABCB1_-_87342877.23-ENST00000265724.3	ABCB1	GAAAACCTCGAAGAGTTACA	6
ABCB1_-_87342678.23-ENST00000265724.3	ABCB1	GGAGCTACATGAACTAAGGC	7
ABCB1_-_87342682.23-ENST00000265724.3	ABCB1	GTACATGAACTAAGGCAGGC	8
ABCB1_+_87342641.23-ENST00000265724.3	ABCB1	GTAGCTCCTCCTCTGGTACT	9
ABCB1_+_87342908.23-ENST00000265724.3	ABCB1	GTGGCTAAACTTCTCAACTC	10
ABCB10_+_229694571.23-P1P2	ABCB10	GGCACCGCGCGGACGAGGAT	1
ABCB10_+_229694528.23-P1P2	ABCB10	GGGGTGCAGGCACGATAAGG	2
ABCB10_+_229694605.23-P1P2	ABCB10	GAGCTGCAGTCCCCGGAGTG	3
ABCB10_-_229694617.23-P1P2	ABCB10	GGCCTCTCCGCCCCACTCCG	4
ABCB10_+_229694567.23-P1P2	ABCB10	GCGCGCGGACGAGGATGGGG	5
ABCB10_+_229694531.23-P1P2	ABCB10	GCGAGGGTGCAGGCACGATA	6
ABCB10_-_229694486.23-P1P2	ABCB10	GCGGCCCGGCCCCGAGCAAA	7
ABCB10_+_229694666.23-P1P2	ABCB10	GTGCAGGGAGGGCACCCGAG	8
ABCB10_+_229694646.23-P1P2	ABCB10	GGGGTTGGGGGCGCTCGGAA	9
ABCB10_-_229694500.23-P1P2	ABCB10	GGCAAAGGGCGTGGACGCGG	10
ABCB11_-_169887992.23-P1P2	ABCB11	GTGCTTGGGAAACCCTCTGA	1
ABCB11_-_169887978.23-P1P2	ABCB11	GCCAAACACAGAGTGTGCTT	2
ABCB11_+_169888003.23-P1P2	ABCB11	GGGTGAATCAGCAATTTCCA	3
ABCB11_-_169888002.23-P1P2	ABCB11	GACCCTCTGAGGGTGTCAAC	4
ABCB11_+_169888067.23-P1P2	ABCB11	GTGGGATAGCCTGAATTCCA	5
ABCB11_-_169888008.23-P1P2	ABCB11	GTGAGGGTGTCAACAGGCCT	6
ABCB11_+_169888091.23-P1P2	ABCB11	GTACAGGCCTGTAAAAAATA	7
ABCB11_+_169887896.23-P1P2	ABCB11	GTGTGCTTGGGCTGCCCTTA	8
ABCB11_+_169888205.23-P1P2	ABCB11	GCATCTGGATCCTGCAACCA	9
ABCB11_+_169888086.23-P1P2	ABCB11	GGCCTGTAAAAAATAAGGGT	10
ABCB4_-_87105352.23-P1P2	ABCB4	GGATGACTGTCACACCCCAT	1
ABCB4_+_87105150.23-P1P2	ABCB4	GCCTGGCCCGCGCCTAGCCT	2
ABCB4_+_87105085.23-P1P2	ABCB4	GGCCCTCGCCCTGGCTGCAA	3
ABCB4_-_87105166.23-P1P2	ABCB4	GCTCTCCCCAGGCTAGGCGC	4
ABCB4_+_87105112.23-P1P2	ABCB4	GCGGCGGGAGCTGCTCTCGC	5
ABCB4_-_87105258.23-P1P2	ABCB4	GCCAGAACCAGCCCGGTCGC	6
ABCB4_-_87105105.23-P1P2	ABCB4	GACCGTTGCAGCCAGGGCGA	7
ABCB4_-_87105098.23-P1P2	ABCB4	GAACGCCTACCGTTGCAGCC	8
ABCB4_+_87105580.23-P1P2	ABCB4	GtgtctctTAAGTGCTAAGA	9
ABCB4_+_87105538.23-P1P2	ABCB4	GCCCAAGGAGCATAATGTGA	10
ABCB5_-_20686833.23-P1P2	ABCB5	GTCACCATGGGGTTTATACA	1
ABCB5_-_20686822.23-P1P2	ABCB5	GGGGAGTGCAACTCACCATG	2
ABCB5_-_20686802.23-P1P2	ABCB5	GAGGGGTCACCCAACAAGGA	3
ABCB5_-_20686798.23-P1P2	ABCB5	GTTCAAGGGGTCACCCAACA	4
ABCB5_-_20686630.23-P1P2	ABCB5	Ggtaagagctcctagcttga	5
ABCB5_+_20686815.23-P1P2	ABCB5	GTGACCATGTATAAACCCCA	6
ABCB5_+_20686789.23-P1P2	ABCB5	GTTGCACTCCCCTCCTTGTT	7
ABCB5_+_20686873.23-P1P2	ABCB5	GCTTGTGGTTATCACATGCT	8
ABCB5_+_20686543.23-P1P2	ABCB5	Gcccagccacacataaattg	9
ABCB5_-_20686571.23-P1P2	ABCB5	Gttatgtgtggctgggtatc	10
ABCB6_+_220083820.23-P1P2	ABCB6	GCCTGGGCACGTGACCAAGC	1
ABCB6_+_220083910.23-P1P2	ABCB6	GCCCGAGCCAGGATTCCGTG	2
ABCB6_-_220083828.23-P1P2	ABCB6	GTAGAGAAGCAGAGCCGGCT	3
ABCB6_-_220083771.23-P1P2	ABCB6	GTGGCCAAATGTCTCCGAGG	4
ABCB6_-_220083823.23-P1P2	ABCB6	GCAAATTAGAGAAGCAGAGC	5
ABCB6_+_220083669.23-P1P2	ABCB6	GCAACACCGAGCATTCCCGT	6
ABCB6_+_220083753.23-P1P2	ABCB6	GCTCCCCCCTCGGAGACATT	7
ABCB6_+_220083944.23-P1P2	ABCB6	GCCGACCCACAGTTCCGTGG	8
ABCB6_+_220083836.23-P1P2	ABCB6	GTCGTCAGATTTCCCGCCCT	9
ABCB6_+_220083875.23-P1P2	ABCB6	GCCGAGCCACGATTCCGTGG	10
ABCB7_-_74376168.23-P1P2	ABCB7	GGACACTGGCGGACTGAATT	1
ABCB7_+_74376207.23-P1P2	ABCB7	GAGAATCCATTTCCGGTCTG	2
ABCB7_-_74376223.23-P1P2	ABCB7	GCAGGGCCCCAGACCGGAAA	3
ABCB7_-_74376157.23-P1P2	ABCB7	GGAGGATTATGGGACACTGG	4
ABCB7_+_74376501.23-P1P2	ABCB7	GGGGGAGCGTGACATTGAGT	5
ABCB7_+_74376311.23-P1P2	ABCB7	GAGTGTTACTCCAATATTCC	6
ABCB7_-_74376206.23-P1P2	ABCB7	GTCCTCTTCTTGTTTTCCCA	7
ABCB7_+_74376275.23-P1P2	ABCB7	GCAATCAAAGCTCGGCCCTA	8
ABCB7_+_74376377.23-P1P2	ABCB7	Gaattgaaacttaactaggt	9
ABCB7_+_74376348.23-P1P2	ABCB7	Gtatttcatctggcaactcc	10
ABCB8_-_150725248.23-P1P2	ABCB8	GGAAAATGGCCCGAGGTCGG	1
ABCB8_-_150725382.23-P1P2	ABCB8	GTCGGCTCCGCCCAGAGCAG	2
ABCB8_-_150725307.23-P1P2	ABCB8	GCCAGTCGGGCCACACCCTT	3
ABCB8_-_150725517.23-P1P2	ABCB8	GAAGGCGCGAGGGGGTTGTC	4
ABCB8_+_150725295.23-P1P2	ABCB8	GGGGTGACGTCCAAAGGGTG	5
ABCB8_+_150725301.23-P1P2	ABCB8	GGGCTCCGGGTGACGTCCAA	6
ABCB8_+_150725271.23-P1P2	ABCB8	GCGACTGGCCCTCCAAGCTA	7
ABCB8_-_150725245.23-P1P2	ABCB8	GTGGGAAAATGGCCCGAGGT	8
ABCB8_+_150725049.23-P1P2	ABCB8	GGGGACATCTGTCACGtgaa	9
ABCB8_-_150725337.23-P1P2	ABCB8	GCGGAGCCCACAGGAGCACC	10
ABCB9_-_123451193.23-P1	ABCB9	GGAAGCCTCCGGGTGGGGAC	1
ABCB9_+_123451176.23-P1	ABCB9	GGAGGCCCGTCCCCACCCGG	2
ABCB9_-_123451165.23-P1	ABCB9	GGGGCGGGGCCCCCGAGGAG	3
ABCB9_-_123451127.23-P1	ABCB9	GGCGGGGCCTCAGGAGGAGT	4
ABCB9_-_123451202.23-P1	ABCB9	GGGGTGGGGACGGGCCTCCT	5
ABCB9_-_123451061.23-P1	ABCB9	GGCGGGGCCTCAGTGACGGA	6
ABCB9_+_123451271.23-P1	ABCB9	GTGGAGGCCAGCACGCAGTG	7
ABCB9_-_123451187.23-P1	ABCB9	GGCTGGCGAAGCCTCCGGGT	8
ABCB9_-_123451330.23-P1	ABCB9	GCATCCTGAGGGGACGGAAA	9
ABCB9_+_123451084.23-P1	ABCB9	GCCCTCCCGGGAGGCTCCGC	10
ABCB9_+_123465947.23-P2	ABCB9	GCGCCTGGCCCTCACATCTC	1
ABCB9_-_123465915.23-P2	ABCB9	GAAGTCGGGCGAGCAGTGGT	2
ABCB9_-_123465891.23-P2	ABCB9	GAGGAGGCGCAGTTACTACC	3
ABCB9_+_123465931.23-P2	ABCB9	GCTCAGGCCCGGCTGCACAG	4
ABCB9_-_123465997.23-P2	ABCB9	GAGCCAGGAAGGGGCTCCTC	5
ABCB9_-_123466052.23-P2	ABCB9	GGAAGCGCTCACCCTGTAGC	6
ABCB9_+_123465888.23-P2	ABCB9	GACTGCTCGCCCGACTTCCC	7
ABCB9_-_123465961.23-P2	ABCB9	GAGCCGGGCCTGAGATGTGA	8
ABCB9_-_123465901.23-P2	ABCB9	GGTTACTACCCGGGGAAGTC	9
ABCB9_-_123465865.23-P2	ABCB9	GGGGTGAGGACCACAGGCAT	10
ABCC1_+_16043347.23-P1P2	ABCC1	GACCTCGCGCGTCTCGGCGT	1
ABCC1_-_16043124.23-P1P2	ABCC1	GTACACTCCAGGCAGGTAGG	2
ABCC1_+_16043414.23-P1P2	ABCC1	GTGGTTGGCCCGCGCGTCAC	3
ABCC1_-_16043343.23-P1P2	ABCC1	GCGCCGAGAGGTGGCTGGTC	4
ABCC1_-_16043374.23-P1P2	ABCC1	GCCGAGACGCGCGAGGTGAG	5
ABCC1_-_16043113.23-P1P2	ABCC1	GAAGGCGCCCGGTACACTCC	6
ABCC1_+_16043270.23-P1P2	ABCC1	GCCCAGATCCTCCAAGGCTT	7
ABCC1_-_16043284.23-P1P2	ABCC1	GGGGTGGGCCTAAGCCTTGG	8
ABCC1_+_16043127.23-P1P2	ABCC1	GCAGGGGAAAATAACGTGAA	9
ABCC1_+_16043204.23-P1P2	ABCC1	GCGGAAGCGCCTGGGATCTT	10
ABCC10_-_43395154.23-P1P2	ABCC10	GAATGACGTTGCACTAAGGG	1
ABCC10_-_43395237.23-P1P2	ABCC10	GCCAGCGCGCCTGCGTGCAA	2
ABCC10_+_43395315.23-P1P2	ABCC10	GTGGCACCCCACCTAGAGGT	3
ABCC10_-_43395305.23-P1P2	ABCC10	GTGGGCGTGGCGAATAGCGC	4
ABCC10_+_43395192.23-P1P2	ABCC10	GCAGACGCACAGTTGCGTTT	5
ABCC10_-_43395287.23-P1P2	ABCC10	GCGTGCAGCTACCAGCATAT	6
ABCC10_+_43395242.23-P1P2	ABCC10	GTGTGCACTGCTCTCTGCTT	7
ABCC10_-_43395583.23-P1P2	ABCC10	GAATGGGCGGGGTCTGGCTT	8
ABCC10_-_43395329.23-P1P2	ABCC10	GAGGTCTTCCAACCTCTAGG	9
ABCC10_+_43394969.23-P1P2	ABCC10	Gcgcgccggtagatcccagg	10
ABCC11_-_48278360.23-P1	ABCC11	GCGCTGCTGCTCACCCACGA	1
ABCC11_+_48278325.23-P1	ABCC11	GCAGCAGCGGGAGGCGACTG	2
ABCC11_+_48278372.23-P1	ABCC11	GCTGGTGCGCATGGTGGAGC	3
ABCC11_-_48278290.23-P1	ABCC11	GTGACAGCCCCCAGTGCGAA	4
ABCC11_-_48278224.23-P1	ABCC11	GTGGAGGCGGGTCTGAGGTT	5
ABCC11_+_48278351.23-P1	ABCC11	GGGCAGCAGGACGCCCTCGT	6
ABCC11_+_48278319.23-P1	ABCC11	GCGGGAGGCGACTGGGGATC	7
ABCC11_+_48278294.23-P1	ABCC11	GGGGCTCACTGATGACATGC	8
ABCC11_+_48278275.23-P1	ABCC11	GTGGCAGCCTTTCGCACTGG	9
ABCC11_+_48278479.23-P1	ABCC11	GTGGCGGGGTCAGGCGTGTT	10
ABCC11_-_48281536.23-P2	ABCC11	GTGGCTGGCATGCTGACCCA	1
ABCC11_+_48281681.23-P2	ABCC11	GACCCTGAAAAGTGTAAATT	2
ABCC11_+_48281632.23-P2	ABCC11	GGCTTGAAAGGATATTGTAC	3
ABCC11_+_48281540.23-P2	ABCC11	GCTACTAAGCAGAAAAATGC	4
ABCC11_-_48281708.23-P2	ABCC11	GTTACACTTTTCAGGGTACA	5
ABCC11_+_48281717.23-P2	ABCC11	GCTGAGAAGTCGGCACTATG	6
ABCC11_+_48281499.23-P2	ABCC11	GCAGCCAAGTTCTATACTGC	7
ABCC11_+_48281670.23-P2	ABCC11	GTGTAAATTTGGAAGAAAGC	8
ABCC11_+_48281644.23-P2	ABCC11	GCCATCTTGAAATGCTTGAA	9
ABCC11_-_48281613.23-P2	ABCC11	GCATTGTTTTCTTAGTGAAA	10
ABCC12_+_48180955.23-ENST00000311303.3	ABCC12	GTGACCAGTGGGTATCAGGA	1
ABCC12_+_48180850.23-ENST00000311303.3	ABCC12	Gtgtgggtgtatgcgcatgg	2
ABCC12_+_48181025.23-ENST00000311303.3	ABCC12	GACAGAAGTGTGGGGAATGT	3
ABCC12_-_48181024.23-ENST00000311303.3	ABCC12	GGGACCAGCCACATCTGGAC	4
ABCC12_+_48180952.23-ENST00000311303.3	ABCC12	GCCAGTGGGTATCAGGATGG	5
ABCC12_-_48181019.23-ENST00000311303.3	ABCC12	GCCTCAGGACCAGCCACATC	6
ABCC12_+_48180926.23-ENST00000311303.3	ABCC12	GGTGGATGCAAAAACTCCTG	7
ABCC12_+_48180853.23-ENST00000311303.3	ABCC12	Ggtgtgtgggtgtatgcgca	8
ABCC12_+_48181033.23-ENST00000311303.3	ABCC12	GCAGCAGTCACAGAAGTGTG	9
ABCC12_+_48180959.23-ENST00000311303.3	ABCC12	GTCTCTGACCAGTGGGTATC	10
ABCC2_+_101542377.23-P1P2	ABCC2	GACTAAAAAGCCCTAGGGAC	1
ABCC2_-_101542206.23-P1P2	ABCC2	GAAGCGAAACTGCACATTTA	2
ABCC2_-_101542361.23-P1P2	ABCC2	GACAGAGGCCTCTTGTACTT	3
ABCC2_+_101542318.23-P1P2	ABCC2	GAGGAGTGGCCATACATAAA	4
ABCC2_+_101542290.23-P1P2	ABCC2	GTGAAAGATGTCAACAGAGC	5
ABCC2_+_101542332.23-P1P2	ABCC2	GCAAGAGGCCTCTGTAGGAG	6
ABCC2_-_101542346.23-P1P2	ABCC2	GTGTATGGCCACTCCTACAG	7
ABCC2_-_101542458.23-P1P2	ABCC2	GGGCAAGGTTAACGATTAAA	8
ABCC2_-_101542241.23-P1P2	ABCC2	GTACTGATGCTGCCCTTTGT	9
ABCC2_-_101541974.23-P1P2	ABCC2	GCAAAGGCTTCATTCCCATT	10
ABCC3_-_48711944.23-P1P2	ABCC3	GCGGCCCCACGGACTTGTTC	1
ABCC3_-_48712061.23-P1P2	ABCC3	GGCCCAGGGGCCGCTCGCAG	2
ABCC3_-_48712176.23-P1P2	ABCC3	GACCCAGAGGCACTGGGGTA	3
ABCC3_-_48712142.23-P1P2	ABCC3	GGTCGCAACCCGCGGGACGG	4
ABCC3_+_48711927.23-P1P2	ABCC3	GCACTCCCGAACAAGTCCGT	5
ABCC3_-_48712135.23-P1P2	ABCC3	GAGGCGCTGTCGCAACCCGC	6
ABCC3_+_48712094.23-P1P2	ABCC3	GCTCCCTGGGAGGGACTTTG	7
ABCC3_+_48712104.23-P1P2	ABCC3	GGCGACAGCGCCTCCCTGGG	8
ABCC3_+_48712108.23-P1P2	ABCC3	GGGTTGCGACAGCGCCTCCC	9
ABCC3_+_48711832.23-P1P2	ABCC3	Gagaaggtcacgttcctctc	10
ABCC4_-_95953932.23-P1P2	ABCC4	GACGCCCAGGGGTGAGGCGA	1
ABCC4_+_95953837.23-P1P2	ABCC4	GCTCCCGCCGCGTCACCCGT	2
ABCC4_-_95953856.23-P1P2	ABCC4	GGACCGACGGGTGACGCGGC	3
ABCC4_+_95953902.23-P1P2	ABCC4	GCACCCCTGGGCGTAGCTCT	4
ABCC4_-_95953919.23-P1P2	ABCC4	GGGAGCCCAGAGCTACGCCC	5
ABCC4_+_95953815.23-P1P2	ABCC4	GTCCCGGCCGCGCTCGCACG	6
ABCC4_-_95954068.23-P1P2	ABCC4	GTAGGCGCCGACACAGAAGG	7
ABCC4_-_95953899.23-P1P2	ABCC4	GCGAAGCTGGCGACGCCAAA	8
ABCC4_+_95953762.23-P1P2	ABCC4	GGTAGCGGGCGCCCCCGAGG	9
ABCC4_+_95953892.23-P1P2	ABCC4	GCGTAGCTCTGGGCTCCCTT	10
ABCC5_+_183735827.23-P1P2	ABCC5	GACCGCCCCCGGGATGTCAC	1
ABCC5_+_183735769.23-P1P2	ABCC5	GGCCCTGGGCACTCGGAAGG	2
ABCC5_+_183735858.23-P1P2	ABCC5	GCGGGAGCTCGGTGGGAAGA	3
ABCC5_+_183735865.23-P1P2	ABCC5	GACAGAGCCGGGAGCTCGGT	4
ABCC5_-_183735843.23-P1P2	ABCC5	GAAGCGCCGGTGACATCCCG	5
ABCC5_+_183735892.23-P1P2	ABCC5	GTCTCGCAGAGGCACGGGGA	6
ABCC5_+_183735772.23-P1P2	ABCC5	GGCAGCCCTGGGCACTCGGA	7
ABCC5_+_183735877.23-P1P2	ABCC5	GGGGAAGGATGGAACAGAGC	8
ABCC5_-_183735789.23-P1P2	ABCC5	GTCCTCCTTCCGAGTGCCCA	9
ABCC5_-_183735801.23-P1P2	ABCC5	GGTGCCCAGGGCTGCGGACG	10
ABCC6_+_16317626.23-ENST00000205557.7	ABCC6	GCCAAAGTGTTTAGGAAGTC	1
ABCC6_-_16317846.23-ENST00000205557.7	ABCC6	GAACTTAGAAGATTATGCAA	2
ABCC6_-_16317856.23-ENST00000205557.7	ABCC6	GATTATGCAATGGGCTGGCA	3
ABCC6_-_16317851.23-ENST00000205557.7	ABCC6	GAGAAGATTATGCAATGGGC	4
ABCC6_-_16317468.23-ENST00000205557.7	ABCC6	GGCAAGGTCCAGCTGCGCGG	5
ABCC6_-_16317557.23-ENST00000205557.7	ABCC6	GGGGACGGGCACCGGGTTGG	6
ABCC6_-_16317512.23-ENST00000205557.7	ABCC6	GAACAGGCGAGGTGGGGGAT	7
ABCC6_-_16317430.23-ENST00000205557.7	ABCC6	GCCGGCTGGGATTCGAGCTC	8
ABCC6_-_16317505.23-ENST00000205557.7	ABCC6	GAGGTGAAAACAGGCGAGGT	9
ABCC6_-_16317483.23-ENST00000205557.7	ABCC6	GGCGGCGGGAGTGAGGCCAC	10
ABCC8_-_17498531.23-P1P2	ABCC8	GGGGCGGCGAGGAACCCGAC	1
ABCC8_-_17498596.23-P1P2	ABCC8	GCTCCCAGATGTTGCCGGGG	2
ABCC8_+_17498524.23-P1P2	ABCC8	GCAAGCGTAGCAGGGCCGGT	3
ABCC8_-_17498665.23-P1P2	ABCC8	GGCAGGCTAAGATGGGGAGT	4
ABCC8_-_17498659.23-P1P2	ABCC8	GGGAAAGGCAGGCTAAGATG	5
ABCC8_-_17498719.23-P1P2	ABCC8	GAGGGTGGGGCGTGCAGAAG	6
ABCC8_+_17498608.23-P1P2	ABCC8	GCCAGCGCACGCGTGCATCA	7
ABCC8_+_17498394.23-P1P2	ABCC8	Gccgggcggcggagctgcaa	8
ABCC8_-_17498687.23-P1P2	ABCC8	GGTGTGGGCACACTGGAGTC	9
ABCC8_+_17498528.23-P1P2	ABCC8	GGGCGCAAGCGTAGCAGGGC	10
ABCC9_+_22094538.23-P1P2	ABCC9	GTCCTTACGTGGCTAATAAA	1
ABCC9_+_22094392.23-P1P2	ABCC9	GAAGGGGACGCCTATTACTT	2
ABCC9_-_22094763.23-P1P2	ABCC9	GCAGCCGCCGCGCTATCGAA	3
ABCC9_+_22094549.23-P1P2	ABCC9	GCCAAATCCGCTTCCTTACG	4
ABCC9_-_22094564.23-P1P2	ABCC9	GTATTAGCCACGTAAGGAAG	5
ABCC9_+_22094745.23-P1P2	ABCC9	GTCGCCCTTCGATAGCGCGG	6
ABCC9_-_22094285.23-P1P2	ABCC9	GGACACCGCGGCTGAGAAGC	7
ABCC9_+_22094256.23-P1P2	ABCC9	GTCAGCCGCGGTGTCTGCCC	8
ABCC9_-_22094630.23-P1P2	ABCC9	GAAGGGCTCATTCTAGGTAG	9
ABCC9_+_22094697.23-P1P2	ABCC9	GCTAGGTCGCCGGGGAAAAG	10
ABCD1_-_152990165.23-P1P2	ABCD1	GGGGCGAGAACGGGAGGTGG	1
ABCD1_-_152990199.23-P1P2	ABCD1	GCCGCCGAGGGGCGAGAACA	2
ABCD1_+_152990083.23-P1P2	ABCD1	GGCCGCGCGGACTAGAGAAG	3
ABCD1_+_152990254.23-P1P2	ABCD1	GTTCCCcaggggcgagtcgg	4
ABCD1_-_152990127.23-P1P2	ABCD1	GGTCCCACGTCTCTGTGGTG	5
ABCD1_-_152990294.23-P1P2	ABCD1	GGAAGAGTGGGTGGGGATTC	6
ABCD1_-_152990071.23-P1P2	ABCD1	GgggcggggcggggcTTTGT	7
ABCD1_-_152990159.23-P1P2	ABCD1	GGCCGAGGGGCGAGAACGGG	8
ABCD1_+_152990108.23-P1P2	ABCD1	GTCCCGCACCACAGAGACGT	9
ABCD1_+_152989958.23-P1P2	ABCD1	GGCGCCGGCCCTCCGCTCCG	10
ABCD2_+_40013687.23-P1P2	ABCD2	GGGAAGCTGCGAGGATTCCA	1
ABCD2_-_40013821.23-P1P2	ABCD2	GGTCGAATCAGGCCATCTGC	2
ABCD2_-_40013834.23-P1P2	ABCD2	GATCTGCTGGCGAACAAAAC	3
ABCD2_-_40013800.23-P1P2	ABCD2	GAAAATGTCTATTTTTGGAG	4
ABCD2_+_40013661.23-P1P2	ABCD2	GACCGCCCTCACAGCCAATG	5
ABCD2_+_40013708.23-P1P2	ABCD2	GCCTCATTTTCAAGGTTCAA	6
ABCD2_-_40013677.23-P1P2	ABCD2	GAGGCCCCTCATTGGCTGTG	7
ABCD2_-_40014145.23-P1P2	ABCD2	GGGAACCACGAAAATGAGGG	8
ABCD2_-_40014125.23-P1P2	ABCD2	GAATGAGACGAGGAGGGAGA	9
ABCD2_-_40014230.23-P1P2	ABCD2	GAGAAAAGAAAGTGACAAGT	10
ABCD3_-_94883808.23-P1P2	ABCD3	GCGTGCGCAGAGCGCGTCCC	1
ABCD3_+_94883763.23-P1P2	ABCD3	GCGGACTCCTTCAGGGTCTC	2
ABCD3_-_94883730.23-P1P2	ABCD3	GGCAGCACTGACGCCTCGCA	3
ABCD3_+_94883803.23-P1P2	ABCD3	GCGTGGGCGGAACAGTTCCC	4
ABCD3_+_94883819.23-P1P2	ABCD3	GCGCGCTCGGCAGCCTCCGT	5
ABCD3_-_94883687.23-P1P2	ABCD3	GGGGGTGTGCGCGCGAAGAG	6
ABCD3_-_94883692.23-P1P2	ABCD3	GGTGCGCGCGAAGAGTGGGA	7
ABCD3_-_94883633.23-P1P2	ABCD3	GCCCACTAGGTCGTCGCTGC	8
ABCD3_+_94883750.23-P1P2	ABCD3	GGGTCTCCGGAAACGCGGCG	9
ABCD3_+_94883852.23-P1P2	ABCD3	GTGGAGCCCACTTTGTACTT	10
ABCD4_-_74769830.23-P1P2	ABCD4	GACAGCGCCCCCATATTTTC	1
ABCD4_-_74769803.23-P1P2	ABCD4	GAGAGTGGACTCGGCTGACC	2
ABCD4_+_74769817.23-P1P2	ABCD4	GGAAGTCTCCCAGAAAATAT	3
ABCD4_-_74769806.23-P1P2	ABCD4	GGTGGACTCGGCTGACCCGG	4
ABCD4_-_74769710.23-P1P2	ABCD4	GGCCCCGGCTACCACAGAGA	5
ABCD4_-_74769794.23-P1P2	ABCD4	GAAGTACCAGAGAGTGGACT	6
ABCD4_-_74769879.23-P1P2	ABCD4	GCGAGAGTGTAACTACTTTA	7
ABCD4_-_74769682.23-P1P2	ABCD4	GTACTGGGTAGAGTCCGAGG	8
ABCD4_-_74769689.23-P1P2	ABCD4	GTAGAGTCCGAGGAGGGGCG	9
ABCD4_+_74769838.23-P1P2	ABCD4	GCGGATACCTATTGTCAAAA	10
ABCE1_+_146019378.23-P1P2	ABCE1	GCGGAACCCTGGAGGTAGGT	1
ABCE1_+_146019314.23-P1P2	ABCE1	GTGGCGAAGCCAGCTGCTGG	2
ABCE1_+_146019382.23-P1P2	ABCE1	GGAGGCGGAACCCTGGAGGT	3
ABCE1_-_146019352.23-P1P2	ABCE1	GCGCCAACGGCGTTGAACAA	4
ABCE1_+_146019333.23-P1P2	ABCE1	GGACCCTTGTTCAACGCCGT	5
ABCE1_+_146019397.23-P1P2	ABCE1	GCGCGACATAGAGCGTGAGG	6
ABCE1_+_146019389.23-P1P2	ABCE1	GAGAGCGTGAGGCGGAACCC	7
ABCE1_-_146019250.23-P1P2	ABCE1	GCTAGGACCACGCTCGACGT	8
ABCE1_+_146019386.23-P1P2	ABCE1	GGCGTGAGGCGGAACCCTGG	9
ABCE1_+_146019153.23-P1P2	ABCE1	GTCCTCAAGGCCGGTGGGTC	10
ABCF1_+_30539075.23-P1	ABCF1	GGAGGCGTGGCCTGCAATGA	1
ABCF1_+_30539070.23-P1	ABCF1	GGTGGCCTGCAATGACGGAG	2
ABCF1_+_30539093.23-P1	ABCF1	GCGTGGCCCTGGTTCAGTGG	3
ABCF1_+_30539115.23-P1	ABCF1	GAGCTTCGCCGTCATCTCGG	4
ABCF1_-_30539087.23-P1	ABCF1	GGGCCCCGCTCCGTCATTGC	5
ABCF1_-_30539129.23-P1	ABCF1	GGGCCACGCCCCCGAGATGA	6
ABCF1_+_30539088.23-P1	ABCF1	GCCCTGGTTCAGTGGAGGCG	7
ABCF1_-_30539108.23-P1	ABCF1	GGCCACGCCTCCACTGAACC	8
ABCF1_-_30539199.23-P1	ABCF1	GTGGAGAGCCAGCCCCATCG	9
ABCF1_+_30539191.23-P1	ABCF1	GCGGCGGCGGGGAACCCCGA	10
ABCF1_+_30546111.23-P2	ABCF1	GGGGCGGGTACTGAAATGAC	1
ABCF1_+_30546108.23-P2	ABCF1	GCGGGTACTGAAATGACAGG	2
ABCF1_+_30546203.23-P2	ABCF1	GGAAGTCAGTAGGATGGTCA	3
ABCF1_-_30546149.23-P2	ABCF1	GCGCCCCAAAACCCCGCGGA	4
ABCF1_+_30545753.23-P2	ABCF1	GCAGCTGAATGGAGCAACAT	5
ABCF1_+_30546209.23-P2	ABCF1	GGCCACAGAAGTCAGTAGGA	6
ABCF1_+_30546093.23-P2	ABCF1	GCAGGGGGAGAACATGAGAT	7
ABCF1_-_30546145.23-P2	ABCF1	GTACCCGCCCCAAAACCCCG	8
ABCF1_+_30546130.23-P2	ABCF1	GTTCCCTCCGCGGGGTTTTG	9
ABCF1_+_30546042.23-P2	ABCF1	GGAATCCAACTTGAAGATCA	10
ABCF2_+_150924431.23-P1P2	ABCF2	GCGCGGCCCCGCGAGGTCTG	1
ABCF2_+_150924458.23-P1P2	ABCF2	GCGAGCCTCGCGCATCCTGA	2
ABCF2_+_150924501.23-P1P2	ABCF2	GCCCGCTAGCAGAGAGCTCT	3
ABCF2_-_150924475.23-P1P2	ABCF2	GGACGCCATCAGGATGCGCG	4
ABCF2_+_150924394.23-P1P2	ABCF2	GTCAAGGCGGGTCTCACTCT	5
ABCF2_-_150924447.23-P1P2	ABCF2	GGTATCCCACAGACCTCGCG	6
ABCF2_+_150924321.23-P1P2	ABCF2	GAACCACCCGAGGCCGTGAT	7
ABCF2_+_150924331.23-P1P2	ABCF2	GGCGCGCCGAGAACCACCCG	8
ABCF2_-_150924465.23-P1P2	ABCF2	GGGGGCCGCGTGACGCCATC	9
ABCF2_-_150924336.23-P1P2	ABCF2	GCACCAGCCAATCACGGCCT	10
ABCF3_+_183903820.23-P1P2	ABCF3	GCGAGCGGGGCCTTGAGGAG	1
ABCF3_+_183903872.23-P1P2	ABCF3	GTGTAGCGGTGACGCAGGAA	2
ABCF3_+_183903847.23-P1P2	ABCF3	GGGAGTGCGCAGAGCCCGGT	3
ABCF3_+_183903666.23-P1P2	ABCF3	GGGGAGCTCAAGGTTTATCG	4
ABCF3_-_183903928.23-P1P2	ABCF3	GAGGAAGGGCGAGATTTCGG	5
ABCF3_-_183903806.23-P1P2	ABCF3	GCGCGCAGAGAGCGCGGCTC	6
ABCF3_-_183903769.23-P1P2	ABCF3	GCATGTGGCTAATCTTTCAG	7
ABCF3_+_183903886.23-P1P2	ABCF3	GTTGCAAGGCGCATGTGTAG	8
ABCF3_-_183903800.23-P1P2	ABCF3	GCGCGCACGCGCAGAGAGCG	9
ABCF3_-_183903633.23-P1P2	ABCF3	GCAGCCGCCTGCCTCTTGGG	10
ABCG1_+_43638952.23-P1P2	ABCG1	GGACAGACGCCGGGGTTCCC	1
ABCG1_+_43639008.23-P1P2	ABCG1	GCCGGGTCCCGAACTCGCGG	2
ABCG1_+_43639053.23-P1P2	ABCG1	GGAGGCCTCGCAGGCGGCAT	3
ABCG1_-_43639082.23-P1P2	ABCG1	GGCCTGCGAGGCCTCGGCTC	4
ABCG1_+_43639186.23-P1P2	ABCG1	GCCCGCCCCGAGCGCGCGAT	5
ABCG1_-_43639107.23-P1P2	ABCG1	GCTCCCGGAACCTGCACTTC	6
ABCG1_+_43638896.23-P1P2	ABCG1	GTGTGTGATGGGGTCGAAGA	7
ABCG1_+_43638960.23-P1P2	ABCG1	GGGACACCGGACAGACGCCG	8
ABCG1_-_43639185.23-P1P2	ABCG1	GCCGCCCGCCCCCTTGGTGC	9
ABCG1_+_43638729.23-P1P2	ABCG1	GCCCCCAACAGCACCGGTGT	10
ABCG2_-_89080233.23-P1P2	ABCG2	GGTACCACCGCCCTCCCTCG	1
ABCG2_-_89080413.23-P1P2	ABCG2	GGCCGGAGCGCCGAAGCACC	2
ABCG2_-_89079989.23-P1P2	ABCG2	GGGGAGACCCGGACATCCAG	3
ABCG2_-_89080000.23-P1P2	ABCG2	GACATCCAGGGGACGAGCTC	4
ABCG2_+_89080067.23-P1P2	ABCG2	GAAACCCGGGGCGCTGGGGA	5
ABCG2_+_89080197.23-P1P2	ABCG2	GGTGGTACCAGTCCTGCTGG	6
ABCG2_-_89080109.23-P1P2	ABCG2	GTCCCCAGGTCGGGGTTCGC	7
ABCG2_+_89080126.23-P1P2	ABCG2	GTATCGCGGCCCGGCAGTCG	8
ABCG2_+_89080044.23-P1P2	ABCG2	GCCACTGCGTTCAGCTCTGG	9
ABCG2_-_89080139.23-P1P2	ABCG2	GAGGCGTGGCCCCGACTGCC	10
ABCG4_+_119019610.23-P1P2	ABCG4	GGGGGTGAACTCAGGACTGG	1
ABCG4_+_119019715.23-P1P2	ABCG4	GCGGTCCCGCCGTTCTTAAA	2
ABCG4_+_119019549.23-P1P2	ABCG4	GAGAGCTGGAGTCACTCCGT	3
ABCG4_+_119019678.23-P1P2	ABCG4	GagcccgcggggggcgAGGA	4
ABCG4_+_119019536.23-P1P2	ABCG4	GCTCCGTGGGGACAAGTCCC	5
ABCG4_+_119019654.23-P1P2	ABCG4	GAAGGAGAGAGCAGCGCTTG	6
ABCG4_-_119019751.23-P1P2	ABCG4	GGGGACCGGCGAGCAGTAGC	7
ABCG4_-_119019331.23-P1P2	ABCG4	GAAAGTGTGAATGGGGAGAC	8
ABCG4_+_119019511.23-P1P2	ABCG4	GACAGATTAGGCAAGGGTGT	9
ABCG4_+_119019672.23-P1P2	ABCG4	GcggggggcgAGGACGGCAA	10
ABCG5_-_44066429.23-P1P2	ABCG5	GGGCGGAGGGGAACAGATTC	1
ABCG5_-_44066042.23-P1P2	ABCG5	GAACACACACGTTTGTAGGT	2
ABCG5_+_44066240.23-P1P2	ABCG5	GCACTCACCGAGGTATCCTG	3
ABCG5_-_44066283.23-P1P2	ABCG5	GAGCAATGGGAAGTCGGCCC	4
ABCG5_+_44066166.23-P1P2	ABCG5	GCCCACAGGTCTGTGACCCT	5
ABCG5_-_44066277.23-P1P2	ABCG5	GTGAGTGAGCAATGGGAAGT	6
ABCG5_+_44066323.23-P1P2	ABCG5	GTAGGACAGAAGGCTCCTGA	7
ABCG5_-_44066234.23-P1P2	ABCG5	GGAGAGAGGGCTGCCGAAAG	8
ABCG5_-_44066292.23-P1P2	ABCG5	GAAGTCGGCCCAGGCCTGGT	9
ABCG5_-_44066255.23-P1P2	ABCG5	GGCCACTCCCCAGGATACCT	10
ABCG8_+_44065932.23-P1P2	ABCG8	GCCCAGTCCTGCTGTCCCAA	1
ABCG8_+_44065925.23-P1P2	ABCG8	GCTGCTGTCCCAAGGGACTC	2
ABCG8_+_44065865.23-P1P2	ABCG8	GCCCAACTGAAGCCACTCTG	3
ABCG8_-_44066042.23-P1P2	ABCG8	GAACACACACGTTTGTAGGT	4
ABCG8_-_44065795.23-P1P2	ABCG8	GAGACCCATGGACCCTCCGG	5
ABCG8_-_44065939.23-P1P2	ABCG8	GCCTGACCCCGGAGTCCCTT	6
ABCG8_+_44065991.23-P1P2	ABCG8	GTGTCAAGATAAGGACGCGC	7
ABCG8_-_44065840.23-P1P2	ABCG8	GGCCAACAGGCAGCAAAGCT	8
ABCG8_+_44065960.23-P1P2	ABCG8	GCATCAGATAATGGTCTCCG	9
ABCG8_+_44065984.23-P1P2	ABCG8	GATAAGGACGCGCTGGCTAA	10
ABHD1_-_27346531.23-P1P2	ABHD1	GGCTGCACAGCCAAGAACCG	1
ABHD1_-_27346456.23-P1P2	ABHD1	GTCGCCGGGGAAGAGTTTAA	2
ABHD1_-_27346534.23-P1P2	ABHD1	GGCACAGCCAAGAACCGCGG	3
ABHD1_-_27346571.23-P1P2	ABHD1	GAGGGCGGGAGGCCATTCGC	4
ABHD1_-_27346510.23-P1P2	ABHD1	GGGGGGAGGCCGCTTGTCTC	5
ABHD1_-_27346483.23-P1P2	ABHD1	GGAGATGCCCCGCACCAAGA	6
ABHD1_+_27346561.23-P1P2	ABHD1	GAACCCGAGTGACCTGCGAA	7
ABHD1_-_27346119.23-P1P2	ABHD1	GAAGACACGGACAGTAACAT	8
ABHD1_-_27346543.23-P1P2	ABHD1	GAGAACCGCGGAGGGGAAGA	9
ABHD1_+_27346650.23-P1P2	ABHD1	GACCGCCGGTGCCCCGGGAT	10
ABHD10_+_111697851.23-P1P2	ABHD10	GTGAGGGACACGCTACGCAA	1
ABHD10_+_111697651.23-P1P2	ABHD10	GCGGGAGGCTGCCCTATCAG	2
ABHD10_+_111697814.23-P1P2	ABHD10	GTGCGCTTCAGGCTGGAAGG	3
ABHD10_-_111697877.23-P1P2	ABHD10	GGCGTAGCGTGTCCCTCAGT	4
ABHD10_-_111697797.23-P1P2	ABHD10	GGCAAGCTGAAAATCTTGCG	5
ABHD10_-_111697580.23-P1P2	ABHD10	GCAAGCCTGGTGTCCTCGAC	6
ABHD10_+_111697563.23-P1P2	ABHD10	GGTCTCCTGTCGAGGACACC	7
ABHD10_+_111697589.23-P1P2	ABHD10	GCTATCCAACGGTCCTAGAT	8
ABHD10_+_111697747.23-P1P2	ABHD10	GGCACATGCGCAGAGCGTCG	9
ABHD10_+_111697698.23-P1P2	ABHD10	GTAGTAGCGGGGTTTGGCTT	10
ABHD11_+_73153315.23-P1P2	ABHD11	GACGTAATGGCGTAAggggc	1
ABHD11_+_73153260.23-P1P2	ABHD11	Gcgtaaggaaacgggaccaa	2
ABHD11_+_73153286.23-P1P2	ABHD11	Ggcggggccggactgttctc	3
ABHD11_+_73153239.23-P1P2	ABHD11	Ggcggagaatcccgcgatgg	4
ABHD11_+_73153319.23-P1P2	ABHD11	GGATTACGTAATGGCGTAAg	5
ABHD11_+_73153363.23-P1P2	ABHD11	GAGGCCAGGTGCGGCGCTCA	6
ABHD11_+_73153340.23-P1P2	ABHD11	GGACCCGCGCAAAGCCTGCG	7
ABHD11_+_73153328.23-P1P2	ABHD11	GGCCTGCGGGGATTACGTAA	8
ABHD11_+_73153213.23-P1P2	ABHD11	Ggagagggcggggctcaagt	9
ABHD11_+_73153206.23-P1P2	ABHD11	Gcggggctcaagtcggaact	10
ABHD12_-_25371663.23-P1P2	ABHD12	GAGGGTGGGCGAAGCTGCAG	1
ABHD12_+_25371569.23-P1P2	ABHD12	GGAACTAGAGAGGAGGTGGC	2
ABHD12_+_25371576.23-P1P2	ABHD12	GCTCCTTGGAACTAGAGAGG	3
ABHD12_-_25371679.23-P1P2	ABHD12	GCAGCGGCGCGTCATCTGCA	4
ABHD12_+_25371579.23-P1P2	ABHD12	GGCGCTCCTTGGAACTAGAG	5
ABHD12_-_25371526.23-P1P2	ABHD12	GCAGGCCGGCCAATCAGCGC	6
ABHD12_-_25371649.23-P1P2	ABHD12	GAGCCATTTTGTGGGAGGGT	7
ABHD12_-_25371495.23-P1P2	ABHD12	GGGCTACGAACCAGCGGCGG	8
ABHD12_+_25371613.23-P1P2	ABHD12	GAATGGCTGCGGGTGGCGCC	9
ABHD12_-_25371768.23-P1P2	ABHD12	GGCTCCCGGTCGTGCCCGAA	10
ABHD12B_+_51338721.23-P1P2	ABHD12B	GGGTGCGCTCCGCCCGGGTC	1
ABHD12B_-_51338731.23-P1P2	ABHD12B	GGCCGCGAACAGCCTGACCC	2
ABHD12B_+_51338757.23-P1P2	ABHD12B	GAGGCAGGCTGGTACGGCGG	3
ABHD12B_+_51338760.23-P1P2	ABHD12B	GGTCAGGCAGGCTGGTACGG	4
ABHD12B_-_51338748.23-P1P2	ABHD12B	GCCGGGCGGAGCGCACCCTC	5
ABHD12B_+_51338772.23-P1P2	ABHD12B	GCTCCTCCGCGCGGTCAGGC	6
ABHD12B_+_51338763.23-P1P2	ABHD12B	GGCGGTCAGGCAGGCTGGTA	7
ABHD12B_+_51338711.23-P1P2	ABHD12B	GGCCCGGGTCAGGCTGTTCG	8
ABHD12B_+_51338741.23-P1P2	ABHD12B	GCGGGGGAGACGCGGCCCGA	9
ABHD12B_-_51338791.23-P1P2	ABHD12B	GAGCCTGCCTGACCGCGCGG	10
ABHD13_+_108870683.23-P1P2	ABHD13	GCCCGCGACGGTGGCCCGGA	1
ABHD13_+_108870666.23-P1P2	ABHD13	GGACGGAAAAGATACCTCGG	2
ABHD13_-_108870764.23-P1P2	ABHD13	GCGGGCAGGGTTCCCACTCC	3
ABHD13_+_108870692.23-P1P2	ABHD13	GCAGTGAGCCCCCGCGACGG	4
ABHD13_+_108870695.23-P1P2	ABHD13	GTGCCAGTGAGCCCCCGCGA	5
ABHD13_-_108870652.23-P1P2	ABHD13	GATCCCTAGGTCCTGGAGCA	6
ABHD13_+_108870634.23-P1P2	ABHD13	GGCTCCCTGCTCCAGGACCT	7
ABHD13_+_108870669.23-P1P2	ABHD13	GCCGGACGGAAAAGATACCT	8
ABHD13_-_108870596.23-P1P2	ABHD13	GCCTCGGGTACGGAACTGGA	9
ABHD13_-_108870639.23-P1P2	ABHD13	GGTGGAAGGCCAAGATCCCT	10
ABHD14A_-_52008948.23-P1P2	ABHD14A	GAAGCCACATGGCTCTCCGC	1
ABHD14A_+_52008993.23-P1P2	ABHD14A	GGCAGAGCCCCAGCGCTCTC	2
ABHD14A_-_52008686.23-P1P2	ABHD14A	GCAGCCCAGGCTCTGACCGT	3
ABHD14A_+_52009025.23-P1P2	ABHD14A	GACCGAGTCGTCTGCGTGGA	4
ABHD14A_-_52008702.23-P1P2	ABHD14A	GCGTGGGTGTGCGTCGGGGA	5
ABHD14A_+_52008930.23-P1P2	ABHD14A	GGAGCCGGCGGAGAGCCATG	6
ABHD14A_+_52008900.23-P1P2	ABHD14A	GCAGTGGaacatctccaccc	7
ABHD14A_-_52008842.23-P1P2	ABHD14A	Ggacccgtccttaagaacct	8
ABHD14A_+_52008969.23-P1P2	ABHD14A	GCGCTCCCCGCCCAGATTTT	9
ABHD14A_+_52008867.23-P1P2	ABHD14A	Gggcctgtataatggagtta	10
ABHD14B_+_52008150.23-P1	ABHD14B	GGCTGTGAGAACGAGTTTAG	1
ABHD14B_-_52008086.23-P1	ABHD14B	GGCCGGGCCCCATCCAGCGG	2
ABHD14B_+_52008190.23-P1	ABHD14B	GTGGGGCATGTGAGACCGAG	3
ABHD14B_-_52008218.23-P1	ABHD14B	GGTCTCACATGCCCCAAACG	4
ABHD14B_-_52008297.23-P1	ABHD14B	GTGAGGAGGAAAGTTCCTTC	5
ABHD14B_+_52008333.23-P1	ABHD14B	GAGTTCAAGCTGGGGATAAG	6
ABHD14B_+_52008458.23-P1	ABHD14B	Gtggcaggaaacaggctcgg	7
ABHD14B_+_52008290.23-P1	ABHD14B	GAGCAAGGATGCGATCCCGA	8
ABHD14B_-_52008280.23-P1	ABHD14B	GATGGACATGGAGCAGTCTG	9
ABHD14B_+_52008184.23-P1	ABHD14B	GATGTGAGACCGAGAGGCTT	10
ABHD14B_+_52017506.23-P2	ABHD14B	GAGGTCGCCTGCGAGGTCGC	1
ABHD14B_-_52017533.23-P2	ABHD14B	GACCTCGCAGGCGACCTCGC	2
ABHD14B_+_52017455.23-P2	ABHD14B	GTGGCCGAGGCCGGATGTCG	3
ABHD14B_-_52017521.23-P2	ABHD14B	GCCTGAGCCTGCGACCTCGC	4
ABHD14B_-_52017631.23-P2	ABHD14B	GGGCCCTGGGGAGGGATAGA	5
ABHD14B_-_52017485.23-P2	ABHD14B	GCCGGCCTCGGCCACGTGGT	6
ABHD14B_-_52017596.23-P2	ABHD14B	GCGAGCGTGAGCCCAGCGAC	7
ABHD14B_+_52017468.23-P2	ABHD14B	GTCCGCCCACCACGTGGCCG	8
ABHD14B_-_52017547.23-P2	ABHD14B	GCTCGCTGGACCCTAAGTCC	9
ABHD14B_+_52017411.23-P2	ABHD14B	GAGGGCCGTCCCGGCGCCAG	10
ABHD15_-_27894236.23-P1P2	ABHD15	GCAGAGGGTGAGAGGAGCCG	1
ABHD15_+_27894498.23-P1P2	ABHD15	GGGAGAGCAGGGCCGCCCGA	2
ABHD15_-_27894474.23-P1P2	ABHD15	Gccggctcccgggaccccgt	3
ABHD15_-_27894315.23-P1P2	ABHD15	GGGGAGAGCGGTGTTGGCCA	4
ABHD15_-_27894212.23-P1P2	ABHD15	GTACAGCAATTGCAACAAGT	5
ABHD15_-_27894145.23-P1P2	ABHD15	GCGGGCAGAGGCAGCCAGTT	6
ABHD15_-_27894583.23-P1P2	ABHD15	GGTCCGGCACTGGGCTAGAG	7
ABHD15_-_27894151.23-P1P2	ABHD15	GGAGGCAGCCAGTTcgggcc	8
ABHD15_+_27894467.23-P1P2	ABHD15	Gcgcgcggccgccgccccac	9
ABHD15_-_27894296.23-P1P2	ABHD15	GGTGGGGAGGGCACGAGCCG	10
ABHD16A_+_31671138.23-P1P2	ABHD16A	GCGGTACGGGCTGACGTCAA	1
ABHD16A_-_31671242.23-P1P2	ABHD16A	GGGAGCTACGGGTACAGCAG	2
ABHD16A_+_31671198.23-P1P2	ABHD16A	GACTGCGCGAAACTCTTCTC	3
ABHD16A_+_31671120.23-P1P2	ABHD16A	GAGGGCACACAACACCTCAG	4
ABHD16A_-_31670881.23-P1P2	ABHD16A	GGGGAGCAAAAGGCCGTAAA	5
ABHD16A_-_31671359.23-P1P2	ABHD16A	GAGAGCGACAGCGGAAACGA	6
ABHD16A_+_31671151.23-P1P2	ABHD16A	GCCGGAGGCGGAGCCGGTAC	7
ABHD16A_+_31671163.23-P1P2	ABHD16A	GGTCGCAACTCGCCCGGAGG	8
ABHD16A_-_31671274.23-P1P2	ABHD16A	GGTGGAAGACCACTAGAACG	9
ABHD16A_-_31671350.23-P1P2	ABHD16A	GGCAGACTCTAGAGCGACAG	10
ABHD16B_+_62492825.23-P1P2	ABHD16B	GAGGCACAGGGCAGTCTTAG	1
ABHD16B_+_62492726.23-P1P2	ABHD16B	GTAGGTGATGGGTGCACAAA	2
ABHD16B_-_62492639.23-P1P2	ABHD16B	GTAGCTGCTCAAATCATGGG	3
ABHD16B_-_62492635.23-P1P2	ABHD16B	GACAGTAGCTGCTCAAATCA	4
ABHD16B_-_62492685.23-P1P2	ABHD16B	GGCTGGTGGGGTCTTGGCGA	5
ABHD16B_-_62492668.23-P1P2	ABHD16B	GGGGCCTGGGAGCGTTTAGC	6
ABHD16B_-_62492796.23-P1P2	ABHD16B	GCTGGAAGGCCAGGTCACAA	7
ABHD16B_-_62492805.23-P1P2	ABHD16B	GCAGGTCACAAAGGCCATCA	8
ABHD16B_+_62492838.23-P1P2	ABHD16B	GGGATCGCCGCGAGAGGCAC	9
ABHD16B_+_62492650.23-P1P2	ABHD16B	GCCACCAGCTAAACGCTCCC	10
ABHD17A_+_1885661.23-P1P2	ABHD17A	Gtactggcctcaacctattc	1
ABHD17A_-_1885603.23-P1P2	ABHD17A	GGGGCGGGGCTGATATGTCG	2
ABHD17A_-_1885642.23-P1P2	ABHD17A	GTGTGGGCGGGGCCAAACTT	3
ABHD17A_-_1885670.23-P1P2	ABHD17A	GTCACTTGGggacccggaat	4
ABHD17A_-_1885582.23-P1P2	ABHD17A	GACCGCGCGACTAGCGTCCT	5
ABHD17A_-_1885676.23-P1P2	ABHD17A	GGGggacccggaataggttg	6
ABHD17A_-_1885626.23-P1P2	ABHD17A	GGCGTGGCCTGCTGCTCTGT	7
ABHD17A_+_1885562.23-P1P2	ABHD17A	GCCCCAGGACGCTAGTCGCG	8
ABHD17A_-_1885696.23-P1P2	ABHD17A	Gggccagtaaagttctcgcc	9
ABHD17A_-_1885658.23-P1P2	ABHD17A	GCTTAGGTTTCATTCACTTG	10
ABHD17B_-_74526219.23-P1P2	ABHD17B	GAGAGGCCGCCCGGCAGGGT	1
ABHD17B_+_74526192.23-P1P2	ABHD17B	GCTGCCGGGCGGCCTCTGAT	2
ABHD17B_+_74526310.23-P1P2	ABHD17B	GGTAGTCCATCAAATCAAAG	3
ABHD17B_+_74526189.23-P1P2	ABHD17B	GCCGGGCGGCCTCTGATTGG	4
ABHD17B_+_74526412.23-P1P2	ABHD17B	GGGCGCAGCCTCGACCCCTC	5
ABHD17B_-_74526388.23-P1P2	ABHD17B	GAAAGTGGGACTTGTTCTCC	6
ABHD17B_+_74526203.23-P1P2	ABHD17B	GCGCCTCCCACCCTGCCGGG	7
ABHD17B_+_74526138.23-P1P2	ABHD17B	GCCCCCGCCCGCTAGTAGGC	8
ABHD17B_+_74526142.23-P1P2	ABHD17B	GTCTCCCCCCGCCCGCTAGT	9
ABHD17B_-_74526506.23-P1P2	ABHD17B	GCCTCCCAGAAGAGTCACGT	10
ABHD17C_+_80987552.23-P1P2	ABHD17C	Gagcccgggcgggtcagcgg	1
ABHD17C_+_80987555.23-P1P2	ABHD17C	Gcggagcccgggcgggtcag	2
ABHD17C_-_80987551.23-P1P2	ABHD17C	GgcgccTCGCCTGGGTTCCG	3
ABHD17C_+_80987533.23-P1P2	ABHD17C	GCGGCCCCGGAACCCAGGCG	4
ABHD17C_-_80987413.23-P1P2	ABHD17C	GGGTAACCCGGAAGTggcgg	5
ABHD17C_-_80987401.23-P1P2	ABHD17C	GGCGCCGCCGCGCGGTAACC	6
ABHD17C_-_80987377.23-P1P2	ABHD17C	GGCTCTGCGCCGCGTCCCAG	7
ABHD17C_+_80987479.23-P1P2	ABHD17C	GAAGCCGGCGGCGGCGTCCA	8
ABHD17C_-_80987115.23-P1P2	ABHD17C	GCACGGGAGAAACCTGGATT	9
ABHD17C_-_80987478.23-P1P2	ABHD17C	GGGGGGCGGCGCGCACGAGC	10
ABHD2_-_89631578.23-P1P2	ABHD2	GCGCGGGGCAAGTGGAGAAG	1
ABHD2_-_89631532.23-P1P2	ABHD2	GGAACAGCTTCGCTGATCAA	2
ABHD2_-_89631642.23-P1P2	ABHD2	GTGGCAGAAGCGGTCGTCAG	3
ABHD2_+_89631401.23-P1P2	ABHD2	GGATAAGGCCAGCCCGGAGT	4
ABHD2_-_89631602.23-P1P2	ABHD2	GGAACTGCCCAATGAACAAG	5
ABHD2_+_89631536.23-P1P2	ABHD2	GGCGCTCATTGCGTCTAGGA	6
ABHD2_+_89631540.23-P1P2	ABHD2	GCCGCGCGCTCATTGCGTCT	7
ABHD2_-_89631511.23-P1P2	ABHD2	GGAATCCCGCCTCCACTCTG	8
ABHD2_-_89631570.23-P1P2	ABHD2	GAATGAGCGCGCGGGGCAAG	9
ABHD2_+_89631483.23-P1P2	ABHD2	GGTGGAGGCGGGATTCTTAG	10
ABHD3_-_19284909.23-P1P2	ABHD3	GCCAAGACCGGCCACCGGGA	1
ABHD3_-_19284969.23-P1P2	ABHD3	GGATGGGGATCCCCAAGGGT	2
ABHD3_-_19284965.23-P1P2	ABHD3	GGGGCGATGGGGATCCCCAA	3
ABHD3_-_19284953.23-P1P2	ABHD3	GCTAGGTCGCAGTGGGCGAT	4
ABHD3_+_19284800.23-P1P2	ABHD3	GCGGGCGGCGTTGGAGTCTC	5
ABHD3_+_19284717.23-P1P2	ABHD3	GAGACACTGTGGTCGGGAGT	6
ABHD3_-_19284988.23-P1P2	ABHD3	GGGGCCGAGAGCTGACGGAT	7
ABHD3_+_19284728.23-P1P2	ABHD3	GCGCCAGGCAGGAGACACTG	8
ABHD3_+_19284586.23-P1P2	ABHD3	GGACCTGCGGATGTTGTCCC	9
ABHD3_-_19284913.23-P1P2	ABHD3	GGACCGGCCACCGGGAGGGC	10
ABHD4_+_23066970.23-P1P2	ABHD4	GTCTCTGACGGTCTCAGAAT	1
ABHD4_+_23067000.23-P1P2	ABHD4	GCAATCACTGGCATGTGTCC	2
ABHD4_+_23067128.23-P1P2	ABHD4	GGGGAGGCCGCGGGGAGCAA	3
ABHD4_+_23067075.23-P1P2	ABHD4	GCGGGCCGGCGGTCGGCGGT	4
ABHD4_-_23067003.23-P1P2	ABHD4	GCCGTCAGAGACATCTCTGC	5
ABHD4_+_23067144.23-P1P2	ABHD4	GCAGCACCAGCTGACCCGGG	6
ABHD4_+_23067148.23-P1P2	ABHD4	GACGCCAGCACCAGCTGACC	7
ABHD4_+_23067082.23-P1P2	ABHD4	GCTCGCGGCGGGCCGGCGGT	8
ABHD4_-_23067092.23-P1P2	ABHD4	GGGGTCCCACCGCCGACCGC	9
ABHD4_+_23067093.23-P1P2	ABHD4	GAGGGGGCAGGGCTCGCGGC	10
ABHD5_-_43732225.23-P1P2	ABHD5	GGAGTCTCGCCAGTCCCTCT	1
ABHD5_-_43732256.23-P1P2	ABHD5	GCCGCCCCGCGCTTACACCC	2
ABHD5_-_43732268.23-P1P2	ABHD5	GTACACCCGGGAGCGTCGGG	3
ABHD5_-_43732293.23-P1P2	ABHD5	GAACTAGTGCATGCTGGCTG	4
ABHD5_-_43732287.23-P1P2	ABHD5	GCGGGAGAACTAGTGCATGC	5
ABHD5_-_43732264.23-P1P2	ABHD5	GCGCTTACACCCGGGAGCGT	6
ABHD5_+_43732238.23-P1P2	ABHD5	GGCTCCCGGGTGTAAGCGCG	7
ABHD5_+_43732218.23-P1P2	ABHD5	GGGCGGGACAGTCAGCCCAG	8
ABHD5_-_43732315.23-P1P2	ABHD5	GATGGCGGACGCAAAGCCGG	9
ABHD5_-_43732094.23-P1P2	ABHD5	GACACTAGCTAGGCTCTTCC	10
ABHD6_-_58223389.23-P1P2	ABHD6	GGCAGCGCGCGGAGGAACTG	1
ABHD6_+_58223423.23-P1P2	ABHD6	GgccgcgcgcTGTCCCCCAG	2
ABHD6_-_58223402.23-P1P2	ABHD6	GGAACTGGGGATAAGCGCCC	3
ABHD6_+_58223253.23-P1P2	ABHD6	GGGATCGCCTACAGAGGTAC	4
ABHD6_+_58223170.23-P1P2	ABHD6	GcccGGAACGCACACGGTGG	5
ABHD6_-_58223268.23-P1P2	ABHD6	GCCGCCCCCGGTACCTCTGT	6
ABHD6_+_58223176.23-P1P2	ABHD6	GccccgccccGGAACGCACA	7
ABHD6_+_58223345.23-P1P2	ABHD6	GTCACAGCGTTAAACCCGGA	8
ABHD6_+_58223259.23-P1P2	ABHD6	GAGAGCAGGATCGCCTACAG	9
ABHD6_-_58223476.23-P1P2	ABHD6	GggcggggcggcTTTTCTGT	10
ABHD8_+_17414376.23-P1P2	ABHD8	GGTGAACCCCCAAAAGGGGC	1
ABHD8_-_17414358.23-P1P2	ABHD8	GGGCAATTCCGTAGTGGAGG	2
ABHD8_-_17414352.23-P1P2	ABHD8	GAGAGGCGGCAATTCCGTAG	3
ABHD8_+_17414344.23-P1P2	ABHD8	GCCAGAGCCCGCCTCCACTA	4
ABHD8_+_17414325.23-P1P2	ABHD8	GCGGAATTGCCGCCTCTCAT	5
ABHD8_+_17414312.23-P1P2	ABHD8	GTCTCATTGGGCTCCTAACT	6
ABHD8_+_17414242.23-P1P2	ABHD8	GCGTGGCTCCGCCTACTCGG	7
ABHD8_-_17414456.23-P1P2	ABHD8	GAGAAGGGGGTTGCAGTCTA	8
ABHD8_-_17414392.23-P1P2	ABHD8	GACGGCCCCGCCCCTTTTGG	9
ABHD8_+_17414468.23-P1P2	ABHD8	GGCCCCGGCCGCACACTCCC	10
ABI1_-_27150085.23-P1P2	ABI1	GGGGAATTGTAGTCTCTCCT	1
ABI1_+_27149964.23-P1P2	ABI1	GTCAGGCGGCTGCACGAAGG	2
ABI1_+_27149978.23-P1P2	ABI1	GCGAGAGAACGAGGTTCAGG	3
ABI1_+_27149957.23-P1P2	ABI1	GGCTGCACGAAGGGGGTGGA	4
ABI1_-_27150166.23-P1P2	ABI1	GCGCAGAAAGCGGAGACCGA	5
ABI1_+_27150121.23-P1P2	ABI1	GCTGCCGCGTTGGTTTTCGG	6
ABI1_+_27150020.23-P1P2	ABI1	GAAAAATCCCGCGGTCCGTG	7
ABI1_+_27149987.23-P1P2	ABI1	GAAACGCTCGCGAGAGAACG	8
ABI1_+_27150099.23-P1P2	ABI1	GTGTCTGGGCGCATGCGCTT	9
ABI1_+_27149885.23-P1P2	ABI1	GAGGCGGGAGGGCGGGTAGG	10
ABI2_-_204192963.23-P1P2	ABI2	GCGGCGGCGCGGGCGAGGGT	1
ABI2_+_204192729.23-P1P2	ABI2	GCTCCCTCCGGGACTCATCT	2
ABI2_+_204192895.23-P1P2	ABI2	GCTAGCGACGGCGGGGGTAG	3
ABI2_+_204193039.23-P1P2	ABI2	GAGCCGACGGACTCCGAGGA	4
ABI2_+_204192901.23-P1P2	ABI2	GCGTCTCCTAGCGACGGCGG	5
ABI2_-_204193048.23-P1P2	ABI2	GtcgccgcggTGACCGTCCT	6
ABI2_-_204192933.23-P1P2	ABI2	GGCTAGGAGACGCCGGAAGT	7
ABI2_-_204192641.23-P1P2	ABI2	GAGGAGGGTCCCAAGAGTGG	8
ABI2_-_204192495.23-P1P2	ABI2	GCAGGGGCGCAGGAAAGCTG	9
ABI2_+_204192907.23-P1P2	ABI2	GTTCCGGCGTCTCCTAGCGA	10
ABI3_-_47287417.23-P1P2	ABI3	GcaTCTGCACAGAGCGTGTA	1
ABI3_-_47288028.23-P1P2	ABI3	GAGGCAGAGCAACCAATCAA	2
ABI3_+_47287750.23-P1P2	ABI3	GAGAGGAAACTGGTCGGCTG	3
ABI3_+_47287732.23-P1P2	ABI3	GGGGGGATGGGGTCGGAGAC	4
ABI3_-_47287527.23-P1P2	ABI3	GACCCCTCTTGCTGCCGCAT	5
ABI3_+_47287920.23-P1P2	ABI3	GATGCTCATTCCGGGACAAG	6
ABI3_+_47287501.23-P1P2	ABI3	GGCGGCAGCAAGAGGGGTCA	7
ABI3_-_47288005.23-P1P2	ABI3	GCCAAAAGCAATAAGAGGGA	8
ABI3_+_47287607.23-P1P2	ABI3	GGATGAGTCACCAAGGGACA	9
ABI3_+_47287471.23-P1P2	ABI3	GCGGGAAGACATGACCAGAG	10
ABI3BP_-_100712361.23-P1P2	ABI3BP	GGTGCCGTGGGCTTACTCAC	1
ABI3BP_+_100712343.23-P1P2	ABI3BP	GCCCCCTGTGAGTAAGCCCA	2
ABI3BP_+_100712307.23-P1P2	ABI3BP	GGCCGCCCGCCTCTGTCACT	3
ABI3BP_-_100712323.23-P1P2	ABI3BP	GTGTCTCCCAGTGACAGAGG	4
ABI3BP_-_100712349.23-P1P2	ABI3BP	GCTGCACTTAGCTGTGCCGT	5
ABI3BP_-_100712320.23-P1P2	ABI3BP	GGACTGTCTCCCAGTGACAG	6
ABI3BP_-_100712883.23-P1P2	ABI3BP	Gactatgtgagcctcaactg	7
ABI3BP_+_100712278.23-P1P2	ABI3BP	GCCACTTAAATGCAGCTCCA	8
ABI3BP_+_100712585.23-P1P2	ABI3BP	GGCTTTTAGTACATTGTTTC	9
ABI3BP_+_100712665.23-P1P2	ABI3BP	GAAGAATTGGGTTGGTTTAC	10
ABL1_-_133589216.23-ENST00000372348.2	ABL1	GCAAAGCAGAGAAGCGAGAG	1
ABL1_+_133588936.23-ENST00000372348.2	ABL1	GACCCCTTGACAGCAAGGGA	2
ABL1_+_133588940.23-ENST00000372348.2	ABL1	GGGAGACCCCTTGACAGCAA	3
ABL1_+_133589018.23-ENST00000372348.2	ABL1	GCTGAGACTAAGGGGGCCGT	4
ABL1_+_133589009.23-ENST00000372348.2	ABL1	GAGGGGGCCGTAGGTGACAT	5
ABL1_+_133588883.23-ENST00000372348.2	ABL1	GGGGCCGGGATCCGGAATAA	6
ABL1_+_133588879.23-ENST00000372348.2	ABL1	GCGGGATCCGGAATAAGGGG	7
ABL1_+_133588872.23-ENST00000372348.2	ABL1	GCGGAATAAGGGGCGGCTTG	8
ABL1_+_133588960.23-ENST00000372348.2	ABL1	GGGAGCCACCTTGGGGGAAG	9
ABL1_-_133589169.23-ENST00000372348.2	ABL1	GGGGCAAACTCGCTGAAATC	10
ABL2_-_179112359.23-P1	ABL2	GTGGGTGGAGAGTGACCTAA	1
ABL2_-_179112315.23-P1	ABL2	GCCAGAGGGAACCAATAAAA	2
ABL2_-_179112398.23-P1	ABL2	GGCAAAAGACTGAGTCAGAA	3
ABL2_-_179112762.23-P1	ABL2	GTGGCTCTATAGCTTAATAA	4
ABL2_+_179112332.23-P1	ABL2	GGGTCACTCTCCACCCACTT	5
ABL2_-_179112561.23-P1	ABL2	GCTAGAGAGAAAAGTTTCCT	6
ABL2_-_179112293.23-P1	ABL2	GCATTTACTCATGTACTCAG	7
ABL2_+_179112726.23-P1	ABL2	GAGAGCCAGATTGTTAGCAA	8
ABL2_-_179112743.23-P1	ABL2	GACTGCCTTTGCTAACAATC	9
ABL2_+_179112367.23-P1	ABL2	GTCAGTCTTTTGCGGATTGC	10
ABL2_-_179199180.23-P2	ABL2	GTGTCAAATGAGTGAGTCGA	1
ABL2_-_179198903.23-P2	ABL2	GCCTCCGCCGCGGGGAAGGA	2
ABL2_+_179199028.23-P2	ABL2	GGAGGTGCGGCGACAGGACG	3
ABL2_+_179199071.23-P2	ABL2	GCGCGGGAGGGGGTCGGCTG	4
ABL2_+_179198988.23-P2	ABL2	GCAGCGGTGGCCGGCAAATG	5
ABL2_+_179199081.23-P2	ABL2	GTGGAGCCGAACGCGGGAGG	6
ABL2_+_179199060.23-P2	ABL2	GGTCGGCTGAGGCGGATTGA	7
ABL2_+_179199110.23-P2	ABL2	GGACCGACCAACCCCAAAGG	8
ABL2_+_179198984.23-P2	ABL2	GGGTGGCCGGCAAATGAGGT	9
ABL2_+_179199057.23-P2	ABL2	GGGCTGAGGCGGATTGAGGG	10
ABLIM1_-_116418175.23-ENST00000277895.5	ABLIM1	GTATAAAAACAGCCACTACC	1
ABLIM1_+_116418171.23-ENST00000277895.5	ABLIM1	GACTGAAAGTCTCGAGTTCC	2
ABLIM1_-_116418330.23-ENST00000277895.5	ABLIM1	GTGGTAAGAGTACTGAGAAT	3
ABLIM1_+_116418018.23-ENST00000277895.5	ABLIM1	GGGGAACAGAGAGAATTGTG	4
ABLIM1_+_116418129.23-ENST00000277895.5	ABLIM1	GAGTCATCTGACTGAGAATA	5
ABLIM1_+_116418165.23-ENST00000277895.5	ABLIM1	GAGTCTCGAGTTCCTGGTAG	6
ABLIM1_+_116418517.23-ENST00000277895.5	ABLIM1	GGGGGTCCCCTTCTAGAAAA	7
ABLIM1_-_116418089.23-ENST00000277895.5	ABLIM1	GTGCCCAGCAAAGAAGATTA	8
ABLIM1_+_116418002.23-ENST00000277895.5	ABLIM1	GGTGGGGCAGCACCGCTCCT	9
ABLIM1_-_116418611.23-ENST00000277895.5	ABLIM1	GTACTGTCGTAATGTTTCAT	10
ABLIM2_-_8160657.23-P1P2	ABLIM2	GtgccgcccGGGAGCACCCT	1
ABLIM2_-_8160767.23-P1P2	ABLIM2	GCGCAGGCGCAGACGGGCGA	2
ABLIM2_-_8160770.23-P1P2	ABLIM2	GAGGCGCAGACGGGCGACGG	3
ABLIM2_-_8160715.23-P1P2	ABLIM2	GTCCCCAGCTGCGGGGCGAT	4
ABLIM2_+_8160651.23-P1P2	ABLIM2	GGAGGTGCCTACACTTCCCA	5
ABLIM2_-_8160838.23-P1P2	ABLIM2	GACGGCCTGAGGGGCGACGT	6
ABLIM2_-_8160741.23-P1P2	ABLIM2	GCAAGTCCCAGCACGCTTCG	7
ABLIM2_+_8160638.23-P1P2	ABLIM2	GTTCCCAGGGTGCTCCCggg	8
ABLIM2_-_8160692.23-P1P2	ABLIM2	GTCGACGCCACCGCTCCGCC	9
ABLIM2_+_8160844.23-P1P2	ABLIM2	GGACTCCCGGATTCCGTGAG	10
ABLIM3_-_148520884.23-P1P2	ABLIM3	GGAACCCCAGGATCGAGGGA	1
ABLIM3_+_148520962.23-P1P2	ABLIM3	GCCTGGGCCCTAGGGTGTGA	2
ABLIM3_+_148520930.23-P1P2	ABLIM3	GAGGCCTTGTGAGATGGACG	3
ABLIM3_-_148520914.23-P1P2	ABLIM3	GCGCTCAAGCACTCCCTCGT	4
ABLIM3_-_148520948.23-P1P2	ABLIM3	GAGGCCTCGTCCATCTCACA	5
ABLIM3_-_148521021.23-P1P2	ABLIM3	GCGGGGCCTCGGACACGCGC	6
ABLIM3_-_148520736.23-P1P2	ABLIM3	GAGGCAGAGACGGTAGTGAC	7
ABLIM3_+_148520978.23-P1P2	ABLIM3	GCCCCGCCGGGCTTCTGCCT	8
ABLIM3_+_148520905.23-P1P2	ABLIM3	GTGTGTCCTGGGACCAACGA	9
ABLIM3_-_148521091.23-P1P2	ABLIM3	GAACCCGCGAGCCCGCATCA	10
ABO_-_136150814.23-P1	ABO	GTCCTCGCGCGCATCCCCAA	1
ABO_-_136150767.23-P1	ABO	GAGGCGGCCGCGGGTCCCCA	2
ABO_+_136150834.23-P1	ABO	GACAGGGCCCCAAGGTACCA	3
ABO_-_136150729.23-P1	ABO	GCCCGAGGCCGAACACGGGA	4
ABO_-_136150725.23-P1	ABO	GACTTCCCGAGGCCGAACAC	5
ABO_+_136150807.23-P1	ABO	GAGGGGCGCGCGGGTCCCTT	6
ABO_+_136150917.23-P1	ABO	GCGGGAGACAGGGTGTCAAG	7
ABO_+_136150864.23-P1	ABO	GAGCCGCTCGGCCCCAGGGC	8
ABO_-_136150916.23-P1	ABO	GCCTGAAGCCCCGTCCCCGG	9
ABO_+_136150762.23-P1	ABO	GCCTTCCTAGCAGGGGTCCC	10
ABO_+_136131048.23-P2	ABO	GGCGGTCCGGAACCCGTGAG	1
ABO_+_136131066.23-P2	ABO	GGTGCCCAAGAACCACCAGG	2
ABO_-_136131158.23-P2	ABO	GTGGTCCCACAAGTACTCGG	3
ABO_-_136131057.23-P2	ABO	GAGCCCCTGGCAGCCGCTCA	4
ABO_+_136131069.23-P2	ABO	GGCGGTGCCCAAGAACCACC	5
ABO_+_136131039.23-P2	ABO	GAACCCGTGAGCGGCTGCCA	6
ABO_-_136131257.23-P2	ABO	GTTGGCCTGGTCGACCATCA	7
ABO_+_136131061.23-P2	ABO	GCAAGAACCACCAGGCGGTC	8
ABO_+_136131302.23-P2	ABO	GACCTGGGGGGGTTCTTCGG	9
ABO_-_136131009.23-P2	ABO	GCTAAAACCAAGGGCGGGAG	10
ABR_-_1083425.23-P1P2	ABR	GGCCCCCGGCCGGGCTAAGG	1
ABR_+_1083406.23-P1P2	ABR	GTGCCCCCTTAGCCCGGCCG	2
ABR_-_1083422.23-P1P2	ABR	GGACGCCCCCGGCCGGGCTA	3
ABR_+_1083266.23-P1P2	ABR	GcccCCGCGAAGTTGCTCAT	4
ABR_-_1083439.23-P1P2	ABR	GTAAGGGGGCAGCGGGGCTC	5
ABR_-_1083401.23-P1P2	ABR	GTCGAGGCTCCGCCCTCCGC	6
ABR_+_1083388.23-P1P2	ABR	GGGGGGCGTCCTGCGGAGGG	7
ABR_-_1083385.23-P1P2	ABR	GggagggacCAATCGGCTCG	8
ABR_+_1083395.23-P1P2	ABR	GCCCGGCCGGGGGCGTCCTG	9
ABR_+_1083391.23-P1P2	ABR	GGCCGGGGGCGTCCTGCGGA	10
ABRA_-_107782633.23-P1P2	ABRA	GGACAGCTCCAGTTTCATCA	1
ABRA_-_107782658.23-P1P2	ABRA	GAGGGACATCTCTGCTGGTA	2
ABRA_-_107782516.23-P1P2	ABRA	GTAAATAGAAGCAGGGTGCG	3
ABRA_-_107782520.23-P1P2	ABRA	GTAGAAGCAGGGTGCGGGGT	4
ABRA_-_107782542.23-P1P2	ABRA	GAAGGAGAGCTTAGTGACGA	5
ABRA_+_107782619.23-P1P2	ABRA	GCCCTCTGCCGTGATGAAAC	6
ABRA_+_107782808.23-P1P2	ABRA	GGGGCTGCTGGGGTTTAAGT	7
ABRA_+_107782827.23-P1P2	ABRA	GTAATTAGGAGCTGTACTGA	8
ABRA_+_107782691.23-P1P2	ABRA	GGATCTAGTAATTTCCACTC	9
ABRA_-_107782639.23-P1P2	ABRA	GTCCAGTTTCATCACGGCAG	10
ABRACL_+_139349742.23-P1P2	ABRACL	GAAAGGGGCTGACTGCAGAC	1
ABRACL_+_139349757.23-P1P2	ABRACL	GGAGGAGACGTCCAAGAAAG	2
ABRACL_+_139349778.23-P1P2	ABRACL	GCTATGAGGAGGAAACTCAG	3
ABRACL_-_139349725.23-P1P2	ABRACL	GGCTCTGGGCCCGTTTTCCT	4
ABRACL_+_139349879.23-P1P2	ABRACL	GGCAAAGAGAAAGACGGCTG	5
ABRACL_-_139349704.23-P1P2	ABRACL	GTGGAAAAGTGAGGTAATCC	6
ABRACL_+_139349712.23-P1P2	ABRACL	GCCTGGGCTCCTAGGAAAAC	7
ABRACL_-_139349667.23-P1P2	ABRACL	GATGCAGATCCTGGGATCCT	8
ABRACL_-_139349685.23-P1P2	ABRACL	GTTGGCTCTGAGTAGCACGG	9
ABRACL_+_139349873.23-P1P2	ABRACL	GAGAAAGACGGCTGTGGAGG	10
ABT1_+_26597028.23-P1P2	ABT1	GAGGGAGGAAGTGGTGTGTC	1
ABT1_+_26596978.23-P1P2	ABT1	GGGGATGGGAAACTTGGGTT	2
ABT1_+_26597128.23-P1P2	ABT1	GTGCGACGGCCTGAGACGAG	3
ABT1_+_26597066.23-P1P2	ABT1	GGGGCAATACAGTCGGGTCC	4
ABT1_+_26597060.23-P1P2	ABT1	GTACAGTCGGGTCCAGGGGA	5
ABT1_+_26596992.23-P1P2	ABT1	GCAGAGCGTGGAAGCGGGAT	6
ABT1_+_26597073.23-P1P2	ABT1	GAATGATTGGGCAATACAGT	7
ABT1_+_26596983.23-P1P2	ABT1	GGAAGCGGGATGGGAAACTT	8
ABT1_+_26597096.23-P1P2	ABT1	GGGTGGTGATGACAAATGAA	9
ABT1_+_26597113.23-P1P2	ABT1	GCGAGGGGGCGGGTCCAAGG	10
ABTB1_+_127391620.23-P1P2	ABTB1	GTGGGCCCGGCGTGGTCTCC	1
ABTB1_+_127391638.23-P1P2	ABTB1	GTCAAGAAGGCAGACGCGCT	2
ABTB1_+_127391554.23-P1P2	ABTB1	GccgcggggccggggTTCAG	3
ABTB1_+_127391600.23-P1P2	ABTB1	GGGCGGGTTTAATTGAGTCC	4
ABTB1_+_127391759.23-P1P2	ABTB1	GCCCGCTCTGCAGCGGCGTC	5
ABTB1_+_127391465.23-P1P2	ABTB1	GAGCCGCCGTGTGAAGTCGG	6
ABTB1_-_127391603.23-P1P2	ABTB1	GggcggcgcTTCCTGCGCCC	7
ABTB1_-_127391678.23-P1P2	ABTB1	GTGACTCATTCTTATTTCCG	8
ABTB1_+_127391507.23-P1P2	ABTB1	GTTGAGGCCTGCCCCTCGGG	9
ABTB1_+_127391592.23-P1P2	ABTB1	GTAATTGAGTCCCGGGGCGC	10
ABTB2_-_34379880.23-P1P2	ABTB2	GGCGGTCGAAACGATAGCTC	1
ABTB2_+_34379742.23-P1P2	ABTB2	GcAGCCGCGTGCCCGACCCT	2
ABTB2_-_34379760.23-P1P2	ABTB2	GAGGCCGAGGGTCGGGCACG	3
ABTB2_+_34379701.23-P1P2	ABTB2	GCGCCGCGGGGTTTAACCCG	4
ABTB2_-_34379672.23-P1P2	ABTB2	GGCTGCACCAATGATCTCCG	5
ABTB2_-_34379752.23-P1P2	ABTB2	GGGGGCTGGAGGCCGAGGGT	6
ABTB2_-_34379729.23-P1P2	ABTB2	GTTAAACCCCGCGGCGAAGG	7
ABTB2_-_34379720.23-P1P2	ABTB2	GTGCCTCGGGTTAAACCCCG	8
ABTB2_-_34379675.23-P1P2	ABTB2	GGCACCAATGATCTCCGAGG	9
ABTB2_-_34379769.23-P1P2	ABTB2	GGTCGGGCACGCGGCTggga	10
ACAA1_+_38178792.23-P1P2	ACAA1	GGGGCATTGAGTGGAAAGCT	1
ACAA1_-_38178773.23-P1P2	ACAA1	GTACCAAGCCCTCTATAGGA	2
ACAA1_+_38178706.23-P1P2	ACAA1	GCCCAGGCCGACTCTCCTTG	3
ACAA1_+_38178759.23-P1P2	ACAA1	GCTGTGGGCCCTCCTATAGA	4
ACAA1_+_38178741.23-P1P2	ACAA1	GAGGGCTTGGTAGGCGGTGG	5
ACAA1_+_38178669.23-P1P2	ACAA1	GGGTGGACGGGACTTTTGGA	6
ACAA1_-_38178769.23-P1P2	ACAA1	GCGCCTACCAAGCCCTCTAT	7
ACAA1_-_38178885.23-P1P2	ACAA1	GCCCGCCCAGAAATGCAGAC	8
ACAA1_-_38178721.23-P1P2	ACAA1	GAGCCAACCACAAGGAGAGT	9
ACAA1_+_38178673.23-P1P2	ACAA1	GTGGAGGTGGACGGGACTTT	10
ACAA2_+_47340045.23-P1P2	ACAA2	GGCTCCCTCGGGCTGGGGTG	1
ACAA2_+_47340202.23-P1P2	ACAA2	GGGGAAGAGTCATCGCCTGT	2
ACAA2_+_47340186.23-P1P2	ACAA2	GTGTCGGGGCTAGGATATGA	3
ACAA2_-_47340018.23-P1P2	ACAA2	GGCGGGGTCCCAGCGTAAGA	4
ACAA2_+_47340025.23-P1P2	ACAA2	GGGCGGGCAGCGCTACGCGT	5
ACAA2_-_47340063.23-P1P2	ACAA2	GCCGCCTCACCCCAGCCCGA	6
ACAA2_+_47340020.23-P1P2	ACAA2	GGCAGCGCTACGCGTGGGGT	7
ACAA2_-_47340072.23-P1P2	ACAA2	GCCCAGCCCGAGGGAGCCCA	8
ACAA2_+_47339923.23-P1P2	ACAA2	GCACCCACGCTCTTGAAATC	9
ACAA2_-_47340335.23-P1P2	ACAA2	GGGACCGAACGTCCTGTggg	10
ACACA_+_35716176.23-P1P2	ACACA	GGAGCGGGGTCGGAGGTGAA	1
ACACA_+_35716420.23-P1P2	ACACA	GTACCCGGCTGTGGCAGAAG	2
ACACA_-_35716078.23-P1P2	ACACA	GCGGCCCGGCACACGGAGAA	3
ACACA_+_35716160.23-P1P2	ACACA	GGAACGGCCTGGAGTAACCC	4
ACACA_-_35716150.23-P1P2	ACACA	GTCAGCCGGCGAGCTCCATG	5
ACACA_-_35716353.23-P1P2	ACACA	GGGGCCCAGCGGCTAGAggg	6
ACACA_-_35716165.23-P1P2	ACACA	GCATGAGGTGACTACGTCCG	7
ACACA_+_35716325.23-P1P2	ACACA	GCTAGCCGCTGGGCCCCGAA	8
ACACA_-_35716092.23-P1P2	ACACA	GGAGAAGGGGCGGGGCTTCA	9
ACACA_-_35716319.23-P1P2	ACACA	GGATGCCGATGGTCCGAGCG	10
ACACB_-_109568981.23-P1	ACACB	GTAAGCTTGAGGTCAGGAGA	1
ACACB_+_109568920.23-P1	ACACB	GTGTGCTCCCAGGGGCTTCG	2
ACACB_+_109568928.23-P1	ACACB	GAGGCTATCTGTGCTCCCAG	3
ACACB_+_109569097.23-P1	ACACB	GGGCGTGCATCAGGCCATGG	4
ACACB_-_109569004.23-P1	ACACB	GTGAGTGAGGACCTTTGAAA	5
ACACB_-_109569073.23-P1	ACACB	GGGGGAACGCTCACCCATGT	6
ACACB_+_109569064.23-P1	ACACB	GCCGGCCAGCACTCCGACAT	7
ACACB_-_109569055.23-P1	ACACB	GTGCTGCACTGCCAACTTGG	8
ACACB_-_109568975.23-P1	ACACB	GACTACCTAAGCTTGAGGTC	9
ACACB_+_109568775.23-P1	ACACB	GACAACAGCCCTGGGTAGAC	10
ACACB_-_109592276.23-P2	ACACB	GTGTAGGGGTGTCCCATATT	1
ACACB_-_109592361.23-P2	ACACB	GTCAGCGGCGGGTCGGAGGT	2
ACACB_+_109592194.23-P2	ACACB	GGGGAAGCGGTGGAAAATAT	3
ACACB_-_109592373.23-P2	ACACB	GCGGAGGTAGGCCGGCCCGG	4
ACACB_+_109592381.23-P2	ACACB	GGAGGGCCCCGCCTTCCGGA	5
ACACB_-_109592392.23-P2	ACACB	GGGGCGGGGCTCCGTCCGGA	6
ACACB_+_109592314.23-P2	ACACB	GCGGCAGCCGAAATGAGCTG	7
ACACB_-_109592346.23-P2	ACACB	GTTCGGCTGCCGAAGCTCAG	8
ACACB_+_109592204.23-P2	ACACB	GACACACGATAGGGAAGCGG	9
ACACB_-_109592083.23-P2	ACACB	GTGCGCAGCCACCTGTCCCA	10
ACAD10_+_112123782.23-P1P2	ACAD10	GGTAAACCGCAGGTCAGCGA	1
ACAD10_+_112123750.23-P1P2	ACAD10	GGCGGAAGTGGAGGTTGTTG	2
ACAD10_-_112123838.23-P1P2	ACAD10	GACCGCGCACAGCGATTGGG	3
ACAD10_+_112123731.23-P1P2	ACAD10	GTGGCTCCGAGGGCTGTTCG	4
ACAD10_-_112123798.23-P1P2	ACAD10	GGGCCGCCGTCGCTGACCTG	5
ACAD10_+_112123741.23-P1P2	ACAD10	GGAGGTTGTTGTGGCTCCGA	6
ACAD10_-_112123648.23-P1P2	ACAD10	GgggcTCAGGCGAGGCTGGA	7
ACAD10_-_112123868.23-P1P2	ACAD10	GGGGTCACCCACTGCTCTTC	8
ACAD10_-_112123835.23-P1P2	ACAD10	GAGGACCGCGCACAGCGATT	9
ACAD10_-_112123488.23-P1P2	ACAD10	GGGGCCCAGACCCGGCTACA	10
ACAD11_-_132379124.23-P1P2	ACAD11	GTTAGCCGGCCCAGCGAGGA	1
ACAD11_-_132379184.23-P1P2	ACAD11	GGTCTGCGACGCACCGGAAG	2
ACAD11_+_132378672.23-P1P2	ACAD11	GCCTCGGCCCATGCTCTAGA	3
ACAD11_-_132378980.23-P1P2	ACAD11	GAGGGTCCCGTTCAGAAAAA	4
ACAD11_+_132378720.23-P1P2	ACAD11	GACGGCGCGTAGGCTGTGTG	5
ACAD11_-_132379325.23-P1P2	ACAD11	GGGGCCCAGCCGAGCAACGT	6
ACAD11_+_132379064.23-P1P2	ACAD11	GCCGGGGTGATAAGTGTCCA	7
ACAD11_+_132378803.23-P1P2	ACAD11	GTGAAACCCGAACACACATT	8
ACAD11_+_132379288.23-P1P2	ACAD11	GGGGCCCGCGAGGGGTACGT	9
ACAD11_-_132379335.23-P1P2	ACAD11	GGAGCAACGTGGGGCGAAGG	10
ACAD8_+_134123328.23-P1P2	ACAD8	GTGCCAGGCGGGCTCCCAAG	1
ACAD8_-_134123391.23-P1P2	ACAD8	GGGGAGGACTACAACCCCCA	2
ACAD8_-_134123455.23-P1P2	ACAD8	GCGAGCGCAACGGAGGTCGA	3
ACAD8_-_134123272.23-P1P2	ACAD8	GGACCCCCGCGGCGCTTGGT	4
ACAD8_-_134123275.23-P1P2	ACAD8	GCCCCGCGGCGCTTGGTGGG	5
ACAD8_+_134123383.23-P1P2	ACAD8	GCTGTCCCACTGCACCCTGG	6
ACAD8_-_134123261.23-P1P2	ACAD8	GCTGTGCAGCGCGACCCCCG	7
ACAD8_-_134123354.23-P1P2	ACAD8	GTGGGAGCCCGCCTGGCACC	8
ACAD8_+_134123256.23-P1P2	ACAD8	GCACCGCCCACCAAGCGCCG	9
ACAD8_-_134123217.23-P1P2	ACAD8	GCACTCTGCAGACTCGACTG	10
ACAD9_+_128598208.23-P1P2	ACAD9	GGGGCCGCGGGCATCTCGGC	1
ACAD9_-_128598349.23-P1P2	ACAD9	GAGCCAGGTGCACGTGACTA	2
ACAD9_-_128598356.23-P1P2	ACAD9	GTGCACGTGACTAAGGCCTT	3
ACAD9_+_128598251.23-P1P2	ACAD9	GCTTGCGCGGCCAAAGGAGC	4
ACAD9_+_128598196.23-P1P2	ACAD9	GTCTCGGCGGGTATAATCTC	5
ACAD9_+_128598399.23-P1P2	ACAD9	GTGCGCGGTCCCCCGCAGCA	6
ACAD9_-_128597939.23-P1P2	ACAD9	GAGGAACAAAACAGTATCTC	7
ACAD9_-_128598316.23-P1P2	ACAD9	GGTAGGCGTGTGACGTCATC	8
ACAD9_+_128598234.23-P1P2	ACAD9	GGCTGGCCGGAGGAAATTGT	9
ACAD9_-_128598289.23-P1P2	ACAD9	GGCAAGCGCAGTGGGGCCGG	10
ACADL_+_211090261.23-P1P2	ACADL	Ggcgcttcaggacgctaaaa	1
ACADL_+_211090665.23-P1P2	ACADL	GGGCGAGAGTAATTGTTCAA	2
ACADL_-_211090307.23-P1P2	ACADL	Ggagtaacggatgaaagcta	3
ACADL_-_211090294.23-P1P2	ACADL	Gcctgaagcgctttgagtaa	4
ACADL_-_211090152.23-P1P2	ACADL	GGGAGCCCCAACCACGCCAC	5
ACADL_+_211090135.23-P1P2	ACADL	GCCAGCCTGTGGCGTGGTTG	6
ACADL_-_211090181.23-P1P2	ACADL	GCGAGGGAATACGCCCGTCT	7
ACADL_+_211090435.23-P1P2	ACADL	GgggctcccagagctATGCC	8
ACADL_+_211090310.23-P1P2	ACADL	Gggtatttgcgcgtatttgg	9
ACADL_+_211090495.23-P1P2	ACADL	GtctctactaaaTCCTGTGT	10
ACADM_-_76190263.23-P1P2	ACADM	GACGGCGCACGCAAGGGTCA	1
ACADM_+_76190222.23-P1P2	ACADM	GGTCGCTGCGACCTGGGGAG	2
ACADM_+_76190205.23-P1P2	ACADM	GAGGGGTCGCATCCCCTCTC	3
ACADM_+_76190358.23-P1P2	ACADM	GGGAGCCCGTgggcgggatg	4
ACADM_+_76189998.23-P1P2	ACADM	GGGGTTAGAGGGCGTGGCTG	5
ACADM_+_76190009.23-P1P2	ACADM	GGACGGGAACCTGGGTTAGA	6
ACADM_-_76190275.23-P1P2	ACADM	GAGGGTCACGGAGCATGCGT	7
ACADM_+_76190056.23-P1P2	ACADM	GAGGGCCCGGTTGCGCTGAA	8
ACADM_+_76190303.23-P1P2	ACADM	Gacggggcgctgcgctaggc	9
ACADM_+_76190391.23-P1P2	ACADM	GCCCGAACGCGGGACTCCTC	10
ACADS_-_121163513.23-P1P2	ACADS	GCGCGCGCGCAGTCGAGCGT	1
ACADS_+_121163487.23-P1P2	ACADS	GGCTCGACTGCGCGCGCGGT	2
ACADS_-_121163531.23-P1P2	ACADS	GTCGGTTCCTCGCCTTGGGA	3
ACADS_+_121163587.23-P1P2	ACADS	GGACAGAGGCCACGCCCGTA	4
ACADS_-_121163542.23-P1P2	ACADS	GCCTTGGGAGGGACCACTGG	5
ACADS_+_121163556.23-P1P2	ACADS	GCGGGGCCGAGGTGCGCTCG	6
ACADS_-_121163657.23-P1P2	ACADS	GACAGCGCGCTCGCAGCGGG	7
ACADS_-_121163653.23-P1P2	ACADS	GCGGAACAGCGCGCTCGCAG	8
ACADS_-_121163527.23-P1P2	ACADS	GAGCGTCGGTTCCTCGCCTT	9
ACADS_+_121163479.23-P1P2	ACADS	GGCGCGCGCGGTCGGTCAGC	10
ACADSB_-_124768371.23-P1P2	ACADSB	GCTCGCGTGAGCAGGATGGA	1
ACADSB_+_124768332.23-P1P2	ACADSB	GCGAGACTTGAGCAAGGCAG	2
ACADSB_+_124768268.23-P1P2	ACADSB	Gactgtgacggtgacgaaga	3
ACADSB_-_124768367.23-P1P2	ACADSB	GAAGTCTCGCGTGAGCAGGA	4
ACADSB_+_124768388.23-P1P2	ACADSB	GAACCCCAAGAGAGACAAAC	5
ACADSB_+_124768262.23-P1P2	ACADSB	Gacggtgacgaagacggcgg	6
ACADSB_+_124768280.23-P1P2	ACADSB	GATggcggcggcgactgtga	7
ACADSB_+_124768326.23-P1P2	ACADSB	GTTGAGCAAGGCAGGGGGGC	8
ACADSB_+_124768338.23-P1P2	ACADSB	GCTCACGCGAGACTTGAGCA	9
ACADSB_-_124768386.23-P1P2	ACADSB	GTGGAGGGCGAAAGCGAGGA	10
ACADVL_-_7123220.23-P1P2	ACADVL	GGCACTGTGGACGATGAGTC	1
ACADVL_-_7123126.23-P1P2	ACADVL	GGGAGATCCCTCTAAGTCAG	2
ACADVL_-_7123046.23-P1P2	ACADVL	GTATCCCATCACCCCGTCGG	3
ACADVL_-_7123139.23-P1P2	ACADVL	GAGTCAGCGGAACGCAGGGC	4
ACADVL_-_7123089.23-P1P2	ACADVL	GGCGGGATTAAGGAGTTTGG	5
ACADVL_-_7123086.23-P1P2	ACADVL	GCGGGCGGGATTAAGGAGTT	6
ACADVL_-_7123067.23-P1P2	ACADVL	GGACTAGACTCTAGGTCGGA	7
ACADVL_-_7123063.23-P1P2	ACADVL	GGGAGGACTAGACTCTAGGT	8
ACADVL_+_7123187.23-P1P2	ACADVL	GTCCACAGTGCACCGGGCGG	9
ACADVL_+_7122943.23-P1P2	ACADVL	GAAGGGAGGGCTTCTCCGGT	10
ACAN_+_89346533.23-P1P2	ACAN	GGACCGAGGGGCGGCCGACA	1
ACAN_+_89346595.23-P1P2	ACAN	Gggagggcccgtgaggggtg	2
ACAN_-_89346562.23-P1P2	ACAN	GGCCGCCCCTCGGTCCCTGG	3
ACAN_+_89346492.23-P1P2	ACAN	GTCTGGAGCGCGCTGGACCC	4
ACAN_+_89346481.23-P1P2	ACAN	GCTGGACCCTGGCTCCGGAC	5
ACAN_+_89346468.23-P1P2	ACAN	GCCGGACCGGCGCGCCGATG	6
ACAN_+_89346371.23-P1P2	ACAN	GGAGGAAGGCGGCGCGAGAA	7
ACAN_-_89346496.23-P1P2	ACAN	GGGCGCGCCGGTCCGGAGCC	8
ACAN_+_89346271.23-P1P2	ACAN	GCCCAAGTGCCCGGACTCTG	9
ACAN_+_89346461.23-P1P2	ACAN	GGGCGCGCCGATGGGGAAGC	10
ACAP1_+_7239809.23-P1P2	ACAP1	GGGGCCTGGGCGGAGGATGG	1
ACAP1_-_7239780.23-P1P2	ACAP1	GAGCTGGCAGATCGTCTCTG	2
ACAP1_-_7239785.23-P1P2	ACAP1	GGCAGATCGTCTCTGAGGGT	3
ACAP1_-_7239650.23-P1P2	ACAP1	Ggaatcagagagctcgtcca	4
ACAP1_+_7239561.23-P1P2	ACAP1	Ggggctgtacgaagtgaaga	5
ACAP1_-_7239866.23-P1P2	ACAP1	GCCAGCACTGCCTGGAAGTG	6
ACAP1_-_7239588.23-P1P2	ACAP1	Gtcacttcgtacagccctgg	7
ACAP1_+_7239704.23-P1P2	ACAP1	GCTCTCTTCGTGGTTATctt	8
ACAP1_-_7239827.23-P1P2	ACAP1	GAGGCCCCCATCCTCCGCCC	9
ACAP1_+_7239840.23-P1P2	ACAP1	GCTTCCAGGCAGTGCTGGGA	10
ACAP2_+_195163975.23-P1P2	ACAP2	GGACGCCCGCGCATCCCGGT	1
ACAP2_-_195163913.23-P1P2	ACAP2	GGGGCAACGGGTCTGAGCGA	2
ACAP2_+_195163965.23-P1P2	ACAP2	GCATCCCGGTTGGCCCTCGG	3
ACAP2_+_195163836.23-P1P2	ACAP2	GCCCTTGGCCGCCAGGTTCG	4
ACAP2_-_195163900.23-P1P2	ACAP2	GCCTGCGGGCGCCCGGGCAA	5
ACAP2_-_195163885.23-P1P2	ACAP2	GCATCCGGCAGCACCGCCTG	6
ACAP2_+_195163917.23-P1P2	ACAP2	GTCGCGCTGCTCATTGGCTC	7
ACAP2_-_195163944.23-P1P2	ACAP2	GCCAATGAGCAGCGCGACCG	8
ACAP2_-_195163847.23-P1P2	ACAP2	GGGCCAGCCAGCCACGAACC	9
ACAP2_+_195163956.23-P1P2	ACAP2	GTGGCCCTCGGGGGCGGTTG	10
ACAP3_-_1243504.23-P1P2	ACAP3	GTCCAGGGACCACCCCGGTC	1
ACAP3_+_1243301.23-P1P2	ACAP3	Ggcgcggcggcctcattccg	2
ACAP3_-_1243527.23-P1P2	ACAP3	GAGTGAGGCGGGGCCTGCCA	3
ACAP3_+_1243491.23-P1P2	ACAP3	GCCTCACTTCCGGACCGGGG	4
ACAP3_+_1243333.23-P1P2	ACAP3	GCTCCCCGGCGGTGACAggc	5
ACAP3_-_1243763.23-P1P2	ACAP3	GAGAGCGCGGGGTGACCGCG	6
ACAP3_-_1243537.23-P1P2	ACAP3	GGGCCTGCCACGGCCGTCTC	7
ACAP3_+_1243298.23-P1P2	ACAP3	Gcggcggcctcattccgggg	8
ACAP3_+_1243496.23-P1P2	ACAP3	GCCCCGCCTCACTTCCGGAC	9
ACAP3_-_1243489.23-P1P2	ACAP3	GACGCCTCTCGCAGCGTCCA	10
ACAT1_+_107992111.23-P1P2	ACAT1	GGACGAGTGAAGGACGTGGA	1
ACAT1_-_107992267.23-P1P2	ACAT1	GTGCCCGCGCCGGGCCGCTA	2
ACAT1_+_107992182.23-P1P2	ACAT1	GGCGATTGGCCGGCAGCCAA	3
ACAT1_-_107992055.23-P1P2	ACAT1	GGGCCCCGGCAGGTTAGACT	4
ACAT1_-_107992230.23-P1P2	ACAT1	GACTGAGAGGCGACTATTGG	5
ACAT1_+_107992094.23-P1P2	ACAT1	GGATGGAGACACTGGCGCTG	6
ACAT1_+_107992121.23-P1P2	ACAT1	GAGGAAAGGTTGACGAGTGA	7
ACAT1_-_107992083.23-P1P2	ACAT1	GCGGGAGCCAGCAGCGTGTC	8
ACAT1_+_107992179.23-P1P2	ACAT1	GATTGGCCGGCAGCCAAGGG	9
ACAT1_-_107992171.23-P1P2	ACAT1	GGCTGCGGTGTCCCAGCGCC	10
ACAT2_+_160183137.23-P1P2	ACAT2	GCCGCCGAGACGATGACCAC	1
ACAT2_-_160183054.23-P1P2	ACAT2	GCCGCCCGCGGCAGGCCTGT	2
ACAT2_-_160182997.23-P1P2	ACAT2	GGCGCGGGGAGGTGGTGCGC	3
ACAT2_-_160183208.23-P1P2	ACAT2	GGGGAGCCGCGCAGAGTCCG	4
ACAT2_+_160183335.23-P1P2	ACAT2	GGGGCTGTAGCACCAGGTCA	5
ACAT2_-_160182982.23-P1P2	ACAT2	GTGCGCACAGTGGGATGCGC	6
ACAT2_+_160183024.23-P1P2	ACAT2	GCTGCCGCGGGCGGGACCTG	7
ACAT2_+_160183370.23-P1P2	ACAT2	GGGGACGGAGTGCGCACATC	8
ACAT2_+_160183421.23-P1P2	ACAT2	GGGAGAGGCAGGCCACGCGA	9
ACAT2_+_160183365.23-P1P2	ACAT2	GGGAGTGCGCACATCGGGAG	10
ACBD3_+_226374526.23-P1P2	ACBD3	GGGCAACTGACGATTCCGGA	1
ACBD3_+_226374563.23-P1P2	ACBD3	GGGGAGTTGGGGAGCCTGAA	2
ACBD3_+_226374366.23-P1P2	ACBD3	GCAGCAGCCGGAGATGGCGG	3
ACBD3_+_226374437.23-P1P2	ACBD3	GGTCGGTAAGCGGAGGTCAG	4
ACBD3_+_226374628.23-P1P2	ACBD3	GCCGCCCACCTGGAGCAACT	5
ACBD3_+_226374659.23-P1P2	ACBD3	GGCACCGAACCGAGCGGTGG	6
ACBD3_-_226374743.23-P1P2	ACBD3	GCCGCGCGGGGGTCGGAGTA	7
ACBD3_+_226374447.23-P1P2	ACBD3	GAAGTTCCGGTGTCGGTAAG	8
ACBD3_+_226374560.23-P1P2	ACBD3	GAGTTGGGGAGCCTGAAGGG	9
ACBD3_+_226374662.23-P1P2	ACBD3	GGCAGCACCGAACCGAGCGG	10
ACBD4_+_43212875.23-P1	ACBD4	GCAGGCGGGGCTTAATCGAA	1
ACBD4_+_43212843.23-P1	ACBD4	GCAGCCCGGGATGGCCAAGG	2
ACBD4_+_43212871.23-P1	ACBD4	GCGGGGCTTAATCGAAGGGT	3
ACBD4_+_43212810.23-P1	ACBD4	GCCCTGGTGCACATAGTGAA	4
ACBD4_-_43212959.23-P1	ACBD4	GGAGCTGTGCTGAATGGTTG	5
ACBD4_-_43212753.23-P1	ACBD4	GGGGTTGCCTCGGATCGGCC	6
ACBD4_+_43213006.23-P1	ACBD4	GATGGCGACGCAGATCGAGG	7
ACBD4_-_43212901.23-P1	ACBD4	GCGATTAAGCCCCGCCTGAT	8
ACBD4_+_43212888.23-P1	ACBD4	GAGCCTTTCCCAATCAGGCG	9
ACBD4_-_43213050.23-P1	ACBD4	GCCGGCCCTGCTGGACCCCG	10
ACBD4_-_43209908.23-P2	ACBD4	GTAGCGGCGCGGGAGGGAGT	1
ACBD4_-_43209820.23-P2	ACBD4	GgggcccggggTCTGCACGC	2
ACBD4_-_43209892.23-P2	ACBD4	GGGCGAGCGAAGAAACTTAG	3
ACBD4_-_43209846.23-P2	ACBD4	GGGGCAGCGGGGCGCCGCTC	4
ACBD4_+_43209852.23-P2	ACBD4	GGCCGCCTCGCTCAGAGCCG	5
ACBD4_-_43209827.23-P2	ACBD4	GgggTCTGCACGCGGGGACA	6
ACBD4_-_43209789.23-P2	ACBD4	GGCACAGCATGGCTTggcgg	7
ACBD4_-_43209914.23-P2	ACBD4	GCGCGGGAGGGAGTCGGAGG	8
ACBD4_-_43209872.23-P2	ACBD4	GGCCCCGGCTCTGAGCGAGG	9
ACBD4_-_43209902.23-P2	ACBD4	GGAAACTTAGCGGCGCGGGA	10
ACBD5_-_27529882.23-P1P2	ACBD5	GTGTCCCCAGAGGAGGGTCC	1
ACBD5_+_27529754.23-P1P2	ACBD5	GGGGTCCTCCGGTGACTCTG	2
ACBD5_-_27529876.23-P1P2	ACBD5	GTCCGTCTGTCCCCAGAGGA	3
ACBD5_-_27529872.23-P1P2	ACBD5	GGCGGTCCGTCTGTCCCCAG	4
ACBD5_+_27529765.23-P1P2	ACBD5	GGCGGCGCCAGTGGGTCCTC	5
ACBD5_+_27529710.23-P1P2	ACBD5	GACTGACAGACGGACTCCGG	6
ACBD5_-_27529563.23-P1P2	ACBD5	GCTCCCCCGGGGCGTGACTA	7
ACBD5_-_27529897.23-P1P2	ACBD5	GGTCCGGGAAGCGGGGAAAG	8
ACBD5_+_27529713.23-P1P2	ACBD5	GCGGACTGACAGACGGACTC	9
ACBD5_+_27529828.23-P1P2	ACBD5	GCGCGTCCTTGCCGCGGCGG	10
ACBD6_-_180471832.23-P1P2	ACBD6	GTGCGCCGGCGGGGAAGCGC	1
ACBD6_+_180472052.23-P1P2	ACBD6	GGCTTGGGGCGCACAATCTG	2
ACBD6_-_180471955.23-P1P2	ACBD6	GCGGAGCCCGCCACCGGGAT	3
ACBD6_+_180471815.23-P1P2	ACBD6	GGTCGCCCGCGCTTCCCCGC	4
ACBD6_-_180472029.23-P1P2	ACBD6	GCGGAGTCGCGGGAAACGCG	5
ACBD6_-_180471803.23-P1P2	ACBD6	GAGCGGCGTGCGATTCTGTG	6
ACBD6_-_180471818.23-P1P2	ACBD6	GTGTGAGGCCTGCTCTGCGC	7
ACBD6_-_180472042.23-P1P2	ACBD6	GAACGCGAGGCTGAGGACTA	8
ACBD6_-_180472118.23-P1P2	ACBD6	GGATCTGTTGCGTGCGCGTT	9
ACBD6_-_180471892.23-P1P2	ACBD6	GAAAGTGCCGTCAGCTGTAG	10
ACBD7_-_15130938.23-P1P2	ACBD7	GCCCCAGGCTGCAAATGGAA	1
ACBD7_-_15130872.23-P1P2	ACBD7	GGCCGCCTCCCATTGGTCGC	2
ACBD7_+_15130822.23-P1P2	ACBD7	GGGAGCGCGGCCAATGGCAG	3
ACBD7_+_15130807.23-P1P2	ACBD7	GGCAGCGGCCGGAGGAGACG	4
ACBD7_+_15130776.23-P1P2	ACBD7	GAAGCGGTGGGTGCGAGAGG	5
ACBD7_+_15130668.23-P1P2	ACBD7	GCGGGAGGGGCGCTCCGCGA	6
ACBD7_+_15130859.23-P1P2	ACBD7	GCCCCCGCGCCCGCGACCAA	7
ACBD7_-_15130948.23-P1P2	ACBD7	GCAAATGGAAAGGCGAAGAC	8
ACBD7_+_15130765.23-P1P2	ACBD7	GGCGAGAGGGGGCAGAGCAC	9
ACBD7_+_15130788.23-P1P2	ACBD7	GCGGCCGTTTAAGAAGCGGT	10
ACCS_+_44087774.23-P1P2	ACCS	GCCTGCGGCGACTTACGCGT	1
ACCS_+_44087724.23-P1P2	ACCS	GCGCCCGGACTAGGAGACTG	2
ACCS_-_44087743.23-P1P2	ACCS	GGCCCTCAGTCTCCTAGTCC	3
ACCS_-_44087876.23-P1P2	ACCS	GTCCTCCAGCTCCGCCAAGT	4
ACCS_+_44087641.23-P1P2	ACCS	GCAGGCGGGGGCGGTCTCGG	5
ACCS_+_44087946.23-P1P2	ACCS	GCAAGGGATTCGAGATGGAA	6
ACCS_+_44087951.23-P1P2	ACCS	GGGCGCCAAGGGATTCGAGA	7
ACCS_-_44087667.23-P1P2	ACCS	GGAGACCGCCCCCGCCTGAG	8
ACCS_-_44087880.23-P1P2	ACCS	GCCAGCTCCGCCAAGTAGGT	9
ACCS_+_44087834.23-P1P2	ACCS	GAGGCGGTGCTGGCACTCGG	10
ACCSL_+_44069477.23-ENST00000378832.1	ACCSL	GGGACCCTCAGGTCCAGGAA	1
ACCSL_+_44069382.23-ENST00000378832.1	ACCSL	GAAGAGTTACCTACTCTTTA	2
ACCSL_-_44069432.23-ENST00000378832.1	ACCSL	GCAATCTGGTCATATAACCA	3
ACCSL_-_44069273.23-ENST00000378832.1	ACCSL	GCTCAGGTTGAAGAACGGGG	4
ACCSL_-_44069270.23-ENST00000378832.1	ACCSL	GGTGCTCAGGTTGAAGAACG	5
ACCSL_-_44069495.23-ENST00000378832.1	ACCSL	GCATCCATTCCTGGACCTGA	6
ACCSL_-_44069395.23-ENST00000378832.1	ACCSL	GACTCATTGCCCTAAAGAGT	7
ACCSL_-_44069360.23-ENST00000378832.1	ACCSL	GAATAGAGCACTCAGTGTCT	8
ACCSL_+_44069288.23-ENST00000378832.1	ACCSL	GGAGCAGGGGGATATGAACA	9
ACCSL_+_44069312.23-ENST00000378832.1	ACCSL	GGGCATTAGGATGTGTTCTG	10
ACD_+_67694314.23-P1P2	ACD	GCCAGCATCCCGTGCACCAG	1
ACD_+_67694237.23-P1P2	ACD	GGGCGCGGGGTGTACGTGGG	2
ACD_-_67694284.23-P1P2	ACD	GCACGAGGGCGTCCTGCTCG	3
ACD_-_67694307.23-P1P2	ACD	GCCTGTGTGCAGACTCCCGC	4
ACD_-_67694270.23-P1P2	ACD	GACCCCGCGCCTGCGCACGA	5
ACD_+_67694506.23-P1P2	ACD	GGGGTCACACGGTGCTGAAA	6
ACD_+_67694309.23-P1P2	ACD	GATCCCGTGCACCAGCGGGG	7
ACD_-_67694194.23-P1P2	ACD	GCCCAGGCCCCGCCTTTCCT	8
ACD_-_67694431.23-P1P2	ACD	GCCGGTAGGGAACAGAACAA	9
ACD_-_67694320.23-P1P2	ACD	GTCCCGCTGGTCCACCCCGC	10
ACE_-_61554274.23-P1	ACE	GCCACCCCCGGGCTGCACCT	1
ACE_-_61554354.23-P1	ACE	GGGGGACTCTGGAGCGGAGG	2
ACE_-_61554169.23-P1	ACE	GTGGGCAGGCTCGGGTGTTC	3
ACE_+_61553993.23-P1	ACE	GCGCTCGTGCGGCGGGGATG	4
ACE_-_61554351.23-P1	ACE	GGCTGGGGACTCTGGAGCGG	5
ACE_+_61554244.23-P1	ACE	GAGCCCGGGGGTGGCGGGAT	6
ACE_-_61554336.23-P1	ACE	GACCTCGGCCCGCGCCGCTG	7
ACE_-_61554057.23-P1	ACE	GGGCCCCGGCCTTGTCACTC	8
ACE_-_61554150.23-P1	ACE	GAGGCTGCGCGGCCGCACGG	9
ACE_+_61554293.23-P1	ACE	GTCCTggcccgccccgggca	10
ACE_-_61562117.23-P2	ACE	GAGGGTGTGCTCAGACCTGA	1
ACE_+_61562033.23-P2	ACE	GAGGCCCTGCTGATGAGCTT	2
ACE_-_61562051.23-P2	ACE	GCCCCCCAAGCTCATCAGCA	3
ACE_-_61561930.23-P2	ACE	GCCTGAGTGAGGATGGTGTG	4
ACE_+_61561999.23-P2	ACE	GCCTCCAGGACAGGGTACCA	5
ACE_+_61562082.23-P2	ACE	GCACACCCTCTCTAGGATGC	6
ACE_+_61562052.23-P2	ACE	GCATGCCTGTCCCCACTCGC	7
ACE_+_61562124.23-P2	ACE	GTGTCTGGCTTCCTCTGGAA	8
ACE_-_61562062.23-P2	ACE	GCATCAGCAGGGCCTGCGAG	9
ACE_+_61562089.23-P2	ACE	GGTCTGAGCACACCCTCTCT	10
ACE2_+_15619116.23-P1P2	ACE2	GGCGCCCAACCCAAGTTCAA	1
ACE2_+_15619290.23-P1P2	ACE2	GAGGAGAGGTAAGGTTCTCT	2
ACE2_+_15619304.23-P1P2	ACE2	GGGCCATAAAGTGACAGGAG	3
ACE2_-_15619428.23-P1P2	ACE2	GCCAAAGAGGTCTAGAACTA	4
ACE2_-_15619216.23-P1P2	ACE2	GGCCAATATAAAGTTCATCC	5
ACE2_+_15619196.23-P1P2	ACE2	GTCCAGGATGAACTTTATAT	6
ACE2_-_15619129.23-P1P2	ACE2	GCTTATCAGCCTTTGAACTT	7
ACE2_+_15619553.23-P1P2	ACE2	GAAGGGCAAAGTCATGTATT	8
ACE2_-_15619133.23-P1P2	ACE2	GTCAGCCTTTGAACTTGGGT	9
ACE2_-_15619538.23-P1P2	ACE2	GTCCCAGAAACTCTCTACTT	10
ACER1_-_6333764.23-P1P2	ACER1	GCAGCCCTGAGCATAAGCCG	1
ACER1_-_6333720.23-P1P2	ACER1	GCCGCTCCCCAGTTGCACCA	2
ACER1_+_6333747.23-P1P2	ACER1	GAGTCCCACGGCTTATGCTC	3
ACER1_-_6333680.23-P1P2	ACER1	GTGCCCCGCGGCAGGCAGAC	4
ACER1_-_6333854.23-P1P2	ACER1	GCAGGAATAGGAATCGGGGT	5
ACER1_+_6333815.23-P1P2	ACER1	GCCTGGGTAATCTGGATGGG	6
ACER1_-_6333850.23-P1P2	ACER1	GTACCCAGGAATAGGAATCG	7
ACER1_+_6333705.23-P1P2	ACER1	GAGGCTGCCCTGGTGCAACT	8
ACER1_+_6333724.23-P1P2	ACER1	GCTGCTGTCACTGCACAGCC	9
ACER1_+_6333819.23-P1P2	ACER1	GTATTCCTGGGTAATCTGGA	10
ACER2_-_19408914.23-P1P2	ACER2	GGAGTAACCTCCCGCAGGCG	1
ACER2_+_19408797.23-P1P2	ACER2	GTCCAGGGTGGGGCGCCTGG	2
ACER2_+_19408842.23-P1P2	ACER2	GTGGAAGCCACGCCCACCGT	3
ACER2_-_19408852.23-P1P2	ACER2	GGCGGGTCCCGCCCCACGGT	4
ACER2_+_19408824.23-P1P2	ACER2	GTGGGGCGGGACCCGCGTGG	5
ACER2_-_19408909.23-P1P2	ACER2	GCGAACGAGTAACCTCCCGC	6
ACER2_+_19408732.23-P1P2	ACER2	GCAGGTGGCCAGGGCCTCGA	7
ACER2_+_19408750.23-P1P2	ACER2	GAGACTACCCAGCACCCGGC	8
ACER2_+_19408838.23-P1P2	ACER2	GAGCCACGCCCACCGTGGGG	9
ACER2_-_19408834.23-P1P2	ACER2	GCCTGGACCCCTCCTCCACG	10
ACER3_-_76571769.23-P1P2	ACER3	GCCCCGCCCAAGGGTGAAGA	1
ACER3_-_76571797.23-P1P2	ACER3	GCCAGCCGGCGCCCTCCGAG	2
ACER3_+_76571786.23-P1P2	ACER3	GGGTGTAAGGCCCACTCGGA	3
ACER3_-_76571689.23-P1P2	ACER3	GACCCCCAACCTACGGCCAT	4
ACER3_-_76571867.23-P1P2	ACER3	GggtgggcggggccTCCGTC	5
ACER3_+_76571799.23-P1P2	ACER3	GccAGGCCCGACCTGGTGTA	6
ACER3_+_76571727.23-P1P2	ACER3	GGCAGGGGCGTGATCCAGGA	7
ACER3_-_76571473.23-P1P2	ACER3	GAATCACGGGGATTGGTTGG	8
ACER3_+_76571718.23-P1P2	ACER3	GTGATCCAGGAAGGAGCCGG	9
ACER3_+_76571753.23-P1P2	ACER3	GCCCGCCCCTCTTCACCCTT	10
ACHE_+_100493634.23-P1	ACHE	GCGGGTCTCGGCTCCAAGGG	1
ACHE_+_100493652.23-P1	ACHE	GTCTGGGCCCCGGGGTCTCC	2
ACHE_+_100493697.23-P1	ACHE	GTGTCACTGCGCTCTGTCGT	3
ACHE_+_100493638.23-P1	ACHE	GTCTCCGGGTCTCGGCTCCA	4
ACHE_-_100493665.23-P1	ACHE	GAGCCGAGACCCGGAGACCC	5
ACHE_-_100493615.23-P1	ACHE	GcccTCCCCGCTCTCCCGGG	6
ACHE_+_100493693.23-P1	ACHE	GACTGCGCTCTGTCGTCGGT	7
ACHE_+_100493669.23-P1	ACHE	GTCTGGCACTGGAGTGCGTC	8
ACHE_-_100493746.23-P1	ACHE	GACCCAAAGACCTGCAGCGG	9
ACHE_+_100493600.23-P1	ACHE	GAGGTGGCCACCCGGGAGAG	10
ACHE_-_100494778.23-P2	ACHE	GGCCTCGCAGGGGTTGAATC	1
ACHE_+_100494723.23-P2	ACHE	GTGCCCGCGGTCCCTggcgg	2
ACHE_+_100494786.23-P2	ACHE	GAACCGCGCGGCCCAGGGAC	3
ACHE_-_100494875.23-P2	ACHE	GGAACCGGGTCCCGCAGGCA	4
ACHE_+_100494847.23-P2	ACHE	GTGCGGGACCCGGTTCCCGT	5
ACHE_-_100494741.23-P2	ACHE	GgcgccgccgccAGGGACCG	6
ACHE_+_100495116.23-P2	ACHE	GTCAACTAGGGCACATGGTC	7
ACHE_-_100494954.23-P2	ACHE	GGGGCCTCGGAGACTGGGCT	8
ACHE_-_100495006.23-P2	ACHE	GCATCTGTGCCCACTGTCTC	9
ACHE_+_100494775.23-P2	ACHE	GCCAGGGACTGGCAAGACTC	10
ACIN1_-_23564466.23-P1	ACIN1	GAGAACTCCCCGGGTTCCTC	1
ACIN1_+_23564521.23-P1	ACIN1	GCGAGAAAAGGGGCGCTGCA	2
ACIN1_+_23564543.23-P1	ACIN1	GAAAACCGAGCCTGAAAGCA	3
ACIN1_+_23564439.23-P1	ACIN1	GGAACCCGGGGAGTTCTGAG	4
ACIN1_+_23564397.23-P1	ACIN1	GGCAGTGGGCGGGGTCATCT	5
ACIN1_+_23564430.23-P1	ACIN1	GGAGTTCTGAGTGGTAATCG	6
ACIN1_+_23564612.23-P1	ACIN1	GTCCGATTATGGTTATACCA	7
ACIN1_+_23564452.23-P1	ACIN1	GAGGACATCCGGAGGAACCC	8
ACIN1_+_23564412.23-P1	ACIN1	GGAGGGGTAGAGTATGGCAG	9
ACIN1_-_23564717.23-P1	ACIN1	GTCCGAGGCCGGAAGTGCGT	10
ACIN1_-_23540961.23-P2	ACIN1	GTACAGAGGCTTAACCCCCC	1
ACIN1_-_23540887.23-P2	ACIN1	GTATCCTTTGGCAGGCCACA	2
ACIN1_+_23540956.23-P2	ACIN1	GGAGGGAGCACTCCAGCCCT	3
ACIN1_-_23541092.23-P2	ACIN1	GGAAGGCAGGCAAACAGTAG	4
ACIN1_-_23540994.23-P2	ACIN1	GCCCTCCTGGTCTTCCCAGG	5
ACIN1_-_23540875.23-P2	ACIN1	GGAGCAAGGTTCTTATCCTT	6
ACIN1_-_23541096.23-P2	ACIN1	GGCAGGCAAACAGTAGAGGT	7
ACIN1_-_23541279.23-P2	ACIN1	GCAGTCAGATGCTGCAGGTA	8
ACIN1_-_23541184.23-P2	ACIN1	GGAAAGCTGGATAGAGGGTG	9
ACIN1_-_23541282.23-P2	ACIN1	GTCAGATGCTGCAGGTAGGG	10
ACKR2_+_42850737.23-P1P2	ACKR2	Gtaaaactttgatcaatagg	1
ACKR2_+_42850788.23-P1P2	ACKR2	Gacagagtcacctgtatctt	2
ACKR2_+_42850731.23-P1P2	ACKR2	Gtttgatcaataggaggctg	3
ACKR2_+_42850740.23-P1P2	ACKR2	Gatgtaaaactttgatcaat	4
ACKR2_-_42850889.23-P1P2	ACKR2	Gaacaaaggatatgagctaa	5
ACKR2_-_42850826.23-P1P2	ACKR2	Gtctgtctcattatatgctt	6
ACKR2_+_42850384.23-P1P2	ACKR2	Ggggtctcactctatggcct	7
ACKR2_-_42850481.23-P1P2	ACKR2	Gaatgtactgtatttgatca	8
ACKR2_-_42850769.23-P1P2	ACKR2	Gtcaaagttttacatgatgc	9
ACKR2_-_42850840.23-P1P2	ACKR2	Gtgcttaggtttgatgaaac	10
ACKR3_+_237478274.23-P1	ACKR3	GCCTGCACAAGTGTACTCTT	1
ACKR3_-_237478326.23-P1	ACKR3	GACTAGTGAGGTTTACAAGA	2
ACKR3_-_237478314.23-P1	ACKR3	GAGGAAACAACAGACTAGTG	3
ACKR3_-_237478329.23-P1	ACKR3	GAGTGAGGTTTACAAGAGGG	4
ACKR3_+_237478402.23-P1	ACKR3	GGGAGCCTCTAGCCTCTAGA	5
ACKR3_+_237478213.23-P1	ACKR3	GCACAAAGTCCAAACCCCAC	6
ACKR3_+_237478210.23-P1	ACKR3	GAAAGTCCAAACCCCACGGG	7
ACKR3_-_237478364.23-P1	ACKR3	GGTGTCTGCCTGTGGGATGG	8
ACKR3_-_237478270.23-P1	ACKR3	GTGCAAATGAAAGAAGGCTG	9
ACKR3_-_237478118.23-P1	ACKR3	GAGGAGCTCTTGGTGTTAAT	10
ACKR3_+_237476323.23-P2	ACKR3	GCAAGCGCCAGCGGGGAATG	1
ACKR3_-_237476409.23-P2	ACKR3	GCGGAACTAGGGGACGGGTG	2
ACKR3_+_237476250.23-P2	ACKR3	GGGTGCTTGGGGCCTGAACT	3
ACKR3_+_237476319.23-P2	ACKR3	GCGCCAGCGGGGAATGGGGC	4
ACKR3_+_237476203.23-P2	ACKR3	GTCCCAGAAAACAGGCCTGG	5
ACKR3_-_237476398.23-P2	ACKR3	GGCCCCGCCCGGCGGAACTA	6
ACKR3_+_237476211.23-P2	ACKR3	GCCACCCTGTCCCAGAAAAC	7
ACKR3_-_237476063.23-P2	ACKR3	Gcgggacccctagaggatgg	8
ACKR3_-_237476056.23-P2	ACKR3	Gacccagccgggacccctag	9
ACKR3_-_237476421.23-P2	ACKR3	GACGGGTGGGGGACGTCGAA	10
ACKR4_-_132315917.23-P1P2	ACKR4	GACTAAGTGGAAACTATGAA	1
ACKR4_-_132315833.23-P1P2	ACKR4	GGTGCTGCCTAGATGCCCTC	2
ACKR4_+_132315966.23-P1P2	ACKR4	GTTAAATTCAACTTCTTAAG	3
ACKR4_+_132315826.23-P1P2	ACKR4	GAGAAGGAGAATCCACCTGA	4
ACKR4_+_132315890.23-P1P2	ACKR4	GATAGTTTCCACTTAGTCAA	5
ACKR4_-_132316046.23-P1P2	ACKR4	GGCTCACAAGGTTAAATTTC	6
ACKR4_+_132315805.23-P1P2	ACKR4	GGCATCTAGGCAGCACTTGT	7
ACKR4_-_132315586.23-P1P2	ACKR4	GGGGAAAATACTCTGGGACA	8
ACKR4_-_132316078.23-P1P2	ACKR4	GTGGATACAAGATAAAGGCG	9
ACKR4_-_132316111.23-P1P2	ACKR4	GAACAAAAGTAGCTGGAGTT	10
ACLY_+_40075360.23-P1P2	ACLY	GCCCGGGGCCCGCCCTCGTG	1
ACLY_-_40075349.23-P1P2	ACLY	GGCTCCTCCCAATTCGCTGC	2
ACLY_-_40075370.23-P1P2	ACLY	GGCTTGGCTCCGCCCCACGA	3
ACLY_+_40075309.23-P1P2	ACLY	GAGCCCTGGCGCTCAGGCTA	4
ACLY_+_40075334.23-P1P2	ACLY	GGCCAAGCCAGCAGCGAATT	5
ACLY_+_40075331.23-P1P2	ACLY	GAAGCCAGCAGCGAATTGGG	6
ACLY_-_40075328.23-P1P2	ACLY	GTTCCCTAGCCTGAGCGCCA	7
ACLY_+_40075410.23-P1P2	ACLY	GGCTCCCAAGAGGCGGTGGA	8
ACLY_+_40075420.23-P1P2	ACLY	GggccccgcAGGCTCCCAAG	9
ACLY_-_40075506.23-P1P2	ACLY	GAGGAGAACGCGCGGTGCTG	10
ACMSD_-_135596123.23-P1P2	ACMSD	GAATGGACCTAGACTGGGTT	1
ACMSD_-_135596149.23-P1P2	ACMSD	GCCTACTGACTGCTGCCTGA	2
ACMSD_+_135595919.23-P1P2	ACMSD	GAACTGTACTCAACTGTATG	3
ACMSD_+_135596015.23-P1P2	ACMSD	GTATTTGTTAATCAAGCTTT	4
ACMSD_+_135595993.23-P1P2	ACMSD	GTCAACACAGTTTGGTAGTC	5
ACMSD_-_135596117.23-P1P2	ACMSD	GAGTTCTAATGGACCTAGAC	6
ACMSD_-_135595762.23-P1P2	ACMSD	GAGTAAGAAAAGGTGAGTCA	7
ACMSD_+_135595903.23-P1P2	ACMSD	GATGAGGTCAAAAGCACAGC	8
ACMSD_+_135596001.23-P1P2	ACMSD	GGCTTTGGGTCAACACAGTT	9
ACMSD_-_135596161.23-P1P2	ACMSD	GTGCCTGAAGGTTGCTGTAA	10
ACN9_-_96746823.23-P1P2	ACN9	GCGCAGGCGCGACTCCACGA	1
ACN9_+_96746913.23-P1P2	ACN9	GAGGGCGCGCGACCTCTATC	2
ACN9_-_96746878.23-P1P2	ACN9	GTCCGCCCGCAGCGGAGCTT	3
ACN9_-_96746889.23-P1P2	ACN9	GCGGAGCTTGGGTTTCCGGG	4
ACN9_+_96746862.23-P1P2	ACN9	GGGAAACCCAAGCTCCGCTG	5
ACN9_+_96746850.23-P1P2	ACN9	GTCCGCTGCGGGCGGAAAAC	6
ACN9_+_96746949.23-P1P2	ACN9	GAACTTGCGTATTAGTGAAC	7
ACN9_-_96746906.23-P1P2	ACN9	GGGAGGACCTGATTGTGCAA	8
ACN9_+_96746931.23-P1P2	ACN9	GCCGGAAGGCAGACGAAAGA	9
ACN9_-_96747023.23-P1P2	ACN9	GCGCAGGCGCAGTCGGCGGT	10
ACO1_+_32384489.23-P1P2	ACO1	GGGCCTGGAGGACTTCGCCC	1
ACO1_+_32384509.23-P1P2	ACO1	GAGCCTGCGGGCGCCCCCGC	2
ACO1_+_32384475.23-P1P2	ACO1	GCGCCCCGGGCTGGAGGCTA	3
ACO1_+_32384442.23-P1P2	ACO1	GTCCTCCGCTGGAAGTGGGA	4
ACO1_-_32384518.23-P1P2	ACO1	GAAGTCCTCCAGGCCCGCGG	5
ACO1_-_32384545.23-P1P2	ACO1	GGCAGGCTCCGCCCCTTCTT	6
ACO1_+_32384534.23-P1P2	ACO1	GGGGCAGCTAGCCGAAGAAG	7
ACO1_+_32384531.23-P1P2	ACO1	GCAGCTAGCCGAAGAAGGGG	8
ACO1_-_32384508.23-P1P2	ACO1	GGCCCGGGGCGAAGTCCTCC	9
ACO1_+_32384466.23-P1P2	ACO1	GCTGGAGGCTAGGGTTGCGA	10
ACO2_+_41865000.23-P1P2	ACO2	GAGAACCCTGTGAACGCAAT	1
ACO2_+_41864997.23-P1P2	ACO2	GACCCTGTGAACGCAATGGG	2
ACO2_+_41865057.23-P1P2	ACO2	GGGGCGTGCCCGGAAGAGTG	3
ACO2_+_41865026.23-P1P2	ACO2	GGAAGGCGAGGCCTCCCTAG	4
ACO2_-_41865034.23-P1P2	ACO2	GCAGGGTTCTGGCGCCTCTA	5
ACO2_+_41864958.23-P1P2	ACO2	GCAGACACGCAAGAGGAAAT	6
ACO2_+_41864787.23-P1P2	ACO2	GACTCGCGCGAGAGCAAGAC	7
ACO2_-_41865017.23-P1P2	ACO2	GTCCGCCCATTGCGTTCACA	8
ACO2_-_41865037.23-P1P2	ACO2	GGGTTCTGGCGCCTCTAGGG	9
ACO2_+_41864775.23-P1P2	ACO2	GGCAAGACGGGCCTGGTGCA	10
ACOT1_+_74003620.23-P1P2	ACOT1	GGCGAAGAGGAATGCAGGAC	1
ACOT1_+_74003625.23-P1P2	ACOT1	GTGATGGCGAAGAGGAATGC	2
ACOT1_+_74003838.23-P1P2	ACOT1	GCTGGCTCGCGGAATGGGCT	3
ACOT1_+_74003843.23-P1P2	ACOT1	GGCTTGCTGGCTCGCGGAAT	4
ACOT1_+_74003818.23-P1P2	ACOT1	GGGCCAGGACTGGTTCgtcc	5
ACOT1_+_74003810.23-P1P2	ACOT1	GCTGGTTCgtcccggctact	6
ACOT1_-_74003313.23-P1P2	ACOT1	GATAAGAAAATAATAACTAT	7
ACOT1_-_74003317.23-P1P2	ACOT1	GGAAAATAATAACTATTggc	8
ACOT1_+_74003432.23-P1P2	ACOT1	GTCTGAGCTTTATTCCTTAC	9
ACOT1_-_74003420.23-P1P2	ACOT1	GTAATAACTATTACCTCATT	10
ACOT11_+_55013701.23-P1	ACOT11	GTAGGCCACAGCCACGTCAA	1
ACOT11_+_55013737.23-P1	ACOT11	GGCCCGCCTAGCGGAGAGGA	2
ACOT11_-_55013844.23-P1	ACOT11	GGACGCGGGGTGATAACAGC	3
ACOT11_-_55013804.23-P1	ACOT11	GCTAGGAGAAGGGGGGTAGA	4
ACOT11_-_55013822.23-P1	ACOT11	GAGGGCAGTCTGAAGAGAGG	5
ACOT11_-_55013850.23-P1	ACOT11	GGGGTGATAACAGCTGGCTC	6
ACOT11_-_55013857.23-P1	ACOT11	GAACAGCTGGCTCTGGTGGG	7
ACOT11_-_55013727.23-P1	ACOT11	GGACGTGGCTGTGGCCTAGC	8
ACOT11_-_55013718.23-P1	ACOT11	GAGGCCCCTTGACGTGGCTG	9
ACOT11_-_55013779.23-P1	ACOT11	GCACTGGAGCTTTCTGTGCA	10
ACOT11_+_55007792.23-P2	ACOT11	GCCCGCAAGGCGTCAATCCC	1
ACOT11_+_55007843.23-P2	ACOT11	GCCCAGGCTGCACATCACAC	2
ACOT11_+_55007739.23-P2	ACOT11	GGCACCAGGCAAAGTCCGGG	3
ACOT11_+_55007912.23-P2	ACOT11	GGCGCTGTAGAGTTCCTGGA	4
ACOT11_-_55007812.23-P2	ACOT11	GCCCGGGGATTGACGCCTTG	5
ACOT11_+_55007805.23-P2	ACOT11	GGCCAGGCTCCCCGCCCGCA	6
ACOT11_-_55007895.23-P2	ACOT11	GGTGCCGCACCCGCGCCGGA	7
ACOT11_+_55007767.23-P2	ACOT11	GCTGGGCGCAGGCGGAAACG	8
ACOT11_+_55007574.23-P2	ACOT11	Ggcgctgtgcttgtcctcat	9
ACOT11_-_55007734.23-P2	ACOT11	GATCGCAGAAGGCGGCTCAG	10
ACOT12_+_80690102.23-P1P2	ACOT12	GCCCCACTCGCGATAGTCCT	1
ACOT12_-_80690194.23-P1P2	ACOT12	GAGGGGGCTCCCGGGTAGAC	2
ACOT12_-_80690107.23-P1P2	ACOT12	GGGGCCCGCACTGTCATCCC	3
ACOT12_-_80690160.23-P1P2	ACOT12	GCGGGTCTCAGGAGAAGTCT	4
ACOT12_-_80690199.23-P1P2	ACOT12	GGCTCCCGGGTAGACAGGTC	5
ACOT12_+_80689971.23-P1P2	ACOT12	GCGGGCGGAGCGGGCATGGT	6
ACOT12_-_80690203.23-P1P2	ACOT12	GCCGGGTAGACAGGTCTGGA	7
ACOT12_-_80690141.23-P1P2	ACOT12	GGGGGGAAAACCAGCGCTCT	8
ACOT12_-_80690206.23-P1P2	ACOT12	GGGTAGACAGGTCTGGAAGG	9
ACOT12_-_80690172.23-P1P2	ACOT12	GGAAGTCTGGGAAGTGCGCG	10
ACOT13_-_24667190.23-P1P2	ACOT13	GCGCTCCCGCATCAACCGCC	1
ACOT13_+_24667097.23-P1P2	ACOT13	GTAAAGGGGCGGTGCAGAGG	2
ACOT13_-_24667290.23-P1P2	ACOT13	GCATGCGCGCTTCGTCACAA	3
ACOT13_-_24667212.23-P1P2	ACOT13	GCGGGGAAATGCGCTGCTCT	4
ACOT13_-_24667168.23-P1P2	ACOT13	GTGCGCAGGCGCCTGTGTCA	5
ACOT13_+_24667133.23-P1P2	ACOT13	GCCTGCGCAGAGCCGCGCGT	6
ACOT13_+_24667157.23-P1P2	ACOT13	GTGCGGGAGCGCCATGACAC	7
ACOT13_+_24667080.23-P1P2	ACOT13	GGGCGGCAGGAAGATGGAGT	8
ACOT13_-_24667248.23-P1P2	ACOT13	GTGCGCCGCAAGGGAGCCGC	9
ACOT13_-_24667239.23-P1P2	ACOT13	GTGGTGCAGCTGCGCCGCAA	10
ACOT2_+_74035734.23-P1P2	ACOT2	GGCTTGCTGGCCTGCGGAAT	1
ACOT2_+_74035935.23-P1P2	ACOT2	GGCTTGTTAGACATCCTCTC	2
ACOT2_+_74035703.23-P1P2	ACOT2	GGGCTGGTTCTTAAAGAACC	3
ACOT2_+_74035740.23-P1P2	ACOT2	GTCAGAAGCTTGCTGGCCTG	4
ACOT2_+_74035431.23-P1P2	ACOT2	GAATAGCCAAATGGGGTAAT	5
ACOT2_-_74035447.23-P1P2	ACOT2	GTACTACCTATTACCCCATT	6
ACOT2_+_74035647.23-P1P2	ACOT2	GGCGAAGAGGAATGCAGAGC	7
ACOT2_+_74035719.23-P1P2	ACOT2	GGAATGGGCTGGACCAGGGC	8
ACOT2_+_74035440.23-P1P2	ACOT2	GAAGTGTAAAAATAGCCAAA	9
ACOT2_-_74035746.23-P1P2	ACOT2	GCTGGTCCAGCCCATTCCGC	10
ACOT4_+_74058714.23-P1P2	ACOT4	GCGCGCACGGCAATGCGCAC	1
ACOT4_+_74058635.23-P1P2	ACOT4	GGCCGGAGCGGGGAATTCAA	2
ACOT4_+_74058416.23-P1P2	ACOT4	GCCCCGGGGCGCGCAAGGTG	3
ACOT4_-_74058526.23-P1P2	ACOT4	GAACCGGTCTGAAGTCCCAG	4
ACOT4_+_74058629.23-P1P2	ACOT4	GGCGGGGAATTCAAAGGTCG	5
ACOT4_-_74058384.23-P1P2	ACOT4	GAACAACCGAGGGTGGTGTG	6
ACOT4_+_74058687.23-P1P2	ACOT4	GTCCAGCAGCAGCGGCCTGG	7
ACOT4_+_74058507.23-P1P2	ACOT4	GAGCCCCTGGGACTTCAGAC	8
ACOT4_-_74058717.23-P1P2	ACOT4	GCGCTGCTGCTGGAACGAGC	9
ACOT4_+_74058581.23-P1P2	ACOT4	GAGCGCGCCGAATGTCCGGA	10
ACOT6_+_74077533.23-P1P2	ACOT6	Gaggggctggaatagagcca	1
ACOT6_-_74077567.23-P1P2	ACOT6	Gccagcccctccctacaaac	2
ACOT6_-_74077492.23-P1P2	ACOT6	Gctcaagcatagaacgtgct	3
ACOT6_-_74077412.23-P1P2	ACOT6	GtgggttggggATGGACtgc	4
ACOT6_+_74077555.23-P1P2	ACOT6	Ggaaagacatcctgtttgta	5
ACOT6_-_74077428.23-P1P2	ACOT6	Gtgcagggcagttctctggt	6
ACOT6_-_74077523.23-P1P2	ACOT6	Gtcctgagagagggacggac	7
ACOT6_-_74077372.23-P1P2	ACOT6	Gagggcatatgaaatgtact	8
ACOT6_-_74077350.23-P1P2	ACOT6	Gcctccagatcctgggggtc	9
ACOT6_+_74077287.23-P1P2	ACOT6	Gttaatatggcaccttggtc	10
ACOT7_-_6453463.23-P1P2	ACOT7	GAGCCCGGGCCGCGCCATAA	1
ACOT7_-_6453488.23-P1P2	ACOT7	GAGGGCAGAGGTGGAGCGAT	2
ACOT7_-_6453633.23-P1P2	ACOT7	GCGCGGGCGTACGATTCTGG	3
ACOT7_-_6453630.23-P1P2	ACOT7	GTCGCGCGGGCGTACGATTC	4
ACOT7_-_6453531.23-P1P2	ACOT7	GCGCCGGGGGCAATCGAAcg	5
ACOT7_+_6453960.23-P1P2	ACOT7	GCGGGCGACTGGTGCCGGGG	6
ACOT7_+_6453851.23-P1P2	ACOT7	GGGGCGCGGCAGCGAATCGG	7
ACOT7_+_6453742.23-P1P2	ACOT7	GGCCCCAGACGCTTCCCTCG	8
ACOT7_-_6453616.23-P1P2	ACOT7	GAGGCTGCAGAGAGCTCGCG	9
ACOT7_-_6453750.23-P1P2	ACOT7	GGACCCGGTGGCAGCCCCGA	10
ACOT8_-_44486122.23-P1P2	ACOT8	GACTCCTGTCAGTCCGCTGG	1
ACOT8_-_44486206.23-P1P2	ACOT8	GACTGGATATGTCGCTGAGG	2
ACOT8_+_44486286.23-P1P2	ACOT8	GAGGAACCCTAGGCCTGACC	3
ACOT8_-_44486095.23-P1P2	ACOT8	GGAGGAATCTAGGTTATGAT	4
ACOT8_-_44486218.23-P1P2	ACOT8	GGCTGAGGAGGCGGAACCTC	5
ACOT8_+_44486272.23-P1P2	ACOT8	GTGACCGGGTTACAAGAGGA	6
ACOT8_+_44486363.23-P1P2	ACOT8	GAGGGTTTATAGGCAGGCGT	7
ACOT8_-_44486189.23-P1P2	ACOT8	GTGCGAATCCTGTGTGTGAC	8
ACOT8_+_44486276.23-P1P2	ACOT8	GGGCCTGACCGGGTTACAAG	9
ACOT8_+_44486381.23-P1P2	ACOT8	GGTCAAAGGTCACACTATGA	10
ACOT9_+_23761452.23-P1P2	ACOT9	GCTCCCGCCAATGAACGGGT	1
ACOT9_-_23761605.23-P1P2	ACOT9	GAGGGCGTGACGTCGAGAAG	2
ACOT9_-_23761470.23-P1P2	ACOT9	GGACCCTACCCGTTCATTGG	3
ACOT9_+_23761456.23-P1P2	ACOT9	GCAGCCTCCCGCCAATGAAC	4
ACOT9_-_23761424.23-P1P2	ACOT9	GGGCGGGACCGCGGCGTCCA	5
ACOT9_+_23761499.23-P1P2	ACOT9	GCCCGCACAACTGATTGAGT	6
ACOT9_-_23761587.23-P1P2	ACOT9	GGAACCACGCAGCAACGCCA	7
ACOT9_+_23761633.23-P1P2	ACOT9	GGCGCGGGGATCAAGGATAA	8
ACOT9_-_23761467.23-P1P2	ACOT9	GGCGGACCCTACCCGTTCAT	9
ACOT9_+_23761640.23-P1P2	ACOT9	GAGCCAAGGCGCGGGGATCA	10
ACOX1_+_73975656.23-P1P2	ACOX1	GAGGCCGCGGGGTAAGAGGG	1
ACOX1_+_73975689.23-P1P2	ACOX1	GAGGCCTAGGGGCACGGACC	2
ACOX1_-_73975358.23-P1P2	ACOX1	GACAGCGGCCCAGACAGAGG	3
ACOX1_-_73975592.23-P1P2	ACOX1	GGACCGGCGACGCCTAGAAC	4
ACOX1_-_73975461.23-P1P2	ACOX1	GCTCGGGAAAGGGGCTCCGA	5
ACOX1_-_73975391.23-P1P2	ACOX1	GTCGTGGCTGGGGCCGGTCG	6
ACOX1_-_73975629.23-P1P2	ACOX1	GGGAAGGGGGCGGGACAACG	7
ACOX1_-_73975639.23-P1P2	ACOX1	GGGGACAACGAGGCTGAGGA	8
ACOX1_-_73975635.23-P1P2	ACOX1	GGGGCGGGACAACGAGGCTG	9
ACOX1_-_73975436.23-P1P2	ACOX1	GGCCAGGGGAGGCTCCCGAG	10
ACOX2_+_58523057.23-P1	ACOX2	GGCTCCATAAGCCCAGACAA	1
ACOX2_-_58523068.23-P1	ACOX2	GTGCTCTCAAGCCCTTGTCT	2
ACOX2_-_58522962.23-P1	ACOX2	GTCTCCTCCCACATAGGGGC	3
ACOX2_+_58523093.23-P1	ACOX2	GCACACCCATGCAGGAAGAG	4
ACOX2_+_58523101.23-P1	ACOX2	GACAAAGGTCACACCCATGC	5
ACOX2_-_58523158.23-P1	ACOX2	GCTGCCCTGGGAGGACTTCT	6
ACOX2_+_58523116.23-P1	ACOX2	GGCCCCAGCGACAGGCACAA	7
ACOX2_+_58523168.23-P1	ACOX2	GCCCTGGCTTTGAGATGTAA	8
ACOX2_+_58522947.23-P1	ACOX2	GTGTGTTCCAGCCCCTATGT	9
ACOX2_+_58523184.23-P1	ACOX2	GGTAGTGTCAAAGGAATCCC	10
ACOX2_-_58512608.23-P2	ACOX2	GTGTAGGGGCATAAGAGTGA	1
ACOX2_-_58512649.23-P2	ACOX2	GGTCTCCAGGATTGGGAAGA	2
ACOX2_-_58512733.23-P2	ACOX2	GAAAGCTAGCTTATGAGGAT	3
ACOX2_+_58512674.23-P2	ACOX2	GCAAAATCCGTAACTCCTGG	4
ACOX2_+_58512747.23-P2	ACOX2	GCTCCTACAACCCAGTAAGT	5
ACOX2_-_58512758.23-P2	ACOX2	GCCACTGTAAGCCCACTTAC	6
ACOX2_+_58512666.23-P2	ACOX2	GGTAACTCCTGGAGGTTTGT	7
ACOX2_-_58512642.23-P2	ACOX2	GGGCCAGTGTCTCCAGGATT	8
ACOX2_-_58512577.23-P2	ACOX2	Gcacccagaggcacacaatt	9
ACOX2_+_58512677.23-P2	ACOX2	GCAGCAAAATCCGTAACTCC	10
ACOX3_-_8430302.23-P1	ACOX3	GGACGCCGCTGCCACCCGGG	1
ACOX3_+_8430197.23-P1	ACOX3	GCCGCCCATGGGACGGACGG	2
ACOX3_+_8430311.23-P1	ACOX3	GAGCGCCTGGCGAAGCTTCG	3
ACOX3_+_8430398.23-P1	ACOX3	GGAACTACGGCGCTCCGAGA	4
ACOX3_+_8430295.23-P1	ACOX3	GTCGTGGCTTCCAGCCCGCC	5
ACOX3_+_8430268.23-P1	ACOX3	GAGCGGCGTCCGCGTTTCCA	6
ACOX3_+_8430200.23-P1	ACOX3	GGCCCCGCCCATGGGACGGA	7
ACOX3_-_8430215.23-P1	ACOX3	GCGGCCTCCGTCCGTCCCAT	8
ACOX3_-_8430281.23-P1	ACOX3	GCCTCGTTGCCCTGGAAACG	9
ACOX3_+_8430236.23-P1	ACOX3	GGGCGCGGTTCGATGACGTC	10
ACOX3_-_8442586.23-P2	ACOX3	GGTACCGGGATCAGCTACCC	1
ACOX3_-_8442629.23-P2	ACOX3	GCTGGGCTGCGGTCGAAGTG	2
ACOX3_+_8442547.23-P2	ACOX3	GGTACGGCCCACCTCAGCCA	3
ACOX3_-_8442552.23-P2	ACOX3	GGTACACCTGCTGGCTGCCA	4
ACOX3_+_8442464.23-P2	ACOX3	GCGCGTTGACGTCATGGAGG	5
ACOX3_-_8442512.23-P2	ACOX3	GCCACCGGGCTGCGTCATCT	6
ACOX3_-_8442528.23-P2	ACOX3	GTCTCGGCGCGCCGCTGCCA	7
ACOX3_-_8442659.23-P2	ACOX3	GGCCGCAGGTGGCAAACAAA	8
ACOX3_+_8442486.23-P2	ACOX3	GATGACGCAGCCCGGTGGCG	9
ACOX3_-_8442882.23-P2	ACOX3	GGGCCAGTGCCAGCAAGAGG	10
ACOXL_-_111490053.23-P1P2	ACOXL	GCCTCCCGCCCgggaagcca	1
ACOXL_+_111490003.23-P1P2	ACOXL	GCGAGCGGGCGCTTCTACGG	2
ACOXL_+_111490035.23-P1P2	ACOXL	GctgccctggcttcccGGGC	3
ACOXL_-_111490115.23-P1P2	ACOXL	Ggggaggagacgggccggga	4
ACOXL_-_111489963.23-P1P2	ACOXL	GTTGAGGGACAGTTGATAAC	5
ACOXL_+_111489845.23-P1P2	ACOXL	GCCGGCTGCTCAGGACTGAC	6
ACOXL_-_111489910.23-P1P2	ACOXL	GTGACTGGCACCCTTTCTAG	7
ACOXL_+_111490006.23-P1P2	ACOXL	GGCGCGAGCGGGCGCTTCTA	8
ACOXL_-_111490111.23-P1P2	ACOXL	Gaggagggaggagacgggcc	9
ACOXL_+_111490027.23-P1P2	ACOXL	GgcttcccGGGCGGGAGGTC	10
ACP1_+_264780.23-P1P2	ACP1	GTGCGGAGGCGGTCCTATGA	1
ACP1_+_264763.23-P1P2	ACP1	GGACGGTAGTAGGACGGGCG	2
ACP1_-_264826.23-P1P2	ACP1	GGCACTGGAGCCGATTGCGC	3
ACP1_+_264759.23-P1P2	ACP1	GGTAGTAGGACGGGCGGGGA	4
ACP1_-_264789.23-P1P2	ACP1	GCCCGTCCTACTACCGTCAT	5
ACP1_+_264794.23-P1P2	ACP1	GGGCTCCAGTGCGCCTGCGG	6
ACP1_+_264814.23-P1P2	ACP1	GAGAGCCACGCCTGCGCAAT	7
ACP1_+_264557.23-P1P2	ACP1	GGGGCTGCGGGTCGCTTGGA	8
ACP1_-_264867.23-P1P2	ACP1	GGCCCTGTTGGCGTTGGTGC	9
ACP1_+_264847.23-P1P2	ACP1	GTCCCGCACCAACGCCAACA	10
ACP2_-_47270499.23-P1P2	ACP2	GGAAAAGGCGCAGTCTCGGT	1
ACP2_-_47270745.23-P1P2	ACP2	GGGGTGCAGAATTGAGGCGA	2
ACP2_-_47270495.23-P1P2	ACP2	GCGGGGAAAAGGCGCAGTCT	3
ACP2_-_47270511.23-P1P2	ACP2	GTCTCGGTGGGATTGCGTGC	4
ACP2_-_47270521.23-P1P2	ACP2	GATTGCGTGCAGGAGGGTCG	5
ACP2_-_47270431.23-P1P2	ACP2	GCACCCGTAAGGACACACGC	6
ACP2_+_47270640.23-P1P2	ACP2	GGCAAGTGCCACCTTGGTAA	7
ACP2_-_47270515.23-P1P2	ACP2	GGGTGGGATTGCGTGCAGGA	8
ACP2_-_47270484.23-P1P2	ACP2	GCTGCTGGGGTGCGGGGAAA	9
ACP2_-_47270526.23-P1P2	ACP2	GGTGCAGGAGGGTCGTGGTC	10
ACP5_-_11688616.23-P1	ACP5	GCAGGACACGGGATTGGGGT	1
ACP5_+_11688655.23-P1	ACP5	GGTCCACCCGGAGGCTGTGT	2
ACP5_+_11688649.23-P1	ACP5	GCCGGAGGCTGTGTGGGCCG	3
ACP5_-_11688654.23-P1	ACP5	GCACACGTGTGCAGCAGCCT	4
ACP5_+_11688559.23-P1	ACP5	GAGGGCTCACATGACCCAAG	5
ACP5_-_11688610.23-P1	ACP5	GCTGGAGCAGGACACGGGAT	6
ACP5_+_11688556.23-P1	ACP5	GGCTCACATGACCCAAGGGG	7
ACP5_-_11688521.23-P1	ACP5	GAGGAAGTGGATCATTAGTG	8
ACP5_-_11688683.23-P1	ACP5	GAGCCTCCGGGTGGACCTGC	9
ACP5_+_11688792.23-P1	ACP5	GGGTGCAGGAGATGTGTCTT	10
ACP5_+_11689998.23-P2	ACP5	GGCAGATGGAGGCTCCTGGT	1
ACP5_-_11689955.23-P2	ACP5	GCAGCTGCAGCTGGGCTAGA	2
ACP5_+_11689904.23-P2	ACP5	GGGGTCTGAGCCGACCCTTG	3
ACP5_-_11690024.23-P2	ACP5	GCAGGAGCCTCCATCTGCCT	4
ACP5_-_11689912.23-P2	ACP5	GATGGGCCGATGAACCCCAA	5
ACP5_+_11689853.23-P2	ACP5	GCTACAGCCGGGAGGCGTGG	6
ACP5_-_11689965.23-P2	ACP5	GTGGGCTAGAAGGGGTGGCC	7
ACP5_+_11690027.23-P2	ACP5	GGGCCCATGGGTGCCCCCAA	8
ACP5_+_11690087.23-P2	ACP5	GCTCACAAGAGCTTGGCCCC	9
ACP5_+_11689856.23-P2	ACP5	GAGCCTACAGCCGGGAGGCG	10
ACP6_-_147142667.23-P1P2	ACP6	GGACCCGCGCACAGGAGCAC	1
ACP6_+_147142638.23-P1P2	ACP6	GCCTGTGCGCGGGTCCACTT	2
ACP6_+_147142613.23-P1P2	ACP6	GGGTCCCTGAGTAGGTGAGG	3
ACP6_+_147142634.23-P1P2	ACP6	GTGCGCGGGTCCACTTGGGA	4
ACP6_+_147142621.23-P1P2	ACP6	GTTGGGACGGGTCCCTGAGT	5
ACP6_-_147142631.23-P1P2	ACP6	GCCACCTCCTCACCTACTCA	6
ACP6_+_147142648.23-P1P2	ACP6	GTTCCCGTGCTCCTGTGCGC	7
ACP6_+_147142752.23-P1P2	ACP6	GCGGGTACAAGCCACTTCTT	8
ACP6_+_147142726.23-P1P2	ACP6	GGCGGTACGCGCAGCCTTGT	9
ACP6_+_147142774.23-P1P2	ACP6	GCGAGGCCCGCAGGCGAGGG	10
ACPL2_-_140950562.23-P1P2	ACPL2	GCCTCCGGGGCGGAGCTCCA	1
ACPL2_+_140950525.23-P1P2	ACPL2	GCGGAGGCGGTGTTGCGGTG	2
ACPL2_-_140950596.23-P1P2	ACPL2	GGGCCGGCCGAACTGAGAcg	3
ACPL2_+_140950502.23-P1P2	ACPL2	GTGGGCGGGGGCGACCGCGC	4
ACPL2_-_140950615.23-P1P2	ACPL2	Ggggcgcggcggggtcggca	5
ACPL2_+_140950544.23-P1P2	ACPL2	GGAGCCCTGGAGCTCCGCCC	6
ACPL2_+_140950530.23-P1P2	ACPL2	GCGCCCCGGAGGCGGTGTTG	7
ACPL2_+_140950517.23-P1P2	ACPL2	GGTGTTGCGGTGCGGCTGGG	8
ACPL2_-_140950461.23-P1P2	ACPL2	GGCAGACTGACCAGTCTCTC	9
ACPL2_+_140950581.23-P1P2	ACPL2	GgccgcgccccgTCTCAGTT	10
ACPP_+_132036148.23-P1P2	ACPP	GAGGAAGCGTAGGGCAGGTT	1
ACPP_+_132036046.23-P1P2	ACPP	Gcggggaaagctgttgatca	2
ACPP_-_132036098.23-P1P2	ACPP	Gttggtgtcctaacttaaat	3
ACPP_+_132036153.23-P1P2	ACPP	GTTTCCAGGAAGCGTAGGGC	4
ACPP_+_132036084.23-P1P2	ACPP	Gcagtttccccatttaagtt	5
ACPP_+_132036157.23-P1P2	ACPP	GAAAGTTTCCAGGAAGCGTA	6
ACPP_-_132036074.23-P1P2	ACPP	Gcaacagctttccccgctct	7
ACPP_+_132036233.23-P1P2	ACPP	GACTTCAAAAGCCTGTAGAG	8
ACPP_+_132036216.23-P1P2	ACPP	GAGGGGAAGCTATTTAATTA	9
ACPP_+_132036167.23-P1P2	ACPP	GCATAAGTAGTAAAGTTTCC	10
ACPT_-_51293548.23-ENST00000270593.1	ACPT	GGGCAGAGGCGCTGGGGAAT	1
ACPT_-_51293592.23-ENST00000270593.1	ACPT	GTGCCAGGGCCTGCTATAAT	2
ACPT_-_51293528.23-ENST00000270593.1	ACPT	GAAACGGGTTAATCCAAGGC	3
ACPT_-_51293281.23-ENST00000270593.1	ACPT	GTCAGCCTCTGCAACTCAGG	4
ACPT_+_51293557.23-ENST00000270593.1	ACPT	GCCCTGGCACGCTCCCCCAG	5
ACPT_-_51293318.23-ENST00000270593.1	ACPT	GAGACGAACAATGTGGGGTG	6
ACPT_-_51293312.23-ENST00000270593.1	ACPT	GTTGCTGAGACGAACAATGT	7
ACPT_+_51293579.23-ENST00000270593.1	ACPT	GTCAGCACCCCCATTATAGC	8
ACPT_-_51293524.23-ENST00000270593.1	ACPT	GGATGAAACGGGTTAATCCA	9
ACPT_-_51293541.23-ENST00000270593.1	ACPT	GCAAGGCTGGCAGAGGCGCT	10
ACR_+_51176472.23-P1P2	ACR	GCCCCCACCACCAGGATGAT	1
ACR_-_51176559.23-P1P2	ACR	GAAGGCGAGGGGCTCTTACC	2
ACR_+_51176532.23-P1P2	ACR	GAAGAGCCCCTCGCCTTAAC	3
ACR_+_51176496.23-P1P2	ACR	GACTTCTTGACTTCCTGCAT	4
ACR_-_51176484.23-P1P2	ACR	GCAGGAGTCCCCCATCATCC	5
ACR_-_51176421.23-P1P2	ACR	GGGACCTCGCAAGAGTTACT	6
ACR_-_51176303.23-P1P2	ACR	GGCACCGTCTCATCACTGAA	7
ACR_-_51176456.23-P1P2	ACR	GGCCTTGGGACAGAGGGAGT	8
ACR_+_51176269.23-P1P2	ACR	GAGACGGTGCAACATGTTTG	9
ACR_-_51176574.23-P1P2	ACR	GTACCTGGCCTGACTGCTGG	10
ACRBP_-_6756664.23-P1P2	ACRBP	GCACAAAGAGCGGGCCGGGG	1
ACRBP_-_6756655.23-P1P2	ACRBP	GCCCACGCGTCACAAAGAGC	2
ACRBP_-_6756689.23-P1P2	ACRBP	GCTCGACAGCCGGGCTCTCA	3
ACRBP_-_6756661.23-P1P2	ACRBP	GCGTCACAAAGAGCGGGCCG	4
ACRBP_-_6756700.23-P1P2	ACRBP	GGGCTCTCAGGGCCCTAAAG	5
ACRBP_+_6756707.23-P1P2	ACRBP	GCCATTCCTACCATCTGGAT	6
ACRBP_-_6756679.23-P1P2	ACRBP	GGGGGCGGGGCCTCGACAGC	7
ACRBP_+_6756739.23-P1P2	ACRBP	GagaaaaagaCGCTAAGTGA	8
ACRBP_-_6756611.23-P1P2	ACRBP	GGCAGAGAGAGCCGCAGGCG	9
ACRBP_+_6756712.23-P1P2	ACRBP	GGTTTGCCATTCCTACCATC	10
ACRC_+_70797805.23-P1P2	ACRC	Gcgggagcaggggcgtggac	1
ACRC_+_70797793.23-P1P2	ACRC	Gcgtggacgggaacaccgag	2
ACRC_+_70797823.23-P1P2	ACRC	Gagaactggagcgaaggcgc	3
ACRC_+_70797837.23-P1P2	ACRC	Gggggcgggggcacgagaac	4
ACRC_-_70797728.23-P1P2	ACRC	GCTGCCTTGCTCTTATCTAG	5
ACRC_-_70798265.23-P1P2	ACRC	GTAGGTCCGGGCACTATAAA	6
ACRC_+_70797790.23-P1P2	ACRC	Gggacgggaacaccgagggg	7
ACRC_+_70798113.23-P1P2	ACRC	GCTGTAACGCTTCCGGGATC	8
ACRC_-_70798096.23-P1P2	ACRC	GACAAATAAGCAACATCCGT	9
ACRC_+_70798239.23-P1P2	ACRC	GTATAGTGCCCGGACCTAGG	10
ACRV1_+_125550902.23-P1P2	ACRV1	GGCACACAGAAAATAATCAT	1
ACRV1_+_125551094.23-P1P2	ACRV1	Gtacagatcagagccaagaa	2
ACRV1_-_125550836.23-P1P2	ACRV1	GCACAATGGGTTGGGCTCTG	3
ACRV1_+_125551116.23-P1P2	ACRV1	Gaacagaggtcaaccttcca	4
ACRV1_-_125550865.23-P1P2	ACRV1	GGTAGCCTGTTCAGGCAAGT	5
ACRV1_+_125550848.23-P1P2	ACRV1	GAGGGCCAACTTGCCTGAAC	6
ACRV1_-_125550822.23-P1P2	ACRV1	GAACCCATGTTTCTTCACAA	7
ACRV1_-_125551121.23-P1P2	ACRV1	Gttggctctgatctgtaccc	8
ACRV1_+_125550803.23-P1P2	ACRV1	GACCCATTGTGAAGAAACAT	9
ACRV1_+_125551285.23-P1P2	ACRV1	Gagtgtcaactgtggcagga	10
ACSBG1_+_78526895.23-P1P2	ACSBG1	GCACCCCCACTGCTCACTCA	1
ACSBG1_-_78527146.23-P1P2	ACSBG1	GAGGTCTGGCCAATGGGCTC	2
ACSBG1_-_78527124.23-P1P2	ACSBG1	GAATCCGCTCCGCTTCTCCC	3
ACSBG1_-_78526959.23-P1P2	ACSBG1	GCAACTAGAGTGACCCAAAG	4
ACSBG1_+_78527292.23-P1P2	ACSBG1	GAGTGGGTGAGATCCCTCCC	5
ACSBG1_-_78527233.23-P1P2	ACSBG1	GCCAGACCCAGATCCTGAAG	6
ACSBG1_-_78527344.23-P1P2	ACSBG1	GTCCCCCAGGTCCTGCATGG	7
ACSBG1_-_78527296.23-P1P2	ACSBG1	GGGTCTGCCGAATGCTGCCC	8
[truncated: 207,089+ more rows]
