# Supplementary material for: Compact CRISPR genetic screens enabled by improved guide RNA library cloning
Source: Genome Biol. 2024 Jan 19;25:25. doi: 10.1186/s13059-023-03132-3 (PMC10797759; doi:10.1186/s13059-023-03132-3)
Supplement: Supplementary file 3 — Additional file 3 [file 13059_2023_3132_MOESM3_ESM.xlsx]

## Sheet: Figure 2A Seq Stats
Sample Name​	Total Reads	Library Size	Coverage	Aligned​	% Aligned​
LGR_CRISPRi_V2_Plasmid_NextSeq	136893135	103074	1328.11	126,980,863​	92.8%​
LGR_CRISPRa_V2_Plasmid_NextSeq	51060636	101250	504.303	47,240,242​	92.5%​
Legacy_CRISPRi_V2_Plasmid_NextSeq	194373781	103074	1885.77
Legacy_CRISPRa_V2_Plasmid_NextSeq	199878952	101250	1974.11
LGR_CRISPRi_V2_Plasmid_NextSeq	num_seqs
/mnt/LGR_Nextseq/210730_NB552361_0034_AHGVG3BGXH/Alignment_1/20210730_155408/Fastq/CRISPRi-plasmid_S1_L001_R1_001.fastq.gz	33983163
/mnt/LGR_Nextseq/210730_NB552361_0034_AHGVG3BGXH/Alignment_1/20210730_155408/Fastq/CRISPRi-plasmid_S1_L002_R1_001.fastq.gz	34041113
/mnt/LGR_Nextseq/210730_NB552361_0034_AHGVG3BGXH/Alignment_1/20210730_155408/Fastq/CRISPRi-plasmid_S1_L003_R1_001.fastq.gz	34407608
/mnt/LGR_Nextseq/210730_NB552361_0034_AHGVG3BGXH/Alignment_1/20210730_155408/Fastq/CRISPRi-plasmid_S1_L004_R1_001.fastq.gz	34461251
LGR_CRISPRa_V2_Plasmid_NextSeq
/mnt/LGR_Nextseq/211020_NB552361_0046_AHNTLVBGXJ/Alignment_1/20211020_235308/Fastq/SJ-CRISPRa-23_S10_L001_R1_001.fastq.gz	12597789
/mnt/LGR_Nextseq/211020_NB552361_0046_AHNTLVBGXJ/Alignment_1/20211020_235308/Fastq/SJ-CRISPRa-23_S10_L002_R1_001.fastq.gz	12667387
/mnt/LGR_Nextseq/211020_NB552361_0046_AHNTLVBGXJ/Alignment_1/20211020_235308/Fastq/SJ-CRISPRa-23_S10_L003_R1_001.fastq.gz	12917020
/mnt/LGR_Nextseq/211020_NB552361_0046_AHNTLVBGXJ/Alignment_1/20211020_235308/Fastq/SJ-CRISPRa-23_S10_L004_R1_001.fastq.gz	12878440
Legacy_CRISPRi_V2_Plasmid_NextSeq
/mnt/LGR_Nextseq/210524_NB552361_0023_AHGTLTBGXH/Alignment_1/20210524_211150/Fastq/hCRISPR-Ra-V2_S3_L001_R1_001.fastq.gz	48353627
/mnt/LGR_Nextseq/210524_NB552361_0023_AHGTLTBGXH/Alignment_1/20210524_211150/Fastq/hCRISPR-Ra-V2_S3_L002_R1_001.fastq.gz	48444196
/mnt/LGR_Nextseq/210524_NB552361_0023_AHGTLTBGXH/Alignment_1/20210524_211150/Fastq/hCRISPR-Ra-V2_S3_L003_R1_001.fastq.gz	48710668
/mnt/LGR_Nextseq/210524_NB552361_0023_AHGTLTBGXH/Alignment_1/20210524_211150/Fastq/hCRISPR-Ra-V2_S3_L004_R1_001.fastq.gz	48865290
Legacy_CRISPRa_V2_Plasmid_NextSeq
/mnt/LGR_FASTQ/LGR_NextSeq/220825_NB552361_0109_AHVTVGAFX3/Addgene_CRISPRi_V2_Plasmid_Library_S1_L001_R1_001.fastq.gz	49586709
/mnt/LGR_FASTQ/LGR_NextSeq/220825_NB552361_0109_AHVTVGAFX3/Addgene_CRISPRi_V2_Plasmid_Library_S1_L002_R1_001.fastq.gz	49436362
/mnt/LGR_FASTQ/LGR_NextSeq/220825_NB552361_0109_AHVTVGAFX3/Addgene_CRISPRi_V2_Plasmid_Library_S1_L003_R1_001.fastq.gz	50377841
/mnt/LGR_FASTQ/LGR_NextSeq/220825_NB552361_0109_AHVTVGAFX3/Addgene_CRISPRi_V2_Plasmid_Library_S1_L004_R1_001.fastq.gz	50478040
