# Supplementary material for: Compact CRISPR genetic screens enabled by improved guide RNA library cloning
Source: Genome Biol. 2024 Jan 19;25:25. doi: 10.1186/s13059-023-03132-3 (PMC10797759; doi:10.1186/s13059-023-03132-3)
Supplement: Supplementary file 4 — Additional file 4. [file 13059_2023_3132_MOESM4_ESM.xlsx]

## Sheet: Skew_Ratios
Addgene Catalog Number	Cloning Method	sgRNA library size	90/10 Skew Ratio	95/5 Skew Ratio	98/2 Skew Ratio	99/1 Skew Ratio	99.5/0.5 Skew Ratio	DOI	Ref. No
172650	Golden Gate cloning	20355	3.51885	5.44444	10.9556	20.2869	55.6	doi: 10.1038/s41587-020-0600-6	72
172651	Golden Gate cloning	20355	3.3964	5.49351	11.0465	23.0455	76.2857	doi: 10.1038/s41587-020-0600-6	72
174196	Gibson Assembly	24622	2.3496	3.05694	4.18667	5.2963	6.49383	doi: 10.1016/j.cell.2021.09.006	70
174197	Gibson Assembly	25630	8.53605	18.9157	79.0714	636.565	inf	doi: 10.1016/j.cell.2021.09.006	70
187080	Gibson Assembly	32460	14.5	54	140	168.71	214	doi: 10.1016/j.molcel.2022.05.024	63
136987	Golden Gate cloning	44155	3.44	4.85714	7.875	11.2308	16.823	doi: 10.1038/s41467-020-14620-6	61
174163	Restriction digest cloning	53502	4.0035	6.21226	14.6923	49.1765	95.0945	doi: 10.1038/s41587-021-00944-1	59
92386	Golden Gate cloning	57011	2.74201	3.78788	5.87137	8.65363	13.3405	doi: 10.1038/s41467-018-07901-8	64
92385	Golden Gate cloning	57050	3.39865	5.00581	7.86508	11.3901	16.7982	doi: 10.1038/s41467-018-07901-8	64
1000000078	Gibson Assembly	70290	3.17143	4.54545	7.1	10.2112	15.5671	doi: 10.1038/nprot.2017.016	66
192824	Gibson Assembly	71878	4.17105	6.55942	11.4835	17.541	26.3071	doi: 10.1016/j.xgen.2022.100217	71
73179	Restriction digest cloning	76441	3.93348	5.28935	7.57966	12.0631	221	doi: 10.1038/nbt.3437	67
69763	Restriction digest cloning	77406	14.6667	28.5	73	86	99	doi: 10.1016/j.celrep.2015.06.049	62
170511	Restriction digest cloning	78637	5.13265	8.8806	18.6316	42.9194	870	doi: 10.1016/j.immuni.2021.11.006	74
80636	Gibson Assembly	80158	5.42623	9.19565	17.3125	26.0048	41.3922	doi: 10.1016/j.cell.2016.08.019	73
178284	Golden Gate cloning	84963	2.79412	3.78571	5.61905	7.47059	9.585	doi: 10.1016/j.cell.2020.10.028	68
67988	Restriction digest cloning	90230	5	9.6129	25.9268	87.3571	705.855	doi: 10.1016/j.celrep.2016.09.079	69
104861	Gibson Assembly	90230	6.02083	9.82353	16.375	22.2	30.2782	doi: 10.1016/j.cell.2018.11.044	60
119977	Gibson Assembly	126773	6.02963	9.80203	22.3333	252.3	inf	doi: 10.1038/nbt.4283	65
83978	Restriction digest cloning	101250	2.8	3.97	6.57	10.99	23.12	doi: 10.7554/eLife.19760	18
83969	Restriction digest cloning	103074	5.11	10.27	33.29	171.38	inf	doi: 10.7554/eLife.19760	18
CRISPRa_LGR	Restriction digest cloning	101250	1.98	2.46	3.17	3.91	5.1
CRISPRi_LGR	Restriction digest cloning	103074	1.99	2.36	2.86	3.25	3.73
