# Supplementary material for: Compact CRISPR genetic screens enabled by improved guide RNA library cloning
Source: Genome Biol. 2024 Jan 19;25:25. doi: 10.1186/s13059-023-03132-3 (PMC10797759; doi:10.1186/s13059-023-03132-3)
Supplement: Supplementary file 7 — Additional file 7. [file 13059_2023_3132_MOESM7_ESM.xlsx]

## Sheet: Klenow_37C
Klenow_37C
Seq	Count
GGTAAAGCTGGCTTTCGAG	5785
AATACTGTTCAGGTAACAT	5765
GATTTGGATAAGATTACTG	5435
CATCAGAAGGACCTAATGC	5304
GAGTGTAAGCACTCCACCT	4997
ACACACAGAACCTTCCGAG	4943
CATTGCAGATGTCAAGACC	4863
GTTGACTGACAATGAGTCG	4809
AGGTGTGGGTTATTGACCA	4737
TCTCTGGGGTATCATGGAG	4560
AGTGATGTGCTCTCAGCCA	4404
CAGGCAATGAGGATAGGGG	3963
AAACGCCGATTCCTGCTCG	3955
ATCCACTCACAGTTTCCAT	3935
ATGCTGAACGGGAACGTCT	3912
CGAGCATTTATAAACATCG	3910
GTATTTGAGGAACTACCTG	3896
AACAGCACAAGTTAGACAC	3780
ATTAGTGCGGAATAAGAGT	3744
TAAATTGGAAAACCCACGG	3625
CTTACCATCACTGTCAGAG	3583
TTTGCTGCGTATTAAAGGG	3520
GTGCCCTATGAGCCGCCTG	3516
GCCATGATTGAGAAACTCG	3482
GTGATCACCAGGATCATCA	3477
GGCTGACTTACATCAACCA	3473
GCCATGAACGTGACCCGAA	3425
ACACGCTAGTGGACCCCGA	3419
CACCTGGGAAGTTCCGCCA	3381
CTGTGAAAAGAAATCATAG	3354
GAATCGTAACCTCGCCATT	3347
TGCCTGGGCTTCGGCCCTG	3342
GAATCAATACTAATCACAC	3321
AGCCACGGGAACACATGGT	3181
TGCCAGAGGAAAGTAGCCG	3179
GTGGATTGTCCTGTTTGCG	3155
TCTCTCCTACCTGTCCACC	3132
AAGCCCATTAGTCCTGTCA	3110
AAGGATTCATGAACCAGCG	3096
AAAATCTCAAAAAACGCGG	3092
AAGCACATGAAGCCGAGCG	3086
CTCCTTTGATAGCCAACAC	3068
GATCTTGAACCGTCTGTGG	3066
CAACAGAGAAGTTGCCAAG	3033
AGCATGAGTCTATCAGATG	3021
ACAATGGCAAGTTCTACGT	2979
GGCAACTACCCAAAACCAT	2944
CCAGATTGCATCAACGTCG	2939
CATTACCTGGGACTAGACA	2922
TATAGCTTCCCATTGACCG	2920
AAAACCCAAGAAACCAACA	2912
CTGAACCAGACTTTGCACC	2895
ACTGACCCATGTGAAACCA	2891
CATACATAGAAGATCACAG	2887
TGACAATAGGTGTTTGACC	2871
ATTATGGCAGGTTGTTACG	2854
CTCCACTCACAAGATCGTG	2799
AAGAAAACTGAGAATAACC	2795
TGTCCCGCTAGCGTCACGT	2788
GCTAGGCATGATTGACCGC	2777
CTGCGGACTCGTTCTCAGG	2738
TGATTTAAAGACTCAGGCG	2737
TAGGGAGTGAAATTCCTGT	2698
CATGTGACGATGTAAGACA	2681
TTCTGGAGTACTGTAGTGG	2670
TCCAAAGGCATGAAACTGG	2661
AATATGTACAAATGATGGG	2655
ACAGGGTCAGTGACCCTAG	2645
AGGATGCAAAGCATCGCAT	2639
GCGGGGACTTCTCGGTCCG	2601
GTATTGTGGTGTCGTCAAC	2593
CTACGATAAGTGATCTCAA	2589
ATTTAGGCATTGAAAAACA	2581
GGCTCCAAAGAAATACCAA	2577
TCTACCTGACCAATCGATG	2569
CATAGAGGCCAGCTAAACA	2566
TTACTGCAATGCTCGCTGG	2536
AAAAGATCAGTATTAACAG	2532
CAATGGGGTAACGAACCGC	2525
CATCACCAAGTTCGCATGT	2506
GAACAGTCCAGCCCCGCAG	2400
TGACCTTAACTCAAATGGT	2384
CCAGCAAATGGCCTCACTG	2374
CACCACCTGAAGTGACTCG	2370
GAAGTGGAGCCAAGATACG	2360
ATGGAATCGTACAAATACA	2355
GTTTGGAGAATTCCGAACT	2326
AGCGGCGTGATGAAATGCT	2319
CAGGGCATGAAAATCAACA	2317
CTACCCCAACAGCGACATG	2312
CAACACCACAAATCAGCAA	2303
ACTGGAAAGTCTATTGTGA	2298
ACCTACCTGAATAACACAC	2263
CGACAGATAGAGGACCGTG	2249
GATGCCTATTACTGCACTG	2244
GACGCATACTGACCACTCG	2243
AAATGTCAGACAAGCTCAA	2235
AGGCCTTCACTCGCGCCAG	2229
GGTTAACATTAGACACCAA	2221
GAATACATAAGTAGCCGCA	2189
GTGTATCCAGGTGTAACGA	2177
ACAAGTTCGTGAGTCCCGT	2146
TTATCTATAAGACACCTTG	2128
AAGGAAGATGTACCCATGT	2098
TCGGGATCTGCCTTCACCA	2097
GCACAGTAGAACTAAGGGT	2082
TTACCAAGGCCCATACAGT	2073
TGCAAGCCAGAAATTGACA	2068
GAAGACTTATTAACAGTGG	2066
GTGTTGATTGGGTACAATG	2061
GGCCCATAATCGAGCCCAG	2046
TTACAAAGCTTCTTTAGCG	2041
TGGAGTAGTACCTAAGATG	2039
TGACACCACACAGAAACCA	2038
TGAAGCAGGGAACTTTGGT	2025
CAGGGGGTAGATTGCCTCG	2013
CAAGGCTATTCAGTGTGCG	2008
GCCCCAACGAGTGTGCCTG	1994
TACCTAGATTCTACCATCA	1987
TGTGAGTAGAATCATTCAA	1984
AGCGCTGCTCAGATAGCGA	1957
CAATCATGACGATCCCACA	1957
CATCTTCATAGGCGTTCAG	1945
GGTACTGATTATGGCACTC	1943
CTCATACAAGGTTTCACTG	1940
TTCGCCAGAAAAACAAACG	1930
CCTATCAACCCATCAAGGA	1909
GGTCATTTACCATGACCTG	1907
CACCGCAGCTAAAACACTC	1895
ATGCTTTGATTTATATGCA	1870
TGTCCAGTGTGTTACACCC	1869
AGTCCAAGAGTGATAAGGT	1868
GACGACCATCATTTACCTA	1860
ATTGGTACGGTTCTCCATG	1815
CGTCCTTACAGCATATAGG	1812
TACAGTACAAATCATGGAA	1795
GAAACCTACAACTCATGGA	1794
GAAATCTCATCACTATCTG	1783
CTTAATTCAGCCCTCAGCA	1747
ATACAACAAGGCATAATCG	1741
AAAACTGCCAACCAACTGA	1735
TTGTGTCCATGATCGACAA	1722
GAGCTGTTTGACAAAGTGG	1711
CACCACTTCTTAACCAAGG	1698
TCCTGTGGAACATACCATG	1695
GGTATTGGAATAACTCACA	1691
ACCGATCACCGTACCCACA	1689
GATGTGAGTGGATCTATCG	1683
TGGTGGAATTCAGTTGCAG	1670
CAGGTGGTGAAAATAACTC	1665
GACCCATGATCCCATACTT	1665
GCTCAGGGTTACCGAAGAG	1642
TCTTGATCAGAGAAATGAG	1629
CATCCGTCCCATTACTACG	1617
GCCCGCACACGCAGCACGA	1607
GACGTGCGAAAACAAGATG	1604
GAGCGAGGCCACGCACCAG	1597
TAGCTGCTGTAAATCGCAT	1596
ACAGCAAGATTCTTTGAAG	1590
TGCAGTAAAAGTAACCCCG	1580
GATAATCTAAAATGCCCTG	1549
TGTAACATTATTCACACTG	1547
CATTGTTCAATATCGTCCG	1515
AGGAGCCAACATAACAGAT	1485
CTTACCTGAATCAATACTG	1479
TAAAGTTGGTGGTACATCA	1445
TCACGCAGACGGTGCTCTG	1401
GTTCTACTCAGAAATGTAG	1399
CTGCGCCTCAATCACACAG	1392
CCTGACAGTCAAAAAGAGA	1390
TGGAAGGTACGGACACTGA	1307
TACTTTCAAACCGCAGAGA	1301
GGTCACGAAGGAAAGAGCG	1287
GTTCCGTGACAGACACTGT	1285
TTGGTACTGGATCACATTG	1216
TGGTGTGAAAATACATCGA	1161
TAAGGTAGGATATAAACTG	1147
GAGTTGGGATACAGCTACG	1137
GTGCAACAACTTACACCTG	1135
GACGGTGGTTACAACACGC	1073
TCCAGACTTACCTATCAGT	1041
AGGAAAGAGTCTACTGTCG	1040
TAGGAACGTGAGTTAAGCA	1038
GGGTAGTGATGGCGGACCG	1026
CCCAGGTCACCAATTGTGG	1011
CATAGTCAGTATTGAACAG	996
GCAGCTGGAGGATGGACAC	948
TGTGTGAGATGGTCAAGCA	794
GAAGTGATCAATGCACACA	779
CAGCGGCAGTGGGTACCGT	755
TGGCTGAGCTATACACTAG	17
GGGACGCTTAGCTCAGGAG	9

## Sheet: Klenow_exo_37C
Klenow_exo_37C
Seq	Count
GGTAAAGCTGGCTTTCGAG	4550
AATACTGTTCAGGTAACAT	4507
TCTCTGGGGTATCATGGAG	4453
CATCAGAAGGACCTAATGC	4373
GATTTGGATAAGATTACTG	4285
ACACACAGAACCTTCCGAG	3977
CATTGCAGATGTCAAGACC	3911
GTTGACTGACAATGAGTCG	3720
AGGTGTGGGTTATTGACCA	3611
GAGTGTAAGCACTCCACCT	3593
GTATTTGAGGAACTACCTG	3488
CAGGCAATGAGGATAGGGG	3457
CTTACCATCACTGTCAGAG	3233
ATCCACTCACAGTTTCCAT	3168
AGTGATGTGCTCTCAGCCA	3142
CGAGCATTTATAAACATCG	3117
AAACGCCGATTCCTGCTCG	3088
TTTGCTGCGTATTAAAGGG	3041
GCCATGATTGAGAAACTCG	2981
GGCTGACTTACATCAACCA	2900
TAAATTGGAAAACCCACGG	2899
ATTAGTGCGGAATAAGAGT	2884
TGCCTGGGCTTCGGCCCTG	2867
GAATCAATACTAATCACAC	2820
GCCATGAACGTGACCCGAA	2793
ATGCTGAACGGGAACGTCT	2780
CATACATAGAAGATCACAG	2738
GTGATCACCAGGATCATCA	2723
CACCTGGGAAGTTCCGCCA	2689
TCTCTCCTACCTGTCCACC	2648
GAATCGTAACCTCGCCATT	2622
ACACGCTAGTGGACCCCGA	2607
AACAGCACAAGTTAGACAC	2560
AAGCACATGAAGCCGAGCG	2540
AGCCACGGGAACACATGGT	2523
ATGGAATCGTACAAATACA	2518
ACTGACCCATGTGAAACCA	2473
GATCTTGAACCGTCTGTGG	2473
AAGAAAACTGAGAATAACC	2465
CATTACCTGGGACTAGACA	2451
AAAATCTCAAAAAACGCGG	2422
AAGGATTCATGAACCAGCG	2380
GTGGATTGTCCTGTTTGCG	2354
TGCCAGAGGAAAGTAGCCG	2318
CCAGATTGCATCAACGTCG	2298
AAGCCCATTAGTCCTGTCA	2289
GTGCCCTATGAGCCGCCTG	2286
CTGTGAAAAGAAATCATAG	2280
CTGAACCAGACTTTGCACC	2276
AGCATGAGTCTATCAGATG	2261
TCTACCTGACCAATCGATG	2245
CTCCTTTGATAGCCAACAC	2242
CTCCACTCACAAGATCGTG	2229
GCGGGGACTTCTCGGTCCG	2227
GCTAGGCATGATTGACCGC	2221
TTCTGGAGTACTGTAGTGG	2220
CCAGCAAATGGCCTCACTG	2182
AGGATGCAAAGCATCGCAT	2174
ACAATGGCAAGTTCTACGT	2153
GGCAACTACCCAAAACCAT	2139
CATAGAGGCCAGCTAAACA	2118
CAACAGAGAAGTTGCCAAG	2080
TATAGCTTCCCATTGACCG	2080
TAGGGAGTGAAATTCCTGT	2079
ACAGGGTCAGTGACCCTAG	2074
TGATTTAAAGACTCAGGCG	2072
ATTATGGCAGGTTGTTACG	2062
CTGCGGACTCGTTCTCAGG	2049
ATTTAGGCATTGAAAAACA	2038
GTATTGTGGTGTCGTCAAC	2036
CAACACCACAAATCAGCAA	2026
CTACGATAAGTGATCTCAA	2021
AAAAGATCAGTATTAACAG	1981
GCACAGTAGAACTAAGGGT	1951
CAGGGGGTAGATTGCCTCG	1934
TGTCCCGCTAGCGTCACGT	1930
CATGTGACGATGTAAGACA	1928
GTTTGGAGAATTCCGAACT	1923
CAGGGCATGAAAATCAACA	1917
GGTTAACATTAGACACCAA	1917
GGCTCCAAAGAAATACCAA	1905
GAAGACTTATTAACAGTGG	1903
TGACAATAGGTGTTTGACC	1902
GTGTATCCAGGTGTAACGA	1897
AATATGTACAAATGATGGG	1890
ACCTACCTGAATAACACAC	1887
CGACAGATAGAGGACCGTG	1852
AGGCCTTCACTCGCGCCAG	1838
CAATGGGGTAACGAACCGC	1824
AAAACCCAAGAAACCAACA	1823
GGCCCATAATCGAGCCCAG	1810
TGAAGCAGGGAACTTTGGT	1799
TGACCTTAACTCAAATGGT	1779
GTGTTGATTGGGTACAATG	1774
AGCGGCGTGATGAAATGCT	1756
GAATACATAAGTAGCCGCA	1746
TTACTGCAATGCTCGCTGG	1739
GAAGTGGAGCCAAGATACG	1718
ACAAGTTCGTGAGTCCCGT	1717
TCCAAAGGCATGAAACTGG	1716
TTATCTATAAGACACCTTG	1712
TTACCAAGGCCCATACAGT	1709
CATCTTCATAGGCGTTCAG	1707
GGTACTGATTATGGCACTC	1694
CAAGGCTATTCAGTGTGCG	1685
CTACCCCAACAGCGACATG	1675
GAACAGTCCAGCCCCGCAG	1674
ACTGGAAAGTCTATTGTGA	1644
AAAACTGCCAACCAACTGA	1631
AAATGTCAGACAAGCTCAA	1619
TGTGAGTAGAATCATTCAA	1617
TGACACCACACAGAAACCA	1603
GATGTGAGTGGATCTATCG	1595
GAAATCTCATCACTATCTG	1590
TGCAAGCCAGAAATTGACA	1584
TCGGGATCTGCCTTCACCA	1576
TTCGCCAGAAAAACAAACG	1555
GACGACCATCATTTACCTA	1552
AAGGAAGATGTACCCATGT	1518
AGTCCAAGAGTGATAAGGT	1507
GACGCATACTGACCACTCG	1486
CATCACCAAGTTCGCATGT	1478
GATGCCTATTACTGCACTG	1473
TTACAAAGCTTCTTTAGCG	1473
TGGTGGAATTCAGTTGCAG	1471
CACCACCTGAAGTGACTCG	1443
CTTAATTCAGCCCTCAGCA	1440
TACCTAGATTCTACCATCA	1431
TACAGTACAAATCATGGAA	1416
GAAACCTACAACTCATGGA	1386
TGTAACATTATTCACACTG	1384
GGTCATTTACCATGACCTG	1376
GAGCTGTTTGACAAAGTGG	1373
CAATCATGACGATCCCACA	1371
GGTATTGGAATAACTCACA	1370
CTCATACAAGGTTTCACTG	1369
ATTGGTACGGTTCTCCATG	1361
GCCCCAACGAGTGTGCCTG	1352
AGGAGCCAACATAACAGAT	1345
ACAGCAAGATTCTTTGAAG	1343
CCTATCAACCCATCAAGGA	1338
GAGCGAGGCCACGCACCAG	1336
GCTCAGGGTTACCGAAGAG	1332
TGGAGTAGTACCTAAGATG	1332
TTGTGTCCATGATCGACAA	1331
GCCCGCACACGCAGCACGA	1302
CAGGTGGTGAAAATAACTC	1298
ATGCTTTGATTTATATGCA	1295
TAGCTGCTGTAAATCGCAT	1293
ACCGATCACCGTACCCACA	1288
TGTCCAGTGTGTTACACCC	1274
GACGTGCGAAAACAAGATG	1263
CGTCCTTACAGCATATAGG	1252
CTGCGCCTCAATCACACAG	1252
CCTGACAGTCAAAAAGAGA	1248
CACCGCAGCTAAAACACTC	1206
AGCGCTGCTCAGATAGCGA	1189
TGCAGTAAAAGTAACCCCG	1187
GATAATCTAAAATGCCCTG	1186
CATCCGTCCCATTACTACG	1167
ATACAACAAGGCATAATCG	1143
TCACGCAGACGGTGCTCTG	1137
TCCTGTGGAACATACCATG	1092
CACCACTTCTTAACCAAGG	1083
TGGAAGGTACGGACACTGA	1070
GACCCATGATCCCATACTT	1061
CTTACCTGAATCAATACTG	1054
TACTTTCAAACCGCAGAGA	1033
AGGAAAGAGTCTACTGTCG	1030
GAGTTGGGATACAGCTACG	1016
TGGTGTGAAAATACATCGA	1013
TCTTGATCAGAGAAATGAG	1004
CATTGTTCAATATCGTCCG	1003
GTGCAACAACTTACACCTG	998
GGGTAGTGATGGCGGACCG	995
GTTCCGTGACAGACACTGT	966
CAGCGGCAGTGGGTACCGT	960
GGTCACGAAGGAAAGAGCG	935
TAAAGTTGGTGGTACATCA	914
GCAGCTGGAGGATGGACAC	894
TTGGTACTGGATCACATTG	888
GTTCTACTCAGAAATGTAG	884
TAGGAACGTGAGTTAAGCA	860
TAAGGTAGGATATAAACTG	820
CCCAGGTCACCAATTGTGG	814
TCCAGACTTACCTATCAGT	747
CATAGTCAGTATTGAACAG	665
GAAGTGATCAATGCACACA	657
GACGGTGGTTACAACACGC	649
TGTGTGAGATGGTCAAGCA	444
TGGCTGAGCTATACACTAG	23
GGGACGCTTAGCTCAGGAG	8

## Sheet: NEB_Q5_Ultra_II_37C
NEB_Q5_Ultra_II_37C
Seq	Count
GCCCGCACACGCAGCACGA	3065
AGCGGCGTGATGAAATGCT	2843
AATACTGTTCAGGTAACAT	2684
ACAATGGCAAGTTCTACGT	2657
GTTCTACTCAGAAATGTAG	2627
CATCAGAAGGACCTAATGC	2568
CAATCATGACGATCCCACA	2540
AAACGCCGATTCCTGCTCG	2514
GATGCCTATTACTGCACTG	2510
ATGCTTTGATTTATATGCA	2505
GTTTGGAGAATTCCGAACT	2460
CATAGTCAGTATTGAACAG	2456
CATTGTTCAATATCGTCCG	2431
ATGCTGAACGGGAACGTCT	2385
TGTCCAGTGTGTTACACCC	2377
TGTAACATTATTCACACTG	2362
CTGCGCCTCAATCACACAG	2361
ATGGAATCGTACAAATACA	2355
CAGCGGCAGTGGGTACCGT	2347
TCTACCTGACCAATCGATG	2319
TGCCTGGGCTTCGGCCCTG	2295
GAATCAATACTAATCACAC	2276
TACCTAGATTCTACCATCA	2272
GAGTGTAAGCACTCCACCT	2260
TGGTGGAATTCAGTTGCAG	2256
CATCTTCATAGGCGTTCAG	2245
TAGCTGCTGTAAATCGCAT	2201
CTCCTTTGATAGCCAACAC	2185
TAAGGTAGGATATAAACTG	2164
CACCACCTGAAGTGACTCG	2153
TACTTTCAAACCGCAGAGA	2153
CGACAGATAGAGGACCGTG	2149
GAAACCTACAACTCATGGA	2135
TTCTGGAGTACTGTAGTGG	2121
ACAGGGTCAGTGACCCTAG	2116
CGTCCTTACAGCATATAGG	2083
CTGAACCAGACTTTGCACC	2081
GGTACTGATTATGGCACTC	2077
GACGACCATCATTTACCTA	2070
ACTGACCCATGTGAAACCA	2056
GCTAGGCATGATTGACCGC	2047
CATACATAGAAGATCACAG	2039
TCTCTCCTACCTGTCCACC	2035
GTGTTGATTGGGTACAATG	2008
GTTCCGTGACAGACACTGT	1997
AAAATCTCAAAAAACGCGG	1996
TACAGTACAAATCATGGAA	1984
TGATTTAAAGACTCAGGCG	1982
CCAGATTGCATCAACGTCG	1971
GTATTTGAGGAACTACCTG	1970
GGCTCCAAAGAAATACCAA	1944
GCAGCTGGAGGATGGACAC	1931
TGCCAGAGGAAAGTAGCCG	1926
TGGTGTGAAAATACATCGA	1913
AAGGAAGATGTACCCATGT	1900
ATCCACTCACAGTTTCCAT	1884
GGTATTGGAATAACTCACA	1878
GCCATGATTGAGAAACTCG	1870
AGGAAAGAGTCTACTGTCG	1869
AGTGATGTGCTCTCAGCCA	1863
TCCTGTGGAACATACCATG	1863
TTACTGCAATGCTCGCTGG	1863
GACGCATACTGACCACTCG	1860
ATTATGGCAGGTTGTTACG	1848
ACACACAGAACCTTCCGAG	1841
CTTACCATCACTGTCAGAG	1837
GGCTGACTTACATCAACCA	1830
CACCGCAGCTAAAACACTC	1828
AAGAAAACTGAGAATAACC	1827
ACCTACCTGAATAACACAC	1827
GGGTAGTGATGGCGGACCG	1816
GAATCGTAACCTCGCCATT	1810
TTGGTACTGGATCACATTG	1807
TATAGCTTCCCATTGACCG	1799
TGACCTTAACTCAAATGGT	1798
CGAGCATTTATAAACATCG	1775
TTGTGTCCATGATCGACAA	1774
GATAATCTAAAATGCCCTG	1770
TGTCCCGCTAGCGTCACGT	1760
GTGCCCTATGAGCCGCCTG	1752
AGGTGTGGGTTATTGACCA	1749
CTCATACAAGGTTTCACTG	1740
CTCCACTCACAAGATCGTG	1740
TGGAAGGTACGGACACTGA	1739
GACCCATGATCCCATACTT	1732
TAGGGAGTGAAATTCCTGT	1729
TTACCAAGGCCCATACAGT	1697
CTGTGAAAAGAAATCATAG	1695
TCGGGATCTGCCTTCACCA	1688
GAAGTGATCAATGCACACA	1683
TGAAGCAGGGAACTTTGGT	1664
GTGCAACAACTTACACCTG	1652
GAAGTGGAGCCAAGATACG	1648
GGTCACGAAGGAAAGAGCG	1645
AGGATGCAAAGCATCGCAT	1643
GACGTGCGAAAACAAGATG	1638
AAATGTCAGACAAGCTCAA	1637
GGCAACTACCCAAAACCAT	1637
ATTAGTGCGGAATAAGAGT	1625
CAACACCACAAATCAGCAA	1622
GCGGGGACTTCTCGGTCCG	1621
TGACACCACACAGAAACCA	1613
TGGAGTAGTACCTAAGATG	1613
AAAACCCAAGAAACCAACA	1611
GAATACATAAGTAGCCGCA	1611
ACACGCTAGTGGACCCCGA	1608
GAGCTGTTTGACAAAGTGG	1606
TAGGAACGTGAGTTAAGCA	1596
ATTGGTACGGTTCTCCATG	1594
CATAGAGGCCAGCTAAACA	1594
CATCCGTCCCATTACTACG	1594
TCACGCAGACGGTGCTCTG	1591
CATCACCAAGTTCGCATGT	1590
GTATTGTGGTGTCGTCAAC	1590
TCCAAAGGCATGAAACTGG	1588
CCAGCAAATGGCCTCACTG	1577
TAAATTGGAAAACCCACGG	1566
AAGCACATGAAGCCGAGCG	1565
GCACAGTAGAACTAAGGGT	1557
ACTGGAAAGTCTATTGTGA	1556
GATTTGGATAAGATTACTG	1555
GATGTGAGTGGATCTATCG	1554
AGCATGAGTCTATCAGATG	1552
CCTGACAGTCAAAAAGAGA	1552
CAAGGCTATTCAGTGTGCG	1551
GAAATCTCATCACTATCTG	1549
ACAGCAAGATTCTTTGAAG	1548
CAGGGGGTAGATTGCCTCG	1546
ATACAACAAGGCATAATCG	1540
GTGTATCCAGGTGTAACGA	1536
AGCGCTGCTCAGATAGCGA	1523
TGTGTGAGATGGTCAAGCA	1498
ACCGATCACCGTACCCACA	1494
GTTGACTGACAATGAGTCG	1488
TTCGCCAGAAAAACAAACG	1458
TGCAAGCCAGAAATTGACA	1453
CATTGCAGATGTCAAGACC	1442
GCTCAGGGTTACCGAAGAG	1442
AAGCCCATTAGTCCTGTCA	1433
CATGTGACGATGTAAGACA	1432
AAGGATTCATGAACCAGCG	1430
AGTCCAAGAGTGATAAGGT	1425
TAAAGTTGGTGGTACATCA	1417
AACAGCACAAGTTAGACAC	1409
ACAAGTTCGTGAGTCCCGT	1407
CATTACCTGGGACTAGACA	1401
CACCACTTCTTAACCAAGG	1396
CTTAATTCAGCCCTCAGCA	1396
GTGATCACCAGGATCATCA	1373
GAACAGTCCAGCCCCGCAG	1371
CTACGATAAGTGATCTCAA	1364
TGCAGTAAAAGTAACCCCG	1349
AGGAGCCAACATAACAGAT	1347
TTTGCTGCGTATTAAAGGG	1347
GAGCGAGGCCACGCACCAG	1346
AGGCCTTCACTCGCGCCAG	1341
AAAACTGCCAACCAACTGA	1322
ATTTAGGCATTGAAAAACA	1316
GTGGATTGTCCTGTTTGCG	1316
CCCAGGTCACCAATTGTGG	1315
CTACCCCAACAGCGACATG	1301
GAAGACTTATTAACAGTGG	1286
GGCCCATAATCGAGCCCAG	1286
GCCCCAACGAGTGTGCCTG	1278
CACCTGGGAAGTTCCGCCA	1257
CAGGTGGTGAAAATAACTC	1255
CTGCGGACTCGTTCTCAGG	1254
GACGGTGGTTACAACACGC	1251
TTACAAAGCTTCTTTAGCG	1239
AGCCACGGGAACACATGGT	1229
TCCAGACTTACCTATCAGT	1226
GGTTAACATTAGACACCAA	1223
CTTACCTGAATCAATACTG	1209
TCTCTGGGGTATCATGGAG	1202
TGACAATAGGTGTTTGACC	1181
AAAAGATCAGTATTAACAG	1177
TTATCTATAAGACACCTTG	1173
GATCTTGAACCGTCTGTGG	1169
CCTATCAACCCATCAAGGA	1168
CAATGGGGTAACGAACCGC	1166
GCCATGAACGTGACCCGAA	1152
GAGTTGGGATACAGCTACG	1125
CAACAGAGAAGTTGCCAAG	1110
CAGGGCATGAAAATCAACA	1110
AATATGTACAAATGATGGG	1084
TCTTGATCAGAGAAATGAG	1057
GGTAAAGCTGGCTTTCGAG	981
CAGGCAATGAGGATAGGGG	967
TGTGAGTAGAATCATTCAA	867
GGTCATTTACCATGACCTG	780
GGGACGCTTAGCTCAGGAG	201
TGGCTGAGCTATACACTAG	30

## Sheet: Klenow_70C
Klenow_70C
Seq	Count
AATACTGTTCAGGTAACAT	7878
GATTTGGATAAGATTACTG	7832
GGTAAAGCTGGCTTTCGAG	6728
TCTCTGGGGTATCATGGAG	5435
ATTAGTGCGGAATAAGAGT	5132
AGGTGTGGGTTATTGACCA	5075
ACACACAGAACCTTCCGAG	4949
CAGGCAATGAGGATAGGGG	4926
TGCCTGGGCTTCGGCCCTG	4872
TAAATTGGAAAACCCACGG	4629
GTTGACTGACAATGAGTCG	4445
GTATTTGAGGAACTACCTG	4420
ATCCACTCACAGTTTCCAT	4329
CATCAGAAGGACCTAATGC	4163
GAATCAATACTAATCACAC	4067
CATACATAGAAGATCACAG	3962
GTGCCCTATGAGCCGCCTG	3944
AAGAAAACTGAGAATAACC	3769
GGCTGACTTACATCAACCA	3736
TAGGGAGTGAAATTCCTGT	3545
AGTGATGTGCTCTCAGCCA	3530
GTGGATTGTCCTGTTTGCG	3526
AATATGTACAAATGATGGG	3485
ATGCTGAACGGGAACGTCT	3481
CTGTGAAAAGAAATCATAG	3406
GCCATGAACGTGACCCGAA	3384
AGCATGAGTCTATCAGATG	3380
GCCATGATTGAGAAACTCG	3372
GTATTGTGGTGTCGTCAAC	3350
GTGATCACCAGGATCATCA	3286
ATTATGGCAGGTTGTTACG	3273
TTTGCTGCGTATTAAAGGG	3147
AAAAGATCAGTATTAACAG	3102
ACTGACCCATGTGAAACCA	2922
ATTTAGGCATTGAAAAACA	2908
CGAGCATTTATAAACATCG	2835
CCAGATTGCATCAACGTCG	2819
GCGGGGACTTCTCGGTCCG	2818
GTGTATCCAGGTGTAACGA	2723
TGTCCCGCTAGCGTCACGT	2712
GAACAGTCCAGCCCCGCAG	2622
GAGTGTAAGCACTCCACCT	2610
ATGCTTTGATTTATATGCA	2602
TATAGCTTCCCATTGACCG	2588
AAAATCTCAAAAAACGCGG	2547
CACCTGGGAAGTTCCGCCA	2531
TCTCTCCTACCTGTCCACC	2510
TGATTTAAAGACTCAGGCG	2496
CATTACCTGGGACTAGACA	2488
GAATCGTAACCTCGCCATT	2463
AAGGATTCATGAACCAGCG	2459
GGTACTGATTATGGCACTC	2435
GTGTTGATTGGGTACAATG	2432
TTCTGGAGTACTGTAGTGG	2419
ACAGGGTCAGTGACCCTAG	2324
CAGGGGGTAGATTGCCTCG	2308
CCAGCAAATGGCCTCACTG	2300
GAAGACTTATTAACAGTGG	2293
AGGATGCAAAGCATCGCAT	2292
GGCCCATAATCGAGCCCAG	2279
CTTACCATCACTGTCAGAG	2262
CTGAACCAGACTTTGCACC	2243
AAGGAAGATGTACCCATGT	2239
GATGTGAGTGGATCTATCG	2232
CATTGCAGATGTCAAGACC	2228
ACACGCTAGTGGACCCCGA	2207
CGACAGATAGAGGACCGTG	2206
AAAACCCAAGAAACCAACA	2197
AAGCCCATTAGTCCTGTCA	2190
GAAGTGGAGCCAAGATACG	2148
GAATACATAAGTAGCCGCA	2146
GCACAGTAGAACTAAGGGT	2111
ATGGAATCGTACAAATACA	2106
TCCAAAGGCATGAAACTGG	2083
CTGCGGACTCGTTCTCAGG	2076
AAGCACATGAAGCCGAGCG	2063
GGTATTGGAATAACTCACA	2023
TGCCAGAGGAAAGTAGCCG	2015
AAACGCCGATTCCTGCTCG	1981
ACAATGGCAAGTTCTACGT	1979
GTTTGGAGAATTCCGAACT	1972
TGACAATAGGTGTTTGACC	1954
ACCTACCTGAATAACACAC	1946
ATTGGTACGGTTCTCCATG	1923
TGGAGTAGTACCTAAGATG	1905
GATAATCTAAAATGCCCTG	1903
AGTCCAAGAGTGATAAGGT	1897
GCTAGGCATGATTGACCGC	1895
TGTCCAGTGTGTTACACCC	1879
TGACCTTAACTCAAATGGT	1842
CATGTGACGATGTAAGACA	1832
TACAGTACAAATCATGGAA	1823
TACCTAGATTCTACCATCA	1805
TGTAACATTATTCACACTG	1762
AGCGGCGTGATGAAATGCT	1752
GATGCCTATTACTGCACTG	1740
CAATGGGGTAACGAACCGC	1730
TGAAGCAGGGAACTTTGGT	1722
ACCGATCACCGTACCCACA	1703
GGCAACTACCCAAAACCAT	1611
TGCAGTAAAAGTAACCCCG	1604
TTATCTATAAGACACCTTG	1599
GGCTCCAAAGAAATACCAA	1580
AGCCACGGGAACACATGGT	1542
GCCCCAACGAGTGTGCCTG	1534
TGTGAGTAGAATCATTCAA	1521
AGGCCTTCACTCGCGCCAG	1489
CATTGTTCAATATCGTCCG	1479
GCCCGCACACGCAGCACGA	1478
GGGTAGTGATGGCGGACCG	1459
AACAGCACAAGTTAGACAC	1454
TCCTGTGGAACATACCATG	1435
TAAGGTAGGATATAAACTG	1425
GAGCGAGGCCACGCACCAG	1418
AAAACTGCCAACCAACTGA	1407
GGTCATTTACCATGACCTG	1406
CTACGATAAGTGATCTCAA	1405
GGTTAACATTAGACACCAA	1404
CAAGGCTATTCAGTGTGCG	1403
CACCACCTGAAGTGACTCG	1401
GACCCATGATCCCATACTT	1396
CAATCATGACGATCCCACA	1373
GAAATCTCATCACTATCTG	1371
GTTCCGTGACAGACACTGT	1343
AAATGTCAGACAAGCTCAA	1339
TGGTGGAATTCAGTTGCAG	1335
ACAAGTTCGTGAGTCCCGT	1330
TCGGGATCTGCCTTCACCA	1319
TCTTGATCAGAGAAATGAG	1299
CAGGTGGTGAAAATAACTC	1298
CAGGGCATGAAAATCAACA	1295
ACTGGAAAGTCTATTGTGA	1282
GAAACCTACAACTCATGGA	1280
GCAGCTGGAGGATGGACAC	1271
GAGCTGTTTGACAAAGTGG	1228
GACGTGCGAAAACAAGATG	1217
AGGAAAGAGTCTACTGTCG	1215
TTACCAAGGCCCATACAGT	1195
TTCGCCAGAAAAACAAACG	1151
GACGCATACTGACCACTCG	1145
CATAGAGGCCAGCTAAACA	1133
TGACACCACACAGAAACCA	1133
GTTCTACTCAGAAATGTAG	1126
CAACAGAGAAGTTGCCAAG	1125
CATCCGTCCCATTACTACG	1096
GACGACCATCATTTACCTA	1089
TTACTGCAATGCTCGCTGG	1047
GATCTTGAACCGTCTGTGG	1037
GGTCACGAAGGAAAGAGCG	1033
TGGAAGGTACGGACACTGA	1033
ATACAACAAGGCATAATCG	1025
CATAGTCAGTATTGAACAG	1018
TGCAAGCCAGAAATTGACA	1011
CAACACCACAAATCAGCAA	991
GCTCAGGGTTACCGAAGAG	982
CTGCGCCTCAATCACACAG	977
CATCTTCATAGGCGTTCAG	963
AGGAGCCAACATAACAGAT	955
TGGTGTGAAAATACATCGA	950
CTCCTTTGATAGCCAACAC	942
GAGTTGGGATACAGCTACG	922
CTACCCCAACAGCGACATG	897
TCTACCTGACCAATCGATG	842
CCCAGGTCACCAATTGTGG	834
TTGGTACTGGATCACATTG	824
TTGTGTCCATGATCGACAA	817
GTGCAACAACTTACACCTG	812
TCCAGACTTACCTATCAGT	803
CAGCGGCAGTGGGTACCGT	790
CCTGACAGTCAAAAAGAGA	771
TCACGCAGACGGTGCTCTG	736
ACAGCAAGATTCTTTGAAG	733
CATCACCAAGTTCGCATGT	722
TTACAAAGCTTCTTTAGCG	706
CTCCACTCACAAGATCGTG	701
TAAAGTTGGTGGTACATCA	670
CTTACCTGAATCAATACTG	668
TACTTTCAAACCGCAGAGA	666
AGCGCTGCTCAGATAGCGA	608
CCTATCAACCCATCAAGGA	596
GACGGTGGTTACAACACGC	586
CACCACTTCTTAACCAAGG	583
TAGCTGCTGTAAATCGCAT	568
CGTCCTTACAGCATATAGG	536
TGTGTGAGATGGTCAAGCA	536
GAAGTGATCAATGCACACA	517
CTTAATTCAGCCCTCAGCA	494
CTCATACAAGGTTTCACTG	425
CACCGCAGCTAAAACACTC	396
TAGGAACGTGAGTTAAGCA	290
TGGCTGAGCTATACACTAG	18
GGGACGCTTAGCTCAGGAG	0

## Sheet: Klenow_exo_70C
Klenow_exo_70C
Seq	Count
AATACTGTTCAGGTAACAT	7521
GATTTGGATAAGATTACTG	6738
GGTAAAGCTGGCTTTCGAG	6090
TCTCTGGGGTATCATGGAG	5419
CATCAGAAGGACCTAATGC	5225
ATTAGTGCGGAATAAGAGT	5213
TAAATTGGAAAACCCACGG	4728
GTATTTGAGGAACTACCTG	4503
GTTGACTGACAATGAGTCG	4478
CAGGCAATGAGGATAGGGG	4376
AGGTGTGGGTTATTGACCA	4322
ATCCACTCACAGTTTCCAT	4208
CATACATAGAAGATCACAG	4000
GGCTGACTTACATCAACCA	3888
ACACACAGAACCTTCCGAG	3861
GAATCAATACTAATCACAC	3768
GTGCCCTATGAGCCGCCTG	3563
GTGGATTGTCCTGTTTGCG	3452
AAGAAAACTGAGAATAACC	3439
ATTATGGCAGGTTGTTACG	3368
TGCCTGGGCTTCGGCCCTG	3352
AATATGTACAAATGATGGG	3303
GTATTGTGGTGTCGTCAAC	3194
TTTGCTGCGTATTAAAGGG	3134
ATGCTGAACGGGAACGTCT	3133
GCCATGATTGAGAAACTCG	3119
ATTTAGGCATTGAAAAACA	3098
GTGATCACCAGGATCATCA	3034
GAATCGTAACCTCGCCATT	2996
AAAAGATCAGTATTAACAG	2911
AGCATGAGTCTATCAGATG	2842
AGTGATGTGCTCTCAGCCA	2833
GCGGGGACTTCTCGGTCCG	2821
CTGTGAAAAGAAATCATAG	2658
TCTCTCCTACCTGTCCACC	2638
ACTGACCCATGTGAAACCA	2582
GAGTGTAAGCACTCCACCT	2573
CGAGCATTTATAAACATCG	2548
CACCTGGGAAGTTCCGCCA	2542
GCTAGGCATGATTGACCGC	2525
AAGCCCATTAGTCCTGTCA	2523
GTGTTGATTGGGTACAATG	2517
GATGTGAGTGGATCTATCG	2511
GAAGACTTATTAACAGTGG	2501
CTTACCATCACTGTCAGAG	2455
TAGGGAGTGAAATTCCTGT	2439
GCACAGTAGAACTAAGGGT	2342
CCAGATTGCATCAACGTCG	2304
GCCATGAACGTGACCCGAA	2304
CTGCGGACTCGTTCTCAGG	2293
CATTACCTGGGACTAGACA	2279
ATGGAATCGTACAAATACA	2260
GAAGTGGAGCCAAGATACG	2189
TGATTTAAAGACTCAGGCG	2189
AAGGAAGATGTACCCATGT	2188
GTTTGGAGAATTCCGAACT	2144
TGTCCCGCTAGCGTCACGT	2117
AAGGATTCATGAACCAGCG	2109
AGGATGCAAAGCATCGCAT	2097
TATAGCTTCCCATTGACCG	2083
TGTAACATTATTCACACTG	2067
TTCTGGAGTACTGTAGTGG	2066
AAAATCTCAAAAAACGCGG	2059
AACAGCACAAGTTAGACAC	2045
CATGTGACGATGTAAGACA	2038
GTGTATCCAGGTGTAACGA	2026
GGCCCATAATCGAGCCCAG	2019
GGTACTGATTATGGCACTC	2018
AGCCACGGGAACACATGGT	2002
GGCAACTACCCAAAACCAT	2002
GAGCGAGGCCACGCACCAG	1989
AAACGCCGATTCCTGCTCG	1968
GAATACATAAGTAGCCGCA	1950
TGACAATAGGTGTTTGACC	1932
TGCCAGAGGAAAGTAGCCG	1925
ACCTACCTGAATAACACAC	1924
ACAGGGTCAGTGACCCTAG	1922
ACACGCTAGTGGACCCCGA	1890
AGTCCAAGAGTGATAAGGT	1890
TTATCTATAAGACACCTTG	1883
ATTGGTACGGTTCTCCATG	1866
CGACAGATAGAGGACCGTG	1852
GATGCCTATTACTGCACTG	1834
TGTGAGTAGAATCATTCAA	1827
GGCTCCAAAGAAATACCAA	1781
CATTGCAGATGTCAAGACC	1775
ACAATGGCAAGTTCTACGT	1757
ATGCTTTGATTTATATGCA	1721
TGAAGCAGGGAACTTTGGT	1703
TACCTAGATTCTACCATCA	1685
TCCAAAGGCATGAAACTGG	1673
CCAGCAAATGGCCTCACTG	1645
GACGTGCGAAAACAAGATG	1636
GAAATCTCATCACTATCTG	1613
CAATGGGGTAACGAACCGC	1603
CAGGGCATGAAAATCAACA	1581
AAAACCCAAGAAACCAACA	1580
GAACAGTCCAGCCCCGCAG	1576
GGTATTGGAATAACTCACA	1555
AGGCCTTCACTCGCGCCAG	1551
CAGGGGGTAGATTGCCTCG	1539
TGACCTTAACTCAAATGGT	1533
TACAGTACAAATCATGGAA	1520
GAAACCTACAACTCATGGA	1498
TGGAGTAGTACCTAAGATG	1462
TAAGGTAGGATATAAACTG	1454
AAATGTCAGACAAGCTCAA	1438
GCCCGCACACGCAGCACGA	1436
AGCGGCGTGATGAAATGCT	1435
GGTCATTTACCATGACCTG	1434
CTACGATAAGTGATCTCAA	1432
TGGTGGAATTCAGTTGCAG	1420
GGTTAACATTAGACACCAA	1405
TGCAGTAAAAGTAACCCCG	1391
TCCTGTGGAACATACCATG	1390
GCAGCTGGAGGATGGACAC	1328
CTGAACCAGACTTTGCACC	1298
CAATCATGACGATCCCACA	1276
TGTCCAGTGTGTTACACCC	1268
GACGCATACTGACCACTCG	1263
TTACTGCAATGCTCGCTGG	1260
GGGTAGTGATGGCGGACCG	1257
CACCACCTGAAGTGACTCG	1252
TCTTGATCAGAGAAATGAG	1249
AAAACTGCCAACCAACTGA	1231
CTCCTTTGATAGCCAACAC	1223
CATTGTTCAATATCGTCCG	1204
GTTCTACTCAGAAATGTAG	1176
TTACAAAGCTTCTTTAGCG	1167
GATAATCTAAAATGCCCTG	1166
ACCGATCACCGTACCCACA	1165
CATCTTCATAGGCGTTCAG	1165
TTGTGTCCATGATCGACAA	1162
TTGGTACTGGATCACATTG	1155
TGACACCACACAGAAACCA	1151
ACAAGTTCGTGAGTCCCGT	1148
GACGACCATCATTTACCTA	1146
GATCTTGAACCGTCTGTGG	1144
AGGAAAGAGTCTACTGTCG	1139
TCGGGATCTGCCTTCACCA	1124
AAGCACATGAAGCCGAGCG	1113
CAGGTGGTGAAAATAACTC	1113
TCTACCTGACCAATCGATG	1107
CATAGAGGCCAGCTAAACA	1101
GCCCCAACGAGTGTGCCTG	1071
CAACACCACAAATCAGCAA	1067
GTTCCGTGACAGACACTGT	1066
CATCCGTCCCATTACTACG	1062
CAAGGCTATTCAGTGTGCG	1060
AGGAGCCAACATAACAGAT	1015
GAGCTGTTTGACAAAGTGG	1010
TTACCAAGGCCCATACAGT	959
ACTGGAAAGTCTATTGTGA	951
TTCGCCAGAAAAACAAACG	943
CAGCGGCAGTGGGTACCGT	932
ACAGCAAGATTCTTTGAAG	909
TAAAGTTGGTGGTACATCA	907
GGTCACGAAGGAAAGAGCG	906
TCACGCAGACGGTGCTCTG	903
CCTATCAACCCATCAAGGA	891
TGCAAGCCAGAAATTGACA	870
GAAGTGATCAATGCACACA	866
TGGTGTGAAAATACATCGA	860
ATACAACAAGGCATAATCG	836
CTCCACTCACAAGATCGTG	824
CATAGTCAGTATTGAACAG	793
GACCCATGATCCCATACTT	766
CCCAGGTCACCAATTGTGG	764
GAGTTGGGATACAGCTACG	751
TGGAAGGTACGGACACTGA	749
CCTGACAGTCAAAAAGAGA	732
TACTTTCAAACCGCAGAGA	720
CAACAGAGAAGTTGCCAAG	702
CTGCGCCTCAATCACACAG	694
GTGCAACAACTTACACCTG	598
TAGGAACGTGAGTTAAGCA	598
CGTCCTTACAGCATATAGG	579
TAGCTGCTGTAAATCGCAT	574
AGCGCTGCTCAGATAGCGA	554
CTACCCCAACAGCGACATG	535
CTTACCTGAATCAATACTG	517
CACCGCAGCTAAAACACTC	516
CTCATACAAGGTTTCACTG	514
GACGGTGGTTACAACACGC	494
CACCACTTCTTAACCAAGG	462
TCCAGACTTACCTATCAGT	456
CTTAATTCAGCCCTCAGCA	414
GCTCAGGGTTACCGAAGAG	398
TGTGTGAGATGGTCAAGCA	383
CATCACCAAGTTCGCATGT	302
TGGCTGAGCTATACACTAG	40
GGGACGCTTAGCTCAGGAG	1

## Sheet: NEB_Q5_Ultra_II_70C
NEB_Q5_Ultra_II_70C
Seq	Count
ATGCTTTGATTTATATGCA	14301
AATACTGTTCAGGTAACAT	13713
GTTCTACTCAGAAATGTAG	12230
GAATCAATACTAATCACAC	12126
TAAGGTAGGATATAAACTG	11049
CATCAGAAGGACCTAATGC	11041
GTTCCGTGACAGACACTGT	10422
GTTTGGAGAATTCCGAACT	10414
TGTAACATTATTCACACTG	10320
CAATCATGACGATCCCACA	10180
GATGCCTATTACTGCACTG	10179
ATTATGGCAGGTTGTTACG	9691
CATAGTCAGTATTGAACAG	9642
TACCTAGATTCTACCATCA	9595
AGCGGCGTGATGAAATGCT	9149
CATTGTTCAATATCGTCCG	9061
TGTCCAGTGTGTTACACCC	9026
ATGGAATCGTACAAATACA	8994
GTGTTGATTGGGTACAATG	8943
TACAGTACAAATCATGGAA	8894
TGGTGGAATTCAGTTGCAG	8600
GGTACTGATTATGGCACTC	8530
ATCCACTCACAGTTTCCAT	8519
CATACATAGAAGATCACAG	8485
AAGGAAGATGTACCCATGT	8121
GCCCGCACACGCAGCACGA	8086
GATTTGGATAAGATTACTG	8077
AGGTGTGGGTTATTGACCA	8056
GAATACATAAGTAGCCGCA	8055
CAGCGGCAGTGGGTACCGT	8033
ATGCTGAACGGGAACGTCT	7990
TTCTGGAGTACTGTAGTGG	7878
ACTGACCCATGTGAAACCA	7791
GATAATCTAAAATGCCCTG	7710
TAGGGAGTGAAATTCCTGT	7686
GGCTGACTTACATCAACCA	7670
GGTATTGGAATAACTCACA	7635
AAGAAAACTGAGAATAACC	7555
GGCTCCAAAGAAATACCAA	7469
GACGACCATCATTTACCTA	7449
ATTAGTGCGGAATAAGAGT	7354
GCAGCTGGAGGATGGACAC	7219
TGAAGCAGGGAACTTTGGT	7180
TGCCTGGGCTTCGGCCCTG	7159
CATCCGTCCCATTACTACG	7057
GACGTGCGAAAACAAGATG	6991
CTGCGCCTCAATCACACAG	6953
GTGCCCTATGAGCCGCCTG	6842
GTGTATCCAGGTGTAACGA	6773
GTATTTGAGGAACTACCTG	6625
ACAATGGCAAGTTCTACGT	6570
GAGTGTAAGCACTCCACCT	6569
CCAGATTGCATCAACGTCG	6555
GGGTAGTGATGGCGGACCG	6520
TCCTGTGGAACATACCATG	6498
GCCATGATTGAGAAACTCG	6471
ACAGGGTCAGTGACCCTAG	6399
GATGTGAGTGGATCTATCG	6376
TGACCTTAACTCAAATGGT	6306
GAATCGTAACCTCGCCATT	6292
TGGTGTGAAAATACATCGA	6263
GCACAGTAGAACTAAGGGT	6259
GCTAGGCATGATTGACCGC	6244
CGACAGATAGAGGACCGTG	6168
GTATTGTGGTGTCGTCAAC	6054
CTTACCATCACTGTCAGAG	5969
AGGAAAGAGTCTACTGTCG	5968
ACCTACCTGAATAACACAC	5945
TCCAAAGGCATGAAACTGG	5795
TCTCTCCTACCTGTCCACC	5794
ATTGGTACGGTTCTCCATG	5743
AGCATGAGTCTATCAGATG	5720
GAAGACTTATTAACAGTGG	5687
ACACACAGAACCTTCCGAG	5612
TACTTTCAAACCGCAGAGA	5582
ACCGATCACCGTACCCACA	5547
AGTCCAAGAGTGATAAGGT	5533
GTTGACTGACAATGAGTCG	5507
TAAATTGGAAAACCCACGG	5506
ACAGCAAGATTCTTTGAAG	5475
CATCTTCATAGGCGTTCAG	5441
CGAGCATTTATAAACATCG	5414
CTGTGAAAAGAAATCATAG	5333
GAGTTGGGATACAGCTACG	5314
CACCACCTGAAGTGACTCG	5300
CGTCCTTACAGCATATAGG	5262
CAGGGCATGAAAATCAACA	5246
GGCAACTACCCAAAACCAT	5234
TCTACCTGACCAATCGATG	5211
GAAACCTACAACTCATGGA	5189
GTGGATTGTCCTGTTTGCG	5189
AATATGTACAAATGATGGG	5187
GACGCATACTGACCACTCG	5178
CATTACCTGGGACTAGACA	5160
GAGCTGTTTGACAAAGTGG	5158
GGCCCATAATCGAGCCCAG	5091
CCAGCAAATGGCCTCACTG	5090
TATAGCTTCCCATTGACCG	5083
TGCAGTAAAAGTAACCCCG	5079
GAAGTGATCAATGCACACA	5056
ATTTAGGCATTGAAAAACA	5054
AAGGATTCATGAACCAGCG	5004
TGTGTGAGATGGTCAAGCA	4993
AGTGATGTGCTCTCAGCCA	4976
TGCCAGAGGAAAGTAGCCG	4966
AGGAGCCAACATAACAGAT	4846
TGACACCACACAGAAACCA	4794
GGTAAAGCTGGCTTTCGAG	4775
TGGAAGGTACGGACACTGA	4742
TCCAGACTTACCTATCAGT	4678
TGTCCCGCTAGCGTCACGT	4676
GCGGGGACTTCTCGGTCCG	4663
AAACGCCGATTCCTGCTCG	4654
GACCCATGATCCCATACTT	4554
GGTTAACATTAGACACCAA	4553
AAAACCCAAGAAACCAACA	4538
TAGCTGCTGTAAATCGCAT	4538
GAAGTGGAGCCAAGATACG	4473
CAGGTGGTGAAAATAACTC	4453
ACTGGAAAGTCTATTGTGA	4447
AAATGTCAGACAAGCTCAA	4438
CTGAACCAGACTTTGCACC	4411
CAATGGGGTAACGAACCGC	4358
TTGGTACTGGATCACATTG	4348
AAGCCCATTAGTCCTGTCA	4229
CATGTGACGATGTAAGACA	4215
TTACCAAGGCCCATACAGT	4161
GTGATCACCAGGATCATCA	4085
AGGATGCAAAGCATCGCAT	4040
TTACTGCAATGCTCGCTGG	4003
TTGTGTCCATGATCGACAA	3999
AAAAGATCAGTATTAACAG	3977
GAACAGTCCAGCCCCGCAG	3946
CAGGGGGTAGATTGCCTCG	3921
TGGAGTAGTACCTAAGATG	3896
CCCAGGTCACCAATTGTGG	3822
GGTCACGAAGGAAAGAGCG	3822
TCTTGATCAGAGAAATGAG	3801
TAAAGTTGGTGGTACATCA	3786
GTGCAACAACTTACACCTG	3767
TGACAATAGGTGTTTGACC	3756
TGATTTAAAGACTCAGGCG	3735
ACAAGTTCGTGAGTCCCGT	3700
GAAATCTCATCACTATCTG	3657
CAGGCAATGAGGATAGGGG	3656
AGGCCTTCACTCGCGCCAG	3630
CCTGACAGTCAAAAAGAGA	3630
TTATCTATAAGACACCTTG	3592
GAGCGAGGCCACGCACCAG	3591
CAACACCACAAATCAGCAA	3589
CTGCGGACTCGTTCTCAGG	3574
TCGGGATCTGCCTTCACCA	3555
ATACAACAAGGCATAATCG	3522
AAAATCTCAAAAAACGCGG	3500
CACCTGGGAAGTTCCGCCA	3489
GCTCAGGGTTACCGAAGAG	3436
TAGGAACGTGAGTTAAGCA	3394
TTCGCCAGAAAAACAAACG	3355
CTACGATAAGTGATCTCAA	3351
GCCCCAACGAGTGTGCCTG	3349
TGTGAGTAGAATCATTCAA	3292
CATAGAGGCCAGCTAAACA	3268
GCCATGAACGTGACCCGAA	3250
GGTCATTTACCATGACCTG	3230
CTCATACAAGGTTTCACTG	3223
CATTGCAGATGTCAAGACC	3197
ACACGCTAGTGGACCCCGA	3193
CTTACCTGAATCAATACTG	3189
GACGGTGGTTACAACACGC	3111
CAAGGCTATTCAGTGTGCG	2966
CTCCTTTGATAGCCAACAC	2960
TCTCTGGGGTATCATGGAG	2946
AAAACTGCCAACCAACTGA	2534
CAACAGAGAAGTTGCCAAG	2471
TTTGCTGCGTATTAAAGGG	2450
AACAGCACAAGTTAGACAC	2172
AGCCACGGGAACACATGGT	2166
AAGCACATGAAGCCGAGCG	2142
TGCAAGCCAGAAATTGACA	2063
CTCCACTCACAAGATCGTG	1978
CACCGCAGCTAAAACACTC	1969
CACCACTTCTTAACCAAGG	1869
TCACGCAGACGGTGCTCTG	1811
CTTAATTCAGCCCTCAGCA	1810
CCTATCAACCCATCAAGGA	1803
TTACAAAGCTTCTTTAGCG	1703
GATCTTGAACCGTCTGTGG	1657
AGCGCTGCTCAGATAGCGA	1623
CATCACCAAGTTCGCATGT	1345
CTACCCCAACAGCGACATG	1109
TGGCTGAGCTATACACTAG	369
GGGACGCTTAGCTCAGGAG	26

## Sheet: 752-15PCR
752-15PCR
ID	Count
1	353
10	262
100	178
101	498
102	193
103	323
104	149
105	178
106	421
107	299
108	106
109	203
11	327
110	369
111	250
112	209
113	395
114	477
115	524
116	202
117	332
118	307
119	218
12	153
120	403
121	256
122	330
123	384
124	234
125	233
126	605
127	148
128	194
129	399
13	217
130	234
131	470
132	678
133	340
134	216
135	330
136	559
137	438
138	213
139	549
14	178
140	199
141	320
142	205
143	385
144	149
145	341
146	80
147	217
148	234
149	151
15	209
150	234
151	133
152	216
153	487
154	492
155	375
156	316
157	516
158	273
159	370
16	243
160	617
161	8
162	165
163	231
164	152
165	294
166	180
167	141
168	294
169	193
17	169
170	555
171	378
172	375
173	164
174	351
175	275
176	277
177	182
178	327
179	398
18	205
180	607
181	508
182	428
183	272
184	353
185	398
186	270
187	315
188	172
189	206
19	203
190	387
191	366
192	331
2	222
20	298
21	211
22	598
23	267
24	361
25	251
26	340
27	146
28	450
29	233
3	292
30	928
31	308
32	275
33	212
34	111
35	206
36	157
37	134
38	248
39	447
4	300
40	211
41	180
42	193
43	798
44	194
45	422
46	290
47	211
48	186
49	249
5	98
50	129
51	173
52	200
53	488
54	85
55	341
56	297
57	270
58	294
59	545
6	194
60	359
61	197
62	624
63	357
64	320
65	248
66	183
67	263
68	103
69	546
7	142
70	219
71	152
72	523
73	372
74	484
75	159
76	191
77	298
78	247
79	202
8	227
80	367
81	392
82	254
83	353
84	181
85	5
86	158
87	212
88	84
89	551
9	244
90	150
91	460
92	260
93	297
94	449
95	248
96	206
97	267
98	256
99	254
ALT_CRISPRa_negcontrol_no_amp_1	444
ALT_CRISPRa_negcontrol_no_amp_10	650
ALT_CRISPRa_negcontrol_no_amp_100	568
ALT_CRISPRa_negcontrol_no_amp_11	208
ALT_CRISPRa_negcontrol_no_amp_12	247
ALT_CRISPRa_negcontrol_no_amp_13	387
ALT_CRISPRa_negcontrol_no_amp_14	360
ALT_CRISPRa_negcontrol_no_amp_15	404
ALT_CRISPRa_negcontrol_no_amp_16	244
ALT_CRISPRa_negcontrol_no_amp_17	932
ALT_CRISPRa_negcontrol_no_amp_18	592
ALT_CRISPRa_negcontrol_no_amp_19	522
ALT_CRISPRa_negcontrol_no_amp_2	474
ALT_CRISPRa_negcontrol_no_amp_20	645
ALT_CRISPRa_negcontrol_no_amp_21	232
ALT_CRISPRa_negcontrol_no_amp_22	366
ALT_CRISPRa_negcontrol_no_amp_23	429
ALT_CRISPRa_negcontrol_no_amp_24	536
ALT_CRISPRa_negcontrol_no_amp_25	547
ALT_CRISPRa_negcontrol_no_amp_26	463
ALT_CRISPRa_negcontrol_no_amp_27	337
ALT_CRISPRa_negcontrol_no_amp_28	513
ALT_CRISPRa_negcontrol_no_amp_29	221
ALT_CRISPRa_negcontrol_no_amp_3	313
ALT_CRISPRa_negcontrol_no_amp_30	424
ALT_CRISPRa_negcontrol_no_amp_31	412
ALT_CRISPRa_negcontrol_no_amp_32	505
ALT_CRISPRa_negcontrol_no_amp_33	280
ALT_CRISPRa_negcontrol_no_amp_34	543
ALT_CRISPRa_negcontrol_no_amp_35	625
ALT_CRISPRa_negcontrol_no_amp_36	648
ALT_CRISPRa_negcontrol_no_amp_37	285
ALT_CRISPRa_negcontrol_no_amp_38	743
ALT_CRISPRa_negcontrol_no_amp_39	315
ALT_CRISPRa_negcontrol_no_amp_4	418
ALT_CRISPRa_negcontrol_no_amp_40	365
ALT_CRISPRa_negcontrol_no_amp_41	294
ALT_CRISPRa_negcontrol_no_amp_42	523
ALT_CRISPRa_negcontrol_no_amp_43	390
ALT_CRISPRa_negcontrol_no_amp_44	531
ALT_CRISPRa_negcontrol_no_amp_45	394
ALT_CRISPRa_negcontrol_no_amp_46	382
ALT_CRISPRa_negcontrol_no_amp_47	571
ALT_CRISPRa_negcontrol_no_amp_48	401
ALT_CRISPRa_negcontrol_no_amp_49	561
ALT_CRISPRa_negcontrol_no_amp_5	664
ALT_CRISPRa_negcontrol_no_amp_50	840
ALT_CRISPRa_negcontrol_no_amp_51	449
ALT_CRISPRa_negcontrol_no_amp_52	330
ALT_CRISPRa_negcontrol_no_amp_53	598
ALT_CRISPRa_negcontrol_no_amp_54	326
ALT_CRISPRa_negcontrol_no_amp_55	463
ALT_CRISPRa_negcontrol_no_amp_56	344
ALT_CRISPRa_negcontrol_no_amp_57	368
ALT_CRISPRa_negcontrol_no_amp_58	397
ALT_CRISPRa_negcontrol_no_amp_59	544
ALT_CRISPRa_negcontrol_no_amp_6	556
ALT_CRISPRa_negcontrol_no_amp_60	260
ALT_CRISPRa_negcontrol_no_amp_61	413
ALT_CRISPRa_negcontrol_no_amp_62	390
ALT_CRISPRa_negcontrol_no_amp_63	414
ALT_CRISPRa_negcontrol_no_amp_64	452
ALT_CRISPRa_negcontrol_no_amp_65	526
ALT_CRISPRa_negcontrol_no_amp_66	567
ALT_CRISPRa_negcontrol_no_amp_67	845
ALT_CRISPRa_negcontrol_no_amp_68	612
ALT_CRISPRa_negcontrol_no_amp_69	400
ALT_CRISPRa_negcontrol_no_amp_7	714
ALT_CRISPRa_negcontrol_no_amp_70	564
ALT_CRISPRa_negcontrol_no_amp_71	374
ALT_CRISPRa_negcontrol_no_amp_72	570
ALT_CRISPRa_negcontrol_no_amp_73	233
ALT_CRISPRa_negcontrol_no_amp_74	472
ALT_CRISPRa_negcontrol_no_amp_75	436
ALT_CRISPRa_negcontrol_no_amp_76	386
ALT_CRISPRa_negcontrol_no_amp_77	215
ALT_CRISPRa_negcontrol_no_amp_78	258
ALT_CRISPRa_negcontrol_no_amp_79	353
ALT_CRISPRa_negcontrol_no_amp_8	220
ALT_CRISPRa_negcontrol_no_amp_80	347
ALT_CRISPRa_negcontrol_no_amp_81	533
ALT_CRISPRa_negcontrol_no_amp_82	770
ALT_CRISPRa_negcontrol_no_amp_83	330
ALT_CRISPRa_negcontrol_no_amp_84	699
ALT_CRISPRa_negcontrol_no_amp_85	392
ALT_CRISPRa_negcontrol_no_amp_86	159
ALT_CRISPRa_negcontrol_no_amp_87	900
ALT_CRISPRa_negcontrol_no_amp_88	496
ALT_CRISPRa_negcontrol_no_amp_89	422
ALT_CRISPRa_negcontrol_no_amp_9	378
ALT_CRISPRa_negcontrol_no_amp_90	531
ALT_CRISPRa_negcontrol_no_amp_91	390
ALT_CRISPRa_negcontrol_no_amp_92	437
ALT_CRISPRa_negcontrol_no_amp_93	310
ALT_CRISPRa_negcontrol_no_amp_94	700
ALT_CRISPRa_negcontrol_no_amp_95	665
ALT_CRISPRa_negcontrol_no_amp_96	284
ALT_CRISPRa_negcontrol_no_amp_97	355
ALT_CRISPRa_negcontrol_no_amp_98	638
ALT_CRISPRa_negcontrol_no_amp_99	666
ALT_CRISPRa_no_amp_1	247
ALT_CRISPRa_no_amp_10	290
ALT_CRISPRa_no_amp_100	396
ALT_CRISPRa_no_amp_101	182
ALT_CRISPRa_no_amp_102	462
ALT_CRISPRa_no_amp_103	159
ALT_CRISPRa_no_amp_104	202
ALT_CRISPRa_no_amp_105	301
ALT_CRISPRa_no_amp_106	370
ALT_CRISPRa_no_amp_107	413
ALT_CRISPRa_no_amp_108	607
ALT_CRISPRa_no_amp_109	354
ALT_CRISPRa_no_amp_11	435
ALT_CRISPRa_no_amp_110	319
ALT_CRISPRa_no_amp_111	536
ALT_CRISPRa_no_amp_112	278
ALT_CRISPRa_no_amp_113	465
ALT_CRISPRa_no_amp_114	360
ALT_CRISPRa_no_amp_115	443
ALT_CRISPRa_no_amp_116	435
ALT_CRISPRa_no_amp_117	404
ALT_CRISPRa_no_amp_118	368
ALT_CRISPRa_no_amp_119	262
ALT_CRISPRa_no_amp_12	350
ALT_CRISPRa_no_amp_120	307
ALT_CRISPRa_no_amp_121	303
ALT_CRISPRa_no_amp_122	283
ALT_CRISPRa_no_amp_123	403
ALT_CRISPRa_no_amp_124	572
ALT_CRISPRa_no_amp_125	492
ALT_CRISPRa_no_amp_126	604
ALT_CRISPRa_no_amp_127	272
ALT_CRISPRa_no_amp_128	509
ALT_CRISPRa_no_amp_129	366
ALT_CRISPRa_no_amp_13	385
ALT_CRISPRa_no_amp_130	618
ALT_CRISPRa_no_amp_131	253
ALT_CRISPRa_no_amp_132	537
ALT_CRISPRa_no_amp_133	319
ALT_CRISPRa_no_amp_134	481
ALT_CRISPRa_no_amp_135	321
ALT_CRISPRa_no_amp_136	304
ALT_CRISPRa_no_amp_137	299
ALT_CRISPRa_no_amp_138	381
ALT_CRISPRa_no_amp_139	545
ALT_CRISPRa_no_amp_14	357
ALT_CRISPRa_no_amp_140	289
ALT_CRISPRa_no_amp_141	366
ALT_CRISPRa_no_amp_142	547
ALT_CRISPRa_no_amp_143	236
ALT_CRISPRa_no_amp_144	177
ALT_CRISPRa_no_amp_145	859
ALT_CRISPRa_no_amp_146	319
ALT_CRISPRa_no_amp_147	859
ALT_CRISPRa_no_amp_148	281
ALT_CRISPRa_no_amp_149	352
ALT_CRISPRa_no_amp_15	419
ALT_CRISPRa_no_amp_150	437
ALT_CRISPRa_no_amp_151	364
ALT_CRISPRa_no_amp_152	245
ALT_CRISPRa_no_amp_153	332
ALT_CRISPRa_no_amp_154	403
ALT_CRISPRa_no_amp_155	283
ALT_CRISPRa_no_amp_156	448
ALT_CRISPRa_no_amp_157	290
ALT_CRISPRa_no_amp_158	720
ALT_CRISPRa_no_amp_159	222
ALT_CRISPRa_no_amp_16	513
ALT_CRISPRa_no_amp_160	321
ALT_CRISPRa_no_amp_161	251
ALT_CRISPRa_no_amp_162	297
ALT_CRISPRa_no_amp_163	306
ALT_CRISPRa_no_amp_164	413
ALT_CRISPRa_no_amp_165	391
ALT_CRISPRa_no_amp_166	301
ALT_CRISPRa_no_amp_167	436
ALT_CRISPRa_no_amp_168	402
ALT_CRISPRa_no_amp_169	608
ALT_CRISPRa_no_amp_17	658
ALT_CRISPRa_no_amp_170	335
ALT_CRISPRa_no_amp_171	286
ALT_CRISPRa_no_amp_172	428
ALT_CRISPRa_no_amp_173	295
ALT_CRISPRa_no_amp_174	280
ALT_CRISPRa_no_amp_175	343
ALT_CRISPRa_no_amp_176	394
ALT_CRISPRa_no_amp_177	254
ALT_CRISPRa_no_amp_178	400
ALT_CRISPRa_no_amp_179	673
ALT_CRISPRa_no_amp_18	422
ALT_CRISPRa_no_amp_180	842
ALT_CRISPRa_no_amp_19	634
ALT_CRISPRa_no_amp_2	378
ALT_CRISPRa_no_amp_20	309
ALT_CRISPRa_no_amp_21	395
ALT_CRISPRa_no_amp_22	514
ALT_CRISPRa_no_amp_23	324
ALT_CRISPRa_no_amp_24	279
ALT_CRISPRa_no_amp_25	547
ALT_CRISPRa_no_amp_26	217
ALT_CRISPRa_no_amp_27	430
ALT_CRISPRa_no_amp_28	430
ALT_CRISPRa_no_amp_29	759
ALT_CRISPRa_no_amp_3	552
ALT_CRISPRa_no_amp_30	609
ALT_CRISPRa_no_amp_31	844
ALT_CRISPRa_no_amp_32	591
ALT_CRISPRa_no_amp_33	430
ALT_CRISPRa_no_amp_34	822
ALT_CRISPRa_no_amp_35	322
ALT_CRISPRa_no_amp_36	472
ALT_CRISPRa_no_amp_37	435
ALT_CRISPRa_no_amp_38	285
ALT_CRISPRa_no_amp_39	494
ALT_CRISPRa_no_amp_4	344
ALT_CRISPRa_no_amp_40	446
ALT_CRISPRa_no_amp_41	469
ALT_CRISPRa_no_amp_42	314
ALT_CRISPRa_no_amp_43	427
ALT_CRISPRa_no_amp_44	463
ALT_CRISPRa_no_amp_45	429
ALT_CRISPRa_no_amp_46	736
ALT_CRISPRa_no_amp_47	318
ALT_CRISPRa_no_amp_48	483
ALT_CRISPRa_no_amp_49	456
ALT_CRISPRa_no_amp_5	382
ALT_CRISPRa_no_amp_50	405
ALT_CRISPRa_no_amp_51	365
ALT_CRISPRa_no_amp_52	307
ALT_CRISPRa_no_amp_53	253
ALT_CRISPRa_no_amp_54	511
ALT_CRISPRa_no_amp_55	365
ALT_CRISPRa_no_amp_56	346
ALT_CRISPRa_no_amp_57	311
ALT_CRISPRa_no_amp_58	335
ALT_CRISPRa_no_amp_59	884
ALT_CRISPRa_no_amp_6	408
ALT_CRISPRa_no_amp_60	293
ALT_CRISPRa_no_amp_61	526
ALT_CRISPRa_no_amp_62	368
ALT_CRISPRa_no_amp_63	344
ALT_CRISPRa_no_amp_64	522
ALT_CRISPRa_no_amp_65	653
ALT_CRISPRa_no_amp_66	262
ALT_CRISPRa_no_amp_67	386
ALT_CRISPRa_no_amp_68	313
ALT_CRISPRa_no_amp_69	519
ALT_CRISPRa_no_amp_7	796
ALT_CRISPRa_no_amp_70	320
ALT_CRISPRa_no_amp_71	423
ALT_CRISPRa_no_amp_72	565
ALT_CRISPRa_no_amp_73	393
ALT_CRISPRa_no_amp_74	422
ALT_CRISPRa_no_amp_75	383
ALT_CRISPRa_no_amp_76	184
ALT_CRISPRa_no_amp_77	636
ALT_CRISPRa_no_amp_78	345
ALT_CRISPRa_no_amp_79	324
ALT_CRISPRa_no_amp_8	325
ALT_CRISPRa_no_amp_80	533
ALT_CRISPRa_no_amp_81	306
ALT_CRISPRa_no_amp_82	402
ALT_CRISPRa_no_amp_83	672
ALT_CRISPRa_no_amp_84	510
ALT_CRISPRa_no_amp_85	548
ALT_CRISPRa_no_amp_86	478
ALT_CRISPRa_no_amp_87	538
ALT_CRISPRa_no_amp_88	386
ALT_CRISPRa_no_amp_89	182
ALT_CRISPRa_no_amp_9	404
ALT_CRISPRa_no_amp_90	398
ALT_CRISPRa_no_amp_91	314
ALT_CRISPRa_no_amp_92	397
ALT_CRISPRa_no_amp_93	345
ALT_CRISPRa_no_amp_94	443
ALT_CRISPRa_no_amp_95	500
ALT_CRISPRa_no_amp_96	502
ALT_CRISPRa_no_amp_97	388
ALT_CRISPRa_no_amp_98	314
ALT_CRISPRa_no_amp_99	490
ALT_CRISPRi_negcontrol_no_amp_1	624
ALT_CRISPRi_negcontrol_no_amp_10	488
ALT_CRISPRi_negcontrol_no_amp_100	501
ALT_CRISPRi_negcontrol_no_amp_11	444
ALT_CRISPRi_negcontrol_no_amp_12	539
ALT_CRISPRi_negcontrol_no_amp_13	738
ALT_CRISPRi_negcontrol_no_amp_14	536
ALT_CRISPRi_negcontrol_no_amp_15	917
ALT_CRISPRi_negcontrol_no_amp_16	381
ALT_CRISPRi_negcontrol_no_amp_17	888
ALT_CRISPRi_negcontrol_no_amp_18	628
ALT_CRISPRi_negcontrol_no_amp_19	661
ALT_CRISPRi_negcontrol_no_amp_2	450
ALT_CRISPRi_negcontrol_no_amp_20	983
ALT_CRISPRi_negcontrol_no_amp_21	655
ALT_CRISPRi_negcontrol_no_amp_22	511
ALT_CRISPRi_negcontrol_no_amp_23	554
ALT_CRISPRi_negcontrol_no_amp_24	413
ALT_CRISPRi_negcontrol_no_amp_25	540
ALT_CRISPRi_negcontrol_no_amp_26	658
ALT_CRISPRi_negcontrol_no_amp_27	521
ALT_CRISPRi_negcontrol_no_amp_28	733
ALT_CRISPRi_negcontrol_no_amp_29	650
ALT_CRISPRi_negcontrol_no_amp_3	885
ALT_CRISPRi_negcontrol_no_amp_30	1147
ALT_CRISPRi_negcontrol_no_amp_31	615
ALT_CRISPRi_negcontrol_no_amp_32	485
ALT_CRISPRi_negcontrol_no_amp_33	328
ALT_CRISPRi_negcontrol_no_amp_34	529
ALT_CRISPRi_negcontrol_no_amp_35	538
ALT_CRISPRi_negcontrol_no_amp_36	539
ALT_CRISPRi_negcontrol_no_amp_37	691
ALT_CRISPRi_negcontrol_no_amp_38	818
ALT_CRISPRi_negcontrol_no_amp_39	568
ALT_CRISPRi_negcontrol_no_amp_4	484
ALT_CRISPRi_negcontrol_no_amp_40	682
ALT_CRISPRi_negcontrol_no_amp_41	746
ALT_CRISPRi_negcontrol_no_amp_42	325
ALT_CRISPRi_negcontrol_no_amp_43	764
ALT_CRISPRi_negcontrol_no_amp_44	841
ALT_CRISPRi_negcontrol_no_amp_45	518
ALT_CRISPRi_negcontrol_no_amp_46	807
ALT_CRISPRi_negcontrol_no_amp_47	397
ALT_CRISPRi_negcontrol_no_amp_48	1135
ALT_CRISPRi_negcontrol_no_amp_49	740
ALT_CRISPRi_negcontrol_no_amp_5	552
ALT_CRISPRi_negcontrol_no_amp_50	597
ALT_CRISPRi_negcontrol_no_amp_51	501
ALT_CRISPRi_negcontrol_no_amp_52	522
ALT_CRISPRi_negcontrol_no_amp_53	519
ALT_CRISPRi_negcontrol_no_amp_54	621
ALT_CRISPRi_negcontrol_no_amp_55	605
ALT_CRISPRi_negcontrol_no_amp_56	507
ALT_CRISPRi_negcontrol_no_amp_57	325
ALT_CRISPRi_negcontrol_no_amp_58	451
ALT_CRISPRi_negcontrol_no_amp_59	805
ALT_CRISPRi_negcontrol_no_amp_6	808
ALT_CRISPRi_negcontrol_no_amp_60	275
ALT_CRISPRi_negcontrol_no_amp_61	596
ALT_CRISPRi_negcontrol_no_amp_62	771
ALT_CRISPRi_negcontrol_no_amp_63	702
ALT_CRISPRi_negcontrol_no_amp_64	504
ALT_CRISPRi_negcontrol_no_amp_65	517
ALT_CRISPRi_negcontrol_no_amp_66	727
ALT_CRISPRi_negcontrol_no_amp_67	958
ALT_CRISPRi_negcontrol_no_amp_68	772
ALT_CRISPRi_negcontrol_no_amp_69	383
ALT_CRISPRi_negcontrol_no_amp_7	547
ALT_CRISPRi_negcontrol_no_amp_70	876
ALT_CRISPRi_negcontrol_no_amp_71	415
ALT_CRISPRi_negcontrol_no_amp_72	710
ALT_CRISPRi_negcontrol_no_amp_73	345
ALT_CRISPRi_negcontrol_no_amp_74	954
ALT_CRISPRi_negcontrol_no_amp_75	688
ALT_CRISPRi_negcontrol_no_amp_76	989
ALT_CRISPRi_negcontrol_no_amp_77	410
ALT_CRISPRi_negcontrol_no_amp_78	807
ALT_CRISPRi_negcontrol_no_amp_79	471
ALT_CRISPRi_negcontrol_no_amp_8	472
ALT_CRISPRi_negcontrol_no_amp_80	519
ALT_CRISPRi_negcontrol_no_amp_81	770
ALT_CRISPRi_negcontrol_no_amp_82	633
ALT_CRISPRi_negcontrol_no_amp_83	669
ALT_CRISPRi_negcontrol_no_amp_84	627
ALT_CRISPRi_negcontrol_no_amp_85	462
ALT_CRISPRi_negcontrol_no_amp_86	983
ALT_CRISPRi_negcontrol_no_amp_87	368
ALT_CRISPRi_negcontrol_no_amp_88	474
ALT_CRISPRi_negcontrol_no_amp_89	727
ALT_CRISPRi_negcontrol_no_amp_9	442
ALT_CRISPRi_negcontrol_no_amp_90	761
ALT_CRISPRi_negcontrol_no_amp_91	617
ALT_CRISPRi_negcontrol_no_amp_92	693
ALT_CRISPRi_negcontrol_no_amp_93	632
ALT_CRISPRi_negcontrol_no_amp_94	420
ALT_CRISPRi_negcontrol_no_amp_95	465
ALT_CRISPRi_negcontrol_no_amp_96	597
ALT_CRISPRi_negcontrol_no_amp_97	459
ALT_CRISPRi_negcontrol_no_amp_98	595
ALT_CRISPRi_negcontrol_no_amp_99	433
ALT_CRISPRi_no_amp_1	291
ALT_CRISPRi_no_amp_10	441
ALT_CRISPRi_no_amp_100	402
ALT_CRISPRi_no_amp_101	296
ALT_CRISPRi_no_amp_102	343
ALT_CRISPRi_no_amp_103	354
ALT_CRISPRi_no_amp_104	442
ALT_CRISPRi_no_amp_105	400
ALT_CRISPRi_no_amp_106	213
ALT_CRISPRi_no_amp_107	317
ALT_CRISPRi_no_amp_108	310
ALT_CRISPRi_no_amp_109	338
ALT_CRISPRi_no_amp_11	366
ALT_CRISPRi_no_amp_110	392
ALT_CRISPRi_no_amp_111	412
ALT_CRISPRi_no_amp_112	211
ALT_CRISPRi_no_amp_113	444
ALT_CRISPRi_no_amp_114	544
ALT_CRISPRi_no_amp_115	440
ALT_CRISPRi_no_amp_116	326
ALT_CRISPRi_no_amp_117	228
ALT_CRISPRi_no_amp_118	355
ALT_CRISPRi_no_amp_119	320
ALT_CRISPRi_no_amp_12	533
ALT_CRISPRi_no_amp_120	490
ALT_CRISPRi_no_amp_121	330
ALT_CRISPRi_no_amp_122	213
ALT_CRISPRi_no_amp_123	337
ALT_CRISPRi_no_amp_124	401
ALT_CRISPRi_no_amp_125	334
ALT_CRISPRi_no_amp_126	224
ALT_CRISPRi_no_amp_127	394
ALT_CRISPRi_no_amp_128	535
ALT_CRISPRi_no_amp_129	565
ALT_CRISPRi_no_amp_13	311
ALT_CRISPRi_no_amp_130	247
ALT_CRISPRi_no_amp_131	465
ALT_CRISPRi_no_amp_132	348
ALT_CRISPRi_no_amp_133	230
ALT_CRISPRi_no_amp_134	509
ALT_CRISPRi_no_amp_135	388
ALT_CRISPRi_no_amp_136	410
ALT_CRISPRi_no_amp_137	529
ALT_CRISPRi_no_amp_138	285
ALT_CRISPRi_no_amp_139	342
ALT_CRISPRi_no_amp_14	396
ALT_CRISPRi_no_amp_140	321
ALT_CRISPRi_no_amp_141	484
ALT_CRISPRi_no_amp_142	268
ALT_CRISPRi_no_amp_143	250
ALT_CRISPRi_no_amp_144	260
ALT_CRISPRi_no_amp_145	289
ALT_CRISPRi_no_amp_146	696
ALT_CRISPRi_no_amp_147	260
ALT_CRISPRi_no_amp_148	696
ALT_CRISPRi_no_amp_149	182
ALT_CRISPRi_no_amp_15	310
ALT_CRISPRi_no_amp_150	688
ALT_CRISPRi_no_amp_151	206
ALT_CRISPRi_no_amp_152	344
ALT_CRISPRi_no_amp_153	326
ALT_CRISPRi_no_amp_154	325
ALT_CRISPRi_no_amp_155	267
ALT_CRISPRi_no_amp_156	512
ALT_CRISPRi_no_amp_157	303
ALT_CRISPRi_no_amp_158	305
ALT_CRISPRi_no_amp_159	246
ALT_CRISPRi_no_amp_16	331
ALT_CRISPRi_no_amp_160	316
ALT_CRISPRi_no_amp_161	304
ALT_CRISPRi_no_amp_162	363
ALT_CRISPRi_no_amp_163	236
ALT_CRISPRi_no_amp_164	263
ALT_CRISPRi_no_amp_165	335
ALT_CRISPRi_no_amp_166	280
ALT_CRISPRi_no_amp_167	413
ALT_CRISPRi_no_amp_168	464
ALT_CRISPRi_no_amp_169	212
ALT_CRISPRi_no_amp_17	398
ALT_CRISPRi_no_amp_170	374
ALT_CRISPRi_no_amp_171	382
ALT_CRISPRi_no_amp_172	201
ALT_CRISPRi_no_amp_173	463
ALT_CRISPRi_no_amp_174	329
ALT_CRISPRi_no_amp_175	366
ALT_CRISPRi_no_amp_176	334
ALT_CRISPRi_no_amp_177	224
ALT_CRISPRi_no_amp_178	533
ALT_CRISPRi_no_amp_179	366
ALT_CRISPRi_no_amp_18	356
ALT_CRISPRi_no_amp_180	333
ALT_CRISPRi_no_amp_19	206
ALT_CRISPRi_no_amp_2	303
ALT_CRISPRi_no_amp_20	322
ALT_CRISPRi_no_amp_21	259
ALT_CRISPRi_no_amp_22	407
ALT_CRISPRi_no_amp_23	226
ALT_CRISPRi_no_amp_24	339
ALT_CRISPRi_no_amp_25	401
ALT_CRISPRi_no_amp_26	393
ALT_CRISPRi_no_amp_27	290
ALT_CRISPRi_no_amp_28	419
ALT_CRISPRi_no_amp_29	411
ALT_CRISPRi_no_amp_3	347
ALT_CRISPRi_no_amp_30	253
ALT_CRISPRi_no_amp_31	293
ALT_CRISPRi_no_amp_32	245
ALT_CRISPRi_no_amp_33	224
ALT_CRISPRi_no_amp_34	346
ALT_CRISPRi_no_amp_35	376
ALT_CRISPRi_no_amp_36	341
ALT_CRISPRi_no_amp_37	341
ALT_CRISPRi_no_amp_38	348
ALT_CRISPRi_no_amp_39	343
ALT_CRISPRi_no_amp_4	270
ALT_CRISPRi_no_amp_40	368
ALT_CRISPRi_no_amp_41	295
ALT_CRISPRi_no_amp_42	376
ALT_CRISPRi_no_amp_43	288
ALT_CRISPRi_no_amp_44	208
ALT_CRISPRi_no_amp_45	374
ALT_CRISPRi_no_amp_46	497
ALT_CRISPRi_no_amp_47	311
ALT_CRISPRi_no_amp_48	402
ALT_CRISPRi_no_amp_49	326
ALT_CRISPRi_no_amp_5	582
ALT_CRISPRi_no_amp_50	261
ALT_CRISPRi_no_amp_51	258
ALT_CRISPRi_no_amp_52	205
ALT_CRISPRi_no_amp_53	554
ALT_CRISPRi_no_amp_54	651
ALT_CRISPRi_no_amp_55	217
ALT_CRISPRi_no_amp_56	201
ALT_CRISPRi_no_amp_57	505
ALT_CRISPRi_no_amp_58	324
ALT_CRISPRi_no_amp_59	175
ALT_CRISPRi_no_amp_6	409
ALT_CRISPRi_no_amp_60	884
ALT_CRISPRi_no_amp_61	525
ALT_CRISPRi_no_amp_62	285
ALT_CRISPRi_no_amp_63	665
ALT_CRISPRi_no_amp_64	277
ALT_CRISPRi_no_amp_65	454
ALT_CRISPRi_no_amp_66	460
ALT_CRISPRi_no_amp_67	454
ALT_CRISPRi_no_amp_68	344
ALT_CRISPRi_no_amp_69	399
ALT_CRISPRi_no_amp_7	276
ALT_CRISPRi_no_amp_70	426
ALT_CRISPRi_no_amp_71	240
ALT_CRISPRi_no_amp_72	535
ALT_CRISPRi_no_amp_73	291
ALT_CRISPRi_no_amp_74	254
ALT_CRISPRi_no_amp_75	313
ALT_CRISPRi_no_amp_76	393
ALT_CRISPRi_no_amp_77	339
ALT_CRISPRi_no_amp_78	323
ALT_CRISPRi_no_amp_79	252
ALT_CRISPRi_no_amp_8	356
ALT_CRISPRi_no_amp_80	317
ALT_CRISPRi_no_amp_81	410
ALT_CRISPRi_no_amp_82	454
ALT_CRISPRi_no_amp_83	436
ALT_CRISPRi_no_amp_84	484
ALT_CRISPRi_no_amp_85	349
ALT_CRISPRi_no_amp_86	533
ALT_CRISPRi_no_amp_87	332
ALT_CRISPRi_no_amp_88	318
ALT_CRISPRi_no_amp_89	275
ALT_CRISPRi_no_amp_9	262
ALT_CRISPRi_no_amp_90	369
ALT_CRISPRi_no_amp_91	200
ALT_CRISPRi_no_amp_92	339
ALT_CRISPRi_no_amp_93	269
ALT_CRISPRi_no_amp_94	332
ALT_CRISPRi_no_amp_95	262
ALT_CRISPRi_no_amp_96	262
ALT_CRISPRi_no_amp_97	216
ALT_CRISPRi_no_amp_98	316
ALT_CRISPRi_no_amp_99	363

## Sheet: 752-1PCR
752-1PCR
ID	Count
1	268
10	208
100	146
101	339
102	152
103	267
104	134
105	198
106	321
107	246
108	89
109	117
11	216
110	261
111	197
112	138
113	301
114	356
115	438
116	164
117	292
118	238
119	193
12	97
120	39
121	213
122	226
123	277
124	203
125	204
126	463
127	122
128	194
129	379
13	214
130	171
131	304
132	544
133	276
134	152
135	231
136	394
137	320
138	220
139	414
14	109
140	200
141	260
142	168
143	226
144	111
145	314
146	59
147	244
148	194
149	93
15	121
150	185
151	118
152	129
153	431
154	352
155	387
156	275
157	351
158	190
159	326
16	206
160	471
161	8
162	99
163	141
164	104
165	171
166	152
167	130
168	218
169	147
17	147
170	455
171	276
172	261
173	142
174	347
175	209
176	222
177	140
178	267
179	375
18	173
180	520
181	341
182	212
183	217
184	243
185	402
186	303
187	256
188	172
189	150
19	156
190	324
191	295
192	253
2	179
20	218
21	175
22	409
23	181
24	317
25	242
26	301
27	104
28	266
29	182
3	234
30	684
31	311
32	255
33	167
34	72
35	139
36	125
37	152
38	296
39	434
4	236
40	158
41	128
42	171
43	517
44	137
45	378
46	277
47	61
48	147
49	175
5	80
50	96
51	183
52	117
53	389
54	83
55	255
56	249
57	192
58	262
59	438
6	138
60	345
61	86
62	474
63	310
64	250
65	193
66	159
67	166
68	97
69	493
7	128
70	165
71	101
72	308
73	279
74	513
75	114
76	159
77	226
78	160
79	202
8	152
80	282
81	349
82	208
83	288
84	206
85	18
86	111
87	216
88	71
89	493
9	200
90	150
91	336
92	66
93	236
94	367
95	225
96	187
97	220
98	225
99	278
ALT_CRISPRa_negcontrol_no_amp_1	506
ALT_CRISPRa_negcontrol_no_amp_10	811
ALT_CRISPRa_negcontrol_no_amp_100	674
ALT_CRISPRa_negcontrol_no_amp_11	315
ALT_CRISPRa_negcontrol_no_amp_12	247
ALT_CRISPRa_negcontrol_no_amp_13	475
ALT_CRISPRa_negcontrol_no_amp_14	402
ALT_CRISPRa_negcontrol_no_amp_15	449
ALT_CRISPRa_negcontrol_no_amp_16	362
ALT_CRISPRa_negcontrol_no_amp_17	1075
ALT_CRISPRa_negcontrol_no_amp_18	769
ALT_CRISPRa_negcontrol_no_amp_19	518
ALT_CRISPRa_negcontrol_no_amp_2	677
ALT_CRISPRa_negcontrol_no_amp_20	898
ALT_CRISPRa_negcontrol_no_amp_21	230
ALT_CRISPRa_negcontrol_no_amp_22	467
ALT_CRISPRa_negcontrol_no_amp_23	619
ALT_CRISPRa_negcontrol_no_amp_24	628
ALT_CRISPRa_negcontrol_no_amp_25	570
ALT_CRISPRa_negcontrol_no_amp_26	611
ALT_CRISPRa_negcontrol_no_amp_27	380
ALT_CRISPRa_negcontrol_no_amp_28	720
ALT_CRISPRa_negcontrol_no_amp_29	306
ALT_CRISPRa_negcontrol_no_amp_3	453
ALT_CRISPRa_negcontrol_no_amp_30	509
ALT_CRISPRa_negcontrol_no_amp_31	532
ALT_CRISPRa_negcontrol_no_amp_32	560
ALT_CRISPRa_negcontrol_no_amp_33	488
ALT_CRISPRa_negcontrol_no_amp_34	696
ALT_CRISPRa_negcontrol_no_amp_35	1004
ALT_CRISPRa_negcontrol_no_amp_36	759
ALT_CRISPRa_negcontrol_no_amp_37	332
ALT_CRISPRa_negcontrol_no_amp_38	903
ALT_CRISPRa_negcontrol_no_amp_39	532
ALT_CRISPRa_negcontrol_no_amp_4	157
ALT_CRISPRa_negcontrol_no_amp_40	452
ALT_CRISPRa_negcontrol_no_amp_41	392
ALT_CRISPRa_negcontrol_no_amp_42	711
ALT_CRISPRa_negcontrol_no_amp_43	667
ALT_CRISPRa_negcontrol_no_amp_44	600
ALT_CRISPRa_negcontrol_no_amp_45	629
ALT_CRISPRa_negcontrol_no_amp_46	506
ALT_CRISPRa_negcontrol_no_amp_47	662
ALT_CRISPRa_negcontrol_no_amp_48	472
ALT_CRISPRa_negcontrol_no_amp_49	723
ALT_CRISPRa_negcontrol_no_amp_5	843
ALT_CRISPRa_negcontrol_no_amp_50	1122
ALT_CRISPRa_negcontrol_no_amp_51	517
ALT_CRISPRa_negcontrol_no_amp_52	423
ALT_CRISPRa_negcontrol_no_amp_53	684
ALT_CRISPRa_negcontrol_no_amp_54	421
ALT_CRISPRa_negcontrol_no_amp_55	561
ALT_CRISPRa_negcontrol_no_amp_56	423
ALT_CRISPRa_negcontrol_no_amp_57	452
ALT_CRISPRa_negcontrol_no_amp_58	508
ALT_CRISPRa_negcontrol_no_amp_59	669
ALT_CRISPRa_negcontrol_no_amp_6	613
ALT_CRISPRa_negcontrol_no_amp_60	332
ALT_CRISPRa_negcontrol_no_amp_61	489
ALT_CRISPRa_negcontrol_no_amp_62	481
ALT_CRISPRa_negcontrol_no_amp_63	542
ALT_CRISPRa_negcontrol_no_amp_64	545
ALT_CRISPRa_negcontrol_no_amp_65	639
ALT_CRISPRa_negcontrol_no_amp_66	687
ALT_CRISPRa_negcontrol_no_amp_67	891
ALT_CRISPRa_negcontrol_no_amp_68	788
ALT_CRISPRa_negcontrol_no_amp_69	510
ALT_CRISPRa_negcontrol_no_amp_7	869
ALT_CRISPRa_negcontrol_no_amp_70	650
ALT_CRISPRa_negcontrol_no_amp_71	423
ALT_CRISPRa_negcontrol_no_amp_72	704
ALT_CRISPRa_negcontrol_no_amp_73	304
ALT_CRISPRa_negcontrol_no_amp_74	655
ALT_CRISPRa_negcontrol_no_amp_75	564
ALT_CRISPRa_negcontrol_no_amp_76	471
ALT_CRISPRa_negcontrol_no_amp_77	279
ALT_CRISPRa_negcontrol_no_amp_78	288
ALT_CRISPRa_negcontrol_no_amp_79	530
ALT_CRISPRa_negcontrol_no_amp_8	240
ALT_CRISPRa_negcontrol_no_amp_80	478
ALT_CRISPRa_negcontrol_no_amp_81	549
ALT_CRISPRa_negcontrol_no_amp_82	902
ALT_CRISPRa_negcontrol_no_amp_83	421
ALT_CRISPRa_negcontrol_no_amp_84	807
ALT_CRISPRa_negcontrol_no_amp_85	529
ALT_CRISPRa_negcontrol_no_amp_86	150
ALT_CRISPRa_negcontrol_no_amp_87	985
ALT_CRISPRa_negcontrol_no_amp_88	642
ALT_CRISPRa_negcontrol_no_amp_89	461
ALT_CRISPRa_negcontrol_no_amp_9	484
ALT_CRISPRa_negcontrol_no_amp_90	649
ALT_CRISPRa_negcontrol_no_amp_91	504
ALT_CRISPRa_negcontrol_no_amp_92	525
ALT_CRISPRa_negcontrol_no_amp_93	361
ALT_CRISPRa_negcontrol_no_amp_94	865
ALT_CRISPRa_negcontrol_no_amp_95	980
ALT_CRISPRa_negcontrol_no_amp_96	382
ALT_CRISPRa_negcontrol_no_amp_97	566
ALT_CRISPRa_negcontrol_no_amp_98	760
ALT_CRISPRa_negcontrol_no_amp_99	748
ALT_CRISPRa_no_amp_1	224
ALT_CRISPRa_no_amp_10	343
ALT_CRISPRa_no_amp_100	335
ALT_CRISPRa_no_amp_101	182
ALT_CRISPRa_no_amp_102	400
ALT_CRISPRa_no_amp_103	141
ALT_CRISPRa_no_amp_104	173
ALT_CRISPRa_no_amp_105	282
ALT_CRISPRa_no_amp_106	297
ALT_CRISPRa_no_amp_107	386
ALT_CRISPRa_no_amp_108	547
ALT_CRISPRa_no_amp_109	373
ALT_CRISPRa_no_amp_11	398
ALT_CRISPRa_no_amp_110	351
ALT_CRISPRa_no_amp_111	485
ALT_CRISPRa_no_amp_112	328
ALT_CRISPRa_no_amp_113	588
ALT_CRISPRa_no_amp_114	437
ALT_CRISPRa_no_amp_115	379
ALT_CRISPRa_no_amp_116	369
ALT_CRISPRa_no_amp_117	353
ALT_CRISPRa_no_amp_118	335
ALT_CRISPRa_no_amp_119	323
ALT_CRISPRa_no_amp_12	384
ALT_CRISPRa_no_amp_120	262
ALT_CRISPRa_no_amp_121	284
ALT_CRISPRa_no_amp_122	327
ALT_CRISPRa_no_amp_123	383
ALT_CRISPRa_no_amp_124	531
ALT_CRISPRa_no_amp_125	523
ALT_CRISPRa_no_amp_126	478
ALT_CRISPRa_no_amp_127	235
ALT_CRISPRa_no_amp_128	482
ALT_CRISPRa_no_amp_129	410
ALT_CRISPRa_no_amp_13	312
ALT_CRISPRa_no_amp_130	559
ALT_CRISPRa_no_amp_131	229
ALT_CRISPRa_no_amp_132	568
ALT_CRISPRa_no_amp_133	313
ALT_CRISPRa_no_amp_134	432
ALT_CRISPRa_no_amp_135	351
ALT_CRISPRa_no_amp_136	243
ALT_CRISPRa_no_amp_137	303
ALT_CRISPRa_no_amp_138	319
ALT_CRISPRa_no_amp_139	402
ALT_CRISPRa_no_amp_14	334
ALT_CRISPRa_no_amp_140	294
ALT_CRISPRa_no_amp_141	335
ALT_CRISPRa_no_amp_142	566
ALT_CRISPRa_no_amp_143	239
ALT_CRISPRa_no_amp_144	140
ALT_CRISPRa_no_amp_145	809
ALT_CRISPRa_no_amp_146	283
ALT_CRISPRa_no_amp_147	809
ALT_CRISPRa_no_amp_148	216
ALT_CRISPRa_no_amp_149	346
ALT_CRISPRa_no_amp_15	422
ALT_CRISPRa_no_amp_150	485
ALT_CRISPRa_no_amp_151	442
ALT_CRISPRa_no_amp_152	278
ALT_CRISPRa_no_amp_153	324
ALT_CRISPRa_no_amp_154	319
ALT_CRISPRa_no_amp_155	286
ALT_CRISPRa_no_amp_156	430
ALT_CRISPRa_no_amp_157	325
ALT_CRISPRa_no_amp_158	555
ALT_CRISPRa_no_amp_159	244
ALT_CRISPRa_no_amp_16	561
ALT_CRISPRa_no_amp_160	334
ALT_CRISPRa_no_amp_161	246
ALT_CRISPRa_no_amp_162	276
ALT_CRISPRa_no_amp_163	333
ALT_CRISPRa_no_amp_164	415
ALT_CRISPRa_no_amp_165	453
ALT_CRISPRa_no_amp_166	295
ALT_CRISPRa_no_amp_167	479
ALT_CRISPRa_no_amp_168	362
ALT_CRISPRa_no_amp_169	481
ALT_CRISPRa_no_amp_17	584
ALT_CRISPRa_no_amp_170	311
ALT_CRISPRa_no_amp_171	300
ALT_CRISPRa_no_amp_172	433
ALT_CRISPRa_no_amp_173	266
ALT_CRISPRa_no_amp_174	330
ALT_CRISPRa_no_amp_175	352
ALT_CRISPRa_no_amp_176	381
ALT_CRISPRa_no_amp_177	227
ALT_CRISPRa_no_amp_178	441
ALT_CRISPRa_no_amp_179	588
ALT_CRISPRa_no_amp_18	394
ALT_CRISPRa_no_amp_180	905
ALT_CRISPRa_no_amp_19	520
ALT_CRISPRa_no_amp_2	402
ALT_CRISPRa_no_amp_20	327
ALT_CRISPRa_no_amp_21	381
ALT_CRISPRa_no_amp_22	493
ALT_CRISPRa_no_amp_23	267
ALT_CRISPRa_no_amp_24	379
ALT_CRISPRa_no_amp_25	570
ALT_CRISPRa_no_amp_26	224
ALT_CRISPRa_no_amp_27	397
ALT_CRISPRa_no_amp_28	397
ALT_CRISPRa_no_amp_29	620
ALT_CRISPRa_no_amp_3	531
ALT_CRISPRa_no_amp_30	509
ALT_CRISPRa_no_amp_31	669
ALT_CRISPRa_no_amp_32	466
ALT_CRISPRa_no_amp_33	419
ALT_CRISPRa_no_amp_34	829
ALT_CRISPRa_no_amp_35	294
ALT_CRISPRa_no_amp_36	386
ALT_CRISPRa_no_amp_37	401
ALT_CRISPRa_no_amp_38	276
ALT_CRISPRa_no_amp_39	400
ALT_CRISPRa_no_amp_4	321
ALT_CRISPRa_no_amp_40	350
ALT_CRISPRa_no_amp_41	461
ALT_CRISPRa_no_amp_42	257
ALT_CRISPRa_no_amp_43	396
ALT_CRISPRa_no_amp_44	493
ALT_CRISPRa_no_amp_45	424
ALT_CRISPRa_no_amp_46	760
ALT_CRISPRa_no_amp_47	313
ALT_CRISPRa_no_amp_48	431
ALT_CRISPRa_no_amp_49	428
ALT_CRISPRa_no_amp_5	364
ALT_CRISPRa_no_amp_50	356
ALT_CRISPRa_no_amp_51	383
ALT_CRISPRa_no_amp_52	303
ALT_CRISPRa_no_amp_53	334
ALT_CRISPRa_no_amp_54	509
ALT_CRISPRa_no_amp_55	313
ALT_CRISPRa_no_amp_56	326
ALT_CRISPRa_no_amp_57	299
ALT_CRISPRa_no_amp_58	288
ALT_CRISPRa_no_amp_59	800
ALT_CRISPRa_no_amp_6	460
ALT_CRISPRa_no_amp_60	271
ALT_CRISPRa_no_amp_61	398
ALT_CRISPRa_no_amp_62	388
ALT_CRISPRa_no_amp_63	284
ALT_CRISPRa_no_amp_64	623
ALT_CRISPRa_no_amp_65	677
ALT_CRISPRa_no_amp_66	269
ALT_CRISPRa_no_amp_67	326
ALT_CRISPRa_no_amp_68	272
ALT_CRISPRa_no_amp_69	495
ALT_CRISPRa_no_amp_7	632
ALT_CRISPRa_no_amp_70	356
ALT_CRISPRa_no_amp_71	342
ALT_CRISPRa_no_amp_72	506
ALT_CRISPRa_no_amp_73	372
ALT_CRISPRa_no_amp_74	429
ALT_CRISPRa_no_amp_75	348
ALT_CRISPRa_no_amp_76	192
ALT_CRISPRa_no_amp_77	590
ALT_CRISPRa_no_amp_78	394
ALT_CRISPRa_no_amp_79	260
ALT_CRISPRa_no_amp_8	267
ALT_CRISPRa_no_amp_80	497
ALT_CRISPRa_no_amp_81	258
ALT_CRISPRa_no_amp_82	362
ALT_CRISPRa_no_amp_83	544
ALT_CRISPRa_no_amp_84	532
ALT_CRISPRa_no_amp_85	454
ALT_CRISPRa_no_amp_86	441
ALT_CRISPRa_no_amp_87	470
ALT_CRISPRa_no_amp_88	377
ALT_CRISPRa_no_amp_89	178
ALT_CRISPRa_no_amp_9	404
ALT_CRISPRa_no_amp_90	263
ALT_CRISPRa_no_amp_91	289
ALT_CRISPRa_no_amp_92	397
ALT_CRISPRa_no_amp_93	380
ALT_CRISPRa_no_amp_94	343
ALT_CRISPRa_no_amp_95	421
ALT_CRISPRa_no_amp_96	423
ALT_CRISPRa_no_amp_97	382
ALT_CRISPRa_no_amp_98	342
ALT_CRISPRa_no_amp_99	377
ALT_CRISPRi_negcontrol_no_amp_1	455
ALT_CRISPRi_negcontrol_no_amp_10	407
ALT_CRISPRi_negcontrol_no_amp_100	409
ALT_CRISPRi_negcontrol_no_amp_11	337
ALT_CRISPRi_negcontrol_no_amp_12	361
ALT_CRISPRi_negcontrol_no_amp_13	598
ALT_CRISPRi_negcontrol_no_amp_14	378
ALT_CRISPRi_negcontrol_no_amp_15	722
ALT_CRISPRi_negcontrol_no_amp_16	311
ALT_CRISPRi_negcontrol_no_amp_17	796
ALT_CRISPRi_negcontrol_no_amp_18	483
ALT_CRISPRi_negcontrol_no_amp_19	598
ALT_CRISPRi_negcontrol_no_amp_2	365
ALT_CRISPRi_negcontrol_no_amp_20	788
ALT_CRISPRi_negcontrol_no_amp_21	562
ALT_CRISPRi_negcontrol_no_amp_22	403
ALT_CRISPRi_negcontrol_no_amp_23	386
ALT_CRISPRi_negcontrol_no_amp_24	291
ALT_CRISPRi_negcontrol_no_amp_25	363
ALT_CRISPRi_negcontrol_no_amp_26	566
ALT_CRISPRi_negcontrol_no_amp_27	434
ALT_CRISPRi_negcontrol_no_amp_28	472
ALT_CRISPRi_negcontrol_no_amp_29	478
ALT_CRISPRi_negcontrol_no_amp_3	557
ALT_CRISPRi_negcontrol_no_amp_30	908
ALT_CRISPRi_negcontrol_no_amp_31	504
ALT_CRISPRi_negcontrol_no_amp_32	422
ALT_CRISPRi_negcontrol_no_amp_33	278
ALT_CRISPRi_negcontrol_no_amp_34	366
ALT_CRISPRi_negcontrol_no_amp_35	348
ALT_CRISPRi_negcontrol_no_amp_36	440
ALT_CRISPRi_negcontrol_no_amp_37	552
ALT_CRISPRi_negcontrol_no_amp_38	603
ALT_CRISPRi_negcontrol_no_amp_39	460
ALT_CRISPRi_negcontrol_no_amp_4	460
ALT_CRISPRi_negcontrol_no_amp_40	585
ALT_CRISPRi_negcontrol_no_amp_41	644
ALT_CRISPRi_negcontrol_no_amp_42	306
ALT_CRISPRi_negcontrol_no_amp_43	637
ALT_CRISPRi_negcontrol_no_amp_44	679
ALT_CRISPRi_negcontrol_no_amp_45	402
ALT_CRISPRi_negcontrol_no_amp_46	587
ALT_CRISPRi_negcontrol_no_amp_47	277
ALT_CRISPRi_negcontrol_no_amp_48	857
ALT_CRISPRi_negcontrol_no_amp_49	491
ALT_CRISPRi_negcontrol_no_amp_5	542
ALT_CRISPRi_negcontrol_no_amp_50	421
ALT_CRISPRi_negcontrol_no_amp_51	387
ALT_CRISPRi_negcontrol_no_amp_52	292
ALT_CRISPRi_negcontrol_no_amp_53	401
ALT_CRISPRi_negcontrol_no_amp_54	511
ALT_CRISPRi_negcontrol_no_amp_55	386
ALT_CRISPRi_negcontrol_no_amp_56	362
ALT_CRISPRi_negcontrol_no_amp_57	275
ALT_CRISPRi_negcontrol_no_amp_58	420
ALT_CRISPRi_negcontrol_no_amp_59	663
ALT_CRISPRi_negcontrol_no_amp_6	539
ALT_CRISPRi_negcontrol_no_amp_60	195
ALT_CRISPRi_negcontrol_no_amp_61	441
ALT_CRISPRi_negcontrol_no_amp_62	566
ALT_CRISPRi_negcontrol_no_amp_63	531
ALT_CRISPRi_negcontrol_no_amp_64	424
ALT_CRISPRi_negcontrol_no_amp_65	337
ALT_CRISPRi_negcontrol_no_amp_66	542
ALT_CRISPRi_negcontrol_no_amp_67	679
ALT_CRISPRi_negcontrol_no_amp_68	596
ALT_CRISPRi_negcontrol_no_amp_69	342
ALT_CRISPRi_negcontrol_no_amp_7	493
ALT_CRISPRi_negcontrol_no_amp_70	632
ALT_CRISPRi_negcontrol_no_amp_71	279
ALT_CRISPRi_negcontrol_no_amp_72	520
ALT_CRISPRi_negcontrol_no_amp_73	278
ALT_CRISPRi_negcontrol_no_amp_74	863
ALT_CRISPRi_negcontrol_no_amp_75	544
ALT_CRISPRi_negcontrol_no_amp_76	729
ALT_CRISPRi_negcontrol_no_amp_77	246
ALT_CRISPRi_negcontrol_no_amp_78	566
ALT_CRISPRi_negcontrol_no_amp_79	461
ALT_CRISPRi_negcontrol_no_amp_8	319
ALT_CRISPRi_negcontrol_no_amp_80	437
ALT_CRISPRi_negcontrol_no_amp_81	730
ALT_CRISPRi_negcontrol_no_amp_82	487
ALT_CRISPRi_negcontrol_no_amp_83	588
ALT_CRISPRi_negcontrol_no_amp_84	505
ALT_CRISPRi_negcontrol_no_amp_85	347
ALT_CRISPRi_negcontrol_no_amp_86	839
ALT_CRISPRi_negcontrol_no_amp_87	285
ALT_CRISPRi_negcontrol_no_amp_88	474
ALT_CRISPRi_negcontrol_no_amp_89	578
ALT_CRISPRi_negcontrol_no_amp_9	359
ALT_CRISPRi_negcontrol_no_amp_90	568
ALT_CRISPRi_negcontrol_no_amp_91	475
ALT_CRISPRi_negcontrol_no_amp_92	560
ALT_CRISPRi_negcontrol_no_amp_93	558
ALT_CRISPRi_negcontrol_no_amp_94	314
ALT_CRISPRi_negcontrol_no_amp_95	418
ALT_CRISPRi_negcontrol_no_amp_96	413
ALT_CRISPRi_negcontrol_no_amp_97	407
ALT_CRISPRi_negcontrol_no_amp_98	417
ALT_CRISPRi_negcontrol_no_amp_99	288
ALT_CRISPRi_no_amp_1	289
ALT_CRISPRi_no_amp_10	428
ALT_CRISPRi_no_amp_100	465
ALT_CRISPRi_no_amp_101	375
ALT_CRISPRi_no_amp_102	377
ALT_CRISPRi_no_amp_103	374
ALT_CRISPRi_no_amp_104	520
ALT_CRISPRi_no_amp_105	356
ALT_CRISPRi_no_amp_106	264
ALT_CRISPRi_no_amp_107	386
ALT_CRISPRi_no_amp_108	240
ALT_CRISPRi_no_amp_109	352
ALT_CRISPRi_no_amp_11	419
ALT_CRISPRi_no_amp_110	411
ALT_CRISPRi_no_amp_111	417
ALT_CRISPRi_no_amp_112	287
ALT_CRISPRi_no_amp_113	413
ALT_CRISPRi_no_amp_114	541
ALT_CRISPRi_no_amp_115	530
ALT_CRISPRi_no_amp_116	317
ALT_CRISPRi_no_amp_117	222
ALT_CRISPRi_no_amp_118	395
ALT_CRISPRi_no_amp_119	328
ALT_CRISPRi_no_amp_12	498
ALT_CRISPRi_no_amp_120	428
ALT_CRISPRi_no_amp_121	395
ALT_CRISPRi_no_amp_122	254
ALT_CRISPRi_no_amp_123	303
ALT_CRISPRi_no_amp_124	481
ALT_CRISPRi_no_amp_125	370
ALT_CRISPRi_no_amp_126	244
ALT_CRISPRi_no_amp_127	339
ALT_CRISPRi_no_amp_128	487
ALT_CRISPRi_no_amp_129	615
ALT_CRISPRi_no_amp_13	320
ALT_CRISPRi_no_amp_130	368
ALT_CRISPRi_no_amp_131	368
ALT_CRISPRi_no_amp_132	328
ALT_CRISPRi_no_amp_133	277
ALT_CRISPRi_no_amp_134	630
ALT_CRISPRi_no_amp_135	436
ALT_CRISPRi_no_amp_136	362
ALT_CRISPRi_no_amp_137	587
ALT_CRISPRi_no_amp_138	278
ALT_CRISPRi_no_amp_139	395
ALT_CRISPRi_no_amp_14	411
ALT_CRISPRi_no_amp_140	310
ALT_CRISPRi_no_amp_141	555
ALT_CRISPRi_no_amp_142	335
ALT_CRISPRi_no_amp_143	280
ALT_CRISPRi_no_amp_144	213
ALT_CRISPRi_no_amp_145	268
ALT_CRISPRi_no_amp_146	797
ALT_CRISPRi_no_amp_147	267
ALT_CRISPRi_no_amp_148	797
ALT_CRISPRi_no_amp_149	186
ALT_CRISPRi_no_amp_15	309
ALT_CRISPRi_no_amp_150	693
ALT_CRISPRi_no_amp_151	244
ALT_CRISPRi_no_amp_152	341
ALT_CRISPRi_no_amp_153	342
ALT_CRISPRi_no_amp_154	417
ALT_CRISPRi_no_amp_155	308
ALT_CRISPRi_no_amp_156	536
ALT_CRISPRi_no_amp_157	315
ALT_CRISPRi_no_amp_158	325
ALT_CRISPRi_no_amp_159	262
ALT_CRISPRi_no_amp_16	357
ALT_CRISPRi_no_amp_160	361
ALT_CRISPRi_no_amp_161	326
ALT_CRISPRi_no_amp_162	466
ALT_CRISPRi_no_amp_163	279
ALT_CRISPRi_no_amp_164	256
ALT_CRISPRi_no_amp_165	369
ALT_CRISPRi_no_amp_166	315
ALT_CRISPRi_no_amp_167	476
ALT_CRISPRi_no_amp_168	457
ALT_CRISPRi_no_amp_169	240
ALT_CRISPRi_no_amp_17	449
ALT_CRISPRi_no_amp_170	406
ALT_CRISPRi_no_amp_171	315
ALT_CRISPRi_no_amp_172	247
ALT_CRISPRi_no_amp_173	548
ALT_CRISPRi_no_amp_174	388
ALT_CRISPRi_no_amp_175	378
ALT_CRISPRi_no_amp_176	405
ALT_CRISPRi_no_amp_177	251
ALT_CRISPRi_no_amp_178	537
ALT_CRISPRi_no_amp_179	387
ALT_CRISPRi_no_amp_18	312
ALT_CRISPRi_no_amp_180	310
ALT_CRISPRi_no_amp_19	280
ALT_CRISPRi_no_amp_2	303
ALT_CRISPRi_no_amp_20	354
ALT_CRISPRi_no_amp_21	274
ALT_CRISPRi_no_amp_22	344
ALT_CRISPRi_no_amp_23	328
ALT_CRISPRi_no_amp_24	315
ALT_CRISPRi_no_amp_25	355
ALT_CRISPRi_no_amp_26	319
ALT_CRISPRi_no_amp_27	315
ALT_CRISPRi_no_amp_28	445
ALT_CRISPRi_no_amp_29	507
ALT_CRISPRi_no_amp_3	420
ALT_CRISPRi_no_amp_30	293
ALT_CRISPRi_no_amp_31	343
ALT_CRISPRi_no_amp_32	316
ALT_CRISPRi_no_amp_33	267
ALT_CRISPRi_no_amp_34	325
ALT_CRISPRi_no_amp_35	339
ALT_CRISPRi_no_amp_36	383
ALT_CRISPRi_no_amp_37	345
ALT_CRISPRi_no_amp_38	364
ALT_CRISPRi_no_amp_39	355
ALT_CRISPRi_no_amp_4	222
ALT_CRISPRi_no_amp_40	259
ALT_CRISPRi_no_amp_41	287
ALT_CRISPRi_no_amp_42	419
ALT_CRISPRi_no_amp_43	286
ALT_CRISPRi_no_amp_44	230
ALT_CRISPRi_no_amp_45	377
ALT_CRISPRi_no_amp_46	551
ALT_CRISPRi_no_amp_47	335
ALT_CRISPRi_no_amp_48	344
ALT_CRISPRi_no_amp_49	389
ALT_CRISPRi_no_amp_5	588
ALT_CRISPRi_no_amp_50	222
ALT_CRISPRi_no_amp_51	325
ALT_CRISPRi_no_amp_52	222
ALT_CRISPRi_no_amp_53	631
ALT_CRISPRi_no_amp_54	619
ALT_CRISPRi_no_amp_55	225
ALT_CRISPRi_no_amp_56	248
ALT_CRISPRi_no_amp_57	452
ALT_CRISPRi_no_amp_58	303
ALT_CRISPRi_no_amp_59	136
ALT_CRISPRi_no_amp_6	378
ALT_CRISPRi_no_amp_60	800
ALT_CRISPRi_no_amp_61	526
ALT_CRISPRi_no_amp_62	260
ALT_CRISPRi_no_amp_63	591
ALT_CRISPRi_no_amp_64	300
ALT_CRISPRi_no_amp_65	548
ALT_CRISPRi_no_amp_66	472
ALT_CRISPRi_no_amp_67	426
ALT_CRISPRi_no_amp_68	281
ALT_CRISPRi_no_amp_69	370
ALT_CRISPRi_no_amp_7	260
ALT_CRISPRi_no_amp_70	438
ALT_CRISPRi_no_amp_71	317
ALT_CRISPRi_no_amp_72	527
ALT_CRISPRi_no_amp_73	244
ALT_CRISPRi_no_amp_74	262
ALT_CRISPRi_no_amp_75	362
ALT_CRISPRi_no_amp_76	414
ALT_CRISPRi_no_amp_77	495
ALT_CRISPRi_no_amp_78	323
ALT_CRISPRi_no_amp_79	299
ALT_CRISPRi_no_amp_8	406
ALT_CRISPRi_no_amp_80	308
ALT_CRISPRi_no_amp_81	441
ALT_CRISPRi_no_amp_82	506
ALT_CRISPRi_no_amp_83	477
ALT_CRISPRi_no_amp_84	534
ALT_CRISPRi_no_amp_85	379
ALT_CRISPRi_no_amp_86	470
ALT_CRISPRi_no_amp_87	328
ALT_CRISPRi_no_amp_88	304
ALT_CRISPRi_no_amp_89	284
ALT_CRISPRi_no_amp_9	296
ALT_CRISPRi_no_amp_90	389
ALT_CRISPRi_no_amp_91	220
ALT_CRISPRi_no_amp_92	345
ALT_CRISPRi_no_amp_93	287
ALT_CRISPRi_no_amp_94	305
ALT_CRISPRi_no_amp_95	305
ALT_CRISPRi_no_amp_96	306
ALT_CRISPRi_no_amp_97	321
ALT_CRISPRi_no_amp_98	424
ALT_CRISPRi_no_amp_99	413

## Sheet: Agilent_CRISPRi_opool
Agilent Oligo Pool Genome Wide CRISPRi (F-Synthesis)			Agilent Oligo Pool Genome Wide CRISPRi (R-Synthesis)
Count	Oligo Sequence		Count	Oligo Sequence
54	GGCCTCAGCTCTAATCCAGA		123	GCTGGTGCAGAGCTTGAGTC
48	GTTCACCATTCACCAATCAG		121	GGTGAGTGAGTGATCGTGCC
48	GATCCGAAGTGGAACCCAAG		121	GGGGCGTGGAGCTCGTGCAG
47	GTTTACTGCTTGGAATCCAG		120	GCGAGACCTGCCGAGGTGCA
47	GTAGCCTTGCTGACTTACCA		117	GGCAGGTGGTCATGGTGCAG
46	GTCAAAGCAACAAGAAGCTA		111	GTGGCCAGGAGCAGCAGTCT
46	GACCTGAGCCACAAGGACAA		111	GGACAGGTGAGTACGGCTTA
45	GGCACAGCATCAGCCCTGGA		110	GTGTACAGGTGCAACAGCTT
45	GCTTAGATGCTCCAGAAGAG		110	GTGGTAAACTGGTCTTAAAC
45	GCGGAGTGACCAGAAGAAGC		110	GCGAGGTGCAGTGAGCTGGT
45	GCAGCTGACTTGAAGCTCAT		108	GGCGATGAGAAGCAGCGGCA
45	GACGCCGAGAGTCAGCCCCA		108	GCGCCGGAGGAGCGTAGGCA
44	GGCAGGCCGTCTGACTAGCT		107	GGGGCGCGTGGTGCAGTCCC
44	GCTGCAACTTGAGCTCCAAG		107	GGCGTAGACGAGCAGCAGGC
44	GCCATGCTCAAACCATATTG		107	GGAGCTGGTGGCGCGGTGCA
44	GCAGAGAGCTTAACTAGCAG		107	GCTGTATCTCCAGCTGCTAC
44	GAGTACTCGGGAAGCCATGC		107	GATGAAGGAAGTGCAGTAGC
43	GTTCCCTAAAGGAAATACCT		106	GGGCATGTGTGCAGCTGGAA
43	GTGACCTGCTCTTCAAGCAC		106	GGCGGCGAGCTCTTTCTTAG
43	GTCTAAGTAAAGGTTGACTA		106	GCCGTGAAGTCGCGGTGCAG
43	GTCCGCTGCGGCACACGGTC		105	GGGCGGGACGCGCAGCGCTA
43	GTCCGAGGCGCCCTCAGGCA		105	GGAGCAAGGAGGCTGTCATA
43	GGTACAAGCAATAAAACACA		105	GCTGAGTAGTGCAGCGGCAC
43	GCTGGAGGCCATCAACTACA		104	GTGCCTGTTCCAGGTAAGAT
43	GCGGCGCGAGCTCCAACTCA		104	GTGCCGGAGGTGTCATCTAA
43	GCCTGTAGCTGTGGAAACTT		104	GTGATCGTGGAGCAGCATGT
43	GCCTAGAGAGGGCTGACTGC		104	GTACAAGGTCTGAAATACTT
43	GCCGCGCGAGCTAGACGTCC		104	GGCTGCTACGGCGAGAGCTT
43	GCAGGCTCAGTAAGCATCAA		104	GGCGAGGCAGTACAGCTTCA
43	GAGACTTAACACTACATCCA		104	GCGATTCTGCCAGGATGGGT
43	GAGACACAGAAGTGCTGCAG		104	GATCTAGCCAAGCAAGGCGG
42	GTCTGCCAGCTGGTCTCTCA		104	GAGACAAGGATGGTGATCGT
42	GGTCCTTGGCCACAGTAAAG		103	GTGGGCCTAGCAGGCTCTAG
42	GGCGCCGGTGTATCTCGCGG		103	GGTGGTCCAGGTCCTACAAA
42	GGAGCCACGTCCCTCCCCAA		103	GCGGCGTGGAGTCGCTGTCA
42	GGACGTATCATAGAGAGGTC		102	GGTGTCGGCGGGTGCTTCTA
42	GCTTGCTCACATCGAGAATC		102	GGTGGTGGATATGGGATCCA
42	GCTTCGGCAAGCGACTGAGA		102	GGGTCCTACGCGCTTCGCTA
42	GCTGCTGCTGGCCCCCCATA		102	GGGCGACGCGATGCAGAGCC
42	GCTCGTGACAGCCTAGACAG		102	GCTGTGACAATCTCAAAGGG
42	GCGAGTCTTACCTCTTCATG		102	GCACTCGGCGGCAGCTTCTC
42	GCCTCTGCCCTGCGGACCTC		102	GACTCTTGGGTGCAGACAAG
42	GCCGGCCAAGATGTCTGACA		101	GGTGGAAGCGGCAGACTCAG
42	GCCCGGCACGACCTTGACAG		101	GGGCGTTCACAACTGTAGTT
42	GCCATCTCGGCGCGTTGCAA		101	GGACATCAAGGCAAGAATGC
42	GCAGCTTAGGTCTCACTTAA		101	GCTAGTCTTTGTAGCTGCTT
42	GCAGCCAGCGGAGCGCGACA		101	GCGGGCCGTGCTGCTTATGG
42	GAGGGTTAGAGGCTAATTAG		101	GAAGCCGGCGTACTTATCTC
41	GTTCCAGATTACTTAATCAG		100	GTGGCTCGTGATCTCAGCCA
41	GTGCCGAAGCTGGCTACTAA		100	GGTGGCTGGCTCTATTGTAT
41	GTGCCAACTGCTGGCCAGAA		100	GGCGGCGGCAGCGGCTCTAG
41	GTGCACTCTGTTGAGCTCCA		100	GCTGAGGTCCGAGCCATCAA
41	GTGACGCTGTTAGACATCCT		100	GCGTGTGTGGCTGGCATTTA
41	GTGAATGGCTATTACGTCCC		100	GCAAGCTGACCTAGGGACAG
41	GTGAAAGGCTGGCTATCCAA		100	GATGGCGTCGTAGCTGTCCA
41	GTCATGGTTGCAGATATAAA		100	GAGTGGAGGTGAGCTGTCGC
41	GTAGCACAGGTAGCCCTCAC		100	GAGGCTCGCGTGCTAGCGTA
41	GGTGAGCTCAGACGACTCAG		100	GAGGCGTCCGAAGGGCAGCA
41	GGGCGCTACTGCAGACACCA		100	GAGGCGGCGTGGAGATCGCT
41	GGCGCCCCGCGGCTACTCTG		99	GTTGGCGTTTGAGTCAGCAA
41	GGCCCAGCTCCGGCTCCACA		99	GTGGGTCCGGTGTGCAGCGG
41	GGCCAAGCCAGCGCTCGACA		99	GTGGGAGCAGCTCTACACAG
41	GGATGCTGAGAAACCTCTGT		99	GTGCCTACCGAGAGAGCTCA
41	GCTTAAGTCCACCCCAGGCA		99	GTCTCTAGCGATGCAGACAA
41	GCTGGCTCACAGACATGTCG		99	GTAGCGGGAGGGCAGACTCT
41	GCGGTGCTGCGGCCACACAC		99	GGGTTGTTGCCAGGGAGAGT
41	GCAGGCACCAGATCTCTGTA		99	GGGCTTCTCTCATCCGTGCA
41	GCAGGAATGCAAAACCATTC		99	GGCGTAGTTGCTGGCTGCTC
41	GCAGCTCTCAAGGACGTGCT		99	GGCACTATGAGCATCTTACC
41	GCAGCGGCAATGTTTAGTCA		99	GCGTCTCTCTCGTCCAGCAA
41	GCAGCAGAAGTAACGAGTCA		99	GCGCACTTGTGGCTGATCTC
41	GCACATAGCAGTACTGTACA		99	GCATGAATGCACTAGGCTTG
41	GATCTCAGCCCTGAGAAAGG		99	GCAGACCTTAGAGGCACCAA
41	GAGCTTCCTGCTCAGTACCC		99	GAGCCAAGGTGGGACACTAC
41	GACAGATCTCACGTCTTGGC		99	GAGAAGGTGTACATCGTGCA
41	GACAGACCAGTCAGGAGCCC		98	GTGTCACTGTCTAGCCTCAA
40	GTTGTGAGCAGCCAAAACTC		98	GTGGTCTGACGATTGTGGAG
40	GTTGGCACTGCTTACCACTG		98	GTGGGCACGTAGGGCCTCGA
40	GTAGCTTAACAACTGATGCA		98	GTGGCACCCTGAGCTCTGGT
40	GTAAGTTGGTACTTAGAAGA		98	GTGCCTGACTCAGGTCTGTT
40	GGTCTGGGCGGCAGGACACT		98	GTGAATGGTGAATACCAAAC
40	GGGCTGCTCGCTGCATCTCT		98	GTCATTTGACGGTATCACTT
40	GGGCTCCCAGCGCAGTCTCA		98	GTAGCGCAGGTAGTCACCAC
40	GGGCCGCGCACTGCTTCCTA		98	GGGGCGCGTGGGACTCCGCA
40	GGGACAGGACTCCCAACCAG		98	GGGGCATGTGATCTCAACAG
40	GGCTGAAGCCTTATCCTCAG		98	GGCGTGGGGACAGAACTCTA
40	GGCTCGACGGAGACCAGCTA		98	GGCGCGTAGTGATGACGCAA
40	GGCTCACCTGCGCTCAACTC		98	GGCCGTTCTGAGGCAGAAGG
40	GGCCTGCCTGAAGCTTCCCT		98	GGAACAGGCTCTAGACTCAC
40	GGAAGTGCTTACCTTGCTCT		98	GCTTGTCGGTGAAGCGGCAG
40	GGAACTCGCCACGACCCTCA		98	GCGTCCTCGGAGCCAAGGTA
40	GGAAAGCTCCAAGCGCTGAC		98	GCGTAATAGCACCAGATCTC
40	GCTTCACCTGCGGAGCCTTA		98	GCGGTCTGGGCGTGAGTGCA
40	GCTGGCAGCGCCGGGCAACT		98	GCGCTACTCTTGAGCACGGT
40	GCTGAAGCAGGCAGGCAATC		98	GCATGGCCATCCAAAGTAGC
40	GCGGGAAAAGATGCAATTAG		98	GAGCGGAACAGAGACGTGCA
40	GCGCCGAGCGCAGTGCCCCG		97	GTTCCTTGGACCGCCAAGGA
40	GCGCAGTCCTTAGCTTCCCG		97	GTGTGGCAGCACATCTCCAA
40	GCCTTCAGTACCTTTGTCTC		97	GTGTCTCCCTAACAGGAAGC
40	GCCTAAAGCAGCCCTCCCAA		97	GTGTCTATATATCTGCCGGA
40	GCCGCGGGATGCAGACGCCA		97	GTGGTGTAGCAGCCATATCC
40	GCCGAGGCTGACCAGATGCA		97	GTGGGGTTCGCTCCAGTTAG
40	GCCGACTGTGTAGTCCGCTC		97	GTGGCTCACTCAGGCTACTC
40	GCCGAAAACGGAGAAACCCC		97	GTGGCCAACGATGCAGCTCC
40	GCCCAGTCCGTAGAGCCCTG		97	GTCCTGGGCAGGAACTCCAA
40	GCCAGGTAACTGCCATAGCT		97	GTAAGCCAAAAACTCATCAA
40	GCCAGGCGCGCAGGCAAGCG		97	GGGCGTGCAAGTATCCGCTG
40	GCCAAAACCTGTAACTTCCA		97	GCGGCTGAGACCTGCAGCAC
40	GCATCTGACAGCGCAGAGGT		97	GCGGAGACGGCAGCAAACAC
40	GCAGTCACCGGAGAGATCAC		97	GCGAGTACGGAGCGCCTGCA
40	GCACGGCGCGCAGACACTTC		96	GTGGTGGATGCAGCCGTGCT
40	GCACAGTAGCTCAGAATAAT		96	GTGGCATGCAAAGGCTGGAC
40	GCAACTTGGCAAAAGACCTA		96	GTGCGGCTGCGCGCGTATGC
40	GAGGCTACAGCTGTGCGCAG		96	GGGCTTAAGGAGCTACACTG
40	GAGCATCACAGCAGACTGAT		96	GGGCGGCGCAGGCAGACCGC
40	GACTCACTTCCACTACTCTC		96	GGGCAACTGGAAGCTATCTC
40	GACGGCGGCCCGGGCTCGGC		96	GGCTATGTTCCATCTCCCAG
40	GAATCCAGCGCAGCTACCAA		96	GGCGGCGCACGGCAGTTAGT
40	GAAGCTTGAGTCTCTGACAG		96	GGCGAGAGGAAGCGATGCAG
39	GTGGAGACTCCGCTAGATCG		96	GGCAGCAGCTATCGCAGCGT
39	GTGCCACGTGCTCACAGAGT		96	GGAGCATTATCCCCACAGGC
39	GTCGGAGAAGATCCATTCTC		96	GCTCCTACAAAAGGTAATCA
39	GTCCCGCCTGGAACCCCCAG		96	GCGGCGGAGGGGCAGCTCTA
39	GTCCCACAGAAGCATTCCAA		96	GCAGAGACAGCTGCGCTGTG
39	GTCAGAGAACCGGAATCCAA		96	GCAAGGAGCCTTAGGAGGTA
39	GTCACCAAGGCCACACCCCA		96	GATCTGTGGCTAACCAATTA
39	GTAGTGCCTCAGACAAGCAG		96	GAGGCCTTGGGGCTACGCAT
39	GTAGCAGACGAAAACCACTT		96	GAAAGGGGCGCGCAGCACAA
39	GTAACGGGACAAACTCTCAG		95	GTGTCTTCAGTGGAAGCCCG
39	GGTGGTACGCGAAAAAACAG		95	GTGGGTGCTGAAACAATGCC
39	GGTGCAAAAGCTCAGATCTG		95	GTGGCAGCTTTTAAAAGTGG
39	GGGTCACAGCCAACATTCAG		95	GTGGATGCCGACTGCAGCAG
39	GGGCCCGCCCAGCAGCACCT		95	GTGCCGTGTGTGGTTCCCGC
39	GGGAGGAAACCGTAGCTCCT		95	GTGCCGGGTGGAGCGAAGCA
39	GGCTTCCTCTGAGACAACCT		95	GTCGGCTCAGAACTCCAAGC
39	GGCTTCATACCTCCTGCAGA		95	GTACAAAAATCTTCCTCTGT
39	GGCTCCGAGGAGCGGCTCGT		95	GTAACTGAGAGGGAATCGCT
39	GGCGGATCAGAGCGAGATGT		95	GGTGTCTGTAGCCGCAGCTG
39	GGCCTTGGCCAGTAGCTCAA		95	GGTGTCGGAAACAAAGGGCA
39	GGCCCGCGCGTAGGCGCCCA		95	GGTATGGCATGGGCTACTCC
39	GGCAGCAGCCCAGAAACACG		95	GGGTGGGTGCGGGTGCAGCT
39	GGCACAGCCATGGTCGCAGA		95	GGGGAGGGACTGAATACTCA
39	GGATTGCCATCCGCAGCACC		95	GGCCATAAGGTCTTAGTGGG
39	GGATCATGTCCAATACCATT		95	GGAGCGGGCGTCCGGAACAA
39	GGAACCCCGAGACTGCAGCG		95	GCTGATACTGACGGAGCCTA
39	GCTGGTCTTAAGATGCTCTA		95	GCTCAAGGGTGTGTTAACTT
39	GCTGCTACAAGCCAAACTGG		95	GCTATTTAAGGCCAAAGCAA
39	GCTGCCCCCAAGACATGCAG		95	GCTAGTAGTGCAGCTTCGGC
39	GCTGCACCCAGCGACTCAGG		95	GCTACAAGGCTCGGAGCTCC
39	GCTCTTGGCCGTGACCCCAG		95	GCGTCTCATGGTGGCCAAAG
39	GCTCTACCGCGCCCTCATGC		95	GCCGGTGAAATCCTGCAAAG
39	GCTCATCGGGAGGAAACACA		95	GCACATACTATGGACACCAA
39	GCGGCTCCGCAGCAAGATGG		95	GAGACAAGTGACACTTACTC
39	GCGGCAGCTTCCTGAACCTC		95	GACGCGGAGAGGAAACGCTC
39	GCGGAAGCCAGCACGCAGGG		95	GAATGACGGTACAAACAGGT
39	GCGCTACAGCGGCCTCTCAC		94	GTTAGCGTTACGTCAGTCTC
39	GCGCCAAGAGCTGCTGGTCA		94	GTGGTGTGAGCCAAACAGGA
39	GCGCAGAGCTCTAGGCCACT		94	GTGGTCTCCTGAGAAGACGG
39	GCCGTCGGTTGGGCGCAGAC		94	GTGGGAAGAAGCAGCTACCT
39	GCCGGGCAACAGGTATGATC		94	GTGGCATAAATAGCAAGGCA
39	GCCGCAGGCATAGAACTCCT		94	GTGGATCCGTGCCTCTGGGA
39	GCCCCAGTCCAGCGTCTCCT		94	GTGGAGACAAAAGCTGACGT
39	GCCCATGTCAGGGACGGCTC		94	GTGGAATGGAGAATCCTCAA
39	GCCCAGGAAACAAGTCAGCT		94	GTGACGGTCAGTGGATCGGT
39	GCCAGTGAGAAGCTCGGCAA		94	GTCTCTGACGGTCCAAGCAA
39	GCCACGCTGCGGGCAAGCCA		94	GTAGGTACCAGTTAGCGTCA
39	GCCACAAGAAAAGATTGATG		94	GGTGTGTGAATGGAGAGTAA
39	GCATGCTCTGCGCACCGGCC		94	GGTGATTGCGAGGTCAGTAA
39	GCAGCCAGGGCAATTCCGAT		94	GGGATGAGGTCAGGCCTCTG
39	GCAGCAGCAGCAAGAATGCT		94	GGGAACCTGGCCAGAGTCAG
39	GCAGCAAATTACTTAAATGG		94	GGCGTCTCCGTGGCTCTTGG
39	GCAGACAGGCGAGGCAGTCC		94	GGCGCGGGCGTCGCAGCTGA
39	GCACTTCAAGCTCTAGGTAG		94	GGACTGTGGTGGCTTGGATA
39	GCACAGTGACGAGAGGGCCA		94	GCTTCTGGTGAGCAGAAACT
39	GCACAACACTGTCAGAGCAA		94	GCTTCTCGCCTACATACGGT
39	GATGCAGAGCTGCAGGTAAG		94	GCTTCCTTCGATGTTGCCTG
39	GAGCTGCGTCCTAATCCAAA		94	GCTGACTACGAGTAACGGCA
39	GAGCGCTCTCGCCCTGGCCA		94	GCGTATAGGTGACAGCGTCA
39	GAGCGCAGTCGCAGCACCAG		94	GCGAGGCACGGCAGCATCCT
39	GAGCCTGGCAAGACAGGTCT		94	GCAAGGCTGAACTCCGTCCA
39	GACGCTACGAAGGCAGCGTA		94	GCAAGCGGAAGGCGTCGTCA
39	GACCTGCGGTGCTATAGAGC		94	GATGGTGGATGCTGCTGTGC
39	GACAGAGACCCGACACCGAG		94	GACAAGTGAGGAGCTTAGGG
39	GAAGGAGCAACTGGCAGCAC		94	GACAAATGGGCGAAGTACTG
39	GAAGCTCGGCTCACAGTCGC		94	GAAGGTGCCGGTAGCGAAGT
39	GAACCTGTTCAGCTTTTCGC		93	GTGTGTACAATTTTGTACTC
39	GAACAATAGCTAAAATGTCA		93	GTGGCTGCAGAATAACTGGC
38	GTTCCTGTTGAAGAACCCAG		93	GTGGCGGTATGAAGGTGGTG
38	GTTCAGTAGGGCTCAGATCG		93	GTGGCGGGCTGCAGACAAAA
38	GTGTGAGAAGCTGCAGCCGC		93	GTGGAAGGCGACAGAAGTCA
38	GTGGGACAGCAGCCACAATG		93	GTCTGGGTGACGGTGATCTC
38	GTGCTGGATCATCTCATGGA		93	GTCGGAGTACGAGTCCAACA
38	GTGCTGGAGCCGGGCATGTA		93	GGTGTCCTAAAACAGAAGGT
38	GTGCCGGCAGCTCCAACCAT		93	GGTGGGCAGAGCTCTTAGAG
38	GTGCCAATGCAGGCATGTCG		93	GGTAGACAGTGGTAGCTGCA
38	GTGAGCGCAGACCTGGACTC		93	GGGTGGGTAGCTCGCAGCAG
38	GTGAGCAAGGCAGTCCTCTC		93	GGGTGCTTACACTCAGGTAT
38	GTCGCGAAGCTAGCTAGCAG		93	GGGGCTGGCCTAGCCAAAAG
38	GTCGAGTGCTAATGGCAGGA		93	GGGGCGGGACTTCGCGCTTC
38	GTCCTTGCGTCTTAAAGTAG		93	GGCGGCTGTAACTGTGAGGA
38	GTCCCAGTGGACGCTTACCG		93	GGCGGAGGTGCAGGTCGAAG
38	GTCAGCTCCTGGCATCTGTA		93	GGATGATATTTACAAACTAC
38	GTATGAGCCTTGCTCTCCCA		93	GGAGGCGTGACCTAGTTGAC
38	GTACATGAGCCACCACAAGG		93	GCGTTAGCGAGCTCTCTTCT
38	GTAACAGCTGTCCTGCCCCT		93	GCGTCGGTGGCAGCGGAGCA
38	GGTGGACAACAGGGAGCTTC		93	GCGGGTGGTTTGCTTAGGTG
38	GGTCCGCGCCTAGGAGCAGT		93	GCGGGACGGGAGCAGATCCC
38	GGTCACAGATCCTAGGGCCT		93	GCGGCTTCTTAGCAAAACCG
38	GGTCAAGTTTGTCCAATCAG		93	GCGGCTCGTAAATCCACAGG
38	GGGTCTTCTAATCAATCTGG		93	GCGGACAGAGAACGCATCAA
38	GGGGCAGGCCATCTCACAAG		93	GCGATGCTCTACGTCCGCTC
38	GGGCTACCGCCAGCTCACCT		93	GCATTGCTGCGGGTTTTCTT
38	GGGCGGCTTGGAGACATAGA		93	GCAGGTGCGCGGAGCTCTCG
38	GGGCGGCTGCAGGTAAACCA		93	GCAATAAAGTTGGTGGGACC
38	GGGCCGCCATGAAGCTGACG		93	GAGGTCTTACCTGCAAGGAC
38	GGGCACAGCATGAGATCCAA		93	GAGCTGGGGCGCAGCTCGCA
38	GGGAGGCCACAAATAGGGCA		93	GAGATCATCCAGGTGCTTTA
38	GGGAGCCGCTCGGTAAGTCC		93	GAACATGGTGGGGTATGGGA
38	GGGACAGAGCAGGAATCCTC		93	GAACATCACTTTCGAAGAAA
38	GGCTGTTCTCTTGTAAGCTA		93	GAAACCGGAGCTCCAACGAA
38	GGCTGCCTCGGGACCTCCCA		92	GTGTGACTTATAGATTCCAG
38	GGCTCCGCCTTGGCTGCCAA		92	GTGTCCAGCACGTGGCACAC
38	GGCCGGCGAGCGCCAGACTA		92	GTGGAGGAAACCTCAGATGC
38	GGCCCGGGGCCAAAAGAATC		92	GTGCGGTGCCCATGTCAGCT
38	GGCCAGTGATATGCTATACA		92	GTGCGGTACAGGGACATGCC
38	GGCACGTCAGCAGTTCTCAA		92	GTCAGGTGAGTGGTGCGCTC
38	GGCAAGGTGAGCACAAGTAG		92	GTACAGGCGGCTGCTCGCGG
38	GGAGCACCTGAGAAGTGGTA		92	GTAAGGCATAGACTCAAGTC
38	GGACGAGCGCGCAGCGAACC		92	GGTGGAAGACAGGAGGTGCA
38	GGACCTCAGGAGAGTCTTAA		92	GGTGCGCCGGGTGGTCTCGC
38	GGACCGCGTCTTCAGTACCA		92	GGGTAGCACGGCTTAAAAGT
38	GGACCCTCTGTGCGGCCCTA		92	GGGCCACGAGCTAGCATCGT
38	GGAAGCCTGTGACTGCCCAT		92	GGGCAGTGAATGTGCCACAG
38	GCTTCCAGATCCTAGAGATC		92	GGGATCGCAGAAGGTCCCTA
38	GCTGTGACTGTCGGCTGTCG		92	GGCGTGGAGTGCAGACCTCT
38	GCTGTCGTAACAAAGGCTGT		92	GGCGGCGGCGCAGGTGAGCA
38	GCTGTCCTCCGGCAAAAGCG		92	GGCGGCGACGGCAGCTAGGG
38	GCTGGCTAAAGTAGCAGATC		92	GGCGAATTCTTGCTTTAAGA
38	GCTCTATGCGAAGATCATGG		92	GCTTCTAGGAAGTAGAACGC
38	GCTCCTTCGCCAAAGGACAG		92	GCTTAGTGAAAAAAACTAAC
38	GCTCCGGTCTCCCAACGCCG		92	GCTTAGACATCAACTGCAGA
38	GCTAGACAACCCTAACGAGG		92	GCTCGTGACAGCCTAGACAG
38	GCTACGGCCGACAGACGGTA		92	GCTAACGTTAGAGCAGCTAA
38	GCTACCAGAGGACAGCGTAG		92	GCGTTACCTACCACACTCTT
38	GCGGCCTACAAGGATCTTCA		92	GCGCGCATTATGCAAAGCGG
38	GCGGCCAAGCTGCCTCTACA		92	GCGAGGCCAGTGAGTAACTC
38	GCGCCCAAGAGGCCAGGTCA		92	GCCTGATGCCTGTACATGGT
38	GCGCAGTCCACAGTCACCAC		92	GCATCAAGATGACACACCAG
38	GCGCAGCAGAAAGCCCACGT		92	GCAGTAGATATGCCCAAAAA
38	GCGCACGGCAGTTAGTGGGT		92	GCAGCTGGCAATGACAAGAC
38	GCGACAGGAAGCGCCAGCAG		92	GCAGAGGTGCATGGCTTAGG
38	GCCTGTCCGCTAGGCTTCAG		92	GATCCTCTCGAGGTGAGAAG
38	GCCTCTAGGGTTCCTATCAG		92	GAGTCCTGACAAATGGTCCA
38	GCCTCCCTGGCGCTGACCGA		92	GAGGACCTGCGGGACAAGGT
38	GCCTAAACTTGGCATATACA		92	GAGCAAGTCGGGTGACAGCA
38	GCCGGACGCTGCGCTCTGAA		91	GTGTGATGAAAAGGTTTCAT
38	GCCGCAGTGACAGAAGCAAG		91	GTGTCACAGCTCTAAGACAC
38	GCCGAGTCCTTAAAGTCCAG		91	GTGGTTCATTGAGCTTAGTT
38	GCCCTCCAAGCCCTTCATAG		91	GTGGGTGTTCCCAGGGTCAG
38	GCCCGGCTCTAAGCCATGGA		91	GTGGGTGAAGAGCGGCGCAG
38	GCCCCGCAGGACAGTGTGTC		91	GTGGGCTCTTCGTAAACCTG
38	GCCCCAGGCAACGTAGAGTG		91	GTGGCTTGGAGTGCAGATAT
38	GCCCACGAAGAGCTCACTCG		91	GTGGCTCCCGCAGCTGAGTT
38	GCATGACAGACACAATGCTC		91	GTGGCCACCTCAGTGTCACT
38	GCAGTGCAGCGAAGAAAACA		91	GTGGAGGACTACGTACCGGG
38	GCAGCTATAGAACCCCTCCA		91	GTGCATGTCTGGATCATGTC
38	GCAGCAGAAGCAACCCCCAG		91	GTGAATCTATGGCAGATCAA
38	GCACCATCTGGGCGATGCCA		91	GTGAAATGCCCTGCACGTCG
38	GCACAGCACGGCCAATACCA		91	GTCTCTTCTTGACTTGATGC
38	GCAAGCGCCATGTTCGCCAG		91	GGTGGAATGAGCTTTAGACT
38	GCAAAGCTGCTGCGGCACCA		91	GGGGCTGGGATCCAAAAGCT
38	GATTCCAGGGTTCTCCTCTA		91	GGGCTGTACGGTGCGCGTGA
38	GATTATTCTTCAAGGTGAGA		91	GGGCGTGGAAAGCTAACCAA
38	GATGAGTAGCTCCCACTCTC		91	GGGCGTGAGGCACCCACTCT
38	GATCTCAGAAATCCACAACA		91	GGGCGGAAGTGAGGTGCCGG
38	GAGGCATCGCATCAATAGCT		91	GGGCCAAGGTGTAGGCTATT
38	GAGGCAGCTGGACCAACGGA		91	GGGCAAGTGAGGCTGACGTC
38	GAGCAGCTCCTGCCTGAATA		91	GGGAGGCGCTGGGAAAAGTG
38	GAGCAGAAAGCACACCTCTA		91	GGCTGGCAACCTGCAATGTT
38	GACTGGCCCAAGGCTCACAG		91	GGCGTTTAGGTTTCTTAAGT
38	GACTCTGTGGACACAAATTA		91	GGCGGCGTCCCGGGAGTGCA
38	GACCCGGTCGGTAACCTGAG		91	GGACCAAGTCCAGCTCCAAG
38	GACCCAGGTTCATCATACAC		91	GGAAGACAAGCTCTATGAGG
38	GACATTGGGCAGCCACCTCA		91	GCTTGTTTCATCAAAGAAAG
38	GACAGCTCGGTGCTCTGCAG		91	GCTGAGTCCCAGGAGAATCA
38	GACAGCAGATCTGATCCCCA		91	GCTGAAACTCACCAAGACAC
38	GACACGGCCCTGAGTCTCTG		91	GCTCAGTGCTGAACATGCTA
38	GAAGCCGCCGGCGAACCACA		91	GCTCAGGAAGAGCTGAGACC
37	GTTCGGAACTGAGAAGACGA		91	GCTCAACATGGCTCTAGTGC
37	GTTCATGGTCAGCTAGGTCA		91	GCTACAATGCAGGAGCTCAG
37	GTTATGGGAGAGTATGTCAA		91	GCGGCAGGATCGGGATTGAG
37	GTTAGCGTTACGTCAGTCTC		91	GCGCAAGGACTAGGGTCGAG
37	GTGTCAAAAAATTTAGCACA		91	GCCGGCGGCTCTCTAAATCT
37	GTGGAAGCCACCAAAATCTC		91	GCATGGCGTGACTATAAATA
37	GTGCACATCCCCATACAGTG		91	GCATGGCGCGGCACGCTGGG
37	GTGAGTCTTACCTCAAGCAG		91	GCAGGACCTACTAACAACAA
37	GTGAGGAGCGGAGACCAAAG		91	GCAGCGGAGCACCAAGGGAA
37	GTGACAGTTGAAGGTTCTGG		91	GCAAAAACTTGTGCAGCTAG
37	GTCTGGCCTTTAGGGCTCTA		91	GATGCTGTCACCTTTGTGGC
37	GTCTAGGGCTATCAGAAATA		91	GAGGCTGTGAGCAGAAGCTA
37	GTCGTAAGGCGCCCAGTACC		91	GAGAGCAAGGTGCAAAACAC
37	GTCGGACACGAACATAGCCA		91	GACAAGGAAAAAGGCTTCGA
37	GTCGCTCTGAAGCAGTCCGG		91	GAAACTGCGGACGGGGAACT
37	GTCCTGGCAACCAGATGCAG		90	GTTTCTCTAGAGTAACTACA
37	GTCCTGACCGTCATCAGCAA		90	GTTGCTGATAGGAGCAAGAC
37	GTCCGAGGCGGCCACCCAAG		90	GTTGCGTCGCTCTCTGGTAA
37	GTCCCCGTGCGGCTCTCTCT		90	GTTCTGTAAGGTACTTCCAA
37	GTCCCCGGCCCCAAGCAGCG		90	GTGTGTGGCGCCATGATGCA
37	GTCCATGCCCTGGATGCCCA		90	GTGGTTACCGTGGCAACGGA
37	GTCCAGGAATGCTCTGGTCA		90	GTGGTGGCAGGCCTAGCCCA
37	GTCCAGAAGAAGGACAGATA		90	GTGGTGATCATCCTAGCCTG
37	GTCCACTCAGGACGCCACAG		90	GTGGGAATTAAAATCTGCGT
37	GTCATAAGGGAGCATTCCCT		90	GTGGCTGTGTGTCTGAGCCC
37	GTATCCGCCTACCAAGACAG		90	GTGGCGATCAAACCCTCGAA
37	GTAGTGCCTGGCATAGACAT		90	GTGGATCCAGCAGACTACTC
37	GTAGTACAGGTAGCCCCCAA		90	GTGAACGTGCTAAAATGGGA
37	GTAGGCATTAGCTCAACCTG		90	GTCTGACACCGTGAGCTACT
37	GTAGCTACAGCGGAGCCTAC		90	GTCTAATGAGAATATCTCTA
37	GTAGCCGCCGAGGAGCCCGA		90	GTATTAACAAAGGTGTTATA
37	GTAGAGTGTCTCCAATTGGA		90	GTAAGAACCGCTGAAAACAA
37	GTAGAGCAAGCTGCTCCCAA		90	GGTGTCAAAAACTAAAATGA
37	GTAGAGACATGACATAGGAC		90	GGTGGTTTAGCAGCAGTGGA
37	GTACTAGCTCCGCAGGGATC		90	GGTGGTCAAATAGATGACGT
37	GTACCAGGCAGCCACCCTCT		90	GGTGAAGGCGTTGGAGTCGA
37	GTAACGGGAATCACACCAGT		90	GGTCTTCAGTTAAAAACCTC
37	GGTGAGTCTTCCCCAGTAAG		90	GGGTGGCAGATAGTGAGCGC
37	GGTCTGGACCAAGCTAGACA		90	GGGGTGGAGCAAAAGCTCGT
37	GGTCGGCGCGGGCTAGGCGA		90	GGGCTAATGATACCAAAAAT
37	GGTCCACCACTTATAAACTG		90	GGGCAATGAGAGCTGCACTC
37	GGTCAGGTCGTAAGGGGTCA		90	GGCGTTGCCCTAGAAACAGA
37	GGGTCAGCTATAGACAGACA		90	GGCGGGCGTGAGCTCATCCC
37	GGGGCTCCTAGTCTTGGCAG		90	GGCGCAAAGCTGACAAGGAG
37	GGGCAAGCAAGTGAAGTTCG		90	GGCAGTCTCTGATCCGTGCA
37	GGGACGGACGGACAGACCTA		90	GGCAAGGCGGCGGCACAAAG
37	GGGACGCTCGCCACACACCT		90	GGATGTCTCTGGACACATCT
37	GGGACAGCCTGAGCTCCGAG		90	GGATGGAACGGCACCAGCCG
37	GGCGGCAGCGACGACAACAG		90	GGAGCCAGAGGTGGCATCTG
37	GGCGCGTACACCTCGCCCAA		90	GCTTTAGGAAGCAAACACAG
37	GGCGCAGCAAGCAGTCCTCC		90	GCTTATAGGCTTCTTATCTG
37	GGCGCAGATACTGACACCAA		90	GCTGGGTGACAGCTGTCTGT
37	GGCGCACTCCGGGCCAAGAA		90	GCTGGCTCTTTCATATCTGA
37	GGCCTGAGGAGCTAAGATCC		90	GCTGGCATCGGCAGCTTCAA
37	GGCCTACGACACGAGCCCCA		90	GCTGCTGGAATCAGCGTCCT
37	GGCCGTAAGCTGGGCTCCTC		90	GCTGCAACTCAAGGCTTCAA
37	GGCCGGCGCCTAGTGATTCT		90	GCTAAGGTCGGCATATTGAC
37	GGCCGCGGCGAGCAAAGTCC		90	GCGGCTGACAGCCTGACTCC
37	GGCCCGTGCCAATCCTTCTC		90	GCGGAAGGTGAGGGGCGCTA
37	GGCCCCCAAAAAGGGACTCA		90	GCGATTCTCTGCAACAAAGA
37	GGCCCAAGTACCAGCCTCTA		90	GCGAGGTTTACGAGCAGCTT
37	GGCAGCTGTGATGCTATCCT		90	GCGACTCGAAGGCTCTGTAT
37	GGCAGCGAACGAACGTTCTG		90	GCGACGGGCCACGCACGTCC
37	GGCAGCCTCGTGAACGTCCA		90	GCCGGAGGTGAGCTGCATCC
37	GGCAGCAGAGACGCTGCAGA		90	GCCAAGGCAGAGGAGATCGT
37	GGCACGGCGTCCTCAAGGAC		90	GCCAAGATGCTACCAGGTGG
37	GGCACGAGCCCTCCAGCCAG		90	GCAGCCTGAGCGCCACACAA
37	GGCACAGGCGAAGACTAAGG		90	GCAGAGCTGACTTCAATCAT
37	GGCAAGCGCAGCGCGAAGTT		90	GCAGAAGCCTCTCTTTAGAC
37	GGCAACTGCCTCACACAAGA		90	GCACAAAATGAAGCGGTGCA
37	GGATATGCAGCTGACCGGCA		90	GCAACGGCAGAGCCACAACT
37	GGATAGCCATCTGAATTGAG		90	GATTGTTCAACTGTAATCTG
37	GGAGTTAGGAAGCGGCTCGC		90	GATGGTGACCAGCGGTGATC
37	GGAGCGCGCAGGGACGGTCC		90	GAGGCGTCTCTAACCAGGGT
37	GGAGCCTCCCGGCCGCCCCA		90	GAGGAGCCGCTCAAGAAATG
37	GGAGCAATTGCCCAGCTATC		90	GAGCCTAGAAAGCAATGTTT
37	GGACCGAGCTGTCAGTCCGG		90	GAGAGCCTAAGGCAGAGCTC
37	GGACAGGCGACAGCGACCTG		90	GAACATGGCGATGCACAACA
37	GGACAAGCCAGCAAGACATC		89	GTTGTAACATTGTACCTCTA
37	GGAAGCAGCCAAGCTCGCCG		89	GTGTCGTGCGGCCCGTGGCG
37	GGAAAACAGAGTTTACTTAA		89	GTGTCCCTGAGAACCAGCAA
37	GCTTTGCTACAATACCTCTC		89	GTGGTTTATATCCATCTACA
37	GCTGGCAGCCGCATCAGCAG		89	GTGGTCCTGAAGCCTGGATA
37	GCTGGAGTCCTGCGTCAGAT		89	GTGGCCTGGGTGAGCTAGAA
37	GCTGCTTAAGGGCTTTACTA		89	GTGGCAGGAGAGGATCCTAC
37	GCTGCGGGTGACTAAGCCCC		89	GTGGCAGCGTGCCCTAGGTG
37	GCTGCAGCCAGCAGGCTTGA		89	GTGGAGCAGGAGCTTGAAAC
37	GCGTAAGAAGGAAGTAGCCA		89	GTGCCTTGGCAATTCTCATC
37	GCGGGTCTTAGCCTTAGCTC		89	GTGCCGAGCCTTGACAGGCG
37	GCGGGCCACGGTGCCCTCTC		89	GTGCAAACTAAGCATCTTCC
37	GCGGCTTAAAGCGGTCATCC		89	GTGAGTAAATGCCAACAGCA
37	GCGGCTGACAGCCTGACTCC		89	GTGAGCTAACTTTCTTATAC
37	GCGGCCGGGTGAGCTCCTCA		89	GTCGTTGAGGAGACACCCAA
37	GCGCCTGGCGGAATTGCACG		89	GTCCCAACACGGAACGAAAC
37	GCGCCTGGCAATTAGCACAC		89	GTAGCGGCCGTGGAGGAGGT
37	GCGCCGGGTTCACAGCTACT		89	GTACGAAGCACCAGACACAA
37	GCGCCGGGCGGAAGCTCTGT		89	GTACATGGAAAGCTCATCTT
37	GCGAGCGCTCTACAGCAGGA		89	GGTTGTGAGGAGTTAGCTCG
37	GCGAGCAGCGGCGACCGACG		89	GGTTGGCGCCAGCTCCGTAA
37	GCGAACATGTCTGGAGCAGT		89	GGTTGCGCAGGAACAATCCG
37	GCCTTAGGCAAGATTTAGAG		89	GGTGGAAGCGGTACAGCTGA
37	GCCTGCAAGGCGAGTTCCAG		89	GGTGCGTGGAAGCTCGAAAG
37	GCCTCGCGGGATCTAGTCCC		89	GGTGACGCTGGTGCATCCTC
37	GCCTAGAAGCGAGAGAATCT		89	GGTCTAGCTCCGACCGGCTG
37	GCCGGGATGGCAGATTCCAT		89	GGGCGTGTAGTTACCGACGT
37	GCCGCCTGGCGTTGAGGTCG		89	GGGCGCAAACAGAAGTGCAG
37	GCCGCCCAGGCAGCAAAGTC		89	GGGCCTGTGGGCGTCGTCCC
37	GCCGCCAGGCACTACCCCAA		89	GGGAGGAAGGTGCAGACATC
37	GCCGCAGTCTCCATAGCCCT		89	GGGAGCTGGCGCGTCCGTGG
37	GCCCTTAGCAAACTAGAGAA		89	GGGAGAGGTGGGTCAGAGAA
37	GCCCTCGGCAGTCAGCCCTA		89	GGGACCAAGTGGGCCCGAGG
37	GCCCGTCAGGCACTTACTAA		89	GGGAAGAATCGTGACAAGGA
37	GCCAGGTAGATTCTATCCTC		89	GGCTGGCGCGGCACTTAAGG
37	GCCAGGGCAACCGCTCCTTC		89	GGCTCTTTAACAGGCTCGAA
37	GCCAGGACTAAACTCTTCTC		89	GGCTACCTGAAGCACAGCAA
37	GCCAGCTCTGCGGCCATGAG		89	GGCGTCTGTTGCAGTCACCT
37	GCCAGCTAAGAAGATCTAAA		89	GGCGTCAGCGAACTCTCTAG
37	GCCAGCAACCTTCAGGAAAG		89	GGCGGCGGCAGCAGCAGATA
37	GCCAGAGACACGAGCGTGTG		89	GGCGGACTCAGACTTCTCTC
37	GCCACGGCTGCAAACTGATC		89	GGCGCGTACGACCTCACGGG
37	GCATGTTGAAAGTCTGACAG		89	GGCGAGCAGGAGGACAACAA
37	GCATGCACTAAGGTCTAATA		89	GGCCTTGAAGGGAACCTCAC
37	GCATCAAGATGACACACCAG		89	GGCCGGCTAGACACTAACCA
37	GCAGGGAAGTGCAGCCTAGA		89	GGCCGGCAGGGCGAGAACAA
37	GCAGGCGCTCACTTTGCGGG		89	GGCAGGTGGCTGCATAGTCT
37	GCAGCTCCTAAGCAACTTCG		89	GGCACGCTGGCCAACAAGTT
37	GCAGCTCCAGAGACACGTAA		89	GGCACCTTGCCAGGTTCCGT
37	GCAGCTCAGACGGCGCCCTA		89	GGCAATCTAGCCAAGCAAGG
37	GCAGCGAGCATGGCCTTACT		89	GGATCCGTGCGCGGATGTCC
37	GCAGCCTCTCCGGGTATCTG		89	GGAGGTGACGGTGGTCACGG
37	GCAGCCCGCGAGACCTGGAT		89	GGAGCTGGACGGAAGCACAG
37	GCAGCCAGAGGGTAGCCCTA		89	GGAGCAGTGCTGGAGGATCA
37	GCAGCAGGCAGATACTACCT		89	GGACCAGCTTGGAAGCTTAG
37	GCAGCAAGCTTGCCCCGAAG		89	GGACATCTGGCAGCTGGCAG
37	GCAGAGACGGGATACAGAGT		89	GCTTGTAACATGTACCTCTA
37	GCACGTGGGCCTGACAGCTG		89	GCTGTTGAAGAAAGAGGATC
37	GCACGCACCTGTGAGTACCA		89	GCTGGCAGGCTAAGGCCCTC
37	GCACATGCCGTGGAGCCTTA		89	GCTGCTCAAGGTGCTGCTCT
37	GCACATAGAAAGATAACGAC		89	GCTGACACAGATAACCCTAC
37	GCAAGTTGCCACCTTTCCGG		89	GCTCAGGAGGCTCTGCTCGC
37	GCAAGCCAGGAAATCCTCGG		89	GCGTTGTGAACAGAGTTAGC
37	GCAACCGGCGGAGACCGCTA		89	GCGTGGTCGAAAGCAGACTT
37	GATTAGGAGAGACTCCCATA		89	GCGGTTAGCGGGGTAGAGGT
37	GATGCTCGAAGATGTTGACA		89	GCGGTGGGCACGGGTAGCTC
37	GAGTCTGCCTAAGGAGAGAC		89	GCGGTCTTGCAGAGTAGCTG
37	GAGGGTCAGACTAGCGCCAG		89	GCGGTCTACGAAGACCAAGT
37	GAGGCTTGAAGCTCTGTCCT		89	GCGGGACTTCCGTTTGTACC
37	GAGGCCTGGCACTTAGACAT		89	GCGGGAAAATGTTGAATCCC
37	GAGGCCGCGAGCTTAGTCCT		89	GCGGAGGGAGATCCGAGCGG
37	GAGGAGCCGCTCAAGAAATG		89	GCGCTTGCCACAGCTAGAGC
37	GAGGACCCGCGACACAGCTC		89	GCGAACTCGGTGAAAGGAAT
37	GAGCTTCCAGCAGTCGCCTC		89	GCCGTGGAAGAACTAGGCTC
37	GAGCTGCGGCAGATCCTGTT		89	GCATACTTGTCAGAATTGTC
37	GAGCCCGCGGCGCAGCAACC		89	GCAGGGCTCAGTGACCCCAT
37	GAGAGTAAACAGCAGAAGGT		89	GCAGGCCAGAGCAGTCTGGT
37	GAGAGCTGTAGGCCTCACAG		89	GCAGCAGAAGCCGGCGTCGT
37	GAGAAGCAAACTGGCAATGT		89	GCACTGTGGACGATGAGTCA
37	GACTGGGCAGCTCCGGCTCA		89	GCACGCAGCCGGCAAACAAG
37	GACTGAAGTGTGATCTGTCA		89	GCACCACGAAACCAGACCTG
37	GACGAAGTTGAAGACAACTC		89	GCAAGTTGTGGTCCAAGCTA
37	GACCGCAAGGCGACCTTGTA		89	GATTGAAGGTGGAACTGCAG
37	GACCAAAGGCTTACTCAAAG		89	GATCTATGGCGTGAGATGTA
37	GAATTCTCTGGAGTTTGCCA		89	GAGGGTCGTAGGACGCCGTT
37	GAATTACTGTAAGTACAACA		89	GAGGATCAAGCCCCAAAAAG
37	GAAGGTCAGACACCAACCAC		89	GAGCCTGTCAAGCCAGGTTG
37	GAAGCCGTGCCACAGGACTC		89	GACCGCGGGCGGACAAGGAT
37	GAAGCCCACGGCCCAAGCCA		89	GACAGAAGGTGGCTGGAGAC
37	GAAGCATACGGGCAAGATCT		89	GAAGGTGCAGACATCGGGTT
37	GAACCAGCAGACTCCAAAGA		89	GAAGCTGGTGGCAACTTCAC
37	GAAACCAGCCTCAGAGTCCG		88	GTTGTTTACTTAAATCTATT
36	GTTGTCGGAGCCCTAACCAG		88	GTTCTCTGGGGCGGTCGCGT
36	GTTGCCTGCTTGTCTCTAAC		88	GTGTTTGCTCTAAGCTTTAG
36	GTTGCAGCTGGCCCCTAAGG		88	GTGTTCGTGCACAGACGAGG
36	GTTACCTATAGGGACAAAGG		88	GTGTGTTGCGCAGTCTTCAT
36	GTGTCAGAGGGTAAAGGTTC		88	GTGGGTGTCACCGTGAAGGA
36	GTGGTTTGCTGCTCAAGGCA		88	GTGGGACTCTAGTAGGTCTT
36	GTGGGAAGACAAAAACATGT		88	GTGGCTGGCATCGCTCAGGT
36	GTGGCCGCCTGCACAGCCAG		88	GTGGCACTGTGCACTCTCAC
36	GTGCGGACTCCGCTCCACTG		88	GTGGCAAAGTTACTTGGAAC
36	GTGCGCTTCGGACCCAGCCA		88	GTGGAGAAGCATCAGCTGAG
36	GTGCCGAAGCGACTCAAACG		88	GTGGACTCCCGTGAGCTGGA
36	GTGATTATGCTACCTTCGCA		88	GTGCGTGGGAGCACATAGGT
36	GTGATGTGTCAGCTCCGCAG		88	GTGCGTCTTAGGCTTCTCCA
36	GTGATGTGCAGGAAAGTTAA		88	GTGACAGGACAAAATGACCA
36	GTGAGCTCGGCGCGGCTCAG		88	GTCTGCCGACTACAACAGGT
36	GTGAGAGCATGGCCTCTCCA		88	GTCTCTTTAGGCACAAGGAA
36	GTGACTCTAGCTAGACCCTA		88	GTCGTGCGTGCCATAGGAAT
36	GTGACCCAGATGGATCATGG		88	GTCCTCGTCGCGCTGGACTG
36	GTGAAATGCTGAAGCTCTGT		88	GTCCTCGCGGAGTACTGGTC
36	GTCTTGCTCACCAAGGACAG		88	GTATCCGGGGCAGCGGAGCA
36	GTCGTCAGGTCCATCTGGAG		88	GTAGCATTTGCTAAGTCAGT
36	GTCGGGCTGCACAAAGCCAG		88	GTACTGGTGCTTCACCAAGT
36	GTCGGCTTAATCGGAACCAT		88	GTACGGACTGAGCTTACTAC
36	GTCGCTGCAGTCGCAGCTCC		88	GGTGTCGCGTAGTACCAGAT
36	GTCGCAGGGAGCTCACTCCT		88	GGTGGTGCAGCTTCGGGTCT
36	GTCGCAGGCAGCGCGGTCGG		88	GGTGGCTCTGCTCAAGGGTA
36	GTCGACAGGCCGCACTTACT		88	GGTGGCTCCAAGTGAGCCAG
36	GTCCGGTTCTAGGAACCTCG		88	GGTGGCGAGCATCGAATCCG
36	GTCCCCAAAGCAGATGGTCT		88	GGTGGCCGATTCAGGATCTG
36	GTCCCAGGTAAGATACCCAG		88	GGTGCCCTAGTGACAGGTAC
36	GTCCCAGCCAGCAGGATCAG		88	GGTGACGTTCAACTCCGCTC
36	GTCAGCCAGCCTAGTCCCCA		88	GGTCAGCGTGCCAGATTCTG
36	GTCACTCCAGGACTGCCAGA		88	GGTCAAGTTTGTCCAATCAG
36	GTCAAGGAATGCAACTTAGT		88	GGTATCTGCAATATCTACGA
36	GTAGGCCAAGTCCAGATACA		88	GGTAGTGGTGCAGCAAGTAG
36	GTAGCAATGTCTGGAAGCCC		88	GGTAATCTCTCTGGAGAATC
36	GTACCCAGATCGAAGCCGGT		88	GGGTAGCCACACCTCAGCAA
36	GTAATTAGAACCCCACAGTG		88	GGGGCGGCTGGTTCTGCTGT
36	GGTTCGCCGGCGGCTTCCAC		88	GGGGATGCTGAAAAGCAACG
36	GGTTAGAGCTCTGCCCTCCG		88	GGGCTTGCGGCTCCACTACC
36	GGTGGTCAAATAGATGACGT		88	GGGCCGGGGCACAGAGTGGT
36	GGTGCTCTCGGCTAGGGAGT		88	GGGCAGTCGCCTGAGACTTA
36	GGTGCTAAGAATCAGTACTT		88	GGGAGCACTGTCGTCCTTCA
36	GGTGAAAACTTAGTACTCTA		88	GGGAGAGCAACCGCCAAGCT
36	GGTCCTGCTCTGGGTGACTC		88	GGCTGTGTCTAGTACACAGT
36	GGTCCAGGATTGCTCTCCTA		88	GGCTCTGTACTTCTGCACCA
36	GGTCCACAGCTCGCAGCCAG		88	GGCTCGGCTACTGCTCGCTC
36	GGTCACAGGGCAGTACTCAC		88	GGCGGCAGCGAATCCGACTG
36	GGTAGTCCCAGACTCCTACC		88	GGCGGAGGCGGAAGCATCCA
36	GGTACATTGCCCACTCGGTG		88	GGCCCTGGGCCGAACATCAG
36	GGGTAACCTCCCATCCTCCA		88	GGCCAGTGGTCCACCTGCGG
36	GGGCATCCGCCCTCCCGACA		88	GGCAGGCGTGAGACACTCAC
36	GGGAGCGAGACACTTCGCCG		88	GGATTCTTCTGCAGCAATGT
36	GGCTTTGCCACAGCAATCCA		88	GGATGGCGCTACGTCTGCTG
36	GGCTCTGGACTTAGACCCAA		88	GGAGGCGGCGGATAATGCCA
36	GGCTCGGGCATGGCGACTCT		88	GGAGCCAAGGCACAACTCTT
36	GGCTCAGTTGAGTTAGAGTC		88	GGAGAGGCTGCTCTACAAAT
36	GGCTACTGCTAGCAAGACTC		88	GGACGATGTCAAGCTCTTCC
36	GGCGGACTTGCCCTAACTGG		88	GGACCTGCATGATTCTGAGC
36	GGCGCTTCCCGGCCAGACTT		88	GGAAGCGTTGGCTCTTCTCC
36	GGCGCGGCCTCATTAGACCA		88	GCTTGCCTCAACTCTGATGT
36	GGCGATGCAGACTTGCTCCC		88	GCTTATCCTATCAGGACGGA
36	GGCGAGTTGCCAGGCGAGAC		88	GCTTAGACACAACTTCTTGT
36	GGCGAGCACAGCTAAGGCCA		88	GCTAGTCGAAGTCGAGGTGA
36	GGCGAGACCCCCAAGGTGTA		88	GCTAGCCATGGAGCTCCCAT
36	GGCCGTTAAGGGTAGCAGAG		88	GCTAGAAACGCGGAAGCTCT
36	GGCCGCTTCCGACAGCGACC		88	GCTACCAGGAGGCAGTCCAG
36	GGCCGCGCTCTATGACTACG		88	GCTACAGGAACTGCGTACAC
36	GGCCGCAGCAACACCAGGAG		88	GCGTGAGCCTGGCTGTCGGC
36	GGCCGAGCCAAGCCTGATCC		88	GCGTCTGTAACTCTGGGCAA
36	GGCCGACGTCAGCAGTCGAA		88	GCGGCTTAAAGCGGTCATCC
36	GGCCCGCGGAGCGCTCTGAA		88	GCGGCTGTGAGCGGCGCTCG
36	GGCCAGCTCTCCAGCAGGAA		88	GCGGATGAGCTGAAAGCCCC
36	GGCCAACCCCTAAAAGCTCA		88	GCGCGGAGCTAGCTGACAGC
36	GGCATGCGCACGCAGGCGCT		88	GCGCCAGACGGAAAACGTAT
36	GGCAGAGACCTAGATGCAGA		88	GCGACAAGGGCGAAATGGCC
36	GGCACTTGCTCCACATCCAT		88	GCAGTGCGCATGCCGTCGGT
36	GGCACAGTAACACCACGCAG		88	GCAGTCGCGTTGCTCCTCCG
36	GGCACAGCCACCATGGTCAC		88	GCAGGGCTCTTAAGAACGAA
36	GGCAATTCCAGACTCTGCTA		88	GCAGGCAGGTGTAAAACGGG
36	GGCAAGTTTAGGGAAGTGAA		88	GCAGATGTGCAGCACCATGA
36	GGCAAGCTGCAAATCCTTAG		88	GCAGAAATTTGGCAACACAA
36	GGCAACGAGGCCCAGAACAG		88	GCACTCAAATGAGACCTTAT
36	GGCAAAATGCTCCGCTGTCA		88	GCACCTGGTGCACAAGTACT
36	GGATGCGGCACTGCAGGTAA		88	GCACAGGGGCAGGTGTTGAG
36	GGATCCCCGCGAGCTCCGGA		88	GCAAATAGCCAGATAAACAA
36	GGAGCTCGCAGCCATCACTC		88	GATGGCCAACAGGAGCTGTA
36	GGAGCCCCAACCAAAACAAG		88	GAGTTTCTGTTTGAAACTCA
36	GGAGCCAAGTGAGCAGCTCG		88	GAGGGAGGCAGATGGCGACA
36	GGACTTCATCAGGAGGCAGT		88	GAGCTTGCTGGTGTTAGCAA
36	GGACTGTTCGGAAGCTTCAG		88	GAGCTTACTGAGCTCACTGC
36	GGACTCACTCCCCAGCATGA		88	GAGCTCTGCGCCGAACTGAG
36	GGACGGACTTACAATCTAAA		88	GACGTGAGCTCGGCGCACCT
36	GGACCATCTGTAGACTCCTT		88	GACAGAGGCGGCGATTGTGG
36	GGACAGATGTCTAACCCCCA		88	GAATCCTGCAACAAGAAGCC
36	GGAAGTGGGATTGAGAGCAC		88	GAAGCAGCTGGCTACCAAAG
36	GGAAGCAATTCCACAAAGTC		88	GAACTCCACAGTTTTCACAA
36	GGAACACTTAGTCTATGACC		87	GTTGGCGTGGAATCCTAAAG
36	GCTTTGCTTGGTAGATACTG		87	GTTCTCCGCGGTGTCTCCTA
36	GCTGCTGCAATGCTGACTCA		87	GTTCGAGTGGACCATCAGGT
36	GCTGCTGCAACTGCAGCAAG		87	GTTACTTTGCAGATGAACTA
36	GCTGCGGCTTGGCCCGTTAG		87	GTGTGTGGCAGGTCAGGGAG
36	GCTGCGCGTCCGGGCTCCCG		87	GTGTCGAACTCCGCCATGTT
36	GCTGCGACGCCAGGATAACC		87	GTGTCAACGACAACAACAGG
36	GCTGCCCCTGCGCCATGGTC		87	GTGTACAAAATAGAGGAGAG
36	GCTGATACCGCTGCTAAAAG		87	GTGGTGTGTGATCTCCGAGT
36	GCTGAGAGTGAGACTGACAA		87	GTGGTCTCCTTAAAAGCCAG
36	GCTGAAAGGCGAGCGACGTT		87	GTGGTAGCATAGTTCTTCAG
36	GCTCTCGACTCTCCGCTGCG		87	GTGGGTGAGTGAGGATTCAC
36	GCTCGGGCGCCGAAGACATC		87	GTGGGTCTGGACCTGTCCCA
36	GCTCGAGACTGCGGCTTCTC		87	GTGGGCGATGAGCATGTCCT
36	GCTCCGCTCAAGGGTACTTA		87	GTGGGCCTTGGAGGCACCTA
36	GCTCCAACTGGGCACCATGA		87	GTGGGAGATGTGCAGCCTCA
36	GCTACAAGGCTCGGAGCTCC		87	GTGGCGCGGAGGGACGATCG
36	GCGGAAATGGAAATCCTAGA		87	GTGGAGGAATCGGCAGCACA
36	GCGCTGGCAGCCGGGACGAA		87	GTGGAGAAAAACCCTTCCAG
36	GCGCCGGCTGGCTGCAAGGA		87	GTGGACTAGTGCAGTAACAA
36	GCGCCGGCTGAGATATCCAG		87	GTGGAAGACTGAGAGATAAG
36	GCGCCGCCCTTTGGCACCAG		87	GTGCTAACTCGGGTGACCAA
36	GCGCCCGGCGAGCCAGGAAC		87	GTGCGTAAGGGGGAAAGAGC
36	GCGAGCTGTTGTGCATCCAG		87	GTGCCATGTAGGAACCTCCA
36	GCGAGCTAGAGTGAACGAAA		87	GTGCAGATGGGAGACTCACC
36	GCGAGCGCGCCTGCCTGCCT		87	GTGAGGGTAGCTGCTCTGTC
36	GCGAGCAGCTTTAGTCTTAG		87	GTGAGGCGGGCAACTAAGGA
36	GCGAAAGCCCCGTCCCGCCA		87	GTGAGGCCATGTTACAAGGT
36	GCCTGAGGCGCACCAATGCA		87	GTGAGGAGGGACATTTCTGG
36	GCCTCGACTTCGACTAGGAC		87	GTGACAAACAAATTCATGAG
36	GCCTCCTGGAATATGCCCCA		87	GTCTACGGCAGCTATTCCAG
36	GCCTCAGTCCAGGGGCTCTC		87	GTCGCGGTAGCTGCAACTGG
36	GCCGGGATCGCGGAAAGTGA		87	GTCCAGAAACTGAAGGTGAC
36	GCCGGCAGCCAGTCCCTGAA		87	GTAGTCCTCAGACTCTAGCA
36	GCCGGAACGAGGCTGACGGT		87	GTAGCTGGTCTATGAGGTCA
36	GCCGCTCAGGACCTGCGCGT		87	GTAGCCGCTGTGAAAACATT
36	GCCGCCTACAGCGAAGACAA		87	GTAGAGCAAGCTGCTCCCAA
36	GCCGCCGACTGAAGTAGCAA		87	GTAGAACACGGTGTAGACGA
36	GCCGCAGCTTCTGAAAAGAG		87	GTACTGGGATTGGCTCCCGA
36	GCCCTTCATAGGATGCTCAG		87	GTAAGCCGAGGAGAAAACTC
36	GCCCGGCAAGGGCCTATCAG		87	GGTGGGACAGGTAGGAGATC
36	GCCCGCCCGCAAGACCACCA		87	GGTGGCTTCAGAACGCAGGG
36	GCCCCCTCCAGGGTAAGCTA		87	GGTGCGGTCGGGTAAACAGA
36	GCCAGGGCCCCTGCATGTCT		87	GGTGCCGGGAAGGACCGGTG
36	GCCAGGCCAGCTTCCACGAC		87	GGTCCTTGCTGCAGTCGGAC
36	GCCAGGCAAGATATATGCTC		87	GGTCAACAATGTCCTGGGAT
36	GCATTTACTTCTAGCAATAC		87	GGTAGTGGCATCTTCTCCCT
36	GCATGCGGCAGTCATAGCTG		87	GGTAGCCTGAAAGCTGTACA
36	GCAGTGCCGGAGGTAGAGCA		87	GGGTGGGCAGATCTGTGTGT
36	GCAGTGAGATCAGCTGACGA		87	GGGTCGTTGCCGCTAACTCC
36	GCAGTCCCCGCTTACCTGAG		87	GGGGCGTGCGGTTGAAACGG
36	GCAGGTGAGTGATACCCCTC		87	GGGGAGCGACGCTACCAACT
36	GCAGGGTGTCAGCAACCTCC		87	GGGCTTCCTACTCTAAACCA
36	GCAGGCCCCGAGCTGTGCCA		87	GGGCTCTGTATCCGTGGCAG
36	GCAGGCACCTCGACCTCAAG		87	GGGCTCTGAAGCCATTACAA
36	GCAGGACAAAGAGCCTGACT		87	GGGCTAAAAATACCCGGCAG
36	GCAGCTGTTGCAGCTTGAGG		87	GGGCGGTGGGCGCAGAGTGG
36	GCAGCTCAGGGACTGAAACA		87	GGGCGAAGGAAGGCGCTCTC
36	GCAGCCAGCCGCTTGCCCCA		87	GGGAGCACGCACAGCCTTCT
36	GCAGCATTAGTATAACGTGA		87	GGGACTCCAAGGGAAAACTA
36	GCAGCAGCGCTCATGTCCAG		87	GGGACACTGGATGCTGCATA
36	GCACTGCTGGGCGGACACCT		87	GGCTGTGCAGAACAAAGTGG
36	GCACGCTGCCGGGCAGATAA		87	GGCTGGTGAACAAAAGAAGG
36	GCACCGAGATGTCAAGTACT		87	GGCTCCAGTCGTAGCCTCCT
36	GCACCCTGATCAGGGAGTAT		87	GGCGGCCAGGTATGCATCTA
36	GCACAGTCCTGGTTATCTCA		87	GGCGCTGAGAGGCGAAGAGC
36	GCACACCAGCCCTCTCGGAG		87	GGCGCAAGAGCAGTAGGACT
36	GCAAGTGCCCGCAGTCCTAG		87	GGCGACACAGTGCCTCCAGT
36	GCAAGCGGAATCATCCAGCA		87	GGCCTTGGACTGTCCATCAA
36	GCAAGCCTCAGGAGACGCTG		87	GGCCTCTGGGCAGCATCTCC
36	GCAAGCCAGGCCCTGACTCA		87	GGCATGGTGCAGTCTCGGCC
36	GCAACCAGCAGCTTTCCGTC		87	GGCAGGAGAAGCGGAGCTCT
36	GCAACAGTAGAGCTAGACCT		87	GGCAGCTCTGGTCTGAACAT
36	GCAAAGTGCCAGGCTCCGGA		87	GGCAGCAAGTGCTCCGTGCA
36	GCAAAGGCCGCTGGTCCCCA		87	GGCAGATAGAGCCTGCGCAA
36	GCAAACTGCGGAGGGTGACA		87	GGCACTTACCTCAAGGACCA
36	GATCTCTGGTGGCTCTGCTA		87	GGATGTGCAAATCCGTGGCA
36	GATCAGGCCACGCTCGAAAG		87	GGATGTACCGGCAACTGCGG
36	GATAGTGCTTCACAAGTATG		87	GGATGACAAAATAACAGCAC
36	GATAGAACTGGTGCACCTCT		87	GGATCACTCCAGCTAGCACA
36	GATACCTGTGTAGATTACAG		87	GGAGAAGGGCCCCAAAAGGT
36	GATAAACTCCAGGATTCCTA		87	GGACGGCGTCGACGTCTGAC
36	GAGTGGAAACAATAGATCAA		87	GGACAGAGTCCAAAATCTCC
36	GAGTCTGAAGTGCTTTAGAA		87	GCTTAGGCAGGGGTCCTCAA
36	GAGTATGGCTCTGGCCCACA		87	GCTGTACTTACCGCGCCGGG
36	GAGTAGGGCTAAAAACCCAG		87	GCTGGGCGTTGGCCGCGCAG
36	GAGGTCCCCGTTCCCCTCAG		87	GCTGGCGGGTCCCGACGCAG
36	GAGGCTGACTGGAGCAGGTT		87	GCTGCTGGGTCCAACTGCAA
36	GAGGCACTGCTCAAATCCAG		87	GCTGCTGCAACTAGCTTAAG
36	GAGCTGTCCCCATACAGACC		87	GCTGCCATGGCTCAATACAA
36	GAGCTGGTGCCTTCCCGGAA		87	GCTCAAAGGGCAGAAATCAT
36	GAGCTGCTGCTGCTCGGTAA		87	GCTACGAGAAGTGAAAGGGT
36	GAGCGGACGCAGAACTGACT		87	GCTACAAGCGGCCACAAGGA
36	GAGCCTGGTGAGTCTCTGTT		87	GCGTCCTGATCAGAAGTCAT
36	GAGCCCTGGCATCTCACCAG		87	GCGGTTCGGCTGCAGAGTCA
36	GAGCACTAGATCAGCGGATC		87	GCGGTAAGCCCGAGGCTCAA
36	GAGCAACCTGGATCAACCCA		87	GCGGTAACCGGCGACTACGT
36	GAGATCTGGACTCGGATCAA		87	GCGGGTCCGGTCGCTAAACA
36	GAGAGGAAAAAATAGACGGA		87	GCGGGGCAGATGCACAATCC
36	GAGACCTAGCCCTAGACCGG		87	GCGGCGTGAGCGTGAGGTGT
36	GAGAAGAACAAATCGTGACA		87	GCGGCGAGCGGGAAGTGCAG
36	GACTGCAGACTGATCGCCAG		87	GCGGAACTACTCCCACAGGG
36	GACTCGGGAAGACGACCAAG		87	GCGCTGGCGGCTGCTTAGTG
36	GACTCCCAGAAGCGGGACAA		87	GCGCTGGCGCTGCACTGCGG
36	GACGTTACCCAATTAATTGA		87	GCGCGATGTAGGCCTCGCTG
36	GACCTACGGTCACGTCTACA		87	GCGAGCAGGTAACGGATCCC
36	GACCGTGCCCCAGCTGAGGA		87	GCGACACCGTAGACTAAGGT
36	GACAGGTGAGTGTGAAGCAG		87	GCCTTGTGAACTCAAGCCAC
36	GACAGGCAGTCAATGAGATC		87	GCCATCAGCTGCAGTCTCTC
36	GACAGCCTAAGCTTCCAGAG		87	GCATTTACTTCTAGCAATAC
36	GACAGACCTATGGAGAGTCA		87	GCATGGCGCGTAGGCAGCAG
36	GACACAGGCTTGTTACAGAC		87	GCATGCGGCAGTCATAGCTG
36	GAAGCATGCGACTCCTTACC		87	GCATCAAGCTGGCCTTGCCA
36	GAAGCAGCTGGCTACCAAAG		87	GCAGCTCGGGGTCGTCCGGC
36	GAACCTATCCATCAAGTCTA		87	GCACATAGCAGTACTGTACA
36	GAACAGCAGTGTATATTTCT		87	GCAAGATGGCAGCAGCGTGT
36	GAACAAAGGACATTAGACTC		87	GAGTAAGCCAGTATCCCAGG
36	GAAACTGTAGTATATTCCAA		87	GAGGTCTCAATTTGTATCTT
35	GTTTCCCTCATGGGACCCAG		87	GAGGCATGTGTGCTCGGTGA
35	GTTTAGTCTTCAAAAATCAC		87	GAGCCTGGTGAGTCTCTGTT
35	GTTTAAGGAACTTTACCCAC		87	GACGTTACCCAATTAATTGA
35	GTTGGAGACAATCTGACCAA		87	GACGGTGCGCGATGGACCGA
35	GTTGCTTGTGCGTTCCTTGT		87	GACGCAACTGCAATGCACCA
35	GTTGAGTCTCTGCACTCCCA		87	GACAATCGGCTGGGACGCTT
35	GTTCTGGCAAACATGAAGTC		87	GAAGGTGCCGAGGGAATCCT
35	GTTCTAGAACAGGCTTGACC		87	GAAGGTGCCAGACATATCCG
35	GTTAAAGACAGTAATCCTTC		87	GAAGACAAGGAGAGCCGAGC
35	GTGTCAGGGTTGCCTTGCTC		87	GAACACGGCGCTTAACTGTG
35	GTGTAAAGGGTCTGCCAGAT		87	GAAACGAAGCCGGCAAGCGG
35	GTGGGGCAAATAGGCCTATA		86	GTTTGAGCAGCAGAGACACT
35	GTGGGCCCAATTAGCACTTC		86	GTTGGCCAGTAGCTCAAAGG
35	GTGCTTCTTCGGATCATCAA		86	GTTGCGAGTTCGGTGAGTCA
35	GTGCGGGACAACCTCCCAGG		86	GTTCTGGCCTGAGACTTGCA
35	GTGCCTGTGGGACTCCCCAA		86	GTGTGCTGTGCCAAATATGT
35	GTGCCTGACTCAGGTCTGTT		86	GTGTGAACAGGATATCCCAA
35	GTGCAGTGCATGGTCCACTC		86	GTGTCCAGGTGAGTAGACTC
35	GTGCAGTCCGAGCCGACTAA		86	GTGTAGCTCTAGCTAGGGAT
35	GTGCACTACCATGAAGCTAG		86	GTGTAAGCGCTGCGGAGATT
35	GTGATAGCTTGGACCCTCAG		86	GTGGTTTCGCAGACGATCTA
35	GTGAGTTGCTGAGACCCCAA		86	GTGGGTAGGCAGGGTACCTC
35	GTGAGGTTGTTCATCTGCAC		86	GTGGGGAAAGCTGGATTCAG
35	GTGAGGGTAGCTGCTCTGTC		86	GTGGGCCTCATCCTAGTACT
35	GTGAGACTGGCAGAAATCAG		86	GTGGCCTGGTCGGCTGAACA
35	GTCTCTACAACATGACCCAA		86	GTGGACTGCACATTGACCCA
35	GTCTCGTTGCATGCTTCGCG		86	GTGGACGGCGAAGTCTCCTG
35	GTCTCCAGCTACAGAGACAG		86	GTGGACGAAGAGGGTCCCGA
35	GTCGGCTCCTGTGTGTAGGA		86	GTGCTTTGAAACGGTGGAAC
35	GTCGGCAACTCCTAGCACCT		86	GTGCTGTACTAAAGGCGCCA
35	GTCGCGCGGAGAGGTTGCAG		86	GTGCTCCTACGTGACTCGGT
35	GTCGCGAGGAGGGTTGCTAG		86	GTGCAGGATGAAGCCTGAGT
35	GTCGCAGTGCCAGCTCTCAG		86	GTGATCTCTAGAGAGCCGGT
35	GTCGCAGCCTGAGTCATTAG		86	GTGAGTGCTCAGTCGTAAAG
35	GTCGCAAGAACGCAGTGTCA		86	GTGAGGTTGTTCATCTGCAC
35	GTCCTCCACTGAGACGCAGG		86	GTGAGGACGCGGAGGCGTGT
35	GTCCGGAGCCGCACAAACCA		86	GTGACGTCTGGCAAAGTCCA
35	GTCCGAGATGGTCAGAGGAT		86	GTGACAGTTGAAGGTTCTGG
35	GTCCCTGCGGCGCTAAGAAG		86	GTGAAGTTCTCACAGGACCA
35	GTCCCTCACGGGTCACATCG		86	GTGAAGTGTGGAGTCCTCTC
35	GTCCCAACTGAAGCTCTCTG		86	GTGAAAAAACACAGTCATCT
35	GTCCACCCTGAGCTACCCAA		86	GTCTTGCCTGGATGAGCCAG
35	GTCCAACCAGGGAATCCCTC		86	GTCTGGACGGTGAGCGTACT
35	GTCATGCAGTTAAGCAGGTA		86	GTCCTTGACACTAGGTGGGT
35	GTCAGAATTTCTCCCGACAG		86	GTCCTGAAGGGGCTGCAAGA
35	GTAGCAGTGCCTTGGACCCC		86	GTCCTAGTCTCGGGACACAA
35	GTAGCACGCGAGCGGCCAAG		86	GTCACCTGGGAGACTCCAAG
35	GTACGGCGAAGCAGAGGGCT		86	GTAGTTGAGACTCGTCGGTG
35	GTACGCTCGGGCCCGCAAGA		86	GTACTAAACACTGACATCAA
35	GTACACCTGCAATAGATGGG		86	GTACAGTGCTAGGCTCATAG
35	GTAATGTGAGATCCCCAAGG		86	GGTTGTAGATGTATCTCTCC
35	GTAAAGCTGCCTGCCGACAA		86	GGTTGCTTGCGTTGCATCTG
35	GGTGCTGACACCCTGGGTCA		86	GGTTGCATCAGCTGCAGTAG
35	GGTGCAGCCTCGAGCTGGAG		86	GGTGTACGACCTAACGTCAT
35	GGTGCAGAGGCAGCCCCGAT		86	GGTGGTATCTGAGATGATTG
35	GGTGACAGGAGATGCCACAG		86	GGTGGCTGTTGGCTTGGCGG
35	GGTCTGATCAGCAACCCCTC		86	GGTGCTGTGCGACCACGTGG
35	GGTCTCTAGAGACTAACCAC		86	GGTGCCTGGTGGGTGGCTAC
35	GGTCTCTAAAAAAATAAGAA		86	GGTGAATTCACAGCTATCTG
35	GGTCTAATCGCTCTGCCCTT		86	GGTCAGGCTATGCCTCATGA
35	GGTCAGCGTGCCAGATTCTG		86	GGTATTGGTGCAGCCCGCCA
35	GGTCAAACGGAACTAGTATA		86	GGTAGCGGCGATGGCAGCTG
35	GGTAGTGCACGGCAAGCTAG		86	GGTAGCCCGAACGCAGATCG
35	GGTAGTCTGCTCCAAGCAAG		86	GGGTGTGAAACGATCAGCAG
35	GGTACAGCTGATCCATCATC		86	GGGTGGGACAAACCTTCATT
35	GGGTTCTGACAGTAAATCTA		86	GGGTGACTTTCCAAGTCCGG
35	GGGTGTGTCCTAACCAAGCT		86	GGGTAGGTGGGTGCTGGTAG
35	GGGTCTGGTGAGTAGAATAG		86	GGGGGCGCACACAAAGGCTA
35	GGGTCCATCGGGTCCACACG		86	GGGCTGCACGTTGGAACCAA
35	GGGGGACTCTTCAGAGTCAA		86	GGGCGGACGCTCTGGAGAAG
35	GGGCTTCCTACTCTAAACCA		86	GGGCGGACAGATGGACTGTA
35	GGGCTGTAGCGGCCACGACT		86	GGGCCAGAAGGAGTCTCCTG
35	GGGCTGGGACAGCTCTCCTC		86	GGGCCACGGGCAGCTTGACC
35	GGGCTCGGGTCCCCAGCAGA		86	GGGATGCAGAGGCACTAGAG
35	GGGCGGCCGTGAAGCCAGCA		86	GGGAGCTGTGTAACAGCAAC
35	GGGCCGCCGCGTCAGCACCA		86	GGGAAGTTGCACCCAGCCAA
35	GGGCCGAGGCAGCGTCTCCC		86	GGCTGTTCTCTTGTAAGCTA
35	GGGCCCAGCTCCATGCAGCA		86	GGCTGGCTTTGATAAGTACA
35	GGGCCCAAGTGATCTGCATG		86	GGCTGCGTGGAGCTCTTGAG
35	GGGCAGTCTGCGAAGATTGC		86	GGCTGCAGGAGCCCTTAAAG
35	GGGCAAAGACCTCCTAGCAG		86	GGCTACTCGGCGGGATCTCC
35	GGGATGGACAGACTCCAAAC		86	GGCGTGAGTGTCGAAGGTCG
35	GGGATGCTTAGGACTCAGTA		86	GGCGGCCCTGCGGGTCTACG
35	GGGACGCCCGAGCTAAGGAG		86	GGCGCAGTGGAAGGAGATCC
35	GGGACCTAGGACCTCAGCTC		86	GGCCGGTTTCACAGCAACAA
35	GGGACAGCAGATGGTCACTA		86	GGCATGCCCATGTACAAGAG
35	GGGACAGAGATCCAAAGCAG		86	GGAGCAGACCCAGCCAAGGA
35	GGGAACAGCGCGACCCCCGA		86	GGACTGGGGTCTGGTAAACT
35	GGCTTCTGCACTGACTTCTA		86	GGACATCCTGAATCAGATCA
35	GGCTTCCTCTTCTCCCGCAA		86	GGACAAGTAGAGGCAGGCAC
35	GGCTTACCAGATCTCTGAAG		86	GCTTTGTTGCGAAAGCGAGG
35	GGCTGGAGAGCGAACGAGCA		86	GCTTTGGTAACAGAACGGCC
35	GGCTGCCCGCAGGTCGCTCT		86	GCTTTGCTGGGCTATGTGCA
35	GGCTGACTCATAAAACTCCA		86	GCTTGTCTCAGGGAGACCTA
35	GGCTAGCGGACGCAAAGACT		86	GCTTGGCTCTGGCCCCGTGG
35	GGCTACGGAAGCATAGTCCT		86	GCTTGAGCAATACAGACTCA
35	GGCTAAGACCCGTTCTTCAA		86	GCTGTGCAGAACACTGCAGG
35	GGCGGAGGTGACCCGATGAG		86	GCTGGTAGGCGCGCAGGCAA
35	GGCGCTGGCTCACCTGTCCA		86	GCTGGGATGTGAGGAGCGGC
35	GGCGCGCAGCGACCGCCTGA		86	GCTGGCTGGGCCTCACACAA
35	GGCGCGCACCGCAGGAGCAA		86	GCTGCACAGTGGCGAGACCA
35	GGCGCCTCTAAGGAACATTA		86	GCTCTGGGTGAAGCTGACAA
35	GGCGCCCCGCGTAGTTCCGG		86	GCTCTCAAGGAAAGTAGTCG
35	GGCGCAGCGGAGCAAATCTG		86	GCTCTAAGCTATAGCTGTAG
35	GGCGATGGAGCCGGAGACTC		86	GCTCGGTGGAACCGGTACGT
35	GGCCTGGCCGCAGTCCCCCA		86	GCTCAAGGTAGTTGCAGTAG
35	GGCCGTTGCTATGGTAACCG		86	GCTAGCCTGTAAGGAGGATT
35	GGCCGGGTTCTAGAGTGCCA		86	GCTACCTAGCTGGCTACCTG
35	GGCCGGCTCAGTCATATGAC		86	GCGTGCTGCCTGAGAAGGAT
35	GGCCGGAGCTGTCCTCTCAG		86	GCGTGAGGCTTCACTTCCCT
35	GGCCGAGCGAATCTCGGAGT		86	GCGGGTGATTAGCAACTATC
35	GGCCCCACAGCGAGGACCCA		86	GCGGGACACACTGTGTAGAG
35	GGCCCACATAGCAGCTGTAC		86	GCGGCTGTGTGGAAAAGCTG
35	GGCCATAAGTAGAGAGGACA		86	GCGGAGTGTGGTTAGCAGCT
35	GGCCAGTGATAGCTCTGCAA		86	GCGCGGTCTGCAAAAGCATC
35	GGCCAGACAGGTCCAGCCTC		86	GCGCGGCTCGTTCAAGATGG
35	GGCCACCGCGGAAACCGACC		86	GCGCGCAACAAAGGCTTGGG
35	GGCCAAAGCTTACCTAAACA		86	GCGCGAGCGTCGACAGGGTG
35	GGCCAAACTGCAAACAACTC		86	GCGCCTCCGAGATCCTTCGG
35	GGCATTGCACCCAACCTGAG		86	GCGCCGAGCTCTGGAAACGA
35	GGCAGCTCCAGGATACTCCG		86	GCGAAGTCTTATTTGAAAGG
35	GGCAGATCGTCGCGGAGCCA		86	GCCTTGGAGCGAGGAATGCA
35	GGCAGATCACATCAACATCC		86	GCCTTGCACCGGGCTTTGCA
35	GGCAGAGTGTCGCTCGACAT		86	GCCTGGTCAGGTCCGGACAG
35	GGCACTGCAGCAGATCACTC		86	GCCTCAGTCCAGGGGCTCTC
35	GGCACGAGGCGCATAGCTAG		86	GCATCTCTGGGACATGCTAA
35	GGCACCATGATGCAGCTCAG		86	GCAGGGTGCACAGACCAGGT
35	GGCAATGTGATCCTGCAATT		86	GCAGCGGCCAATCAAGGCAG
35	GGCAAGCCCGGCGCTTCACA		86	GCACTTACTTAGCCCTCTGG
35	GGATTCCAAGGGCTCGGTTA		86	GCACCGCAGGTCGAGACAGC
35	GGATGTTGTATGCCCAGCTA		86	GCACCCAGCGAAAATTGCGG
35	GGATGTACCTAAACCCTCCA		86	GCAATTCCTATTTTGCGTAC
35	GGAGCTGCAGCCGAAGGCCA		86	GCAAAATGTACTGAACTGGA
35	GGAGCCAGCGAGCAGATGCA		86	GATTTCTTAAAAGACTCTGG
35	GGAGCATGTAGCTGCTTGCG		86	GATGGGATTCCAAAGTGCAG
35	GGAGCAGCGAAGAGGACAAC		86	GATGGCGGCTGAAGGCGATC
35	GGAGCAGCATGGTAAGCCTC		86	GATCCTCCTGGACTCAATCA
35	GGAGCAGAAACCCCCACCAA		86	GATCAGCTCACTTGCAGCAA
35	GGACCTGCAATCACCGCCTA		86	GATAAAAGGTCATCCATCCA
35	GGACCAGTACGATTTCTCGC		86	GAGTGGAACACAACAGTGAA
35	GGACAGGTGAGTACGGCTTA		86	GAGTCCAACAAAGTCAATAT
35	GGACACAGCTTTCTAAATGT		86	GAGGCAAACGCGCAGCTGAG
35	GGACACAAGTGAGACCTACT		86	GAGGACGAGTACGCGGTCCC
35	GGACAAGGCCAGGTCCCCGG		86	GAGCTCATAGATTCTCTGTG
35	GGAATTGAGGAAGACTCCTT		86	GAGCACTTCAGTGGCTTCTA
35	GGAATCATGAAAGTCGCCAG		86	GAGAGGAGGCGTCTACACTG
35	GGAATCATCAAGGCAATGAA		86	GAGACTCTAAAGGGGAGATC
35	GGAAGCTCCGCACCAGAAAG		86	GACAAATAGCCCATAACATA
35	GGAAATTCGTGTGCAGCTCT		86	GAAGGGCGCGCAGCGTAGTA
35	GGAAATCCATAACGTGACTA		85	GTTTCCTATACGTAATACAA
35	GGAAAGAAGACGATGCATAC		85	GTTTAAGGAACTTTACCCAC
35	GCTTTTTCATTAAGGTACTA		85	GTTGGCGAGACTTGGAGCTG
35	GCTTGTCCTGCAATATGCTC		85	GTGTGTGAGGAGTTGAAGGG
35	GCTTGAGCAGTTTTAAGTCA		85	GTGTCCTAAAGAGGGTACAT
35	GCTTACCTTCAGGAATTAGC		85	GTGTCCGCGGTAGGCGGATG
35	GCTGTGCTAATTTACAGTGT		85	GTGTATATGCTAGCAGACAA
35	GCTGTGCATGGAGCCTGTCA		85	GTGGTTCTCCGGCTCTTCCT
35	GCTGTATGGACAGGCTGAAG		85	GTGGTGCTGTCTGTGCAGAC
35	GCTGGTCCTCAGACCGTGAG		85	GTGGGGAAGTGGCCAGGGTA
35	GCTGGGTGTTTGCAATACAA		85	GTGGGCTCTACCTACAAGAT
35	GCTGGAGCGCCAGGGCACCG		85	GTGGCTGGCTCGCTCTCTCC
35	GCTGCCCTGCCGTAGGAGAT		85	GTGGCGCTGGTGCTAGCTGG
35	GCTGCCACCGAGGATCCAAG		85	GTGGCGCTGGATACAGATGC
35	GCTGCAGAGTCCACTCTAGC		85	GTGGCGAACGTGCAAGGATG
35	GCTGCAGAGGGCAACGCGAT		85	GTGGCCAGTCGGTGCAGGAA
35	GCTCTGCTCTTAGCTTTATG		85	GTGGCAGCGGCACACGATGT
35	GCTCTGAACTGACCCAAGTA		85	GTGGAACCAGCAGTAACCAG
35	GCTCGGTCTCCGCCGCTCCA		85	GTGCTGATGGCAGATGACCT
35	GCTCGGCATGGCTGACGACG		85	GTGCTCTGCAAAACTGGCAT
35	GCTCCTAGTACTGGATACAA		85	GTGCGAGCCTGTCTGGGACA
35	GCTCCTAGACGGAGCAGGAG		85	GTGCCAGAGGTAGCAGGGAC
35	GCTCCGGGCGCCAGAACGGG		85	GTGAGCTCTGTCAAAATGGT
35	GCTCCGCCGGGCCCGAGTGG		85	GTGAGATGCTTGTAGCATGT
35	GCTCCGAGGCAGCGGGATCA		85	GTGAGACTGGCAGAAATCAG
35	GCTCCAGCTAGCATGAGGAC		85	GTGAGAATGCAGGCTCATGG
35	GCTCCAACGGCAAAGCTCTA		85	GTGACAGGTGGATGATGCAG
35	GCTCATTGCGAGGCTGTGCA		85	GTGACAGCAGTCTTCTCCTC
35	GCTCAGTGCCCACCATGTAC		85	GTCTTAGCTGTAGATAGAGG
35	GCTCACGGCCGGCACAGACA		85	GTCTGGTGGCTCTGCTACGG
35	GCTAGGGAGGCGCCCAACTC		85	GTCTGAGGCACCCAGCTCCG
35	GCTAGCCTCTGGGAGTGCTA		85	GTCTCTGAGGACTGCCTTTT
35	GCGTCCGTCCGGCGGCTCAG		85	GTCTAGTCTAGAGGAACAAG
35	GCGGGTCCTCGCCTCCAAAG		85	GTCGCGGCCGTAGGCTAACG
35	GCGGGCCAGGCCGAACGGAA		85	GTCAAGCTGATCAGGTCCAA
35	GCGGCTCGCTGTGCGTGGGA		85	GTAGGGCAGGATCTCGGACA
35	GCGGCGGCGCTCAGGTCCAT		85	GTAATTCCAAAGGTCTTTCT
35	GCGGCATCTTGGCTTCCCCA		85	GTAACAGGCAAATGCTGAAT
35	GCGCGTTGAGGCGCAGCACT		85	GGTTTCCAAACTTGCAGACA
35	GCGCGGTCTGCACCGACCAG		85	GGTTAGGTGCTCAGGGATGT
35	GCGCGCCCGGTGAAGCGCCG		85	GGTGTGCTGTAGAACAGAGC
35	GCGCGAGCGAGCGAGAGAAG		85	GGTGGCTGCTAAGGGTGCAG
35	GCGCCGGCGGCAGAATTGAG		85	GGTGGAGGAGCGCCCAGCTC
35	GCGCCAACGGCGTTGAACAA		85	GGTGCTGACACCCTGGGTCA
35	GCGCAGGACGAAGACGTCAG		85	GGTGCCTTGACTGAGCATCC
35	GCGCAGCTCCGGCTCTAGGA		85	GGTGCCTGCAGCCGTCTGAA
35	GCGATCATCCATAGCGGCAG		85	GGTGCCTCTGCAGCAAGCGT
35	GCGAGTGACGACTCCTCAGA		85	GGTGCCCAAGCATGACTCTG
35	GCGAGGGGAACACAACATAG		85	GGTCTTCTTAGGCAGCAATA
35	GCGAGGGCCCGAGGCTTCCT		85	GGTCTTAGCTGGACCCGTCT
35	GCCTGCTTCCCAGACTTAGG		85	GGTAGCGTGGAAGGAGCCTT
35	GCCTGAGGCGACAGCAGCTG		85	GGGGGGTGCTAGGGCTTAGA
35	GCCTCTGAGGGCGAGAGTCC		85	GGGGCTGTGGGTCTAACTGT
35	GCCTCTCCTTCTCCTGAGTA		85	GGGGCGTCAGCGTATCGCGT
35	GCCTCGAGCGCTGGTACTCT		85	GGGGCGCTAGGCTTTCTCAT
35	GCCTCAAGAACGACACGTGG		85	GGGGACCGGCGAGTCCATCG
35	GCCTAGGGTGAAGTAGATCG		85	GGGCTTGAGGCGCTCAAAGT
35	GCCGTCCCGAAGGATTTCAT		85	GGGCTGGGCGAAGATGAGGC
35	GCCGGCGCCGCGGGACCCTA		85	GGGCTGGAGCTCAACTGCAG
35	GCCGCGCAGACGCCTCTCCT		85	GGGCGTTGCAGAATCAGCTG
35	GCCGCCTGACAGGATTCCTC		85	GGGCGTGGAAGAGACCGGAA
35	GCCGCCTAGCCCGAACTCCG		85	GGGCGGTGCTCGTCACCTCC
35	GCCGCCAGCCGAGGCTCAGT		85	GGGCGGCGACGGAGGGAATC
35	GCCCTCCGGAGCGACCTCAG		85	GGGCGGAGTCATGGCCGCAG
35	GCCCGGGCCGTAGCAGCGCG		85	GGGCCTGGGTGGCAACTCTA
35	GCCCGGAGATGCAAAGACGA		85	GGGCCAAAGTGCAGGATGTC
35	GCCCGCTGCAAATGGTCTCT		85	GGGATGGCACGAGGGATCGT
35	GCCCGCGCAGCGAGCATAGG		85	GGGACTGCAAGTCTGAATGT
35	GCCCGCAGCGCTTCTAGTCT		85	GGGACGAAGTCGCTCTGGAG
35	GCCCCTGAGCCAGCCAAGAT		85	GGGACAAGCTAACCTCAGTG
35	GCCCCCACCCGGGGTCATAG		85	GGGAAGGTGGCCATCGTGCC
35	GCCCAGCGCACGCCCGTCAG		85	GGCGGCGCTGCAGCCATGGC
35	GCCCAATGAAAAGCTTCTCT		85	GGCGGCAACGCACCTTGCTG
35	GCCATTGACGAAGGGCACTG		85	GGCGGAGAAGTCCTCCATCC
35	GCCAGGCAAGGCATCCTAGA		85	GGCGGAAGCCTTGGCACTAG
35	GCCAGCTCCGACTCAGACTC		85	GGCGCGGTGCAGGAGCGTTG
35	GCCAGCCGGCTAGAGTTCAC		85	GGCGAGAGCTATCTGAGCGT
35	GCCACAGGAAAGGTAATCAA		85	GGCCTGGGGCCAGGAGGATA
35	GCCAAGCCCGTCTAACCCAT		85	GGCCCGGAAGAGCTCGTCGT
35	GCCAAGCCAAGCTGAGTCCA		85	GGCCCAGGGAGGTCCAACTT
35	GCCAAGAGCTCTGGATTATC		85	GGCAGTGGAAGTGGAAGCTC
35	GCATGAATGCACTAGGCTTG		85	GGCAATGAGGCAGCGTCGCC
35	GCATCGCGACGCAGTCAACA		85	GGCAAGTTAACAGATACAAA
35	GCATCCCTGGCCGCTACCCG		85	GGATGGGCGCGCGCTCAGTC
35	GCATCAAGGGAAGCCAAACG		85	GGATATCCCAGTACCTCTTT
35	GCAGGCATCTGGCTCCTCTA		85	GGAGCTGGCGCCAACCTGTG
35	GCAGGCAGCTCACCTACCAG		85	GGAGCAAGGCAAGCGGCCTA
35	GCAGGAGCTGCGCATCCCTC		85	GGAGAGGGCCTCAGGTGGTA
35	GCAGCTTGCGCAAATTCCAA		85	GGAGAGGAAGCTGTGCGCAG
35	GCAGCTGTAGCGAACCCTGT		85	GGACGTCAGGCGCCACTACG
35	GCAGCTGCGCCTCTCAGATG		85	GGACAGGGTGGTTACAGACA
35	GCAGCTCGTAAGTCCACTGG		85	GGAAGCCTAGCAACACCTAG
35	GCAGCGGCAGGACCAGCGGG		85	GGAAGCCGCTCAGAAAACGA
35	GCAGCGCGCGAGCAGAAGAG		85	GGAACCAGGCACTAGTGGGT
35	GCAGCCCCCGGGCCTGTCAG		85	GCTGTGTCAGCACAAGGGAC
35	GCAGCCCAAGCAGGTAATAG		85	GCTGTGTCAACTGAAGGCTC
35	GCACGGGGCTCGCTCCCGAG		85	GCTGTCAGCCATCGGCGAGC
35	GCACGCACCCTCAAGAGTGT		85	GCTGGCAGTTGGTCTCTCAG
35	GCACCGTGTGCCGGAGATAG		85	GCTGCTGCAGTTTCTCAGTA
35	GCACCAGGCTTGCCCCAGTT		85	GCTGCGACTCGGCGGAGTCC
35	GCACAGCTCGGGCGGACTGA		85	GCTGCAGCTCAATAAAGCCT
35	GCAATAAGCAGAGAATGTCT		85	GCTCATTGCGAGGCTGTGCA
35	GCAAGCGGTCACAGCTAGGA		85	GCTCAGGTGAGGAATCGCGT
35	GCAACTGAGAAGTCAGCCTC		85	GCTAGTCATGACCAGGACCA
35	GCAACTCCTGATGAAAAGGA		85	GCTAGGGTGAGACCTGACAT
35	GCAAATTAGGCAAGCTTAGT		85	GCTAGCTCACAGTAGCCCGG
35	GCAAAGGACAATCTCTAAAG		85	GCGTGGAGCAGAGCAGCCGG
35	GCAAAGAAGCAGTATTCAGG		85	GCGTGAGTGCACGGTCGTAG
35	GCAAACCCCAGCTGGAACTC		85	GCGTATGGCTCTCTTACCGT
35	GATTCCTGGACACACTCCTG		85	GCGGCAGCTCTTCCGACATG
35	GATGTAAAGATGTGTATCAA		85	GCGGCAAGCGGCAGTTCTCT
35	GATGAAACCAGCAGCTCCGG		85	GCGGAGTCCGCGAGCGTCGT
35	GATCTGCCTAGCTCCCACTA		85	GCGCGAACAGACGGACGCAC
35	GATAGTGGAGCCACAGTGAG		85	GCGCAGACGAGGCTGTGACG
35	GAGTTCGCTCGCGCCTAGGT		85	GCGCACAGGGGACCTCGGTG
35	GAGTGAAGCGGCGACGAAGG		85	GCGAGTGAGCTGGAGAGCGT
35	GAGTCACAAGAGGTTAAGGT		85	GCGAAGCTAAAATCCCTCTT
35	GAGGCCGGATCGGCAAGGCC		85	GCCTTCTGTGCTACAAAAGG
35	GAGGCAGCAGGCCTTATCAT		85	GCCTGGTCACCGAAGCCATA
35	GAGGATGAAAATCCAGTGTA		85	GCCGTTGGCAGGACTCAACA
35	GAGCTTCGCCGCTCTTCCAG		85	GCCGTGAATAGAAAAGCCCT
35	GAGCTTCCGCCCACCCGGGT		85	GCCGGCTTGGCAGGCTTAGG
35	GAGCTTCCAGGTTCCCAAGA		85	GCCATTGGCTCTAACTAGTA
35	GAGCTCACAGGCGGCTCCAC		85	GCCAAGAAGGCTAATCACAA
35	GAGCTCAACAGGCTCCGCCG		85	GCATTAGGATTTGAAGTCTT
35	GAGCTAGCCAGCAGGCATCG		85	GCATGTGCAAAGCTCTCGTT
35	GAGCGCTCTACAAGACACAT		85	GCATCAGGCCCTATAGTCTG
35	GAGCGCAGGATGCCTCTCTA		85	GCATAAGACTCCCTACAGGT
35	GAGCCTAGCGCTGCCTTAAC		85	GCAGTGCCGGAGGTAGAGCA
35	GAGCCGCTACACAGGATCCC		85	GCAGGCCACAAAGTTCCCAA
35	GAGCCGCCGCAGGCACCCTC		85	GCAGCGACACCGGTGCCCAC
35	GAGCCCTGGCCCCACTTAAG		85	GCAGAGGAGAGGGACGGGTG
35	GAGCCCCCTTAGAGCAGCTA		85	GCACCTGTCAATGGCAGCTC
35	GAGCCCCCAGCTCTGAAGTA		85	GCACAGCCCAGGGGCTATCT
35	GAGCATCCAGGTCTCTAGAG		85	GCAAGGTGACGCATCCTTGC
35	GAGCAGGCGCAGCTCGCGGT		85	GCAAGGGCAAGTGATTTGAC
35	GAGCAGCTCTGACTAAGGGA		85	GCAACTGCAATGGCGAGAAG
35	GAGCAGCCCGCAGCCATGAC		85	GCAACGGTGCCTACTGCGAG
35	GAGCAGCAACTGCAGTTCCG		85	GCAACGCACGAAACATTCCC
35	GAGCACCCGCAGGTCGTCCA		85	GCAACCTGCTGCTTTCCCTT
35	GAGCAAGTCGGGTGACAGCA		85	GCAAACTCTGCACAAGATGG
35	GAGATGAGGCCTAGCCGAGG		85	GATTCTAAGGCTAAATAGCT
35	GAGATAGCAATGGAACCCTA		85	GATGTACACGCAGCTGACTC
35	GAGATAGACATTCTCCTGAG		85	GATGGGTGAGCCTAAACCTT
35	GAGAGGTGGAAAGTGTGCAG		85	GATGGGGGACCGGAGGCCAC
35	GAGAGGCATGTAAGATCCAG		85	GATGATGGCGAAGACAATCC
35	GAGACAGCCTAGCTGGACTT		85	GATCTGCTCTATGCTAACCA
35	GAGAAGGAAAGTATGCATCC		85	GAGTTGATCGCGGACTTGAG
35	GAGAAGCCAATCCCCAAGCT		85	GAGTGTGAGGGTGCTTCTTA
35	GACTGAGGCGAAGGCGGCAG		85	GAGTGCAGAGGCAACCAAAA
35	GACTCCGGGTTGGCGATCAT		85	GAGGGGCGCGAAGGGAATGA
35	GACGGGCAGGCACTTGACCA		85	GAGGGAGGAGGCGGTAACAG
35	GACGAAGGCCACGAGGAAGG		85	GAGGCGTTGACCGATCGGTG
35	GACCTGGAAGAGTACCAGGT		85	GAGGCAGAGCAACCAATCAA
35	GACCTAGCTGGCCTGTTCAG		85	GAGCCTTGGCCCTAATGCAG
35	GACCGCCAGTGTCCTGTGGA		85	GAGCCTCTCAGCTACATCCA
35	GACAGGCAGACATGCAGCCA		85	GAGCACACCAGAAGCAAGGT
35	GACAGGAGTCGACCCACCAA		85	GAGATGCCACGAAGGGTCTC
35	GACACTACAGTCAGTCTTGG		85	GAGAACAGTTAATTGTTCTG
35	GACACACGCGGCTTCCTCCG		85	GACGTCAAGGAACACCGGCT
35	GAATTACTTCTGCAACCCAG		85	GACGGGCGGACGAGGCCCTA
35	GAAGTGGTATACCTCTAGTT		85	GACCAGAGTCCAGGGAGCGT
35	GAAGCCCGTACTCAAGATGG		85	GACAGCTAGGCGCGTGAGAC
35	GAACTGCAAGTGTCAGTGTC		85	GAATCCAGCGCAGCTACCAA
35	GAACGAAGTGGATTCTTCAC		85	GAAGCAAAGGGCAATGCCAT
35	GAAAACAAGGACCCAGCCTA		85	GAACATCTGGTGGGTACTAC
34	GTTTGCTTGCTTACCTGACT		85	GAAATTCTAGGCGCTAGAAT
34	GTTTCCACGTTGGACAAGTG		84	GTTGTCGTAGGCTCTGAGGG
34	GTTGTGGAATCAAAGAGCAA		84	GTTGGAGATCTTGGGATCTA
34	GTTGCCAGGACTCTTACTCA		84	GTTCTCACGGGACAACGGAG
34	GTTGATTGCACAATAATGTA		84	GTGTTAGGCATGTCATCTCT
34	GTTCAGCTTCTGCCCTAGAT		84	GTGTGGGCTGACAGCTCTAT
34	GTTCAGCGCTGTCAGAGCAT		84	GTGTGGGATAGTGGGAGTAT
34	GTTAGAGGGCAAGCAAGCAT		84	GTGTCAGAATTTCCCTAAAT
34	GTGTGGGTCTCCTTCCTCTA		84	GTGGTTAACCAGGGTCAGTG
34	GTGTGGGCTGTCACTGAGAG		84	GTGGGTGTGAGACGGGATTC
34	GTGTCCGCGGGCAGGCGCCA		84	GTGGGTGGGGACGCTGATGT
34	GTGTATTGCAGAAACTCTTG		84	GTGGGACAGTACACCCGATC
34	GTGGTCAAGAGAGGGTTCGC		84	GTGGCTAGTAATGTTGGAAA
34	GTGGGGCTGAAATAGATCTC		84	GTGGCCCGGAATATTGGTAG
34	GTGGGCCTCATCCTAGTACT		84	GTGGCCAGTCATGAGTGCAT
34	GTGGACCCTGCGGTTCCCAT		84	GTGGCATGCGGGACTCCGGA
34	GTGGAATTCGCTCCAGACCT		84	GTGGATGATGATGACGTCAG
34	GTGGAAAAAGGGATATTATG		84	GTGGAGCACATCTTAGCTCC
34	GTGCTGTGTGTTGAGCACAA		84	GTGGAGATCCCGCACCTCGA
34	GTGCTGTACTAAAGGCGCCA		84	GTGGAGAGGAGCGCTAGCAC
34	GTGCTACCATCGTGAGAGTA		84	GTGGAGAATGGGAACTTACC
34	GTGCTACAAGCAGCCGGAGA		84	GTGGACACATGAGTGATATT
34	GTGCTAAAGCAGGCACTCTT		84	GTGCTGCGGGATCACCTCCT
34	GTGCGTTATAGATGCCACCC		84	GTGCTGATAAGGGAAGGGAC
34	GTGCGGCTGCGCGCGTATGC		84	GTGCTCAGATGGTAGTGGAT
34	GTGCGCTATATTAAGAGCAG		84	GTGCGGTGCAGCGTCGGCCG
34	GTGCGCCAGGGCTACATCCG		84	GTGCGGGGACGTCTTAAGGG
34	GTGCCTGCTAGACGTGTCAG		84	GTGCGAGTCCATAGCTGAAG
34	GTGCCCCGACTGCGGCGAGG		84	GTGCCCTAGGGCGAAACTAG
34	GTGCCAACCCCGTCAAGGTG		84	GTGCAGACTGTCCAAACTAA
34	GTGCAAGAGCTTATCTACTG		84	GTGATGGGCAGGAGCTTACC
34	GTGATTGCAGCCTGGTATAT		84	GTGAGGCGCAGATCCTGGCT
34	GTGATGCACCAGCGAGGAAT		84	GTGAGGAAATTCTTACTCTA
34	GTGAGATGGGATATGACATA		84	GTGAGCGGGATCAGTGTGTG
34	GTGACCAGTCGGTAGAGTCA		84	GTGACTTCCTACATAAAGTA
34	GTGAAACTCTGTCCTACTAC		84	GTGACCAGTTGGCGACATGG
34	GTCTTACCGTGGGCAAGTCA		84	GTGACAGTTGAACAGTGCAG
34	GTCTGACTTACCCCACAGGA		84	GTGAATGTGAGGCGGAGCGG
34	GTCTCTTTAGGCACAAGGAA		84	GTCTCTTTAAAGATCCAGAA
34	GTCTCTGCTCTTAGAACCTC		84	GTCCTACCGGCATCCTCCTA
34	GTCTCTGCAGGTCTCCTTTC		84	GTCATGGTGTCTGGCGCTCA
34	GTCTCTGACGGTCCAAGCAA		84	GTCAACATCAGCATCGACTT
34	GTCTCCTGCCAGGCGACTAC		84	GTATTAACGGTGATTAGCTC
34	GTCTACAGCTGAGATAAAAA		84	GTACTGTCCAAGATCAACGC
34	GTCGTGCTTGGCCCAGACTT		84	GTAATGTGCCAAGGAAAGAT
34	GTCGTACCCAGACAACTAGA		84	GTAAGTAAACTCACCAGATT
34	GTCGGGCGAAGCACCAGCTC		84	GGTTGTGCCTGTGACATCAG
34	GTCGGAGCAGCAGCCCTGTC		84	GGTTCTTGCGCAAAGCCCAA
34	GTCGCGCCGCTGGTGCAGTA		84	GGTTCTTCAGGAGGCGTTGC
34	GTCGCCCGAGAACCACCGGG		84	GGTTAAGCTGGTTGGGACCC
34	GTCGCACAGGAAGAGCACCT		84	GGTGTCCCTGAAGAGACCCT
34	GTCCTGGGGCTGGGCATCAA		84	GGTGTCACCTCTGGCTCTGT
34	GTCCTGCTGTAAACATACCA		84	GGTGGGAGGTCCATCTCTAG
34	GTCCTCGCGGCGACATGGAT		84	GGTGGCAGTGCATGGTGAGC
34	GTCCTCAGCTCTCTCCCTCG		84	GGTGGCAGGAACCTCTTAAA
34	GTCCGTGTAAGTGGGTAGCA		84	GGTGCTTCCTAACTCAGGGA
34	GTCCGTGCGCGATCACGGCC		84	GGTGCTAAGAATCAGTACTT
34	GTCCCCGAGGCCGAGCGCTC		84	GGTGCCACCAGCAGATGGCT
34	GTCCAGGCGCTCGGGCGACA		84	GGTGAGACCTCTGAGGAACA
34	GTCCAGGATCCAGGTGCCCA		84	GGTCTTCGTTACAGGTGTCT
34	GTCATCACCGAAAGCGGCGG		84	GGTCACTTGGCGCTGACCAG
34	GTCAGCAGATCTCTGCCATG		84	GGTCACTTGAAGCAGTTCCA
34	GTCACACGGGCCCCTACAAG		84	GGTCAAACAAGCCAGCATGG
34	GTCAAAAGCAACGTACGCAA		84	GGTATTGCAGAGCCGCCACA
34	GTATGCACCTTACAGCCATG		84	GGTAGTAAGAAGAGGTGGCA
34	GTATGCACCGTAACTCGGAG		84	GGTAGCGTCTAGAAAGACTA
34	GTAGGGCCACTAGGACCCGA		84	GGTACTGTAGGTGGTCGGTC
34	GTAGGGAACTGCAGGGTCTA		84	GGTACGTCGGCGGTGCTCTC
34	GTAGGATGCCTCGCGACTAG		84	GGGTTCCCAAGCAACCTCAG
34	GTACTGGTGCTTCACCAAGT		84	GGGTGGCTCCAACTGAATCT
34	GTACTGAAATCCCTGAGGTT		84	GGGTCCTACTCACGGAACAA
34	GTACGTGTAAGGCATCATAG		84	GGGTATGTACAGATACCAAG
34	GTACGAAGCACCAGACACAA		84	GGGTACCAGCCGAGAGGCAG
34	GTACCCGGTGCGTAGCGCAG		84	GGGGCTGGAGGAGTTACCTT
34	GTACATGGAAAGCTCATCTT		84	GGGCTTCCCGGGTACAAAAA
34	GTACATCCAAGAGAGCGCTT		84	GGGCTCGGGTCCCCAGCAGA
34	GTAATTCCAAAGGTCTTTCT		84	GGGCTCCTTTGGTATAAAGG
34	GTAATGTGCTTAGGAGAGGA		84	GGGCTCCGCGAGGAAAACGA
34	GTAACCCGGTACCTAACAAG		84	GGGCTCAGGGTGCAGTTGTA
34	GTAAAGCTAAACCCAGTGTA		84	GGGCGTCACAGGTCCTGACA
34	GGTTCAGAGACAGATAGCAA		84	GGGCGGGGCTCTCCCTCGGA
34	GGTGGGTTTGGCTCCCATTA		84	GGGCGGCGAGCGGAATGCAG
34	GGTGGAAACTGACAAGCTGA		84	GGGCGCGCCAGCTCGTAGCA
34	GGTGCTGGTCACAGAGGTCA		84	GGGCGCGAGGAGGAGACGGT
34	GGTGCTAATGGAAGCAGCCA		84	GGGCGAACCAGTCTCTTCCT
34	GGTGCGCGGCCCGCATGCAG		84	GGGCCTCTAAAGCCTGACCG
34	GGTGCCTTAGCCCAACCCAG		84	GGGCCTCAGGGCTCAACTTC
34	GGTGCCGAGCGTCTCAGGGT		84	GGGCATGTTCCGAGACTTCG
34	GGTGAGCCTGGACCACTGCT		84	GGGCAGGACTTCACTTACCA
34	GGTGACGTTCAACTCCGCTC		84	GGGCAAGAAGCCTAACCAGA
34	GGTGAAGGTCTACACATCAG		84	GGGAGTTTCCTGATAGACAA
34	GGTCTTGTGAATTTGCTTCT		84	GGGAGGACCCGAGTCTATAA
34	GGTCTGCGGGCACTATCTAG		84	GGGAGCCAGGCTCCTAAAGG
34	GGTCTCAGAATAGGACTCCG		84	GGGAGAATGGGACCACTCTC
34	GGTCCTGGCAGGATCTGTCA		84	GGCTGGCGCGGTGCAGACAG
34	GGTCCTGAGACTGCAAAAAA		84	GGCTGCGTGTCCACATACGA
34	GGTCCCGCTGTGCTTCCCCC		84	GGCTGCAGTATCACAGACGA
34	GGTCCCCGCGACTCCCGGAC		84	GGCTGATTGGCATCCAGGAT
34	GGTCCCCCCAACCCTGACAG		84	GGCTCTCCAGGACTCGAGCG
34	GGTCCCCATCCCGAAGCACA		84	GGCTACTAGGGCAGCTACTG
34	GGTCCCAAAGGAAGCAACCG		84	GGCTACACAGTTTACAGCTG
34	GGTCACTTGGCGCTGACCAG		84	GGCGGTGCGCAGCTCGCGGG
34	GGTAGAGGCGCCGTAAGCAG		84	GGCGGTGAGGAGGAAAACAA
34	GGTAAAAGATGTCTACAGGC		84	GGCGGCTGCTCCGGGTGAGC
34	GGGTCCTGAAGCTTCAGCGA		84	GGCGGCGCTCCGAGAATCGG
34	GGGTCCAGCGACTTGATCTC		84	GGCGAGTGCCCGGAGCATCC
34	GGGTCAGTCCGACTGTGGAG		84	GGCCCGCGAGGGCTACTGTA
34	GGGTCAGCACATAGAGCACT		84	GGCCATGGCAACCCAGCAAG
34	GGGTAGCTCTATCATACGGT		84	GGCATGGTGAGTCTCAGGTT
34	GGGGTTGCGCGTTGCAGTCG		84	GGCAGCAGCGACGCCAGCAT
34	GGGGCCGCGCGCTTACCTGA		84	GGCACTTGCTCCACATCCAT
34	GGGGACAGCTCGCTCACCGA		84	GGCAAGGAAGCGCTTGTGTG
34	GGGCTCAGGAGCAGATCCCG		84	GGCAAGCTTGATCTCCTGTA
34	GGGCTAATCCCGGTGAAAAA		84	GGATCATGTCCAATACCATT
34	GGGCGTAGGTAGATCGCCGG		84	GGAGGGGCTCACCTGTACAG
34	GGGCGCGGCAGCCAGCGAGA		84	GGAGGGGAACTCCTGCGGAG
34	GGGCCTGCCCTCACCCTCTT		84	GGAGGGCTCAGGCAACCACG
34	GGGCCTCTTCAGTCTGTCTC		84	GGAGGGACGCAGCTAGACCT
34	GGGCCACGGGCAGCTTGACC		84	GGAGGCTTACCTCCTTCCAG
34	GGGCAGTGCTCTCTACCTCA		84	GGAGGATCGTGGTACTGCTA
34	GGGCAGCAGCTCGTCCCTCA		84	GGAGGAGCTTTCAGGCGATC
34	GGGCACGTTCCGATAAAGTA		84	GGAGAGGGCAAGCGCATCAG
34	GGGCACGGACCGGGACACCA		84	GGACAGAACATATCAGGTAT
34	GGGCACACGTCAGCCTAAGG		84	GGACAACTAGGAGGATGACA
34	GGGATGTTCTCCCTCCTGAG		84	GGAAGTGCTTACCTTGCTCT
34	GGGAGTCTGCTTCTGCTACT		84	GCTTTTTCATTAAGGTACTA
34	GGGAGCCGAACGCTAGATCG		84	GCTGTAGGCCTGGCAATGGC
34	GGGAGACCGTGCGTGCCATA		84	GCTGGTGCTTGACAAAGACG
34	GGGACTCTCCTTCCACAGAG		84	GCTGGGCTGCAGCTCTGTCA
34	GGGACGAAGTCGCTCTGGAG		84	GCTGGGAAGCGCCCGACGAG
34	GGGACCCCGGGACAACCCCG		84	GCTGGCTCAGGCAGTCTCTA
34	GGGACCAGCACCCCGAGATC		84	GCTGCCCAAAGTATAAACTC
34	GGGAACTGCACTAAAGAATC		84	GCTGAGAAGAAGACACCAAG
34	GGCTTGCGCCTCTCCAACAG		84	GCTCTGTTCTTGCTATCTAA
34	GGCTTCTGGGCTCCGAGGAG		84	GCTCCTGGGAAGGACTTTGG
34	GGCTTCAGCAGGATCCCCCA		84	GCTACGGTAGGACCAGTGCG
34	GGCTTAGAGAGTCGTAGGTT		84	GCTACGGCCGACAGACGGTA
34	GGCTGTGGATCAATTACCAA		84	GCTACAGAGGCCACGCGGTG
34	GGCTGTGAGTCTCTCGCCGC		84	GCGTCTGTAAGCCACCCGGG
34	GGCTGCCGGCAACGGATAGA		84	GCGTACCGAGAAGCCCCAAG
34	GGCTCTGTACTTCTCATTCA		84	GCGGTTCTAGGTACTCGGGA
34	GGCTCCGCCTCGCCTAGCCA		84	GCGGTTAGAGACACCAACAC
34	GGCTATCTGCCGCTGCTGTT		84	GCGGTCTTTACTTAGTCTTG
34	GGCTACTAGCACTAGGACAT		84	GCGGGGTGAGGCTCTTGGGT
34	GGCGTTCAGCTGACTCGCAT		84	GCGGGGCACCGGTGAGTCGC
34	GGCGGGCCGCAGGTCAGTCT		84	GCGGCTCAAGGGGGAGGGCG
34	GGCGGAGCCGGCAGTAGAGG		84	GCGGCGCTGTCGCTCGGTTG
34	GGCGGACTCAGACTTCTCTC		84	GCGGCATCTTGATGGCTCAA
34	GGCGCGCAGTCAGCCGTCAT		84	GCGGAGGCGACAGTGTCTAG
34	GGCGCCGCACCTACAGCCCT		84	GCGGAGCTGAGGGCAGCGGT
34	GGCGCCAGCGGACACCGGAG		84	GCGGAGAGCGAAGCGCGCAG
34	GGCGACGCCGGCCTCTCGAG		84	GCGGACGCAGAGGGAAACAG
34	GGCGAAGACGAGCGTCCGTC		84	GCGGAAGTGACCAGGCACAA
34	GGCCTTCGCTAGGAGGATAG		84	GCGCCTAGCAGGTCCTCTAC
34	GGCCTGGAACTGCCCCGGTA		84	GCGCCGAGCCTAGGCGAGCA
34	GGCCGGTACAGCGTGGAAAT		84	GCGCAGTAGCATAGCCTCCG
34	GGCCGGCACAGGGTGACCAA		84	GCGCAGACGAGTCAGCTTAA
34	GGCCGCTCCTGGCTGCGACT		84	GCGAGCTGCAGCGGCACGGT
34	GGCCGCGGCTCACTTACCTC		84	GCGAGCGCAGAGCCTGGCGT
34	GGCCGCCGGCGAGCCGACTG		84	GCGAGACTCTGAGCGGTGAA
34	GGCCGCAGCTGCCATCTTAG		84	GCGAAGAGCCTAGCAGAGCA
34	GGCCGAGACTAGAAGCGCTG		84	GCGAAAGCGGTGCAGACGGG
34	GGCCCTTCAGCGGCAGACTA		84	GCCTTCAGTACCTTTGTCTC
34	GGCCCGCCCGGGAACTCTGC		84	GCCTGTGAGGGACCATAAAG
34	GGCCCGCCAGCGCCCTCGGT		84	GCCATGGGGCTACAGGTAAT
34	GGCCCAATATGGCGGTGGAA		84	GCCAGTTGAGCCGGAAACAA
34	GGCCAGGGTAACCGAAGCTG		84	GCCAGGGTCGGGTAACCCTA
34	GGCCAGCGTCAGCAGCATCG		84	GCATGGAGAGTAGGAGGTGT
34	GGCCACTTGGGTCACAGCCG		84	GCATCTCAGCCTAAGGAACT
34	GGCCACAGGTCTGCATCCAG		84	GCATCGCGACGCAGTCAACA
34	GGCCACAAAGCGTTCTGTCA		84	GCATCGAGAAATGGCCGCGT
34	GGCCAAAGCCAGGGTCACAA		84	GCATCATGTACAGCTTGGTC
34	GGCATGCACTCCGGCAGGTA		84	GCAGTGCTCCGACCTAGGTG
34	GGCAGGACTTGTGCTCTAGG		84	GCAGTAGAGATGCCGCCCAC
34	GGCAGGAAGCAGCAGTCCAA		84	GCAGGTGGGCAGAGCTCCAG
34	GGCAGCCTGAGGAAACTCAA		84	GCAGGAGACTCGCTCATCAA
34	GGCAGAGCTCTGGCACAGGA		84	GCAGAGGGATGCCCAGACCA
34	GGCACCTGGAGCGGCTGACT		84	GCAGAGCTGGGGCTGTAACA
34	GGCACCCTGTGCTCAGAAGC		84	GCAGAGAGCTTAACTAGCAG
34	GGCACAAGCCAGCTCGTCCG		84	GCACATAGAAAGATAACGAC
34	GGCAATGCTTACAATTCCTC		84	GCACAGGCGTCGTGCAGCTG
34	GGATGCCCAGCAGCTATCAC		84	GCAAGGAGAAGCCATCGCGG
34	GGATCGGAAGAGCCGAGTCC		84	GCAACTGAAATGCCACACCC
34	GGATCGATGGGATCCCCATA		84	GCAACTCTGGATGAAGTCCA
34	GGAGTGCTGCAGAATCGCTG		84	GCAAATATAATAGCAGGCAA
34	GGAGGGGCTGCAATCCGCAG		84	GATGTGTCACTGGACCGGTG
34	GGAGGCGACGCGCTCCCCTC		84	GATGGGTGTAGACGAGGGAG
34	GGAGGAGACCAAGCCCCTGA		84	GATGCTGCCCTTATTCTTAC
34	GGAGGAAATCTACAAGCACC		84	GATGACTCATAACTAAGAGT
34	GGACTCCGGACAAAGAGCTA		84	GAGTCTTCGGCGAGACCTAC
34	GGACTCAGCACTCGACCCAA		84	GAGTCACTTACCAACAGGTG
34	GGACTCACCCGTGGATCTCG		84	GAGGTGTCTGGTGCCCTTCA
34	GGACGTGAGCGCGCGACCTC		84	GAGGTAGGATCACTGCGGGA
34	GGACGTAGCAGTAGAGGAAG		84	GAGGGCTCCGGCAACCGCTC
34	GGACGCCATGACAGCTGTAT		84	GAGGCTTGGAGGCTCCTTCA
34	GGACCTGTTGATTTACATGT		84	GAGGCTGACCGAGGGCTGCA
34	GGACCTGCGCGCCTAGTGCC		84	GAGGCTCTGAGGCAACAGTG
34	GGACCCGCGGGACAACGACC		84	GAGGCTACAGCTGTGCGCAG
34	GGACATCCTGAATCAGATCA		84	GAGGCCACGTCGTAACCTGG
34	GGACAGGGTGGTTACAGACA		84	GAGGCAGCCGAAGGCCGAGC
34	GGACAGACCACTGCAGACCA		84	GAGGCAACTACGGCTGGTGT
34	GGACACTGCAGTTGTCTACG		84	GAGCTGCTCCGAGAGGTACA
34	GGACACGCCAACAACCACCC		84	GAGCTGAGGCCACAGAACAA
34	GGAAGTGAATCTAGCTCTGA		84	GAGCGGAAGTGGGTGTGACG
34	GGAAGAGCGAGACTTAGACT		84	GACTTAGTAAGTACTTAACA
34	GGAAGAAGCAAGCAGCCCCA		84	GACTGAGATCCTGGTGTCGT
34	GGAACTGTCAGTGCGGAGTA		84	GACCTGAGAGGGGGCTTCAG
34	GGAACGAACGAGGATAGGAA		84	GACCAAAGGCTTACTCAAAG
34	GGAACCGGCAAAATCCGCTC		84	GACAGCTCGGTGCTCTGCAG
34	GGAAAAAAGCTGACACTACA		84	GAATTCTGCTCGCTCAGGTA
34	GCTTTAGCAAGCAGCGCCCA		84	GAATCAACAACTGTGAAGGC
34	GCTTGGTTAAACTTCCATGG		84	GAATAAGCTCTAATAAACAG
34	GCTTGCTGCGTCCACGTCTC		84	GAAGTGCAAAGACTTCCGGT
34	GCTTCTGTGCCTTCCTTCAA		84	GAAGGTAGGTCATATATATA
34	GCTTCTCACAGCAAAGACCA		84	GAAGGCAATCTGGGCCTTGC
34	GCTTCAGTAATCAAGAGCAA		84	GAAGCTGTCGTTAGCTGAAG
34	GCTTAGTGAAAAAAACTAAC		84	GAACTCGGTGCACAGAGTCT
34	GCTTAGGCGGGCAGATCCTT		84	GAACATGATACTGGGCTCTG
34	GCTGTTTGACAAACTTTATA		83	GTTTGTTCCAGGCAACTCAG
34	GCTGTGTAGGGCACTTGCAA		83	GTTGTCTCTTAATCTGTCAC
34	GCTGGGTGCCTGCATCGCCA		83	GTTGAGGTGTGGCTTCATAG
34	GCTGGACCAGCGAGACTCTC		83	GTTCTTAGTAAGACAACTGC
34	GCTGCTCTCGCAACTCAAGA		83	GTTCCCACTACGACGATTTG
34	GCTGCTCCTGTACGTAGTCA		83	GTTCAAAGACAGCTCATTAT
34	GCTGCGGGGACGCTCCATGT		83	GTGTGGGCGGGCGTCAAAAG
34	GCTGCGGCCGGAAACAATAG		83	GTGTATCGAATTAAACTCAA
34	GCTGCGGCAGACGGCGACAG		83	GTGTAGCGGCAGCTCTGACT
34	GCTGCGACGCTGCGCTCTAG		83	GTGTAGCAGTTGAGTCTCAG
34	GCTGCCAGGGCTGCGAGTGC		83	GTGTACACATTACAGCATCA
34	GCTGCCACTGGTAAGTAACA		83	GTGGTGTCTGGTTAGCTCGG
34	GCTGCCACCAGCGGTGCCTC		83	GTGGTGGGCATTTGTTAATG
34	GCTGAGGCAAGCGCTCCCAC		83	GTGGTGAGCTGAATTCTGCA
34	GCTGACTCGCAGCTTGAGAC		83	GTGGTGAAGAATATGTACTC
34	GCTGACCAAGGTCACATCGT		83	GTGGTGAACCCGCTGAAGCA
34	GCTGAAATAGTAAGTAAAGA		83	GTGGTCTCTAACCCATAGGG
34	GCTCTTTTCGGCGCCTCTAG		83	GTGGTATTCAGCAAGCGTGG
34	GCTCTTCAGCTGAGAAAGTA		83	GTGGGTCTCGGGGAACCGGG
34	GCTCTACCAGCTGCCAGACA		83	GTGGGCTCCACTGGGTGCAG
34	GCTCGCCGCGGGCGCACATA		83	GTGGGATAACTTACCTGGAG
34	GCTCGCCGCAGAGCTAGCCC		83	GTGGGAACGTCTGAACGGAG
34	GCTCAGTGGGACCCCTGCCA		83	GTGGCGGCACTTCTGCGCAG
34	GCTCAGGAAGAGCTGAGACC		83	GTGGAGGTGCCACGGTGACA
34	GCTCAGAAAGCCAACCCCCA		83	GTGGAGGACTCTGAAGCACT
34	GCTCACAACAGGACGGACAA		83	GTGGAGAACCCGAGACCTCG
34	GCTATCAAACAAAGCTGCCG		83	GTGGAACCAAGACAAGTCCA
34	GCTAGGAGCTGTCCGCAGGG		83	GTGCTAGATAACCACTACTA
34	GCTAGCCCTGAGGAGCATCA		83	GTGCGCTTGAGAAGCGATGG
34	GCTAGCAGTCCCCGCTGAAG		83	GTGCCTTACACCGAAAAACA
34	GCTACTCGCCATGGACGAAG		83	GTGCCTAAGCATGCTCCCGG
34	GCTAATACCAGAGTCCTGCG		83	GTGCAGGTCGGACAGCGGTG
34	GCTAAAGGCACCAAAGCCAG		83	GTGAGGTGGGTGAAGGCTAG
34	GCGGGCCGAGCGCACTGGGA		83	GTGAGGTAAGTGGGCGGCAA
34	GCGGGACACGCAGACCGAAG		83	GTGAGGGTGGCTGCCGGAGA
34	GCGGCTTGCAGCCACTTTCG		83	GTGAATACCTGCAAGCAGGT
34	GCGGCTGCGCTGGGCCTCTA		83	GTGAAGGAGGATAGGAGCTA
34	GCGGCCTTTCGCGGTAATAG		83	GTCTTCAAGCCGGCCAAGGT
34	GCGGCCACAAAGACCCCCGG		83	GTCTGACAAGCGCTGAACAG
34	GCGGCAGGCGCGAATCCCAG		83	GTCTAGAGCGGTGGTGAAAC
34	GCGGAGCCAGATCTTTTCAA		83	GTCGTGCGCCATCGCCAACG
34	GCGGAAGATGGTGCACCTCC		83	GTCGGCGGCGCCACGAGAGC
34	GCGCTCCTTGACAACCCTGG		83	GTCGGCGCTCACGGGCGCAG
34	GCGCGTCGAAGGTAGCTCTA		83	GTCGAGGCAGCTGCCAAAAG
34	GCGCGGCGAAAGCTAAAGGC		83	GTCCTCGCAGTTGGACTGGT
34	GCGCGCTCCCGATGCTGAGG		83	GTCCGTGCGGTGCAGCAGGT
34	GCGCCGGATGCATAAAAGAC		83	GTCCCTGAGCACCTAACACA
34	GCGCCCGGTGAGCCCACCAA		83	GTCAGGCTAGGTGCCGCCCG
34	GCGCCCGGCCCCGAACTCAT		83	GTCAGAGGACCTGCAGAGGC
34	GCGCCCCGCAAAGGCAGATT		83	GTCAAAGCAACAAGAAGCTA
34	GCGCCCAGGGTGCCTCCCAA		83	GTATGCAGCAACACTGCCCT
34	GCGCCAGGCGGTACATCTCC		83	GTAGTTGAGGACCTCATCGA
34	GCGCATCCGGGTCAAAGACA		83	GTAGGTGCCTCACCTGGACA
34	GCGCAGGTCGAGACAGCAGG		83	GTAGCTTAACAACTGATGCA
34	GCGCAGCTCGGAACCCGCCA		83	GTAGCGGTCGTAGAAAGGGT
34	GCGATGGAGATCAGTAGGAG		83	GTAGAGTCCATCAAGTGGGA
34	GCGAGTGGCCATATCCTGCC		83	GTAGAGGTGGTGGGGACACT
34	GCGAGTGCTCGGCTTCTCAC		83	GTACTACGCAGACACGCAGG
34	GCGAGGACCTCTTTAAGTGG		83	GGTTCTGCCGGAGCTTCCCG
34	GCGAGCCGGCGACCAGAGTC		83	GGTTCCACCAAGGGCCTTAC
34	GCGAGCCGAACCCAGCCACG		83	GGTGTCAGCTGGAAGATGAG
34	GCGAGCCCGGGCGATAGCAT		83	GGTGGTGAAGTACCTGAGGT
34	GCGACTTCGGGGCCAGCCGG		83	GGTGGTCTTACTAAACAGTA
34	GCGACGTGCGACAAGGACCA		83	GGTGGGCTAATCCACACCAG
34	GCGACCCGGAAGAGCTTCCA		83	GGTGGCGTAAGAGTAAACCT
34	GCCTTGGAGCGAGGAATGCA		83	GGTGGACAACAGGGAGCTTC
34	GCCTGTCGTAAGTCTGACAG		83	GGTGCGTCGGAAGGCGACTA
34	GCCTGGCGAGTCTGCACCTC		83	GGTGCGCAGGGATAAGAGAG
34	GCCTGCGGCGCTGAACTCAA		83	GGTGCGATCGCGGAGCTGTG
34	GCCTCCAGCTGGAAACCACG		83	GGTGAGTGCGGAACAAGTCT
34	GCCTCCACCAGCGAGAGGAG		83	GGTGACGCCTAAGCTATCAC
34	GCCGGTGTCAGGAAAATGTC		83	GGTGAAAACTTAGTACTCTA
34	GCCGGGAGCAGGTACTCTAA		83	GGTCGGGAATGGCGACCAAG
34	GCCGGCCACAGCCCCAACCA		83	GGTACGAGTAACAACTCCAC
34	GCCGGCAGCCCGGACGCACC		83	GGTACAGTAAGAACCCAATA
34	GCCGGACGGAAAAGATACCT		83	GGTACAAACCTTAAATCCAA
34	GCCGGAAGCGCGGATCACAC		83	GGGTTCCATTCCTAACAAGG
34	GCCGCTGCACACGCTCCCGG		83	GGGTCCGGTGGTACGCGTCA
34	GCCGCTCGCGCAGACTTCTC		83	GGGTACGCAGCCGAACGCTG
34	GCCGCTCCGCGCACAAAGGA		83	GGGTAAGAAGCCGAACTCTG
34	GCCGCTCAGATAGTTCTCGG		83	GGGGGTGGTGCGCTGCTGCA
34	GCCGCGAAGGGCCCGGCTGG		83	GGGGCTAGTGCACCGAGCAG
34	GCCGCAGTGCTCCGAATCCA		83	GGGGCGCATGCGCTAGGGGT
34	GCCGCAGACTGTGCTCAAAG		83	GGGGCGAGGTAGGAGCGATG
34	GCCCTGTGCTAGGCTCGGTC		83	GGGGCACGTCCTGACAAACT
34	GCCCGTGGCCTAGGTTCTAA		83	GGGCTTCCTAACAAGATTGT
34	GCCCGGGTAATTCAAGCTGT		83	GGGCTCTGTAACCAAGTGGG
34	GCCCGGCAGAAAGTTAGCAG		83	GGGCTCAGAACCCAGCGGCA
34	GCCCGCAAGTCGGAACCCGG		83	GGGCGTGGCAGCGTGCTGTG
34	GCCCCCAACCGCCTAGGCGA		83	GGGCGTGCAGGTCGCAGCTG
34	GCCCCACTTGCGGGATTCCA		83	GGGCGTGAGAGGCTCGAGGT
34	GCCCATCCACATCGGGAAGC		83	GGGCGGCTACGCCGACACAA
34	GCCCAAATCAAGCCTAGGTT		83	GGGCGGCGTGTGGACGTGTA
34	GCCAGTGCCTGAAGAAGAGA		83	GGGCCTGCAACTTCCACGAT
34	GCCAGGCTGGACACAACCAA		83	GGGCCAGTGTGTGAGCCGGC
34	GCCAGGCGTGAATGCATCAG		83	GGGCAGTTTGCTGCATCTGG
34	GCCAGGCCCGGGTTCCATCC		83	GGGCAGGCACCCAGAGTAGT
34	GCCAGCTCTTGAGGATGCAA		83	GGGCAAGGTTGACTCCAGGA
34	GCCAGCGGCCCGCCAGGTCC		83	GGGATGAAGGCGGCTTTCAA
34	GCCAGCAACCATGGCTCGTC		83	GGGAGGGGTGGAATTCCCCT
34	GCCACAGCTGCACTAAGCTA		83	GGGAGCATGTGTGACAGCTA
34	GCCACAGCAGGGCTTTGAAC		83	GGGAGAGGGGCGCTGCAGCA
34	GCCACACCCCAAGGGACGAA		83	GGGACTCCAGAGTCTAAAGG
34	GCCAAGTAAACTAGTTACCT		83	GGGACCCACAGTCCAGAGAT
34	GCCAAAGGAAGCAAGCGTGA		83	GGGACCAAGGCACAACATGT
34	GCATTGTAGTGACTCATCTC		83	GGCTTTGCGGACGACGGTGG
34	GCATGTTTAGGGAGGCTCTA		83	GGCTTTGCAGTTCCCACCTC
34	GCATGTGACACCGACCAGGT		83	GGCTTTAAGATAAACAACAG
34	GCATGCTGGCTAGAATCTAG		83	GGCTTGACACACCAATCTTG
34	GCATGCGCAAACTGCGGACG		83	GGCTTCTCCCCGACAGACGG
34	GCATGCAGGCGAGCAAGATC		83	GGCTGTTTGCTTTGAAACGG
34	GCATGAAAAAGTCTAAAGTA		83	GGCTGGCACCCAATGTCGAT
34	GCATCTCCGCAGCGAGCTCT		83	GGCTGCCTAGTACAAATTAT
34	GCAGGCTCGTTCGCTCTCAC		83	GGCTCCTGGGGCACAGAAAC
34	GCAGGAGCTTAATAAACCCA		83	GGCTCCTAAGGAAGCGATAC
34	GCAGGAAGGCCTAGGGATGT		83	GGCTCATCTCTGGAACAAAC
34	GCAGCGCTGAAGTTGACCAG		83	GGCTAGGGCAGGCTAAGGCT
34	GCAGCGCGTGAACATGATCA		83	GGCGTTTGACAGCACTTGGA
34	GCAGCGACTCAGGAACTCTA		83	GGCGTGTCAATGGCGGCAAG
34	GCAGCCGCCCTCGGTCTGGT		83	GGCGGTAGTTGGTGTGTCCT
34	GCAGCCCGGCTGGGCAGCAA		83	GGCGGCTTGTGACCTGCTGA
34	GCAGCCCAGGAGAAAGCCAC		83	GGCGGCGGAGGCGTCGAAAA
34	GCAGCCCAAAAAACAAAGCA		83	GGCGGCCTCGGCATAGGCAC
34	GCAGCAGCCACTGGAAATCA		83	GGCGCAGGTGAGCTCTCCTG
34	GCAGCAAATTGCCCCGGATG		83	GGCGATTCGGCTCCAAACTC
34	GCAGATCAAGATAGAAACAT		83	GGCGAGGTCGAGCAGGCTGA
34	GCAGAGTGCTAGGCTGACCA		83	GGCGACGTCCGAGCATTCCA
34	GCAGAAACCCCCACCAAAGG		83	GGCGAAGTACAAGGGGCCAC
34	GCACTTACTGAGAAATGCGG		83	GGCATTGATGCAGCCTGCGG
34	GCACTGCAGCTGCAACAGTC		83	GGCATGCGCCGGCGACAACG
34	GCACGCCCCCGGCCCTTAAA		83	GGCAGTGGGTGCCCAAGGAG
34	GCACCTGCTCACTAACTCAG		83	GGCAGGGACCAGCAGTTACT
34	GCACCTGCGCCAGCCGCTGT		83	GGCAGGCAGGTAAGGAGATC
34	GCACAGCGCTCATCGAGCAG		83	GGCACCTGAGAGCAGGATTT
34	GCACAAGCACCAAAGCAGAG		83	GGCACAGCCACCATGGTCAC
34	GCAATCACTGGACCAGGGCG		83	GGCAAGTCAGGTGAGCCCGC
34	GCAAGGAGTGCACCCTCCTA		83	GGATTCGGTGGACTACGTGC
34	GCAAGCAGGTAAGACGTGAA		83	GGATCTCGAAGCGATACTTC
34	GCAAGCACTGTCAGGGTAAG		83	GGATAGTTGCTTCCAGAGAA
34	GCAACGCAGCGGCAACATAC		83	GGAGTCTTGAGGCCTGCTGA
34	GCAACATGGAATCTCTCCAG		83	GGAGGCGGTCATGGGTGTTA
34	GCAACAGCGCTAGGACCGCG		83	GGACGGGCGGAGAGAAACCC
34	GCAAAGCCCAAAGCAAAAAT		83	GGACGCTGTCAACATCCGGC
34	GATTTAGGAGGCCACAAATA		83	GGAATCTGATGACTCCTCCA
34	GATTCGGGAGAGTCAAGAAG		83	GGAATCAAGAGCCAAGCATC
34	GATGCCAAAAGATAAGGGAG		83	GGAATAAATTCCTGGCATAG
34	GATCGCTGGACAGCATACAG		83	GGAACAAGGGTCGGGTGTCA
34	GATCATGGGGAATAGGACAG		83	GGAACAAGGCTGTCTACAGT
34	GATAGGAGTCGCAAACTCCC		83	GCTTGCTCACATCGAGAATC
34	GAGTGTGGCAGCCAAGTATC		83	GCTTATACCAGGGTCTCCGT
34	GAGTGAGCGGCTGTAAGCAG		83	GCTTAGAGTGGCCCATCGGT
34	GAGTCTGCAGCACTTAGGGT		83	GCTGTGCACGGAGTGCCTGA
34	GAGTCACACACCAAGGGCAG		83	GCTGTCGGCCGTAGGGCCAG
34	GAGTATTCCCAAAAGGCCCA		83	GCTGGTCTTAAGATGCTCTA
34	GAGGTCGAGGTTGACAGAGG		83	GCTGGAGCAGCAAGGGAGTC
34	GAGGTAACTGCCGACTCGAG		83	GCTCATGGTGGTCCTACTCT
34	GAGGTAAAGGTTCTCTCCCG		83	GCTAGGGCAAAGTTGCCTGG
34	GAGGCCTCAAGCCGACTACT		83	GCTACAGGTGGTAGGAGGGA
34	GAGGCCGCAGGAGTTACCTC		83	GCTACAACATAAACACATCT
34	GAGGCCAAGCCCCAAGCGGG		83	GCGTTGGCCAAAAGGCACAT
34	GAGGCACGAATAACACCCAA		83	GCGTTCTCCCAGGCTTTGAG
34	GAGGCACAGCAGCAGCGTCG		83	GCGTGTGTCTGTGAACGCAA
34	GAGGCAAGTCTACAAGAGGT		83	GCGTCAAAGCCTTGCTTCAA
34	GAGGCAAGCGGCCCAGATCT		83	GCGGTTTGGCGGTGAGTCCT
34	GAGGATCTCGGAACCGGAAG		83	GCGGTTGCAGGCGCTGACGG
34	GAGGATAAGGGTGAGCACTC		83	GCGGTACGGGCTGACGTCAA
34	GAGGAGCAACCGAGCACGAT		83	GCGGCGGCGGGCGCAGCTAG
34	GAGGAGACGCACGACTGGAA		83	GCGGCACTGGTCTCGACGTG
34	GAGGAAGGTCTAGAGCATCA		83	GCGGCAAGCGGGGAGAAAAC
34	GAGCTGCCGCCGCACATAGT		83	GCGGAGTTGCCGATAGGGTT
34	GAGCTCTAGGCAGTCCGCAG		83	GCGGAACCAGTGCACCGAAG
34	GAGCGTCACTTCGGCTCCCA		83	GCGCTGACAAACCAAGATGG
34	GAGCGGCCCGCCTTAAATAG		83	GCGCGGGCGCGGGGAACAAG
34	GAGCCGGTACCGGCAACCAC		83	GCGCGGGAGCGCGCGAACAC
34	GAGCCGAATGCGAACTGCAT		83	GCGCGGAGAGCTCCCAACCT
34	GAGCCCGCAGAAACCCGTCG		83	GCGCGCGGGGAAGGATTCCC
34	GAGCCACGCTCAGGAACCCC		83	GCGCCGTGGTCTGAGGTCCG
34	GAGCATTGGCCCTTCTAATA		83	GCGCCCGAAAGGGAAAAACA
34	GAGATATTGCAGATACTTCT		83	GCGCCAGGTGGGCGTCTCAG
34	GAGAGCTCTCGGCTGTGCAG		83	GCGAGTCAGCTACGGAGGTG
34	GAGAGCCCAGCTTCTTACCT		83	GCGAGCTGTTGTGCATCCAG
34	GAGAGACCGAGCGCCTAATG		83	GCGAGAGCGAAACCGAGAGG
34	GAGACTGCTGCGAGCACTCT		83	GCGACTGGTGCCAGTTCGGT
34	GAGACAGGAACCACATACAA		83	GCGACGGAGAACAACAAGAA
34	GAGAAAGGTCCGCGACGCCG		83	GCCTGCAAGGCGAGTTCCAG
34	GACTGGACCCCAGAGAACCA		83	GCCGTAGAGGAAACGACATT
34	GACTGATCTCCACCAAGGAC		83	GCCGGTTGCAGCGTGGACGC
34	GACTGAAGGGTAAGAAGCAT		83	GCCGAGAAACGGCACAAGAA
34	GACTCTGTGGACATCTTCAA		83	GCCAGCTCTGTGTGTATACA
34	GACTCGCACGACATGGTGAC		83	GCATGTTGAAGGTTAAGAGT
34	GACTCACAAAGGGCTGACTC		83	GCATGTGACATACCAAGAGA
34	GACGCCGACTGAGGCACGAG		83	GCATAGTAGCTCATGGCGTC
34	GACGCCGAAGGGCTCCGAGG		83	GCAGTGGGCGGTGTGGAACG
34	GACGAGCCAGCAGTAGGAGA		83	GCAGTCTTCCAAGCTCAGTG
34	GACGAAGCTGCACACAGATC		83	GCAGGTCTGCATCTACGGTG
34	GACCTGACCAAAGGCTTCAC		83	GCAGGGACGCTAGTACTCAG
34	GACCGTGCGGGAGCTCAAAG		83	GCAGGCTCGTTCGCTCTCAC
34	GACCGGCCGGCCAAGCCCGG		83	GCAGGACTAGGCTGGAGTCC
34	GACCGCGAGCGGCAGCCCGA		83	GCAGCAAGATGGATCTACTG
34	GACCCCGGGTGAGAAGCCAG		83	GCAGATGGCGCGGAAGAAAG
34	GACATCCAGGGGACGAGCTC		83	GCAGAGGGACTGCTCCCCAA
34	GACACACATGTCACATGTCC		83	GCAGACAGGCGAGGCAGTCC
34	GACACACACCATGTGTGAAG		83	GCACTTACTGAGAAATGCGG
34	GAATAAGCTCTAATAAACAG		83	GCACTGAGCTGGACATCTCC
34	GAAGTGCTTAGAGCAGATCT		83	GCACGGAGACCGGCCTACGA
34	GAAGTCGACCCGAGAGGTGG		83	GCACCCGGTGTAGAAAGCTC
34	GAAGGTATAACCAAAAGAGG		83	GCACAAAGTTCCCAAGGGGG
34	GAAGGCTCTCGCCAAGCTAG		83	GCAAGCAGGGAACAAGGCAA
34	GAAGGCATATCCAGACACAT		83	GCAACCAGCAGCTTTCCGTC
34	GAAGGATCCTGCGGTTCCAG		83	GCAACATGGCGTAGTCCGGG
34	GAAGGAACGCACCTCCATCC		83	GCAAAGCAAACAGAAGATAA
34	GAAGCGGTCAGCGTAAGTCC		83	GATGTGGCTAGTCCTGAGAG
34	GAAGCCGGCGCTCTAGACTA		83	GATGGCGGTTAGAAACTGAC
34	GAAGCCAGTACGGCACGAGG		83	GATGGCAAGGCGCTAACCGA
34	GAACTCACGGATCTCCTGTA		83	GATCTTGGCAAGAGGCGAAG
34	GAACATGAGTGTGAAGGGCA		83	GATCCTGCTGCCCAACATGG
34	GAAAGGTCCTAAGCTCTCTA		83	GAGTTACTAGTAGTACCTGG
34	GAAAGACTGCAGAGGGATCG		83	GAGGTGCCTGCGGAAAACAG
33	GTTTGTTCCAGGCAACTCAG		83	GAGGGTTAGGAAGAAAGGTC
33	GTTTAAATACAATAAGTCAG		83	GAGGCTGTTTAATGAGCGGG
33	GTTGCTCAGAATCGCGACTA		83	GAGGCTGGAGAGGAGCGAGT
33	GTTGAGTGCTTAAGAGGTCT		83	GAGGCTCTGCTGTCTCGCGA
33	GTTCTCTAGTCCCCGACCTG		83	GAGGCATGGATCTTACACTC
33	GTTCCGTAGTACCCAAAGAG		83	GAGGCAGCCTTGACCCATAG
33	GTTCCGCGCGCCCAAGGTTC		83	GAGGATTTGGTTGAGGAGCA
33	GTTCATTCCCAGGAACTCTT		83	GAGGAGAGGATCCTACAGGT
33	GTTACCAGGGTAACCCCATA		83	GAGCTGAGGCTGAAGCGCGG
33	GTGTGCCCGATGCCTAGCTG		83	GAGCGGGCGTCCTCACTGGC
33	GTGTGCCAGGGCCGCTGACA		83	GAGCGCCAAAAAGGCTTCTC
33	GTGTGAGCTGACAAATGCTC		83	GAGCCATAGCTCAGAGACGA
33	GTGTCTCCCTGTAGGACCCA		83	GAGCAACTGGAAGTGGTCGC
33	GTGTATATGCTAGCAGACAA		83	GAGATGGAGGTAGTGACCAA
33	GTGTAGGGCCATGGGCCTCA		83	GAGAGGTGGACACAAGGAAC
33	GTGGTCGCCGAACCCACAGG		83	GAGACCTTGCAAGGAAGCTC
33	GTGGGTACAGGGCTTCTATC		83	GAGAAAGGCGGGTCGAGGTC
33	GTGGGCTCTAGGTTCCTTCT		83	GACTTGTAGTAAGTCAGCAA
33	GTGGGAACCAACACTGAATA		83	GACGCTGTGGCAGATCGCTA
33	GTGGCCAGTCATGAGTGCAT		83	GACCTGTAAGGACTCCGACA
33	GTGGAGGGAGCACACAGGAA		83	GACCGTGCTAACGGCCACAG
33	GTGGAGCAGGAGCTTGAAAC		83	GACCAGGAGGGAGCGTGACA
33	GTGGACTGGCTGCCTCCCGC		83	GACAGTACACCCGATCCGGG
33	GTGGAAGCCTGCGATCGAGC		83	GACAGGGAGATGTACAGCAA
33	GTGCTGGGAAGCCCTAACTC		83	GACAAGGACGGGATCCTGTC
33	GTGCTGAAATCCTTGATTCT		83	GAATTGGTTCCAAGACGCGT
33	GTGCTCTGAAGCCTAACCCA		83	GAATGTGGGTATCTCATAGT
33	GTGCTCCTGGCCATGCAACG		83	GAAGGATGTCGGACAAACCA
33	GTGCTCCTCGCTGAAGATGG		83	GAACAAGACGCTCCAGAATC
33	GTGCGGCGAGGGCCTACCAG		83	GAAATTGGGACAAATCCCAG
33	GTGCGCCCGGCGCTCCTGAG		83	GAAACCGATCAAGATGCACT
33	GTGCGCACGTGCGGCCGGAA		82	GTTGTGTGAGTCAGGAAGAG
33	GTGCCTTGCACAGCAGTCCC		82	GTTGGTAGAGACCTTCACAA
33	GTGCCCTGTCCCCCAGGTAG		82	GTTGCCAAGGAGCTCGACTC
33	GTGCCCCTGGTATCAAGTCA		82	GTTGCAGGGTGCACTTATTT
33	GTGCCAGAGACCGGAAACCC		82	GTTCCAGATTACTTAATCAG
33	GTGCAGGCGGAGCAAGCTCG		82	GTTCCACAAGTCATAGACAT
33	GTGCAGCGATGCCTCGCCCA		82	GTTACAAGCGGACTTTCCAA
33	GTGCAGAGGGGAGACTGACA		82	GTGTCCCAGCAAGAATCGGG
33	GTGATGGGCAGGAGCTTACC		82	GTGGTGTCCTGGCAAAAGCA
33	GTGAGCCAAACAGACCAGTC		82	GTGGTGGGAGCGGTGGTCCA
33	GTGAGACTTGGCCAGACGAC		82	GTGGTGCTACTTGAAGACTC
33	GTGACCTGCGGCGACGAGTC		82	GTGGTGCGCTTGAGAAGCGA
33	GTCTTGGAGTGTCTCCTCAT		82	GTGGTGACAGCTCAGGAGGT
33	GTCTTCATACCCAATCCCAA		82	GTGGGTGCAGGTCATCCCCA
33	GTCTGTTACGGTCCAGGGCA		82	GTGGGGACTCTTGCAGGTAC
33	GTCTGTGTTAAAAGTCGAGG		82	GTGGGCTGGGATGCCCTCGA
33	GTCTGGGTGACGGTGATCTC		82	GTGGGCTACCGGAGCTTGTG
33	GTCTGCCTGCGGGGACTCCA		82	GTGGGCCTGCCGTGGAAGGG
33	GTCTCGGGCTACACCCCTGT		82	GTGGGCAGCGAGCTCAAGTT
33	GTCTCAGGATAGAATCTCAG		82	GTGGGCACTTCCAGAGTAGT
33	GTCTAGCAGCTGGAAGATAG		82	GTGGGAGCTGGTATGAAGTC
33	GTCTACGTGCACTAAGTCAC		82	GTGGGACACTGCTATCTCCG
33	GTCGTCTCGCGAGAGCTTGT		82	GTGGCTGCTGTTGGTAGCAG
33	GTCGTAGTCCTCGCAGGTCT		82	GTGGCTCATGTAGGGGTAGG
33	GTCGGAGTACGAGTCCAACA		82	GTGGCGGGACAGGCGCGTGA
33	GTCGGAGAACCAGACCTGCA		82	GTGGCGGCTGCGTGAGACTC
33	GTCGAGGCAGCTGCCAAAAG		82	GTGGCCTTACGAAGGAGCAG
33	GTCGAAGAAGGAACGTACTT		82	GTGGCCTAATGCTCAAGGTG
33	GTCCTTTATTCTAATCGGAA		82	GTGGCAGGTGAGCAGGGCGA
33	GTCCTTGAGCATGAGAATCT		82	GTGGCAATGGACTTGAGAAT
33	GTCCTGATCCCAGTGGTCAG		82	GTGGCAAGAGCGTCACGCTG
33	GTCCTCCCGTGCCCAATGGT		82	GTGGAGGTGGAGGGCGCCCA
33	GTCCCCCATGCCGGATCTCT		82	GTGGAGGGAACCTCAGCTAG
33	GTCCATTCCTCGGGGAGAGA		82	GTGGAGCGCAGTGGTCTCCG
33	GTCCAGGCCAGACTCTAAAG		82	GTGGAGATGACACGCAGGCA
33	GTCCACCTGGGGCGCTCATT		82	GTGCTTTCTGGCTGACTGAA
33	GTCATGGTGACAGCTCCTGG		82	GTGCTGAAGGAACAAGTCCC
33	GTCATACACCAGTACTACCA		82	GTGCTCGGCGTGGAACTGTC
33	GTCAGCCTAGAGCTCTCCGG		82	GTGCTAGCTGCAGGTGCCTA
33	GTCAGCATCACACTGTGTGT		82	GTGAGTCTCAGTAATCACAC
33	GTCAGATGCCACCACTCTCC		82	GTGAGGTGGGAAGGGTGTAT
33	GTCAACAAGGGCCTGCCGCT		82	GTGAGCTCTGGGTCCTCAGG
33	GTCAAACGGCTATAGCGAGA		82	GTGAGCCTCTCTGGGTCTAC
33	GTATCACTTTATCATTGATA		82	GTGACTGCCAAGGCAGCTCC
33	GTATAGCTCCAATTGTGAAA		82	GTGACGTCATAGCTCTGCGG
33	GTATACCGTTTTAGTCTTGG		82	GTGACCACAGAGCCTAGAAG
33	GTAGTCTGGCAAAACTGAAG		82	GTGACAGAAGATGACCGAGG
33	GTAGCTGGGAGTGTAAGGAG		82	GTGAAGGCTGTACCATCTAA
33	GTAGCTGGGAAACCTCGTTA		82	GTGAAGCCGGGAAACAGCCC
33	GTAGCGGCCTACTCAGTCAG		82	GTGAACCTGCGGACCCTGAG
33	GTAGCCATCTGTGTAAGTAT		82	GTCTGGCGTCAGAGCCGTCG
33	GTAGCAAAAAATAATGAGTA		82	GTCTCTGAGCAGCCATTGAA
33	GTAGATGCGCCGCATCTCGG		82	GTCTCAATGCAGGTCAGGCT
33	GTACTACTGAGTGAGCCTGC		82	GTCTACCCCCAAGACTAAAA
33	GTACGGTCCGCTCCCACCTG		82	GTCGGTACTGGACACAACGA
33	GTACCGGCAGATCTGGATGG		82	GTCGCGGCTGAATCTCTCGC
33	GTACCGCCATTCCTCGCCGG		82	GTCCTCAATGGTCTTAAAAT
33	GTACATCTCCTGGGCCAGGA		82	GTCCCGAACGGTAAAACGAA
33	GTAATGTTCACCTGGTGCAT		82	GTCACCACTAGAGGTTCCTC
33	GTAAACACACGAATTTCATG		82	GTCAATGGCCAAGGGTTCAG
33	GGTTTGGGTAGATACTGACA		82	GTCAAAAAGTCTCAAAAATC
33	GGTTCATCCAGCCATAGCAT		82	GTATCTGCGCGGGGCCAGAA
33	GGTTAGATGCCAGCGCAGAA		82	GTATCCTCCGGCGACAGAGG
33	GGTTAAAGCGAAGGCTGCAG		82	GTAGCACGCGAGCGGCCAAG
33	GGTGTGAGGCCACGCATGAG		82	GTAGAGCAGGCGGTGCGCTG
33	GGTGGATTTCTAGAAGAATG		82	GTAAGTCCAAGGACAATCCA
33	GGTGCTGACCACGTCCAACA		82	GTAAGGGCCGTGAGCTTAGT
33	GGTGCGTACGTGCTCGCTCA		82	GTAACGGTGCGCCTGAAGAC
33	GGTGCGCTGTCCGCAGACTC		82	GGTTTAAAAAACAACCAGTG
33	GGTGCCCACGATGCCATCCA		82	GGTTAGGAAGCCACTATGTC
33	GGTGCAGACGCGGCTCCTAG		82	GGTGTGGATAAACCAGTCAG
33	GGTGCAACACTAGCGGGCCC		82	GGTGTCACCGCAGCAAGAGG
33	GGTGAGGTCGACAGACGGAA		82	GGTGTAGTGAGTGGAAACAG
33	GGTGAGCAAACAATTAGCAC		82	GGTGTAGCAGTTCCCTGTGG
33	GGTGAAGACGCCCTGCACTA		82	GGTGGTTCTCTCCTGTGCTG
33	GGTCTCCACGAGGACCCAGG		82	GGTGGTACGCGAAAAAACAG
33	GGTCTATGCCGGGAGACCTT		82	GGTGGTACGCAGCTGAGAAG
33	GGTCGGCGCGAGAACAAGCA		82	GGTGGGAGAGGCGAAGGTGA
33	GGTCGCCATGCAGTCCAGTG		82	GGTGGCTCGGAGGGCGGCAA
33	GGTCCTCCGGAAACTAGAGG		82	GGTGGCCGGAGCGCTCTTAC
33	GGTCCCTCGATAAAATGGTC		82	GGTGGAGCTGTGCAGGTCAC
33	GGTCCCCCGGGATGCCTACG		82	GGTGGACTTGAAACACGCTT
33	GGTCCCCAATAGAAGCAGGT		82	GGTGCTAATGGAAGCAGCCA
33	GGTCCAGGGCGACCAGCCGC		82	GGTGCAGACGCGGCTCCTAG
33	GGTATCTACCACCACAAGAT		82	GGTGAGTGTGGCAGGCTCAG
33	GGTAGCGCGGCGCCCACTCA		82	GGTGAGGAGAAGGAACTCCT
33	GGTAGCAACCTGCTAGGAGC		82	GGTGAGATGCTCAGGGAGCT
33	GGTAGAGTCTAACCCATCAA		82	GGTCTTGACCGTAGAATCCC
33	GGTACGTGCAGTATAGACTA		82	GGTCTCAGGAGATGTTATCC
33	GGTAAGCAAGTCTTCAGGAT		82	GGTCCGGGTCCCTCCAGGTA
33	GGTAACAGCGATTGGGCCAC		82	GGTCATCTAGCACCACGTAT
33	GGGTCCATCGGTCAGCGCCA		82	GGTATCTACCACCACAAGAT
33	GGGTCATAACAGTAATGACT		82	GGTAGGTATCTCCACAAACT
33	GGGGGTCGCTGCAGTCCCTG		82	GGGTGGTATCGAGGCCTGTC
33	GGGGCCTGCAGCAACCTCCA		82	GGGTGGCCCTGTGAGTTCCG
33	GGGGCCAGGTTAGCAAGCTG		82	GGGTGGCCCTGAGGACGTGT
33	GGGGCAGTGTCTCAGACTCA		82	GGGTGGAGGACAAGGTCCTG
33	GGGGAGCTCATACCTGGCTA		82	GGGTCTCGCCGAAGACTCCG
33	GGGGACACTGTCAAAGCTCT		82	GGGTCGTTGAGTCCCCTCGT
33	GGGCTTCGCGCGCTCCCCAG		82	GGGTCGTGGAGACTCTTCAC
33	GGGCTTACCATGAGTTGCCA		82	GGGTCGTCGACGCTAATCCT
33	GGGCTGTAGTTTAGTGAAAT		82	GGGGGAAGCGAGGCTTCACT
33	GGGCTGCCGGCTGGCTACTC		82	GGGGCTGTAGTAGGCGTCCA
33	GGGCTGCCGGCCGGATGCCA		82	GGGGAGACAAGGAAAATCCG
33	GGGCTGACAATTGAACCTCG		82	GGGGACAGCTCGCTCACCGA
33	GGGCTCTGCCAGGCATCTAG		82	GGGGAAAGCTCTATCAGCCT
33	GGGCTCCGGGTAGACAAGAG		82	GGGCGTGGGCAACTCTGCTG
33	GGGCTCCACGTAGAGAAAGA		82	GGGCGTCCAAGGGAGGTTGA
33	GGGCTACAGCTCCGAGCGAG		82	GGGCGGGATGTCCATAGCGG
33	GGGCTAAAAATACCCGGCAG		82	GGGCGCATGCCCCTAACGAG
33	GGGCGTCAGTCGAGGAGTCA		82	GGGCGAGCTCTGCAGAGTCG
33	GGGCGGCCGAGAGCACTCCC		82	GGGCGACGGCAGAAGAAAAA
33	GGGCGCACTCGGCTGTCTCT		82	GGGCATGACTCGAACCTGTG
33	GGGCCTGCGACGCAGAGAAG		82	GGGCAGCAGCTCGTCCCTCA
33	GGGCCAGGCTCGAGACCCGA		82	GGGCAGAGCGAGCTTCCTCT
33	GGGCCAGCACTATTAAGGTA		82	GGGAGTGGCGAGCTCTGCCA
33	GGGCCAGAAATGCACTACTA		82	GGGAGTCTGGTCTCCTTCAA
33	GGGCATCGCGCATCTCTCAA		82	GGGAGGCGGTACGAAAAGGG
33	GGGCAGGGCTGAAGTGTATG		82	GGGACGGCTGGCATGAAAGT
33	GGGCAGGCATCACAAGACGG		82	GGGACCGCGTTGGCAGCCAC
33	GGGCAGGAGGCGGCACTCAA		82	GGGACAGGCCCTAACAGGAC
33	GGGCAGCCCGACCCGAGCAG		82	GGGAAGGCGGCGGGGACTTC
33	GGGATGGGAGATTCCTAAGT		82	GGCTTGCGCCTCTCCAACAG
33	GGGATGATGTGAGTCTCCTC		82	GGCTTCTCCACCTTGGAAGT
33	GGGATCGGGACCCCAAGATC		82	GGCTTCCTGTGGAGCAACAC
33	GGGAGTGGTAAGCAGAACAG		82	GGCGTTGGCTTAAGCTGTAG
33	GGGAGCCAGCTCGTGATCTC		82	GGCGTTGCTGGCTGTCCTAA
33	GGGAGAGCGCTCAGTGATCA		82	GGCGTGACCTTGTCACGGAG
33	GGGAGACTCAGAGCCATAGC		82	GGCGTCGCTGCTAGTCAGCA
33	GGGACGGGAGGCGAGCAAGA		82	GGCGTCCTGACATTATCAAG
33	GGGACCCCGCCGCCCACCAG		82	GGCGGGGCTAGCAAAGGTGG
33	GGGACAGGCCAAGATTCCTC		82	GGCGGCTCGACATGGACACG
33	GGGACAGGCAGAGCTAAACA		82	GGCGGCTACTTAAGACAGAG
33	GGGAATGTGTCTCCTGCTGG		82	GGCGCGGGGCGCGCACTCCG
33	GGGAAGCTCGCATTAACCTA		82	GGCGCGGGAATGGAGCTCGG
33	GGGAACCCTATGGAAAACCA		82	GGCGCCTTCCGTCTAAACAG
33	GGGAACAAAAGGCTCCGCTA		82	GGCGCCGCGGACGGCACTGG
33	GGCTGTATACTTAAAACTAA		82	GGCGCAGGAGTCAAGAGCTC
33	GGCTGTACGCCTGCCTCCTG		82	GGCGCAGAGCGTTCTCGGCG
33	GGCTGCTGCGCAGGACTCAG		82	GGCCGTGTGGACCGGGTCTG
33	GGCTGCGCCCGCGGGTCTGA		82	GGCCGAACTCAGTAGCACGC
33	GGCTGCCCGTGCCTAGGCTG		82	GGCCCAGGTGAGGGTCCAAA
33	GGCTGCAGGCCACCATGAAC		82	GGCATAGCCTTCCTCCTCTG
33	GGCTGACGTCCGGCCCAAGT		82	GGCAGCGAACGAACGTTCTG
33	GGCTCTGTGCAGACCACGAG		82	GGCACTCGAAAGTGCGAAGG
33	GGCTCTGAAGGCGTCTAGGA		82	GGCACGTAGAGCAGCTAGGT
33	GGCTCGGTCTAGCAACAGAA		82	GGCACGGGCGGCGGAGACTC
33	GGCTCGGGTGCCTACTGCTC		82	GGATTCTCTGCGGGCTGTAG
33	GGCTCGCTCGCTGTAAAGTT		82	GGATAGGTCGCGGTTGACAA
33	GGCTCCTGGGAGCTCATCTA		82	GGAGGACTTAAGATCCCCAG
33	GGCTCCAGATTTAGTGACAG		82	GGAGCTTGGAGCTTAGAGTT
33	GGCTCAGGATACCAGACTCG		82	GGAGCAGACTTAGAGGGTTC
33	GGCTACCGTGCCAGAGTACT		82	GGACTTTAGAGAATCTCTGG
33	GGCGTTGAAGCCGGAGACCG		82	GGACTTGAGAGGTCAAGGGG
33	GGCGTCTCCGATAGCAAGTC		82	GGACTGTGGGACTCTGCCTA
33	GGCGTCCAGGGCACGCGTGA		82	GGACTGCTGAGGACCAGAAG
33	GGCGGTGACCGCAGCCACAG		82	GGACTGCGGGGACAACGGGC
33	GGCGGTCCCCGCATCCGTGT		82	GGACGGCATGAAGCCTTTAG
33	GGCGGGTTTCTGCAGATCTA		82	GGACCCTGAGCTAGCATCTC
33	GGCGGCTGGGACCTTGAGAG		82	GGACATGGCGACATTGACAG
33	GGCGGCTGGAGAGCTTCTAA		82	GGAACCAGGTATCGTACGTG
33	GGCGGCCCCTCCTCCCAGAG		82	GGAACACAGGTGGGTCTAGC
33	GGCGCTGTGCCCGGAACCAC		82	GGAACAAGGAACAGGGAACA
33	GGCGCTACGCGAGTGATCCA		82	GCTTGGGGCGGCGAGCATGG
33	GGCGCCGATGGCGGAGGGAA		82	GCTTGCTAATCGTGTGATCT
33	GGCGCAGCTCATCGTCCCTC		82	GCTTCTCACGTGGAACAAGG
33	GGCCGAGCAGAGCGCAGAGC		82	GCTTCCTAGGAGCCTTCCTG
33	GGCCCTGCGGAGGACTCACA		82	GCTTCCAAGGAACCTTGCTT
33	GGCCCAGTACACAGAGAGAA		82	GCTTCAGAGACTCTCTGATC
33	GGCCCAGCGCTGCAAGCCTC		82	GCTTACAGGGTAGGAGCTGG
33	GGCCCAAGGAGGAGAAGCTC		82	GCTGTTACGTGAGGCAAATT
33	GGCCATGCGGCCACCGACCC		82	GCTGTGTCTAAGGAGCCCTA
33	GGCCAGCCAAGCTCCAACAG		82	GCTGTGCACAAGGCTACACA
33	GGCCAGCAGCCGGCAGAGGC		82	GCTGTGAGGTGTCTAGGGAG
33	GGCCAGAGCGAGCTAGACAA		82	GCTGTGACTGTCGGCTGTCG
33	GGCCAGACTCGAGCAGTCTC		82	GCTGCATTAGGCCTGCCGAG
33	GGCCACCAGACTGTATACTG		82	GCTGCAGCCAGCAGGCTTGA
33	GGCCAAAGCCCTGTACCCCA		82	GCTGAGGTGACGAGACCACC
33	GGCCAAAACCATTTGCCCAG		82	GCTCTGAGGTGCACACCGTG
33	GGCATCTTCGGGATTCCCAA		82	GCTCCCAATGCAGGTCCCTA
33	GGCAGGAGGGAGCCTAGACT		82	GCTCACAGGCAAGTCAAGCT
33	GGCAGCTATGGCTCTGAATA		82	GCTACTCACCGCTCAGGACC
33	GGCAGCCCGGTGAACAGCAG		82	GCTAAACACCACAGAGAGAT
33	GGCAGCCCGCTCTGGACCCT		82	GCGTGTCGCAAGCGATGCAA
33	GGCAGAGAGATTCTCTACGT		82	GCGTGGCGCAGGCGAATCCT
33	GGCACCTGGCTAAAGTCCAC		82	GCGTCCACGAGGGGGACCCT
33	GGCACAGACTTAGTCACTGG		82	GCGTAGTGCAGGTACTGGTA
33	GGATTTAAACATCTTCTCTG		82	GCGTAGGAAGCGAGAAGCTC
33	GGATTCGGTGGACTACGTGC		82	GCGGTGTGGAATCGGCAGCG
33	GGATGCTGTGGTGTCCACAG		82	GCGGTGCCTGAAGGTCTCTG
33	GGATGCAGCCGTGCACAAGA		82	GCGGTACTCGAGGGAGTTCC
33	GGATGATCAGGATATCTACA		82	GCGGCTCTGACGTAGGACAC
33	GGATCACTAACTCTGAGACA		82	GCGGCTCTATCCGCTCTAGC
33	GGATATCCAAATCACCTCAG		82	GCGGCTCCCACGGTGAGACC
33	GGAGTCTTGGAGCTCCTAGA		82	GCGGCGTCCTTGCGGAAGTA
33	GGAGTCCAGGACAAGTGACT		82	GCGGCGGCGAAGACAGATCG
33	GGAGTAGCAGATGAGAAACG		82	GCGGCGAGGTAGCTTCTGGA
33	GGAGTAGATACCCCTCACCA		82	GCGGCCCGGCGGGCTCCTAA
33	GGAGGCGGCCACCGCGACTC		82	GCGGCATGCGAATACCATCT
33	GGAGGAAATCTCCCTAGCTG		82	GCGGCAGGACGGCGGCAGGT
33	GGAGATGCTGCTGCAGAGAC		82	GCGGATTGGAAATCACTAGT
33	GGAGAGGGCAAGCGCATCAG		82	GCGGAGCGCGAGTCGAAAAC
33	GGAGACTACAGTGTTATATA		82	GCGCGTCGCCGTGGTAACCG
33	GGAGACCATATGCTCTTCAA		82	GCGCGGCCGTCAGGCAGTCA
33	GGAGAAGCTGCTGGTAGCTG		82	GCGCCTCAGAGGAAAGCTCA
33	GGACTTAAAAGGACACAGTA		82	GCGCCAGCCGGAGGAGCTCA
33	GGACTACAACCAGAATTCAG		82	GCGCAGAGCGGCTAGGAGCA
33	GGACGTGGTACAGGCCCCAA		82	GCGATAAAGGAATACGGGCA
33	GGACGGCGAGACTGAGATCC		82	GCGAGTCACACCATCAGGTG
33	GGACGCCCTACAGCTGAGAA		82	GCGAGCGTGGCGCAGACCAG
33	GGACGATGTCAAGCTCTTCC		82	GCGAAGGGAGGGAAAGACCT
33	GGACCTACCTGGAACCGTCA		82	GCGAACGCAGTAGACGAAGG
33	GGACCCTGCGGATCCGGACG		82	GCGAAAACTACGGGCGGCGA
33	GGACCAGCGAGCGCGAACCA		82	GCCTCGTGATAGCCAGGGAG
33	GGACAAATCCAAGAATCCAG		82	GCCGGGTACAAAAATGGCTG
33	GGAATTGCTCCGCCCAGCTA		82	GCCCTTAGCACCTAGTTGTA
33	GGAATGACCAAGACCCAGAG		82	GCCAGGACTGCTAGCAAGCA
33	GGAATCTAAAGACCCCTCAG		82	GCCACGCGCAACATCTTAAA
33	GGAAGGTGCACAGTATAGCA		82	GCATGCCAAGGAGAAAAGCA
33	GGAAGCGCGCGAACTCCTCC		82	GCATGCAGTCAGGACTCCGG
33	GGAAGCCGCTCAGAAAACGA		82	GCATGACGACCCGAGCCCGG
33	GGAAGAATGGGTCCCCATTC		82	GCATCCATTGCTGTCAGGAA
33	GGAACCCAGGTAGAGCGGCA		82	GCAGGGAAGTGCAGCCTAGA
33	GGAACCAGACCTACCTCCAG		82	GCAGGCTTGCAGCAGCAAAT
33	GGAACATCTCAAGAAGGTAT		82	GCAGCGCTTAGAGAGCTCGG
33	GGAAACAGCTGGATCCCGAG		82	GCAGAGCCTCTGGGAGAGGA
33	GCTTGTTTCATCAAAGAAAG		82	GCAGAACCAACAGGACGATG
33	GCTTGTAACTAAGGACTGAG		82	GCACTAGCAGGCGGCTACTG
33	GCTTGGCAGAGCAGAACCAG		82	GCACGTGTGGTGCCACTGGG
33	GCTTGATGCATTCATTCTCA		82	GCACCTGAAGAGAATCTACA
33	GCTTCTCCGCCTCTGGACAG		82	GCAAGGTGAGTGTAAAGAAG
33	GCTTCGACCCACTTACCTCA		82	GCAAGGGAACAACAGAAGTA
33	GCTTCAACCCCCTCTTCGGG		82	GCAACAGATGGTGCGTGCCG
33	GCTTAGACACAACTTCTTGT		82	GATGGCGGCCAGGCAGATCT
33	GCTGTTACGTGAGGCAAATT		82	GATGGCAGTGAGCGAGAGGA
33	GCTGTGTCAACTGAAGGCTC		82	GATGGCACTGGTCTAGGAAA
33	GCTGTGCTGCGGTAACAGAA		82	GATGCTGGCGACGCTGGCGA
33	GCTGTCCCAGGTCTGCAGTG		82	GATGAACAAATTTCCAACAT
33	GCTGTCCCAAATATGAGATT		82	GATCTAATCTAGTCAGGCCT
33	GCTGGTCTGCCTGACTGTAA		82	GATAGTTCTTGATTCCAACT
33	GCTGGTCTGACAGCAGGCCA		82	GATAGAAGCGTGGGCATGGT
33	GCTGGGTCCACAGCTTTAGT		82	GAGTCTATTAGGCATCCCAA
33	GCTGGGACCTACAGAGGTGG		82	GAGGTGGTGTGCGAACCAGG
33	GCTGGCTCAAACATCAGCTG		82	GAGGCTGTTATGAGTATATA
33	GCTGGCGAAAGACGGCAGGA		82	GAGGCTGCAATCATATTCTT
33	GCTGGACGAGTCGGGAGATC		82	GAGGCGCGCAGACGGCAGAC
33	GCTGGAAGGGGTTAAGCGAG		82	GAGGCAGGTAGTGCAATACA
33	GCTGCTGGGAGGCGAAGACC		82	GAGGAGGAGAGAAGTCAGCC
33	GCTGCTGCAACTAGCTTAAG		82	GAGGACGCTCAAGTCTTACC
33	GCTGCTCCTGGAGTGACCTA		82	GAGCGCGTAGAGCAGCTCGG
33	GCTGCGTCGCTGCTTAATCT		82	GAGCAGAGCTGGTCTGTAAA
33	GCTGCGCGCTGCGGACTGTG		82	GAGAGGGGATGGCTTGGTGA
33	GCTGCCTACCGGGCTGAAAA		82	GAGAGCGGCTAAGAAGACGC
33	GCTGCCCAGCTCCATGACAA		82	GAGAGCAGTTAGCATCTAAG
33	GCTGCCAGGTGTACAGTCCT		82	GAGAAGGAGCTAAAGCACGC
33	GCTCTACGTCCCCAACCGGA		82	GAGAAGACAAGGCTAGGGGC
33	GCTCGGCTCCGGCTACAGAG		82	GACTTGCTGCGGAGGACCGT
33	GCTCGCTGCTCTGTATTCAG		82	GACTAGCGGCTCACATCTGT
33	GCTCGCCGCTACACAATAGG		82	GACGGTCAGGGCGTGACGTC
33	GCTCGCACGCAGACTCCTAG		82	GACGGGCAGTCAAGGTGACA
33	GCTCCGGGCCGTAACTCTCA		82	GACGATGAGCAACACCCTTC
33	GCTCCGCCAAGATGCAGCGG		82	GACCTGTGATCACCAAGGAG
33	GCTCCCCGACGGGCCCCCTG		82	GACAGGAGGATCCGGTGCAG
33	GCTCAGTTCCGGGAAGCCCA		82	GAATATGTGCAGAAGCTTAG
33	GCTCAGTCCCTAGACTAAGA		82	GAAGGGCTCTGTCATATAGC
33	GCTCAGGAGGCTCTGCTCGC		82	GAAGCAGGCGAGTCGTGCAG
33	GCTCAGAGGACACCCTAAGG		82	GAACATTCGGCGACCGAACG
33	GCTCAGACAGAACAAAGCAC		82	GAACACTCATCACGCACTCT
33	GCTCACTTGCTGTTAGCTAA		81	GTTTGCTTGCTTACCTGACT
33	GCTCAACACGCAGAAGACGT		81	GTTGTGTGTGACATGTGTAG
33	GCTATAAATGAACCAACTGG		81	GTTGCTGCAGGACTACCTGC
33	GCTAGGTGATATGAAGCTAA		81	GTTATAGCCATTAAATACAA
33	GCTAGCAGCTCCTCAATCAG		81	GTGTGGTACGAGAGGTACAG
33	GCTAGCACCAGACAGCACAC		81	GTGTGCTGCAGCTACATGAT
33	GCTACTATCGCTGTCATGTC		81	GTGTGAGGCAGTGAGACCTA
33	GCTACGGTTATGGCTCCCAG		81	GTGTCTGTATCAGACATCAT
33	GCTACGACCGCGAGGACTAC		81	GTGTCCGGGTCCAGTCGGAT
33	GCTACAGTGAAAGTCTTTGC		81	GTGTCCGGAGTTTACCTCTG
33	GCGTTGCTCCGCATGGTCCT		81	GTGTCAAAAAATTTAGCACA
33	GCGTTGCCATGACTACAGAA		81	GTGTATAGAGCTAAAGTGAG
33	GCGTTCACCAGCGGCATCAA		81	GTGTAGACTCCGGGAGAACC
33	GCGGTTACCCCTTTCCTCGG		81	GTGGTTGTTGCGGGGAACGC
33	GCGGTAGAGACCATGGCTCG		81	GTGGTGGTGAGCGAGCTCAG
33	GCGGGTTACCCCAAACCATG		81	GTGGTGAGAAGACAGCGAAA
33	GCGGCTCCCACGGTGAGACC		81	GTGGTCGTGGGTAAAGACAA
33	GCGGCGGCTCGTCCGACCCG		81	GTGGTCCGGTGCAGCTGAGA
33	GCGGCGACAGTGAAGCACCT		81	GTGGTAGGATCATCACAGGC
33	GCGGCGAAACGCCGACTGTG		81	GTGGGTAATCGGGGGATCAG
33	GCGGCCTGAGCGCCCGGCTA		81	GTGGGGTGGGGAGTCGTCAG
33	GCGGCCGCCGAGCCTCGCTG		81	GTGGGGCCTGGCCGCACCTG
33	GCGGCCCGGGAAACTTGCAG		81	GTGGGGAAGTCTCTGCACCG
33	GCGGCCACCGGCTCCGGCAG		81	GTGGGCGGACATACATATAC
33	GCGGCCACCGCCAGTTTCCA		81	GTGGGAGGCCTAAGGTCCAG
33	GCGGCCACAGACTACGCCAG		81	GTGGGACGGGGATCCACCGA
33	GCGGCATTCAGCTCACGGTA		81	GTGGGACAGGTGGCGGCGAC
33	GCGGCAGCCACCCAGTCTCG		81	GTGGGAAAGTGGCAGGCCTA
33	GCGGCAAGACGAGCTCTCGG		81	GTGGCTTGGTTAAACTTCCA
33	GCGGATTCCAATCTCTGCAG		81	GTGGCTTAAGATGAGGGTGG
33	GCGGAACCGGATTCCCGAAG		81	GTGGCTGGCTCTGTATTCCA
33	GCGCTGAGGGCGCAACCCGG		81	GTGGCTGCAGAGAGCGAGCT
33	GCGCTGAAAGTGACACTCGG		81	GTGGCGAAGGCCTTCCAGGT
33	GCGCTCTCGGCTAGCTGCAG		81	GTGGCATGGACACAACACTC
33	GCGCGTCAACGGAGGCGGAA		81	GTGGCATCCCCGAGAGGGAG
33	GCGCGGCGCGGCATACTCAG		81	GTGGCAGTCACTGAAGCCTG
33	GCGCGCTTGCAACTGCCTCC		81	GTGGCAACGGCTAAACGCAA
33	GCGCGCGGCCGCCAATCCGA		81	GTGGATCAAACAGCCTAAAT
33	GCGCGCCGCGCTCCTCACCA		81	GTGGAGTAAAAGATGTCTAC
33	GCGCCCTAAGTAACAGAGGT		81	GTGGAGGCTGCGCCACAGAG
33	GCGCCCGGTGAGATGCTCAC		81	GTGGAGCGTGGTGTGATGAT
33	GCGCCCGGGAGAGTGCCCAG		81	GTGGAAACCGCAGCAGGAAG
33	GCGCCCGCAGAGCTTTTGAA		81	GTGCTCTGTCTACTGGATCT
33	GCGCCCGAAAGGGAAAAACA		81	GTGCTCTGACTCCTGGCGAG
33	GCGCCAGTGAAGCAAAGGAC		81	GTGCGCAGTCGGGTGGTCGC
33	GCGCCAGCGGTTGCAAGGTA		81	GTGCCAGGCGCAGACCGCTG
33	GCGCATCGGCAACAACTTCA		81	GTGCAGTGCTGTTGAGCCGG
33	GCGCATCGCCTGAGACTGCA		81	GTGCAGCAGTCGGTGACGCT
33	GCGCAGAAGCCCTTACCCGC		81	GTGCAGAAGCTAAACCAGTG
33	GCGCACGGCGCTCACATCCC		81	GTGCACTTCTTAGCTTTTTA
33	GCGAGGCAGTCCTGGCCTGT		81	GTGATGGATGTGTCTGGTGT
33	GCGACGGTGTGTGCGGAACA		81	GTGAGTCGGCGACTGGAGTA
33	GCGACGGCTGAGGAATAGCA		81	GTGAGGTGGCCGGTTTGTTA
33	GCGACGACTGTCAAGAGAGT		81	GTGAGCAGTGAAAACCGAAG
33	GCGAAGCTGGCGCATCCTCC		81	GTGACAGTGCTGACACTACA
33	GCGAACTGCTCGGAACACAG		81	GTGACAACGGTCAATAATGA
33	GCCTTGCAGCCAGCCTCCAA		81	GTCTGCATCTCTGCCTACAA
33	GCCTTCAGGGCTGTGAGCAA		81	GTCTCGGGAACAAATAAGGT
33	GCCTTCACGCCTGGATCTAA		81	GTCTAAACAGGTAAGCCCGT
33	GCCTGTGGCGCCGACTGCAG		81	GTCCTCAGAATGATGGACCG
33	GCCTGTGAAACACAGCCCAG		81	GTCCCAGCGGCTTCGCGCAG
33	GCCTGGTAAGTATTCAGCAG		81	GTCATCATGGAAGACTCACC
33	GCCTGGCATACGGCAGGAAT		81	GTCAGTCTGTCTCAGGAGAC
33	GCCTGCTGGCCTCTAGCTAA		81	GTCAGGTGGAGTGTTGGGAG
33	GCCTGCAGCCAGCGAGCAGG		81	GTCAGCATCAGGGTCCTAGC
33	GCCTGAGAGGCAGGTAGCTG		81	GTCAGAACAAGCAAAGACGT
33	GCCTCGGAGCGCACAGAGAC		81	GTATTTGGGACAGCCAACAT
33	GCCTCGCCAAGAGTGTCGGG		81	GTATGGTAAGGCATAATGAC
33	GCCTCCTTAGGGAGCCCCCA		81	GTAGCTTGGCTGCAGTCCGA
33	GCCTCCTGGGTGAAGATCCA		81	GTAGCTGGCCTCGGAGCTCG
33	GCCTATGCTAAAAGGAGACA		81	GTAGCAGTGCGGGATCTTCC
33	GCCTAGGTCTCCAGCAACAA		81	GTAGCAAGAACAGAGAGTGA
33	GCCGTTGGGGGGATAGGGAT		81	GTAATGAACCATCTAAGGAC
33	GCCGTGGACTGCAGGAGGCG		81	GTAACATATCTTAACAACCA
33	GCCGTGCGCTCCGAGGTCAG		81	GGTGGTCACCGCCACTGCGC
33	GCCGTGACGCCGTACCTCTC		81	GGTGGGTTCCACAGCCAGAC
33	GCCGGGTCAGAAAGTCCTGA		81	GGTGGCGGCGTTGGGTTGAG
33	GCCGGGCGGCGGCGATGCTG		81	GGTGGCAGGTGCGGCAGCAG
33	GCCGGGACGAGGAGTCGACC		81	GGTGGACGCCAGGGATCTGA
33	GCCGGCGGCTGCGTCTCCTA		81	GGTGGAAGTAAGGTCATCTG
33	GCCGGCAGCCTCAGCATCAG		81	GGTGGAAACTGACAAGCTGA
33	GCCGGAGACAAGCAGAGGTA		81	GGTGCTGACTTGGTAGAGCA
33	GCCGGAAGGCCGTTATTCAG		81	GGTGCATACGGCTGCCGGCA
33	GCCGCTTCAGGCTAATCCAG		81	GGTGAAGTGCAGCTCCGCTC
33	GCCGCTGCTCCCGCAGATCT		81	GGTGAACAAAAGAAGGAGGC
33	GCCGCTCGGGCTGCAGGGAC		81	GGTCTCTAGAGACTAACCAC
33	GCCGCGGCGGAACAAAACCG		81	GGTCTCCGCGGAGAACAAAG
33	GCCGCGGCAGCCATGTCCAT		81	GGTCTCAGAATAGGACTCCG
33	GCCGCCCGGGACAGAGACCT		81	GGTCCCCTGGGGAAGTCCTG
33	GCCGCAGTTCGCCTGCTCTC		81	GGTAGTAGCTGCCCCCGAAG
33	GCCGAGTGGAAGACACTACT		81	GGTAGCAAGGATGGTTCTTA
33	GCCGAGCCTCTGCACCTCGT		81	GGTACAGATGCAGCCTGGCT
33	GCCGAGACTCCGAGCCATGG		81	GGGTTGCGTGGTGCAGGCGG
33	GCCGACGAACTTACCGTACA		81	GGGTTAGTCGGTGTCTGCTA
33	GCCCTGGGAAAGCCGGCTAT		81	GGGTGTCCCTGGATACAGGT
33	GCCCGGAAGCTAGGTGAGTG		81	GGGTGCGCAGGCCAAGCAAG
33	GCCCGCTGCGATGTGAACGG		81	GGGTGAGAGCTGCTCCTAGG
33	GCCCGCTGACAGATTCTCGG		81	GGGGGCGGTCGCAACGTCAC
33	GCCCGCGACCCTCCGAACAG		81	GGGGCTGGAGCAGACTTAGA
33	GCCCGCCCGAAACGCACCAG		81	GGGGCGCATCCCGGAGATGG
33	GCCCCTGAAGAAGCAGTCGT		81	GGGGCAGTGTCTCAGACTCA
33	GCCCCGTGTTTTCAGAGTCA		81	GGGGAGCGGCAGCACGTATG
33	GCCCCAGGCGCTAGCTGACT		81	GGGCTTGAGGATCCGTGGGC
33	GCCCAGGGCGAGCGATGCCA		81	GGGCTCCTAGCTGTGTGGAG
33	GCCCAGCTGTCAGCAGAGGA		81	GGGCTAGGTGCGAGGAGACC
33	GCCCAGAGGTTGGCCCCCTG		81	GGGCGTGTGGTAAGTGAGGG
33	GCCCACTGGGGACAACCCAA		81	GGGCGGGAGCCGTCAATCCC
33	GCCCACTCAACAAGGACACC		81	GGGCGGCGCGGCGACAGCTA
33	GCCCACCAGGTTCCAAAACA		81	GGGCGGAGCCGGCGCCTCAG
33	GCCCAACCCGGGCACCCTCA		81	GGGCGGACAGCGACGAGAGT
33	GCCCAACAGCGCGTCCATGG		81	GGGCGCTAAGTAGCTAAAGA
33	GCCCAAAGACACTGACCACT		81	GGGCGCCTGTGCTTGAGGTT
33	GCCATGGCAGCTCGCGACCG		81	GGGCGACTCTTACCTCACAA
33	GCCATCGCAGCCTCAGTCAA		81	GGGCGAAATGGCTCCGACCG
33	GCCAGGCGGCCGTGACTCAG		81	GGGCCTCTGTGCAGAGCGAA
33	GCCAGGACAGAATTCCTCCC		81	GGGCCTCAGAGAGCTTCAGT
33	GCCAGGAAGCCAAGGAGTCA		81	GGGCCTAGGGGCCGAGACAG
33	GCCAGCTAGGCTCAAAAACC		81	GGGCCAGGGGCGCCTATCCT
33	GCCAGCCCAAAAGAATACAG		81	GGGCACGTTCCGATAAAGTA
33	GCCAGCAGCTCCGCGACCTG		81	GGGATGGCAATGGTAAGCTA
33	GCCAGAGGCCCGAAGCAGAC		81	GGGAGTGTAAGCTTAGTGGG
33	GCCAGAGAGCGAGCGCGCAA		81	GGGAGGTAAACCTCACTGGG
33	GCCACGCGCAACATCTTAAA		81	GGGAGGCGGCGCGAACGGTC
33	GCCACCGTCTCAGCCGAAGC		81	GGGAGGCCGCGGGCTCTGAG
33	GCCACAGCTGCGGTCCCAAA		81	GGGAGGAATCGCCGAGCTAG
33	GCCAAGCAGGCTGCCAACAG		81	GGGACCTAGGACCTCAGCTC
33	GCCAAAGGGCGCGAAGAACA		81	GGGACATAGGCCATCGCTCG
33	GCCAAAACAAAGGTCTTCAA		81	GGGACAGTCTGGGAACTGAC
33	GCATTCTGGGAACCTCGCCG		81	GGGAAGGGGCGTGACTGCCA
33	GCATGTCAGGAAACTACAAG		81	GGCTTGGAGGCCAGCAACAA
33	GCATGCTGGATGCTTCTTCT		81	GGCTGTCAAGTAGCCAGGGT
33	GCATGAGTCAATCATGGACA		81	GGCTGTAGGGGAATAATCTA
33	GCATCTCTGGGACATGCTAA		81	GGCTGGCACCCAACATCGAT
33	GCATCTCCGCTCCAGCAAGG		81	GGCTGCCAGACGGGCTCTCC
33	GCATCCATTGCTGTCAGGAA		81	GGCTGAAGTAGACTACTTCG
33	GCATCATGTACAGCTTGGTC		81	GGCTCTAGTGAGAAACCCGT
33	GCATCAGCCCCGGGATGTAG		81	GGCTATGAAAACGGGCAGAA
33	GCATAGAAACCGACACAGAG		81	GGCGTTAGGACAGTGTGCCA
33	GCAGTGCATGTCAGCATCTA		81	GGCGTGCGGAGACTGATCCC
33	GCAGGTATGCTAAGGATCCA		81	GGCGTCAGGCTGCAGCCTAG
33	GCAGGCTGCGCCCAACTTCG		81	GGCGGTGCCCGCGTCAGGTG
33	GCAGGCGAGCATCGGACCTC		81	GGCGGTGACCGCAGCCACAG
33	GCAGGACGTGCGAAAAGCGA		81	GGCGGGTCCTGTGAGAATAG
33	GCAGGAAGATGGCTATTGAA		81	GGCGCAGCCAGGAGCCCAAC
33	GCAGCTGCTTTAGAACGGTT		81	GGCGATTGGTGTTGGCGGTC
33	GCAGCTGCTCTTGATGAAAA		81	GGCGAGCTTCTGAAACTAGG
33	GCAGCGGCGCGGCGAAGCAG		81	GGCCGGTGTATGTCTCCCCG
33	GCAGCCTCGGCCATCTGCAA		81	GGCCGGGATGGCCCACGCGG
33	GCAGCCGTCCGCGCTCCTCG		81	GGCCAGGTAGCGGTACATCG
33	GCAGCCCGCTGACAGATTCT		81	GGCCAGGAAGCACCACAAGT
33	GCAGCAGCTGGATCTTGTCG		81	GGCATTCGCAGGCCAAAGAG
33	GCAGCAGAGCAGACCCTCAC		81	GGCAGTGGGAGAGGTCGTCG
33	GCAGCAACCGGAGCTGGAGT		81	GGCAGCAACGGGGTGCGGCA
33	GCAGATGCGCAGATGCTCAG		81	GGCAGACTGGGAGCTGCGAG
33	GCAGATATGCAAGATGGCAG		81	GGCAGACTCCGAAGTCGACC
33	GCAGAGACACATCTGACACC		81	GGCACGAGAGCGGCTGCACG
33	GCAGAGAACAGGGTTAGAAG		81	GGCAAGTGGGTCCTGGACGG
33	GCAGACGCCGCAGGCTCCGG		81	GGCAAGGCGCTCGCAGACTC
33	GCAGAACCAGGTCTATACTC		81	GGCAACGAGGCCCAGAACAG
33	GCACTGGAAGCAGCTTGAGA		81	GGCAACAAGGTCTAGGAACA
33	GCACTAGGCTGGGCTAGGAA		81	GGATGAGTCTCTGCGATATA
33	GCACGGCCTAAAGGGCCCCA		81	GGATATCAGGTATCTAGGCA
33	GCACCTGTGCTCCCAGGATA		81	GGAGTCTAAAGGAATGAACG
33	GCACCTGAAGAGAATCTACA		81	GGAGTCCAAACAGCCTTACC
33	GCACCCGGTGTAGAAAGCTC		81	GGAGGTAACTGTGGTGGCGA
33	GCACCACCCGCGACCCCCGG		81	GGAGGGGCCGAGCGAAGAGC
33	GCACAGTGCTGCCTCGTCTG		81	GGAGGCTGATGAGAGCGGTA
33	GCACAGGCAAGCAGTCCTTC		81	GGAGGCTCAGAATAAGTCAA
33	GCAATCAGAGGCATAGCTGT		81	GGAGCGCAGTGCGGGTCGCT
33	GCAAGTTGTGGTCCAAGCTA		81	GGAGCCAGCGCGCGAGCTTA
33	GCAAGGTAAAAGACATTCTA		81	GGACGTATCATAGAGAGGTC
33	GCAAGAATCAAGAGCCAACT		81	GGACGGTCGCGTGCCCGCAA
33	GCAACTCACGGCAGTTCACC		81	GGACGCGCACACCAAGAGGG
33	GCAACCTCGGAAGTGCGGAG		81	GGAATCTGAACGCCAAGAAG
33	GCAACCCAACCCGCACGGTC		81	GGAAGGGCAGACCCTTGGTG
33	GCAACAGCTCTAGCTAACTC		81	GCTTCGAGCCATGGCGGTGA
33	GCAAAGGTGAGAATCTCCCA		81	GCTGTGGGTAAGTCCTTGTG
33	GCAAACTGGCCAGTGCTGTC		81	GCTGTGCTGGATAGATACCA
33	GCAAAAATCACCAAAACCAG		81	GCTGGGTTAGGTGCCAGAGA
33	GATTTCAGGAGAGCAGATAC		81	GCTGGGGGCAGCGACGCTGA
33	GATTCTGCTTCAGCGAGTAG		81	GCTGGGCGGTAAAACCACAC
33	GATTCCCTCCAAGGCTATAG		81	GCTGGCGGCACTTCCTGGAG
33	GATTCCAGTGGATACAAGCT		81	GCTGGCGGAATTGCACGCGG
33	GATTCAGGAGCCAAGCAATA		81	GCTGGAGCGGTACAAAGGTA
33	GATTATTTCACAGAGCTCTC		81	GCTGGAGCGGAGCTATGAGC
33	GATTAGCTCAAGAAAAGAGA		81	GCTGGACGGAGAGGGTGACG
33	GATGTTGAACAATATGTCTT		81	GCTGCTTGAACGGCAGATTA
33	GATGGTCTTCCAGTCACACA		81	GCTGCTACTAATTAGGGTGA
33	GATGCTTAAACCATACCCAA		81	GCTGCTACGGACCTACGGTG
33	GATGCTGGCGCTCCCCGTAG		81	GCTGCAGTCATCTCCTAGAA
33	GATGCTGCCCTTATTCTTAC		81	GCTCGTATTTGAGGAAGCAA
33	GATGCAATATATAACATAAG		81	GCTCGAACAGGAGAGATCCC
33	GATGATGTCGGAGAAGGCCA		81	GCTCCTCGGGCGGAACAAAA
33	GATCGCGTGGGGTCTAGGTA		81	GCTCCCAGGACCGGCGTGCA
33	GATCCTTCTAGACTGACGGG		81	GCTCATGAGTATGCCCCAAT
33	GATCCTGGCCAAATCCGAAA		81	GCTATTAGCAGAACAGGTCG
33	GATCCACTAACCAAATGGGG		81	GCTAGGTGGGAGTGGCAAGA
33	GATCACAAATTTAGCTCGCA		81	GCTAGGTGATATGAAGCTAA
33	GATACTCAGTAAACCCTCAG		81	GCTAGGGAAACGGAAGATGG
33	GATAACTAAAAATACTTCAG		81	GCGTGTCGTGCAGGATAAAG
33	GAGTGTCCTGGTTACTGCAG		81	GCGTAGATCAGAGGAGGTGG
33	GAGTGCCCGTTCAGGTCAGG		81	GCGGGTCCCGGGATGTGACC
33	GAGTGCATCAGCATCGATGA		81	GCGGGGCAGCAGATCTCCAG
33	GAGTCCTGGAGTGAGGAAGC		81	GCGGGAAGCGATCTTACCTC
33	GAGGTTTCCGAGGACTTCTC		81	GCGGCTTGGCCCGTTAGAGG
33	GAGGTGAAGCGCAGGCGAGT		81	GCGGCTGTGAGTCACCAGAC
33	GAGGTAGCAGTACCACCCAG		81	GCGGCGTTGGTGAAGGAGGG
33	GAGGTAAGTAGTAGCTATGC		81	GCGGCGGGAACTGCAATTGG
33	GAGGGCAGCAAGCTGACCTA		81	GCGGCCAGGTAACTCGCCTG
33	GAGGGACCTCCGCCCAGGAG		81	GCGGCACGGACGCTAGAAAT
33	GAGGCTGTTTGACTATTTAG		81	GCGGAGTCCGCGGGATCCAA
33	GAGGCAGCCCGGCTTCTCCC		81	GCGGAGCTGGAGGCCCACGT
33	GAGGCAGAGCAACCAATCAA		81	GCGCGTGCAAGCCCGAGAAC
33	GAGGAGTCAGCCTGAGACCA		81	GCGCGGTAGCGGAACACGAG
33	GAGGACAACAGCCAATATGG		81	GCGCGCTGGCAGCCAGAAAC
33	GAGGAATCGGTGTCTCTACC		81	GCGCGCGTGCCGAGACTCTG
33	GAGCTTGCTGGTGTTAGCAA		81	GCGCCGGCGTGTCGCCTATC
33	GAGCTTGCGGCCTGTGTCTA		81	GCGCATCGCCTGAGACTGCA
33	GAGCTGCTTCATCCTACCAA		81	GCGCAGCGATGCCTAGGGAG
33	GAGCTGCACTGCGTCTCCCA		81	GCGCAGAGCTGACAGCGATA
33	GAGCTCCGCGTACAGCTCGG		81	GCGATTCGAAGGGGAAACTT
33	GAGCTAGCAACGGAAGGTCG		81	GCGATGTGTTACTCACTGTG
33	GAGCGGCGCTGGGACCCATG		81	GCGATGGCGCCTGGAGGTAG
33	GAGCGCTAGGATCACAGTCT		81	GCGAGGAGCGGGAGCTTCCC
33	GAGCGCGTTTGCCTGTTGAG		81	GCGACTCACACAAGGCAGGT
33	GAGCGCCTGGCTTCTTACTG		81	GCGACGAGGAGCGGAAAGTG
33	GAGCGCCTCAAACCAAGTAA		81	GCGAAGGCCCAGACTGATAT
33	GAGCGCAGCCGCGAGAGCTT		81	GCGAAAGCTGCTGGTAGTCG
33	GAGCCTTCTTAAGCAGCCTG		81	GCCTTCGGGTTTCTGATTCT
33	GAGCCCTTAGTGGAAACAGG		81	GCCTGTGGTGACAGCTCAGG
33	GAGCCAGTGGGGCACTACCA		81	GCCTCCTGCCAGCATCTCTT
33	GAGCCACTCGAGTTCTCAGG		81	GCCGTACATGAAGACTGGGT
33	GAGCAGCGCCGAGAATTCAC		81	GCCGGGCTTCGGACCACCTG
33	GAGCAGCCGCTTGCCCACCG		81	GCCGGCAGGACGGAAATGTA
33	GAGCAGCAGGTAGCAGACAT		81	GCCCGTTGATGTTTGAGCGA
33	GAGCAACAGCAATAATCACC		81	GCCCGGCACACATAGCTCTA
33	GAGATGCACGTCCCAGTCAG		81	GCCAGCCTAGATGTCTGAGG
33	GAGATCGCGGAACATGACTC		81	GCATTGCCAGGCGTGGGCAC
33	GAGAGAAGTAACCGGCACTA		81	GCATGTGACAGAGGGCTCCT
33	GAGACGTGCTAGCGCGTCGA		81	GCATGGGACCTGCCCATCAG
33	GAGACGTCGAAACCTCCCAG		81	GCATGGAAGACTCACCAGGT
33	GACTTGCCACTTAACCAGTT		81	GCATGGAACCTAAAGACTAG
33	GACTGCAGCAGCCACCAACA		81	GCATGCTCAGTTGGTTGGAG
33	GACTCTGCAGAGCTCACTCT		81	GCATAAATCTTTCAGCAGCT
33	GACTCCTCGGCAGAAGTGAG		81	GCAGTTGGCGTAGGTGCATT
33	GACTCAGCTTTAACACACCT		81	GCAGTGCATGTCAGCATCTA
33	GACTAGGATCGTAGAAGGAG		81	GCAGGCGAGTCAGGTCTCTC
33	GACTACATGATCAGCAAGGG		81	GCAGGCAGCTGGCTCTAAAG
33	GACGTAAGGCCGGGGCTGGA		81	GCAGGACAAACGTTAAGGAC
33	GACGCCTCCGGCAGGACCAC		81	GCAGCTGCTTGGCGCAGACG
33	GACGCCGAGGATGGCCGTCA		81	GCAGCCCTAGCACAGACACC
33	GACGCAGCCCAGATAGGCTC		81	GCAGCAGGAGGATGTCATGT
33	GACGCAACTGCAATGCACCA		81	GCAGAGTGACCGACAAAGGT
33	GACGAGGCCGTGGGTACGAC		81	GCACTGTCTGAGGCCAGATA
33	GACCGCGCGGGACCGATCCG		81	GCACTGTATATACTCCAGTC
33	GACCCTGTCTCTGCCTGCAA		81	GCACTATTCCAGTACTACAG
33	GACCCTGACAGTGCTTGGCT		81	GCACGGTGCGCAGCTCTAAG
33	GACCCAAGGGTCTGCGCTCC		81	GCACGACACACAGGGTCGGG
33	GACCAGTAAAGCAAAGGTCA		81	GCACAGCGCCAGTGGCTCGG
33	GACCAGCTCTACGAGGATAT		81	GCACAAGGATTGGTTACTAA
33	GACCAGCAGGGGTACTGAAG		81	GCACAAAACCTGCTGGACAC
33	GACCAGACAAGTCTCCTCCA		81	GCAATGGACCTATACGTCCC
33	GACATTCCAGGCTGGACCTA		81	GCAATCAAAATCCGAGCCCT
33	GACAGCAGGGTGCTGCGAGC		81	GCAAGTCCACGGCAAGATCC
33	GACAGAGCAGCGAGCACTGA		81	GCAAGTACCCCTGGGTGGAA
33	GACACTGGCTCGACCCGGAA		81	GCAAAGCCGATGGCATCTCC
33	GACACTGAACCTTGGGTTGT		81	GATGGTCTAGGAGCTCCTGC
33	GAATTCTGTGCTAACAGAAC		81	GATGGCTGCAGCTTGGACCG
33	GAATCACTTATGCTGAAGTG		81	GATGGCGGACGCAGAAGAAA
33	GAATATGCAAAGCCTTCCTA		81	GATCAGGGGCAGACCCATTT
33	GAATAATGCGCAGGTGCAAC		81	GATCAGAGCAAGGAAGGGCA
33	GAAGTTTCTGCCTTACTTGG		81	GAGTTATTTGCTCTCATGAC
33	GAAGTCTCGGAACATGCCCG		81	GAGTCGTGGCTGCAGCGCTG
33	GAAGTAAGCAACAACCTACA		81	GAGTCCAAGCTTGTATCCAC
33	GAACTGCAGGCTCATAGGCA		81	GAGTACACGGCGCGAAGCTG
[truncated: 101,075 more rows]

## Sheet: Agilent_CRISPRa_opool
Agilent Oligo Pool Genome Wide CRISPRa (F-Synthesis)			Agilent Oligo Pool Genome Wide CRISPRa (R-Synthesis)
Count	Oligo Sequence		Count	Oligo Sequence
37	GTATTCAAGAAGACCTCTAG		94	GTGCCGAATAACTTAGTTCC
37	GAAATCTGATAAAGCTGAGA		84	GGGTTCCTGGAACACTTCAG
36	GCAAGTGAAACCATCAGCTA		83	GCCAGCAGGACTTGCAGCAA
35	GGGTGGCCAGCCCCATGCTC		83	GCACTTCTTCACTATCTCTT
35	GCTAAGGTTAACATTAGACG		80	GGAGTAACACAACTGCTATC
35	GAATTCTAATGTTTCGACTT		79	GCACTGGCGGCTATTCTTAG
34	GCCTCCAGACAAAAGCACCA		78	GTCAATGACTCTTAAAACTA
34	GCCAGGCGGGCCCAGCTACG		78	GTAACAAACGGATCTCAGCA
34	GATAGGCTCTGCACAGTTAC		77	GCTTCCACCCTCCATAAAAC
34	GAATACTTAAAAATTAACAG		76	GGCTTCACACAGTGAAATGT
33	GTAAAAAGGAGCCTAGTCTT		75	GGAGGTGCCTACACTTCCCA
33	GGTGAAGTGAAACCAGGCAA		75	GCCAGTAACACTATAATCAA
33	GCCTCTGGTACCGCAAGCAC		75	GCCAAACAAAAATGACCTAA
33	GCCGACCATCAGGTCTTCTA		75	GCAGGCAACAAGTACTTCCG
33	GCCCAAGCTCGCTCCTGATG		75	GAAAGCAAAAACTCTGCAAA
33	GCAGCCGCGGCCAATCAACG		73	GTGCCTGTTAACTTTTTTCA
33	GAGTTGGATAGGGTCTGTAA		73	GAACAGAGGATAAAAGAATA
33	GAGGTTTTCACATTCTGCAG		72	GTAAAAACGCATAATAGCCC
33	GACTCCGCCTCCTACAAAGC		72	GGACCAGGCGATTGACGTCA
33	GACACCGTGTCCTCTTGCCT		72	GGAACAAGTAACTCCTCTTG
33	GAATTCTTTTGAGTTCCTAT		72	GCCAGGCGACCGACTCGCCA
32	GTGAAGGGAAACGTCAGCTC		71	GTGCCTCTAAGCGACATTTA
32	GTGAACCGAGCCTTCAGGAA		71	GGTGCAAGGACAGACTTCCG
32	GTACTCTGGGCCAAAGTCCT		71	GAGGCCCGCTAGGCGGCTGC
32	GGTCTCGATCATCCAGTGAG		70	GTCCTCCAAAGGGACCTTCT
32	GGCCTTGCTAACACTATACA		70	GGGCCAGCGCGGAAAAAGCT
32	GGAGCCCACAGCGCCACCTG		70	GCTTACAAATCCAGACTTCA
32	GGACCTCTAAACACCGGGCG		70	GCCAGGCCCTGTCCAATCAC
32	GGAAGCTTTTGCTTTACCTG		69	GTGCCTAGCAACGTCAATCT
32	GGAACAGATAGTAGCCAAAA		69	GGGGTCCTGAAACCTGACCA
32	GCCGCTGCCGCGTGCGCGTG		69	GGACGCGAGTAGCTCGGCAG
32	GCCAGACCTCCCTAAACCTC		69	GACCAAACAAATGACATCCA
32	GCATCTGCAGAGTAATTCAG		69	GAATACTTAAAAATTAACAG
32	GCATAGGCAGGAGTCTCCAG		68	GGGCTCCAAACTTGAAATCA
32	GCAGCTCCCGGCTAATCCGG		68	GGATAACATTCTGCATAGGC
32	GCACCGGTGGGCCCTAGCCT		68	GCCAGCAACAAGGACATCTT
32	GCACAAACAGTAGTAATGGA		67	GTCTAAATGTATAACAACAA
32	GAGCTGCCATGCATAAAACT		67	GGTAGCGGAAACGGTCGCTC
32	GACGATGGCTCAAAGCTGTC		67	GGCAAGGAGGAAGCTTATAA
32	GAATATCAATGCTCTTTTAG		67	GAGTGGCGGCTCGCGCTCAT
32	GAAGTTACTAGGATAGCCAG		67	GAAGGGCCCAGAAGTCAGGA
32	GAAAGACATAGTTGCAAGAT		67	GAACAAAAAACCATGATATG
31	GTTTGATCACCCGCCAGCCC		67	GAAACAAACATACAACGTCA
31	GTTATTCAGTGCTGTCATTT		66	GTGGTAGTCCCATTAACAAC
31	GTGAAGGTCGCCTGTGTCAG		66	GTGGGCTCAGAGCACTGAGC
31	GTCACATCAGGGACAGGCCG		66	GTGGCGGAAACTCCTGGGTG
31	GTCAATCCCGGCGGGAACCC		66	GTCTCAGCGTGAAACCGGAG
31	GTACCTCTCAGCCAATGGAC		66	GTCCACAAATGAACTAGTCA
31	GGCGTGATGCATCCCAAAGA		66	GGGACTCCTAACTAAGTCTT
31	GGAATGAGAGCTCCTCTCAC		66	GGACACGTAACACTTGGCAA
31	GGAACCGAGTGAAACCATCG		66	GGAACATAAGGGCTCCTTAA
31	GGAAAGGCCTCGTACCTGAG		66	GCCATCAGGCACTACTTCAG
31	GCTGCCAGGACCCTCCGGAG		66	GAGACATGGCACTCAGAGGA
31	GCTCCTAAGCCAGCTCGCAG		66	GAAGGCCTCCCAAAGCTCCA
31	GCTACAGCCATTGCCTTCAA		65	GTGCTCTTGCATAACCAGTC
31	GCTAATGCTAGACGCGGTTT		65	GTGCGGCAAAGCAGCCGACC
31	GCGGGAGCCAGGACGACCGG		65	GTGCCAGAAGCCCAACTTGA
31	GCGGCCTTGGGAAAAGCGCT		65	GTGACCTGAGGGCGGGATTT
31	GCGCGTGCGCGTACCCTCCT		65	GTCGAAAAAGGGTCACTCCC
31	GCCCCGCGCCGCATCCGCGT		65	GTAACCATAGCGGCTCGCGT
31	GCAGGGAACAGCTCCGCTAT		65	GGGTTCTCACCAGAGGTGGA
31	GCAGCATAGTACAAATAGCA		65	GGGTCTTGATGGTGTAACTA
31	GCAGCAGCGAGAATCTACAG		65	GGGCGCGGCTACACACTCGC
31	GCACTTCTTCACTATCTCTT		65	GGCCTAGCGGGCGTAGCCCC
31	GATATTATGTAGGTTCATAG		65	GCCGGCGCGGCTCTGCCCTT
31	GATAAGCTGGCGTGGCTTAA		65	GCCCGTGGGGAGTGAATGTT
31	GATAAGCAAAGCAAAGGCAC		65	GCCAAGGGGTCTTGTTAGAG
31	GACTAAAGGAAGGTAACTGA		65	GCATGTCCCACCTGTCTCAA
31	GACGTTACAGTTTACCCACA		65	GATGGCACATTCCACGTTCA
31	GACGCACGCGGGTTAAGCAA		65	GAAGGTCAAATAGGTAGTAA
31	GACCAAGTGCCAAGTGACCT		65	GAAGAAGCCAATAGGATGCG
31	GAATGGGGAGGAACAGATCT		64	GGTACGAGTAACAACTCCAC
31	GAATCCCTCCCAACCACTTC		64	GGGAAATTCCCCGGTGTTCA
31	GAAGGAGCAAAGAACATCCT		64	GGCGGCGAGGCCCTCACTTC
31	GAAAGCAAAAACTCTGCAAA		64	GGCCAGCGAGCCCTTATGTA
31	GAAACACTTGATACAGGGCT		64	GGCAGCCTGCGGGGACAACA
30	GTTTCCTACACATACACTCA		64	GGATAACGTAACACGTTCAG
30	GTTAATCCAAATGTTAATTC		64	GCTTGGAGGGACTTTGTTCT
30	GTGTGTAGTGTGCTTGTGAA		64	GCTACTGTACAAGGAAGGAC
30	GTGCCGCTCGAGGGATAGAA		64	GCCAGGAGGCGGCAGCGCTC
30	GTGCACAGAGCAGTATTACA		64	GCAAGGCGCAGGCGCACGAG
30	GTCTGAATAGGTGCATGCCA		64	GAGGCCAGGCTTCCAGCCTA
30	GTCTCCCCTGACTAGGACCT		64	GAGCTAAGGCGGTTCTCTAA
30	GTCTATCACAGAAATGTGCT		64	GAGAGCAGTGCGTCCTTCTG
30	GGTACAGCCGCCAAGACTTC		64	GACAAGGAAGGATGCAAACG
30	GGTACAAACCGCAAGCATTG		64	GAACCTATAGGTTCAACGAC
30	GGGTTTTTAACTCTTCAAGA		64	GAACAGGCGCAGGGCGGCTT
30	GGGTGTGAGCTTCACGAAGG		63	GTTTTGGCCAAACACTTAGT
30	GGGGACTGTAAGAGGAGCCA		63	GTTGCTGCCCTAAACTTCCA
30	GGGAGGCTGCTATTCCCAGG		63	GTGTGAAGACAAGGTAGTGA
30	GGCTGTGGGTGAGAAGTAAC		63	GTGATTGGCAGGAACGAAGT
30	GGCCAGGAAGGCTAGAGACC		63	GTGAATGAGTGTACCAGTAA
30	GGCAGCCAGCGGGCAAGCCA		63	GTCTGCAGCACTCGACTCCA
30	GGCACTAGTGACTGACAGGG		63	GTCTAAATCCGTCCCTCTTA
30	GGAGACCGTCACCCTGCCTA		63	GTCCTAACAATAGCCATGCA
30	GGACGAAGCGCGGAGTCAGT		63	GTAACAGCTGGAGAGTGTTG
30	GGACCCGGAAGTCGAGATCA		63	GGTGAAGTGTTTAGTCTTAC
30	GGAAGTCGACCAAAACTCTA		63	GGTCCCACATACCATTCATG
30	GGAAGCGACAGCCTGATAGG		63	GGTAAAAAGCACACTCACAA
30	GCTTCTGGGCAGAAACCGGC		63	GGGTCACATGAGGCTCACGA
30	GCTGTTTTGATACAAAATAG		63	GGGCTCTCAGAGCCACTTCA
30	GCTGTCCCAGGGAGCCCCGA		63	GGGCCCGCCTTGGGGCGTCA
30	GCTAGGTCTCCCAGAATCCA		63	GGCGGTGCTTAAACCGGAGG
30	GCTACCAGAACTAACTGCAG		63	GGCCTTGCTAACACTATACA
30	GCGTTCCCAGCGGGTAGCCT		63	GGCCAGGCGCGCCTGACGTC
30	GCGTCCGCCCACACCGGAAG		63	GGAGCGGCTCAGGCCAGCGC
30	GCGGCCCTGAGCCTCTGCAA		63	GGAGACATCCAGGAAACCCA
30	GCGGCCCAGCGTTTTCATCC		63	GCTCAGTTTTCTGAGAAGCG
30	GCGGCAGCGCGCATGCTCCT		63	GCTAACAAGGTAAGCTTCAG
30	GCCGGGGCTCTGCCCTTCAA		63	GCCAAAGAACACCAAAGTTG
30	GCCATGGCGAAACTCTGCGA		63	GCAGGTGCAAACTAAGGGGA
30	GCCAGCTCCGCCTTAGATCC		63	GCAGAAGGAACTCATCATCA
30	GCCAGAAGGTAAACACAAAA		63	GCAAGTGAAACCATCAGCTA
30	GCATGCTAGGAACAGAACTT		63	GCAAAATCGCAAAACTGTGG
30	GCAGCGCCCAGAATGGAGAT		63	GAGACCAGCGCGCATGCGAC
30	GCACGCCGGGGCGAAAGTCG		63	GAGACAGAGGAATCGCCATT
30	GCAACGGCCGGGAACCGGGA		63	GACCCTCCAGACACAACTTC
30	GCAACCGCCCCTAAATGCTC		63	GACACTCCAAGATAGACCTC
30	GAGGAGTTCCAAGGTCCTAA		63	GAAGCTGCGGAAGCGGATGA
30	GAGGAACCTCATGTAAGCCA		63	GAAACATCATCATCTTTTGC
30	GAGGAAAGTGTCTAAGACAG		62	GTTGGCCTATCCAAAGGTCA
30	GAGCAAGCCACTGGAAATAC		62	GTTAGAGCAGCTCATGCTCT
30	GAGACGGCGTAGAGGAACTG		62	GTTAACTCATCCATAACAAA
30	GAGACCTGGTGACTCAAGCT		62	GTGCCAGCCGAGCGCGGCTT
30	GAGACCCAGAGGCCTTTAAA		62	GTGAATGTGTCCAATCCGCT
30	GACTGCCAGAACCACCCAGA		62	GTCTTTATGCACTCTTTACA
30	GACACTGGATGCTGTAGATC		62	GTCAACTCCTACTCAAGGTC
30	GACAACCAAAACTAACGCAA		62	GTAGTCTAAAGTCTCTGCTT
30	GAAGGCCTTCTTTACCGCCT		62	GTAGGGCGAAGGCTTACTGT
30	GAAGCTTAAGATTCTTCATA		62	GTACCTTCCTATAAACTCCT
30	GAAGCGACGAAGTCAGACAC		62	GGTTCCGAGAGGTAAAGATG
30	GAACAGTAACGGTCTCCTAT		62	GGTGACAAGTGCCAAAACTC
30	GAACAGGCCCAGAACGTCCA		62	GGTCCTGCGACCAAAGGGGA
30	GAAAGCAGAGAACACAGCTG		62	GGTAGACAGGGATCCTATCA
30	GAAACCGCCGACTGCCGAAG		62	GGGGTGGCACAGGAAAGTGC
30	GAAAAGGGGAAAGGCTTTGC		62	GGCAGCACAAGTAGCAGCGT
30	GAAAACTTTGACTCTTTAGC		62	GGCAGAGCCCCAGCGCTCTC
29	GTTGAAACCTGGAAACGATG		62	GGATCCGGAAATTTTTTCCG
29	GTTACTAGAAATGAATCCCA		62	GCCTTGCAGGAAGCACTTAG
29	GTGGGCCTCTGCACTTCCGG		62	GCCACCATCCATTACGCCTA
29	GTGCCGGGAAACCTTGATTG		62	GCCAAGGTGCCCTGATCGCT
29	GTGCAAGCCGATCACTTCAG		62	GCAGAGGCCGAGCGCTCTAG
29	GTGACTCACAAAGCCTAAAA		62	GCACACTGCACAGCCGGCTT
29	GTGACAGTGGAACGCCGCAG		62	GAGGGAGCGCGGCTTGAGGA
29	GTCCTCTGAGTGACGTTCCC		62	GAGGATGTGCTCACGTCACA
29	GTCATCTCGCCACTGCCAGT		62	GAGCCAAAGTCACATGTTCA
29	GTCAGGGCCAGCGAAGGTCA		62	GAGCAAAGTAACACATTCTA
29	GTCAAAAAAGAGTCGGGGGG		62	GAGAACCACTTCAAACACAT
29	GTATGATCAAACCAAGAGGA		62	GAGAAACACACAGGGCTCCA
29	GTATCCCAGCTAAAGTACCT		62	GACCAATAGATCTTAATTAA
29	GTATAAATAGAGCAGCTCAT		62	GACACTTGTCTCATCTAAGT
29	GTAGCTCCACGGAAGATCTG		62	GAAGGAAGGGCCCAGAAGTC
29	GTAGAAGTTATATCACATGA		62	GAAGATGTGAGTAGACATCA
29	GTACTTGACACTTACATCAG		61	GTGGTTGGGGAGGAGTTAGC
29	GTACGGGTGTGTATATGCAG		61	GTGCGTAAAAAGGCGACATA
29	GGGTGGTAGGAGCATTGCTC		61	GTCTGGCAAACCACATTGCC
29	GGGGCCGCCAGCCAGTCAGA		61	GTCGGCAGCTCATGCACTTC
29	GGGCCACAGGGCGGATGAGA		61	GTCGAAGGACGCACAAGGGG
29	GGGCACACCACGGATCGCCA		61	GTCCGGGACTGAGTCAGCGC
29	GGGACTATGTCTCCCTCTAG		61	GTACCCTAAATGTCGCTTAG
29	GGGAATGGGCCACATCTACA		61	GTAAACAGCTGTCGAAGCTC
29	GGCTGGGCGCTAGACTCGCA		61	GGTGGGGCACGAGGGTCCGA
29	GGCGTGAGTTCAGAACCCAC		61	GGTGCTGAATGCAGCAGCGG
29	GGCGGGGACTGCAATTCGTG		61	GGTCGGTCGTTGCAAAGACT
29	GGCCTTCGAGACGCCTTCCA		61	GGGTGCCTGCACCGATTCGC
29	GGCCCCAAAGGACGGGGAGC		61	GGGGATTCCAAGCTGACTTA
29	GGCAGGGCGCCCTAAGTCCA		61	GGCCCGGCGACGGTCGAAAC
29	GGCACCTGCCCCCTTAGAAA		61	GGCAGAGCAGACCGCTAAAC
29	GGCAAATAGGATATGCAAAT		61	GGCACCAGGGAGCCTCTTAG
29	GGATGCACTTAAGATGACGG		61	GGAGCGGCAAGGCACAGCCG
29	GGACACGCCGAGCACGCCCA		61	GGACTTGCAGTCTTCAGCGA
29	GGAAACGCTCCCGCTAGGTC		61	GGACTGAGAACTCAGGCCGA
29	GGAAACAGACCAATCGGAAC		61	GGACTCAGTAAAACATACAG
29	GCTGCTCAGAGCCAGTTAGC		61	GGAACTAGGCAAGCCATAAT
29	GCTCCGCCCAGGATTCTCTA		61	GCTCTCTATAGGCATAGCTC
29	GCTATTGAACACTTGCATTA		61	GCTCAAGGATCCGACTTCAT
29	GCTAGCTGGTGACCGAGAGG		61	GCCTCCAAAACTATCAGTAA
29	GCGTGCCGCTGGGCAATACT		61	GCCCACCATAGAACAGGACC
29	GCGGCTGCAGAACAACAGGG		61	GCCAAGGGGTATAACACTCT
29	GCGGCTCTGGACGCCTCCCA		61	GCAGTTCTTTGAATGTCACT
29	GCGCGCCGGCCAACAACCCT		61	GCACGCGGCAGCGGCTTGGC
29	GCGCCCCGCCGCACGAGACT		61	GCAAGGAAGCGCGCCTGCCG
29	GCGAAACCAAACCGAGGGGT		61	GCAAAAGCAACCTTGTGAGG
29	GCCTCTGCCTTCAACAGCCA		61	GATGGGATCCTCTTAAAGAG
29	GCCTCGCGCACCACGTGCTA		61	GAGCTTCCAGGCTTAGTCTA
29	GCCGGCTGATAGCTTATCGC		61	GACCCAGAAGGGACCGGAAA
29	GCCGCCGCAGGCTCCCCTCA		61	GACAGGAAGCACGTCACTTC
29	GCCGCATGCGGGCTCCTCAT		61	GACACTGCCAAAACAGGTCA
29	GCCCCGCCCAGCATGGTCCG		61	GAAGGTGATCAACAATAGCT
29	GCCCCCTCCGTAGGTAGGCG		61	GAAGGAAACAGGAACTGTCA
29	GCCCCAACACAGAGGCCAAA		61	GAACACACACGTTTGTAGGT
29	GCCAGCAGGGACAACCCCGG		61	GAACAAGTGGTGCAGCCTTA
29	GCCAGACAGCAGCTATACCT		61	GAAACTTCTCAGCTGTTGAC
29	GCCAGACAGAGGGGTCCACT		60	GTTACAACAAGTCATTGCAC
29	GCATCCTGTTCCGGCTCAAA		60	GTGGTTCCGCGCAGACTCTT
29	GCAGTTCAGAATTATGCTTC		60	GTGGTTAAGTAAGAGCTTCA
29	GCAGTCGCACGGCGCCGGGT		60	GTGGTGAACAGTGACCATAC
29	GCAGGCCGACGGCGACCGTG		60	GTGGTACCAGCCTCTGGATC
29	GCAGCACTCTAGTAAGGGGA		60	GTGGCAGCGAAACACTTCGA
29	GCAGAGCAGAAGTTTGACTA		60	GTGGAATTGAAAGTAAGGAT
29	GAGGTGTACAATCACCAAGA		60	GTGCGCCGATGCAGAGCCTC
29	GAGGAGGAAGCGCTTGTCCT		60	GTGCGCAGGCGCAGTTAAGC
29	GAGAGAGTCCTTGTGCTCAG		60	GTGCCAGCAAAACTTCTGGC
29	GAGACGAGTCTCAGTGTCTA		60	GTCTGGCATCACAGACTCCC
29	GAGAATGTTCGTGCGAATGA		60	GTAGGTGAGAACCTACAGTG
29	GAGAAGTTCAGTAATATCTT		60	GTAGCTAAGGAGTTGCCTGT
29	GACTCCGAGCTCCGCCGCGC		60	GTAGAACCACAACCAAATAC
29	GACACTCAAAGTCAATGTAA		60	GGTGTAGCCTCAGAGGAGTA
29	GACAAGGAAGAGTGTCACCA		60	GGTGGCTAGAACACGGAGAG
29	GAATCCTTGACCCAGTTCCG		60	GGTGGAAAACAAATGACTCT
29	GAATCAGTGTTTAGATAGAC		60	GGGTAACAAACAGAACACTA
29	GAATAGGAGACGACAGGAGC		60	GGGGTCCTGTGTACACCTTG
29	GAAGTTGGGTTCGAACCTGT		60	GGGAGAGTCTAAGACCCTCC
29	GAAGGCTTTTGTTACGCCTT		60	GGGACTGACATGCCAGATGC
29	GAAGAACAGGGAAACGTCGG		60	GGCAGCAGGCTTCCTCTACG
29	GAACGCCTGCGAGGCCAGAA		60	GGCAAAGCCAAGGAGAGCTA
29	GAACCGCCGCAGCCTTCATC		60	GGACCAGGCTAACTCCGTCA
29	GAAAGGACCCGCTATCGCAG		60	GGACACAGGCGGATTAGATT
29	GAAACCTAGGGAAACCGAAA		60	GGAAACTTCAAATCTTAAAT
29	GAAAACCAGGATAGGAGCCA		60	GCTAGAAGCAGGGTCAAAAA
28	GTTTGGAAGTCCAAGACCAG		60	GCGGCCGACAGGCGACTCAA
28	GTTGTCCCTCAGGCACCCCT		60	GCCTGGCAAAACATATTCAA
28	GTTGCTAGACAACTTCTCTC		60	GCCCGCGGCGCTCGACGTCA
28	GTTGAGTTAAGCAATCTCTC		60	GCCAGGCTGGTCTGGAAGAC
28	GTGTCGGGACGGAGCGAAGT		60	GCCACAATCAGCGATGGCTG
28	GTGGAGTCAGAGCCGAGGAG		60	GCAGTCGCACAAAAGAGGCG
28	GTGGACAAGTGACAGCCAAA		60	GCACCTAAGAGGTGGCAACA
28	GTGCGAGGGGAGCGGAGAGA		60	GCAAGGGTCAAACTACTCTT
28	GTGCACCAAGCGGCAGTTCG		60	GATGTAATACACCTGGTAAT
28	GTGCAAGCCAATGGGATCCG		60	GAGTAATGATGTGATGTGTG
28	GTGAGGGACACGCTACGCAA		60	GAGGTGGCAAACTTCATCCT
28	GTGAGGAGGAAAGTTCCTTC		60	GAGGCTCTCAGCACGAGACT
28	GTGACATGTGGACATTCTCA		60	GAGGAGGCGGAGACTCTACA
28	GTGAATGCCTATCAAATTAC		60	GAGAGTGCAACAGAAAGTAG
28	GTCTGCCTAAAGGTTATCAA		60	GAGAGGTCTGACCTGAGGGC
28	GTCTCCAGAAAACATCTAAA		60	GACGTCGGAACAGTGACTTC
28	GTCTCCACATGGCAGTAAGC		60	GACGCTGTGTCGGTGAGTTG
28	GTCGTGCTGACTCACGGCAG		60	GACGCGGCAGCGCAGTCGTG
28	GTCCTGCCTAGCACTTGGAA		60	GACATGCATAAGTTTCTTAA
28	GTCCCTCCCATGTACAGCAG		60	GAATACTTCCTCGACTTCTT
28	GTCCCGGAGGAACTCGGAGA		60	GAAAGGTCTATCAGTCTTCA
28	GTCCAGTCAAGATATGTTAG		59	GTTTCGTGCCGGCCAGGCAG
28	GTCCAGGCATCCATAAGTCA		59	GTTTAAAGAAAACAGAAGAT
28	GTCCACCCTGGCTCCATCAA		59	GTGGTTGTAGTTTAGACCTC
28	GTCAGGTCATTAGACCCAGA		59	GTGGCGGCTCCGCCCTTGAA
28	GTCAACGCCATCTCCAAGGT		59	GTGGATGTCCAGTAAAGCCA
28	GTAGATATGCGTGTATGCAG		59	GTGGAGGTAGAAGGATGTTT
28	GTACTTCTGGACATCCAAGC		59	GTGGACCAATCAGGATCCTG
28	GTACTCCAGCCCAAACGACC		59	GTGCTATAACCACAGGGATA
28	GTACCTCAGTATCCAGGGCA		59	GTGCCTTAGTCTTAGACAAC
28	GTACCCGCTCTGGCACCGAG		59	GTGCCTGCAGAGACTGACCA
28	GTACAATTACCGAAAGGCTG		59	GTGCCGGAAACTGTAGTCTC
28	GTAAACACCTGAACCGGCAG		59	GTGCCAACTTCTCTCAACAA
28	GGTCTAACAACTGCAATCTT		59	GTGACAACGGGCCTTCAGGC
28	GGTAACGACACAGGTAACAC		59	GTGAAGGTGGTTAGCTCCTG
28	GGGTGCTCCCGCAGGGAACC		59	GTCTGCCTAAAGGTTATCAA
28	GGGTGAATACCATAGCACAG		59	GTCAGCTGTGGGTGATGATG
28	GGGTCATAGAATCTAATTAC		59	GTCAAAGGTGCATCACCAGT
28	GGGGCCACAGGAACATTCCA		59	GTCAAAACGAGACACAGGTC
28	GGGCTGTGAGCCAGACACTA		59	GTAGTGGCCCGGGATGCGGG
28	GGGCCGCTCCTCCAGCGCGC		59	GTAGGAGCGAGTCACGGCGC
28	GGGCATACTGCAGCCAATAA		59	GGTTCCCATAGCCCACAAGA
28	GGGAGTGAGCGGAGCGGCAA		59	GGTGGTGTCCATGACCCTAG
28	GGGAGGCGGTAGTTGGAAGT		59	GGTCCTGGAAATCCTAAGCA
28	GGGAGCTAGCGATGACCATA		59	GGTCACAAGAAGCTCATGAG
28	GGGAGCCAGGAGTAAAGAAC		59	GGGGCGCCGGCGGAAAGCCG
28	GGGAAGACGCGGAGAATCAA		59	GGGCGGCTCGCGTCACTGTC
28	GGCTCCGGAGCAAGGATCCC		59	GGGAGCTCATCGCGAGACTC
28	GGCTAGCGGCTGCTAGGTGC		59	GGGAGACTCTCAAACAAGAA
28	GGCGGCACACGGAAGTGCGA		59	GGCGGGGCCCGGGCTCCTAT
28	GGCGGAAGAAGGAGACCGGA		59	GGCCCGGCGGGAACGCCTTA
28	GGCGGAAAGCGCATCCAAAG		59	GGCCAATTCATCACCTGTCA
28	GGCGCCACGCCAGCCGGCCT		59	GGCACAGGCGCCAATGCCGA
28	GGCGAGAAGAGAACAATAAC		59	GGAGGTCAGATGGCTGACCT
28	GGCCCTGCCTGTCACTTCCG		59	GGAGCAGGTAGGGTGGCTCA
28	GGCCATGCCTAGCTCCTCTG		59	GCTATTCAGCAGAGGAGGGC
28	GGCCAGCTGTCGCCGCCAGA		59	GCGTGGCCCAAGGGCGTCTT
28	GGCCACTCGCTGAGTAGCGT		59	GCGTAGCCGCGCAACAGGAA
28	GGCATGCCAACCTTCGGTTA		59	GCGGGAACACAGCTAGGGAG
28	GGCAGCCGCGGGCTTCAACG		59	GCGGCCTCCGGCGGACTCTA
28	GGCAGAGGGCTGGACGCGCA		59	GCGCGTGAGCCAAAGTCGGA
28	GGCACGTGTCGAGTAACACA		59	GCGCAGGTGGGGCGAGAGGA
28	GGATAACATTCTGCATAGGC		59	GCGAGGCGAAGGTGCGGCGT
28	GGAGTTAGGCAGGCGCCATA		59	GCCCAGAAACCTAGTGCCTA
28	GGAGTCGGGCTTGCCATCGG		59	GCCCAAGTGGGTAAAAGTAC
28	GGAGCCCGGCGATTCGCCAG		59	GCCATTGGGCGGAGACTCTC
28	GGACTGAAGACTAGAGATCG		59	GCCAGGTAGCTCCGCACCCA
28	GGACCTCCGCAACTACTGCC		59	GCCAAACCCGTGTGGAATCA
28	GGAACCTGACAGTATAGGTT		59	GCAGTTCTTTGAACATCACT
28	GGAAATGCTGGGGTGAGACA		59	GCACCAGGAAATAAAAGCTC
28	GGAAAGCGTCTGTTTAGCGG		59	GCACAGGCGGAGAAGCAAAC
28	GGAAACAATAGAACACACGT		59	GCAACTTGAAATCTGTTCAG
28	GGAAAAACCAATAGTAGACA		59	GCAAACCGTTCGCGTCTTAA
28	GCTTTCTTCAAGGCCTTCTA		59	GATCCTCAACAACTCTAACA
28	GCTGGGGCGCCAACGAGAAG		59	GAGTAGGAGGGGCTAAGAAA
28	GCTGCGCGGGGACTTCCCCC		59	GAGGGAGCTTGTAGTAGCGG
28	GCTCCCGTGCCAGGATGTTC		59	GAGCAGGGGCATCCCAGGTG
28	GCTACTGTACAAGGAAGGAC		59	GAGCACAAGGTCAGCAAGCC
28	GCTACACTGGAATTTCAGAT		59	GAGCAAGGCGGCTCACGTAA
28	GCGTCCCTCCGACGATCTCA		59	GAGAGTCCACTTGTATCTCA
28	GCGGCCCGGAAAGTCAGTGC		59	GACGCTGAGGTCCAGAACAC
28	GCGGCACCAACACTAGTAAG		59	GAATGAAATGTCAACAGCTG
28	GCGCGGCGCCCCATTGGCTC		59	GAAGGCCTTGTCACCAGGCG
28	GCGCGCCTCCGCTGCATCCT		59	GAAGCTGTGCTTTAATCTCA
28	GCGCCTGCGCCGTAACCCAG		59	GAACTTAGTCAGCTGTAAAC
28	GCGCCCGGGGCCACCATCTT		59	GAAACCTCCTGCAGCTGAAC
28	GCGACCCGCGCCTCCAGCTG		58	GTTGGAAATTAACCTGAGGC
28	GCCTCGGCCGATGGGAATAG		58	GTTCCTGCGAGAAGCAATAG
28	GCCTCCGTCGGAGATCTAAT		58	GTGTCTCTCCAGATGGATGA
28	GCCTCCGCTGGAAGAAGAAG		58	GTGTAGGCCTGGCACCGTAG
28	GCCTCCAGGAGAAGGAAATC		58	GTGGTCTCAGGGGAGATCAA
28	GCCTAAGGTTACTACCCAGT		58	GTGGCTGTACGCGTCACTTC
28	GCCGGCGCATCGCGTACTTA		58	GTGGCGGGGAACCACTCAGA
28	GCCGGCCCGGCTGATCGCTT		58	GTGGCGGCGGCTCAAGTGGG
28	GCCGCGCAGCGGGAGCTCAC		58	GTGGAGCTGATGGCGGCTCA
28	GCCCTTACACGGATTGGAGA		58	GTGGACAAGGCATTCCAATG
28	GCCCTCCTTCCCTTCCGGGA		58	GTGGAAAAGTCCACAGATGG
28	GCCCAAGGAAGATTTGAAGG		58	GTGCTCGTCTCCGACGAGGT
28	GCCATCCGAGATGCACACAC		58	GTGCTAAAGTGGACATGTTG
28	GCCATCCCAAATAAACAGTG		58	GTGAGCTCATCCCACAGCTG
28	GCCAGTAAAGTTTTGCCCTG		58	GTGACAGTAACCCTGATTCA
28	GCCAGCCAATCGGGACCCGA		58	GTCTGTAAACAGCCAATGAG
28	GCCAACAGGAAACGCGTCAC		58	GTCTGGAATACCAAACGATA
28	GCCAACAGCAAAGGACATTT		58	GTCCAGATGCAGGAGGGGAA
28	GCATTTCAAGCCATTAGCAA		58	GTCCACCTTTTTCACCCTCA
28	GCATCCTCCTCAGGACTCTA		58	GTCAGGGCGGCTGTGAGTGG
28	GCATAGCTGTAAGCTCCTCA		58	GTCAGCTTTCCAGATGAAAC
28	GCAGTCTGACAAGAGGTCTA		58	GTCAATGCGCAAGCGCGGTC
28	GCAGTCGCCATGACAAGTAA		58	GTAGAGAAGCAGGTTAGCTT
28	GCAGGAAGGATAAGGATCAA		58	GTACCTGTGGACTTAGTTCA
28	GCAGCTCAGGTGCAGAGACT		58	GTACCAGAGGCGAGACCTCG
28	GCAGCCCCACAGTGCGTCGG		58	GTAACCGGTCACCGCTTCTA
28	GCACTTCCCGCTAGTTCTGT		58	GTAACAGCCCTCAGCCACTC
28	GCACTGCAGTCATGGTCTTG		58	GTAAATGCATCAGCTGAGGC
28	GCACGCTTACCATCAAATCA		58	GGTGCATATCGACAGTCTTC
28	GCACGCGTCCTGGACCTCAT		58	GGTACAAGCTCACAGGAGAG
28	GCACGCCAGCGAAGCACTGT		58	GGTAACGCGGCTGGCTCTCT
28	GCACCTGCGCGAGCTCTCCC		58	GGTAAAATTAATATTACTGG
28	GCACCTAGTGGACAGAACGA		58	GGGTTTGCCTACAGACTGCA
28	GCACCCTCAGACATCATAAG		58	GGGCCAGCGGGACTGACTTC
28	GCACATACAGGGATCATTAG		58	GGGAAAAGGGCTCTGGACTA
28	GCACACCTGCAGCATTACCA		58	GGCTTAGAGGGGAGAGATCA
28	GCACACCTCCGGGTTACCAG		58	GGCGTCACGGAGGACGGATC
28	GCACAACAGAGGGGCCTCTC		58	GGCGCGCGGAGGGTCGCCAA
28	GCAAGAGTGCCCCACGTGGT		58	GGATCCCTCAACTACACCAA
28	GCAACATAGCAAGATAGGCA		58	GGAGGGCAGCAAAGCGGCTC
28	GCAACAGGGCTCCCCTCGTG		58	GGAGGCTGGAATGTGAAAGT
28	GCAACACTGTGTGATGTCAC		58	GGACAGGTGCCGGAACAAAC
28	GCAAAGACGAGAAACTTAAA		58	GGAAACGATCCAACCAGCGG
28	GCAAACAGGCCCGGAGCTCA		58	GGAAACGAAAGTGGCTAGAC
28	GCAAACAGGACATCTTGCAA		58	GCTCTAACTCTTGGCATCAA
28	GAGTGGCAAGATGGCGTCCC		58	GCTCCAGCTAGCATGAGGAC
28	GAGTCAACTTCAATGTCGGA		58	GCGGCTGAGACCTGCAGCAC
28	GAGGTGCGAGATCATCTCCA		58	GCGGAAGTGACGCAGGGCAG
28	GAGGGTGTATCTCCTTTCGT		58	GCGCTCAGAGAGGTACTTCC
28	GAGGCTCGCCACTGACGTCA		58	GCGCAAGTGCTTTGCTGGGA
28	GAGGCCACTGCCAGGCTCTA		58	GCGAACACTAGTCTACGCCT
28	GAGGCAAGCCAATCCAGCTA		58	GCCAGGGTGCGCAGCTGCCC
28	GAGGAGGAATACAGCACCAG		58	GCAGTCTGAGCCTTGTTCGC
28	GAGGAGGAAAAGCAAAGACG		58	GCAGGAGCCTGCGCACTTAG
28	GAGCTGCCAAAGGGTCCTGT		58	GCACACACGCACAGGCGCTC
28	GAGCCGCCAATCAAAAAGAG		58	GCAAGGTTGGTGCACGCTTA
28	GAGCCCCACCGAGCCGGCTC		58	GCAAAGCAGAGAAGCGAGAG
28	GAGCCAGAACATGACCGCGT		58	GCAAAAAGCTCTAGCTCACG
28	GAGAGCTCTGTTCTAGATTC		58	GATGATTAGCAGGGGCCGCG
28	GAGAGCAAGTCTGCACTGGA		58	GATACAAGGAGGAGTGTGGT
28	GAGAGAAACTGCCCTGGTAG		58	GAGGCGCAGGACTTTACCCT
28	GAGACAGCATAATCATCCTG		58	GAGGCACTATGATGCAACAT
28	GAGAAGATTATGCAATGGGC		58	GACTTGGCCTCCAGATTTCA
28	GAGAACTCAGAAGTACTGTA		58	GACTAGGACAACGGCGGGTG
28	GAGAACACAGACAGAAACGA		58	GACGTGGCGCTGCACGTAGG
28	GACTGATAGAGACAGAACGG		58	GACCAATGGGAGGCTTTGTC
28	GACTCACAGAAGCCATGCCT		58	GACATGCAGCAAGGTGTCCT
28	GACCTGATGGACCCTCAGAA		58	GACACTATGTCTGCACCATG
28	GACCTGAAGGAAGTCGGGGA		58	GACACCTGGCGGGGACTTTA
28	GACCTACGAACTACAACTCC		58	GAATCTCGGGAGAGTAAAGG
28	GACACTCAGTGCCACCCAAG		58	GAAGGGTGGACCATTGTCCT
28	GACAACTAAACCCATAAGGA		58	GAAGGCCAGTATGTACATAC
28	GAATGATCAAGCATAGGCCC		58	GAAAAACGAAACACCGAAAT
28	GAATCCCAGCCCGAGCAAGC		57	GTTCCGGGATGGTAGGCCAA
28	GAAGGTACAGAGGTCAATAA		57	GTGTCCTTGTGAAAACCCCG
28	GAAGGGCCCAGAAGTCAGGA		57	GTGGTATCGCGAGACGGGAG
28	GAAGCCGCTGGCTCAGAGAC		57	GTGGGGCAAGTGCTGTACCT
28	GAAGACGCGGAAGTCGCAGC		57	GTGGCTTTGTGGCTTCAGAC
28	GAAGAAGCCGGAACCCGAGA		57	GTGGCATCGCGCGTAGGTAC
28	GAACGCGCTAGGCTAGAAGG		57	GTGAGTGGCAGCCGACCTGA
28	GAACCCAGACGAGCTGTCAC		57	GTGACAGCAACAGGTCACAA
28	GAACCATCATCTTTCATGAG		57	GTGAATAAAGCAAAAGTAAC
28	GAACCAAGGTAAAGCCAACG		57	GTCTGGGAGAGGACTCCTGT
28	GAAATGAAATCAGCTGGCAG		57	GTCCTGATGCACAGCAGGCG
28	GAAAAGCTATAATATAACAG		57	GTCCCAGTACGCAAACTCCA
28	GAAAACAGGTAACATGTCAT		57	GTCAGCACCTTTTAAGGTAA
27	GTTTCTCGTTACCACTAGTC		57	GTCACTCTCCGCAGCCGCTC
27	GTTTATGTAAACTACTTTCA		57	GTCAAAGCAACAAGAAGCTA
27	GTTGGCTAGCGTGATTACGG		57	GTATTCGGCTGAAAGTTCAG
27	GTTGGCAGAAGACTCAGGGC		57	GTATTCCCGGCGGCTTAGGG
27	GTTCCCATATCCACTAGATG		57	GTAGCTCCACGGAAGATCTG
27	GTTACCCCAAACATAATCCA		57	GTAGCCTGGCTTGTCTACAT
27	GTTAACCATGGCACAACAGA		57	GTAGACGATGTACTCCTTCA
27	GTGTGCCAAACAATGGACAA		57	GTACAAAGCCTCAGTAGAGT
27	GTGTATACAGGGAAATTAGA		57	GTAAGCTGTTACCTCAGTTA
27	GTGTACTGACAGTAACCAGA		57	GTAAAAGGGCGGAAACAGAC
27	GTGGCTGGCGTGCCTCCTCC		57	GGTGGTCCAGCAGCAGGTAC
27	GTGGCGGTTAGGGAAACTAG		57	GGTCGTTGGGGCTTCCTCTC
27	GTGGCCGCAGCTGCCTGAAA		57	GGTCAGGCCGACAGCGGCTA
27	GTGGCAGCCAAGACAGACAA		57	GGTCACGGCGGCAATGAATC
27	GTGGCACAGAGCAATCGGAT		57	GGTATAGCGAGATGCTATAG
27	GTGGATATTGCTATGGAAGG		57	GGTACGCTGGGGCTTCAGTG
27	GTGGAGCAAATGGTAAAGTA		57	GGGTTCAGCCACGCTTGCTC
27	GTGGAACACACATTCCAAAA		57	GGGGATGGAGGAGCAGTCGC
27	GTGCTGCTGAGTAATCCCCG		57	GGGCGGGGCCGACCAAATCA
27	GTGCTGACTCACCATCCTTG		57	GGGCGACTTGCGTCCTGGAA
27	GTGCCTCTAAGCGACATTTA		57	GGGAGACAAGTCCGTGGCTG
27	GTGCCCAGCCAATCAGGACA		57	GGGACTTGTGATGCTCACAT
27	GTGCAGCCGGCCACCTAGCA		57	GGGAATAGGGAGATAACTCA
27	GTGAGCGCCCGCCCTTAAGG		57	GGCTGTGTGACATCAGCTCT
27	GTGAGCCCCGCCTCTGGACC		57	GGCTCTCTAGAAGCTCCTCA
27	GTGACCAGAACCCATGCCAT		57	GGCGTCTGACTCAGACTGTC
27	GTGAACCTAAAGCCAGCAAA		57	GGCGTCTCGTGGCGCGAAGC
27	GTCTGTAAACAGCCAATGAG		57	GGCGGAGGAAGGCTCAGGCG
27	GTCTGCGCAGGAGCCACCCT		57	GGCAGAGGGCTGGACGCGCA
27	GTCTCCCAGGGATTTCCGAG		57	GGAGGAGAGAACTAGAAGTC
27	GTCTCCACGCGGCTCCGCCC		57	GGACCCCTAGTCTACCACCC
27	GTCCTCTGCATCACTGTGGA		57	GCTTCCACATCCGTAGAAGG
27	GTCCTCACGAGGTTACTCTG		57	GCTGCTTATCTACTAAAAGG
27	GTCCCGCCCGGGGTCGGTAG		57	GCTGCGGCGGCGTCGATCCT
27	GTCCCGAGGCGCAGAGGCTC		57	GCTGCAGCTTGTGCGGCTAC
27	GTCCCAGGAACCAAATCGGG		57	GCTGCAGCAAGCACCACTAC
27	GTCCCAGCTGGACGCCTGCC		57	GCGCGGGAGCGTCGAGTCGG
27	GTCACTACGGCTAGGCCCTA		57	GCGCCGGGAGCTAGCTCCGG
27	GTCAACTCCGGCTGCTCGCT		57	GCGAACAGCGGTGGTGGGGG
27	GTCAACAAGCATAGAGCATA		57	GCCTTGGGAGGCACAATCAG
27	GTACTGATGGCTGTCTAATC		57	GCCTCGGTCCCTCGGACTTA
27	GTACTCTAGTGATATGTCAA		57	GCCTCACAGACACTCCTCTC
27	GTACTCATCTGGCCCAATCG		57	GCCTACGCGAGCGTCAGCGC
27	GTACCCATGAATTCCGCCTT		57	GCCAGGGGCAGTGCCTTCAC
27	GTACCAGATAATCCGACCTA		57	GCCAGCTCTAAGCTTGCCTT
27	GTAAGCCTAGGTTTGGGTCT		57	GCCAGCGAAGCGGAACCAAA
27	GTAACTCCAGGAAACAGCGA		57	GCCACTCGGCATAGCCTTAA
27	GTAACCCTTATTAGAAAAAA		57	GCCAAATCCAACCTCAAAAC
27	GGTTGGGAGGTTACTTAACG		57	GCATGGTAGAGATGATGTCA
27	GGTGCTCACTAAACTACCTT		57	GCATCATGGAAACAGGTAAT
27	GGTGCACTCTTCAAAGACCT		57	GCAGTGAGCGCGGATCAAGA
27	GGTGACCCCTAACACTGCAT		57	GCACTCATGACGCAATACGC
27	GGTCGCCGCAAGGCTTCCCG		57	GCACGAGCGTGGAGGAGCGG
27	GGTCCATTTTAGTAACACTA		57	GCAAGGTCGGAGTTGATCCG
27	GGTAGCTCCGCCACCTCTGC		57	GCAAGCAGAGCGGTAGGCTC
27	GGTAGAAAATAACTTACCCT		57	GCAACATCTCATTAGTGTGT
27	GGTACCCGAAGGCAGCAGCA		57	GATATCTGTGAGTAAGCGGT
27	GGTAATATCAGTAATAGTCA		57	GAGTGAGGTTTACAAGAGGG
27	GGTAAGGGCAATCCATGACT		57	GAGGGTCGCTTTTTAAAGGT
27	GGGTGATTGAGGGTGATTGA		57	GAGGCTCACGGGTGAGTCAC
27	GGGTACTGAACTGAAGAGAG		57	GAGGACTGCAGAGCTGTCGC
27	GGGGGTGCATCAAGTCCCAA		57	GAGCGTTGAGCGCCCAGAGG
27	GGGGCGTCCGAGAACAGTAG		57	GAGCCAAGGCGCAGGCGCTT
27	GGGGCGGAACAGCAAAGCAG		57	GAGACATAGCGCCTGAAGAG
27	GGGGCAATAATAGGTTTAAC		57	GACTTTGGTACCATCTGCAG
27	GGGGAACCAGTTAGAGGCTG		57	GACAGGTCCCATTAGTCTTA
27	GGGCTGCAGCTAGAATCAGT		57	GAATTGGACGAAAACGAGGT
27	GGGCTCGAGGCTCCTCTGAG		57	GAATGAATGTGTATGAAAAA
27	GGGCTATCAGCGACGCAATA		57	GAATCCTGGTGAATATTCAG
27	GGGCCCTGCTCCCACAGCCG		57	GAATCCACTTGAGCTCTTCC
27	GGGCCCCGACAACCAGATTG		57	GAATAAATGTTCTAGGTAGT
27	GGGCAAATGCCCACCAATCG		57	GAACGCCTGCCTAGTGGCTT
27	GGGAGCGCGGCGCACTGCCT		57	GAACCCTCAGCCAGGAGGCG
27	GGGAGCCGAATTGGAGAGTG		57	GAACCACACCAGGTATGTTC
27	GGGACGGCTAAGGACGCAAT		57	GAAACCAGAATCTCCTAGAT
27	GGGACCAGTTGGTTCCGCGA		57	GAAACAAAGGGCTGCGGCGG
27	GGGAACAGATGAAGCACATC		56	GTTTGTACACACACGGCGCG
27	GGGAAATACAGTGTTCACTC		56	GTTGGCATTGCTGTGGCTTA
27	GGGAAAGCCTGGGATGGCGA		56	GTTGAGAATCACAAACGGAC
27	GGCTTCTGGAAGGAAGGCTC		56	GTTCCAAACTCAGAGACTCA
27	GGCTTCTGAATCTTCACGAG		56	GTGTTTTTCAAGCTTAGAAT
27	GGCTGGAGAGTCTGTCTCTT		56	GTGTCTATGTGAGTAGACTG
27	GGCTCTCTAGAAGCTCCTCA		56	GTGTCGCGAGATAGCGAAAG
27	GGCTCCGTCATCAACAAACA		56	GTGGTTGGGTACAGGAAAAC
27	GGCTCACACACGTATCGCCA		56	GTGGTCTGAAGCTCAATCTC
27	GGCGGGGCCTGTCCCAATCA		56	GTGGTCGTAACCCAAGGCAA
27	GGCGGGCGGCCCAGTACTCC		56	GTGGTCGGAATTCAAACACA
27	GGCGCCCGCGCATTCCTTCG		56	GTGGGGTTCCCCTAAGGGAA
27	GGCGCCACGCAGGCCAGATA		56	GTGGGCGGAGCTTCGAAGTG
27	GGCGCAATACATGGCTGTTG		56	GTGGCTCTCGTGTCACTATT
27	GGCGAGGCTCCGAGCCTCCT		56	GTGGCGGAAGTAGCTCGCTC
27	GGCCTGCCCTATAAAATCCG		56	GTGGCCGGAACGTCTCTCTT
27	GGCCGCGCCTCAAATCTAAT		56	GTGGCCATCGGTCATGGAGA
27	GGCCGCAAGTTCACACCGTA		56	GTGGAAGGTTGGGTTTCCAG
27	GGCCCTCCCCATAGACTCCC		56	GTGCAGTGGCCAGAACCAGG
27	GGCCCAGCGCCAAAAGAACA		56	GTGAGTTCCAGCTACGTGTA
27	GGCCACGATCACGATCGGGG		56	GTGAGGCAGTATAGGAAAGA
27	GGCCACCGCTCCAGGCCTGT		56	GTGAGGAAAGCGTCATTCAG
27	GGCCAAGCTCCGGCCGGGAG		56	GTGACAGGAGGGTGGTCACG
27	GGCAGTCATGAGCTTTTCAT		56	GTCTGAAGACCCCACGGTGA
27	GGCAGGGGATCAATAGCATC		56	GTCTGAAAGCCTAGAGGCGA
27	GGCAGGACATGCAAAGTGGG		56	GTCCCACTCGGCTCCTCTTA
27	GGCAGCTTCTGAGAATCGGA		56	GTCCATAGGTCAAGCTTAAA
27	GGCAGCCCTGAGGTGAAGGG		56	GTCCAGGATGTGGAGTGGAC
27	GGCAGCCAATGGGAGCAAAA		56	GTCAAAAGGTGCTTTTCCTT
27	GGCAGCACCGGAATGTCCCC		56	GTAGGTGGCTCCAAATTTGT
27	GGCACCGGGGAGTTTCTAGC		56	GTAGGAGGGCAGTTGCCCTC
27	GGCACCGCCCAGCTCCACTA		56	GTAGCTACGAGGTGGTTGGT
27	GGCACCCTCGGACCTGCCTG		56	GTAGCCCCAGGGGCTTGTAG
27	GGCACAAGGCAGCCAGATCT		56	GTAGAGATCCGACTTTCCCA
27	GGATCGGGAGTCCACAGCCC		56	GTACTCTGGGCGGTTTGCTC
27	GGATAGTCCCACTTTCCCCC		56	GTACAGGTGAGCAGCATGGC
27	GGAGTGGGAGATAAGGCTCA		56	GTAAAGCCATGTTTCCAAGG
27	GGAGCGCCGCGCAGCCCCTG		56	GGTGGCCATCTTCACCAAAA
27	GGAGCCTCCGGTGCCAGTCG		56	GGTGGAGGCGGGAGATGCTC
27	GGAGCCGCGCTAGGACTCAG		56	GGTCACGGAGCCCTGAGGGA
27	GGAGATGCTCCCATGCTATC		56	GGTAGTGTTTCTCACAAGTG
27	GGACTGAGGTCAACTGACGT		56	GGTAGTAACACATAGGTCTT
27	GGACTGAGAACTCAGGCCGA		56	GGTACCGAGGGCTCAACATT
27	GGACTCCAGAAAAGCAACAG		56	GGTAACAGCTGCCTTCCTCA
27	GGACCGCGATCACCGGAGAA		56	GGGTGCCTCAACTCAGAACT
27	GGACACGGGAAGGGTCGGGG		56	GGGGTCTGGGCTATATCCCA
27	GGACAATCCCAGGAGTGACA		56	GGGGCGGGGAGCCCCTTGGA
27	GGAATCCGGAGCAGGCGACA		56	GGGGCGGAAGAAGCTCATGA
27	GGAAGGCACACTGCTCAAAA		56	GGGGCAATCGCAAGCCCGAT
27	GGAAGCGACAATTACTTCTA		56	GGGGAGAGGAACCAGATCTA
27	GGAAGCAAGATAACAGTCCA		56	GGGGACCAGGCGGGACTTAC
27	GGAACTGCCGGGACCAGCGC		56	GGGGAAGTTAACTTCCATTC
27	GGAACGTGTTACGTTATCCC		56	GGGCTCTGCAGCAGCTGATG
27	GGAAATGGACACACATTACC		56	GGGCCGAGGCGGCAACAATT
27	GGAAATGCTCCAATCCCGGA		56	GGGCCAGCAGAGCGGACCTA
27	GGAAAGGCGTCACGAGACTT		56	GGGCAAACTGCGTTTGATGA
27	GGAAACGTTAGACGACGCTC		56	GGGAACCATGGGATACAGCG
27	GGAAAATACATAGCTAGTCC		56	GGGAACCACAGGTGGCCCAT
27	GCTTCCTTTAGCAGATTCAG		56	GGCTTCTGAATCTTCACGAG
27	GCTTAGGTCAAGTCGCATGT		56	GGCTCAAAAGCTTGTCTCAA
27	GCTGCTGCACAAGTCTGCGC		56	GGCGGCTCTGGCGGCTCCTA
27	GCTGCCGCTTCCTGGCTGGA		56	GGCGGCGCCTACAAAGCCTC
27	GCTCTGGCACCCAGGTACTG		56	GGCGGCAGCAGCGGAGGAGT
27	GCTCTCCCGCAGGGCACTTC		56	GGCGCTGCCTGAGGCGGCGA
27	GCTCCTGCGACCGGGCTCCG		56	GGCCTTAAAAAGTCTACTAC
27	GCTCAGGCTAGGAAGGAACA		56	GGCCTCACGAGGTGATGCTT
27	GCTCACGGCGCAGTTTCTTT		56	GGCCCCTGGGGTTGCCTGGT
27	GCTAACTAGTCCTTTGGGAT		56	GGCCAAGAACACCTGTCACA
27	GCTAACCATCAATTCTTCAA		56	GGCAGCGAGCGGCTGGGCTC
27	GCGTGTCGAGCCTGAGGGAG		56	GGCAGATTAAAACGCTCTGA
27	GCGTATATTCCGCCCCGGCA		56	GGCAGATGAAGCAGAGGTAC
27	GCGGGGCCACCGACACTCGC		56	GGCAGAGCTCATAAACTGAG
27	GCGGCTCTCGGGTGAAACGA		56	GGCACAGAAGGGATTACCAG
27	GCGGCCCTCGAAGCGACGTG		56	GGCAAACAAAACTGCGTTTT
27	GCGCTTGCGCAGGAAGTCTG		56	GGATGCCTAGTGAATTGGCA
27	GCGCTCGCACGCCTGCGCCC		56	GGATCTCTGAGAAACATGAA
27	GCGCGCTCGCGGGTCACCCT		56	GGATAATAGCTTATCTCATA
27	GCGCCGCGCGAACGTGTAGT		56	GGAGGAAGGCAGCCGTGTTG
27	GCGCCCTGTGTGCCGCTCTG		56	GGAGACAAAGAGATTGTCAC
27	GCGCCCGGGGCGCAGTTCCC		56	GGACCGAAGCTCAAACGTTT
27	GCGCCCCCGCACGGGGTAGA		56	GGAACTGCGTCTCGCAGCTG
27	GCGCCCAGCGCTGACTTCAT		56	GCTTGGGAATCACAAGTCCT
27	GCCTGCCGAGGACGCAAGAC		56	GCTTCCTTCGGTGGCAGCGG
27	GCCTCGGTCCCTCGGACTTA		56	GCTGAAGCCCAAGATTTGGA
27	GCCTCCCTCTTTTTCCGCCA		56	GCTCCACAGGAAGGCACTTG
27	GCCTCCAGCAGCAAAACGTT		56	GCTACGATGCTCTGCAGCGG
27	GCCGGGCGCAGCCTCACCGC		56	GCTAATGTTTGTAACTCTTG
27	GCCGCCCCTTCCAGGCGCGC		56	GCGTGCCTCAAGGTACTGCA
27	GCCGACGGACGAGACTGACC		56	GCGGCGGCAGCGGCAAGCTT
27	GCCCTGGTGGTCTGTAGCAA		56	GCGGCAACGAAGGGCGTAGC
27	GCCCTGAAGGCGGTCTTCTG		56	GCGCCTGAGCCTCTACGAGA
27	GCCCTCAGCCTAGTCTCCAA		56	GCGCCGGAACCCTGGGTCCG
27	GCCCGTGTCCGCGGCGTAAA		56	GCGAAGGCGCGCCACTTCAT
27	GCCCGCGCGGAGCACGGTCT		56	GCCTCCAAGGCCGTCTCTTA
27	GCCCCTAGGCGCACAACGGA		56	GCCTACGGGCGGCGACGCTC
27	GCCCCAGAACGCAGCTTCCG		56	GCCGCTGCCGCGTGCGCGTG
27	GCCCAGCCCGGGTCACAAAG		56	GCAGTCACAATTAAACATAG
27	GCCATTCATGAGGATTTCCA		56	GCAGCTGGGAGGCCCACGTT
27	GCCAGTGCACAGCAACCAAT		56	GCAGCGAGTAGGAGAGAGGT
27	GCCAGCGGAAACCCGAGGCA		56	GCAGAGAGCGGCGCGAGGTG
27	GCCAGCCCGCGGGAGCTCTT		56	GCACCATGCGGCATTACGAT
27	GCCAGAGGCGGCGACTGAAA		56	GCACAGGTGGCGGTAGACGG
27	GCCACGCGCGCCCAGACAGG		56	GCAAGGGCACAGCATAGCTC
27	GCCACCCTCTCCTCTAGGAT		56	GCAAAGGCGGAAGTCGGCTG
27	GCCACAACCACAAGCTAAAG		56	GATTGACCCAAGTGTGTAAG
27	GCCAAGCGAGCATAGCTCAT		56	GATTCCCGACGCATGAGGTC
27	GCATTTATCAAAGGTCAACA		56	GATTAAAACTTGTGGACCTA
27	GCATGCGTAGCAGCCGGCAG		56	GATGGGAGGATGACGTATGC
27	GCATGCCCAACTGGTCACAT		56	GATGGAGCGGGTTTGAGTGG
27	GCATGCCACAGGGGATTTCA		56	GATGGACTTAGCACCAGACA
27	GCATGAGCCTTGCCTTACCC		56	GATGAGGCGGCTTTGAAAGC
27	GCATCATGGGGAGTCTTGGA		56	GATCTCAATATGTTGAAATT
27	GCAGTTGAGGTTGTAAAACA		56	GATAGATTGAAAGTAACAAC
27	GCAGTTCTTTGAATGTCACT		56	GAGTACATGACTATTTGAGG
27	GCAGGTGGATTTACTGTACA		56	GAGGAGCAGCAGGCTCGCTC
27	GCAGGGCTTTGTCGCAGCGG		56	GAGCCTAGAAACAACCTCCA
27	GCAGGCGGCCAGCTTCGGCC		56	GAGCAGAGGTGAGAACACCG
27	GCAGCTCAGAGCTTCCGCCC		56	GAGCACTCTGCTCTAATCTG
27	GCAGCGCCATGGTATTCCAA		56	GAGCACATACAATTCTGTCT
27	GCAGCGCAGCGCGGGGAGAG		56	GAGAGAGGCCACACAGGAGT
27	GCAGCCGGAGGGCATGGACC		56	GAGACGGTAAAACTTAGCTT
27	GCACTTCTGGTGACCCAAAA		56	GAGACGAGTCTCAGTGTCTA
27	GCACTCGGCACTCCCCCTGA		56	GAGAACAAGAAATAGGCGTG
27	GCACGCCTGCATCTAGGTCT		56	GACTCTGGGCGGCACCCGAG
27	GCACGCCACGGGAAATGCCA		56	GAATGAAAACAAGGGAAGCG
27	GCACCGCCCAGGCAGTACTT		56	GAAGGCAACTTCACCATCGA
27	GCACCCGCGACGCCGACGCA		56	GAAGCTCCTAGCAGCGTGCC
27	GCAAGGGGATGTGGTCACTG		56	GAAGATGCCTGTGGTGAGTC
27	GCAAGGGCACCGGCTGTCTC		56	GAAGACTACCTGTAGCTCTG
27	GCAAGCAGCACCGTGATCTG		56	GAACTAGGTGTTGTGTACAT
27	GCAAATTTTGAATTCACCTA		56	GAAAGTAGTAACAATTGTAA
27	GCAAAGAAGTGGGACCTGGG		56	GAAACTAGAGGTCATGGGTG
27	GCAAAACAGGCAAAAAGTCA		56	GAAACAACATAGCTACTGAA
27	GATCCCTAGAAATGGGGTGT		55	GTTTTTCTAGAACTCTACGA
27	GATCAAGCATCACTTCCCCA		55	GTTTGTGTTTGCACCCAGAA
27	GATAATAATCTCTAACCTCA		55	GTTTCAGGATTAGCTCTCAT
27	GATAAGACTGGTTCTATTCC		55	GTTGGCTTAAGGCTTTTCAA
27	GAGTTGAGTAAAAGTTTGGG		55	GTTGGAGAAAGTCAAGACAG
27	GAGTGAAAGCAAACTTTCTG		55	GTTGCGGAGTCACCCGAGAG
27	GAGTAACTTCCGGCACTGAA		55	GTTCTCTAGGTAAACCTCTG
27	GAGGTCCAAGACATCTGCGG		55	GTTCCAGCTGACGATCTCTT
27	GAGGGAACGGTGCACATCAG		55	GTTCAAGCTCTTGTTACATT
27	GAGGCTCCAGCAAGAGAAAC		55	GTGTGTGCGGGTAGGAGTGT
27	GAGGCGGCTTCCGGTTTCCC		55	GTGTGCCAAACCCATTCTCA
27	GAGGCCTCGCTTGGGACCAT		55	GTGTCTGCAGACGGGCTCTA
27	GAGGCCAAATGGTACTGCGA		55	GTGTCTATGGACAGAACGTC
27	GAGGCAGCTTCCTTCATGAT		55	GTGTCGCTGTTGGTTGCTAG
27	GAGGATAAAAGCAGTCAAAC		55	GTGGTTGCGAGATCGGAGAA
27	GAGGAGGCGACCGAGAGCAG		55	GTGGTGCGCTTGAGAAGCGA
27	GAGGAAACCGGAAGTAGCGT		55	GTGGTCTTAAAACAGAATGT
27	GAGCCCCTCAGAGTCACTTC		55	GTGGTACACATAAACGAAAG
27	GAGCCCACTCAGATCCCCAG		55	GTGGGCTGCGGACTGAGTGC
27	GAGCACGGAACCCAGCCTCG		55	GTGGGCTCTTTCACTAGTAA
27	GAGCACCGAAACAGAGTGAT		55	GTGGGCGTCCAGGCTGTCCA
27	GAGCAAGCCCGGAGGGGACA		55	GTGGGAGCGGAGGTGCGGAT
27	GAGCAACTTGTGGGTTCTAG		55	GTGGGAAAACCGCACGAGAA
27	GAGCAACCAGCCAGCCCATC		55	GTGGCTTGAGCTTTTCATCC
27	GAGCAAAATGGCTATTTCTG		55	GTGGCTGCTCGGGGCACTAC
27	GAGATAAGCTACAAGGAAAG		55	GTGGCTCTTTGAAATCAGGT
27	GAGAGGGATTGAACCCCTGG		55	GTGGCTACCGGAAAGAGCGC
27	GAGAGCTGATGTAACCTCAG		55	GTGGCGGAACAGCGCGCGAG
27	GAGAGCGCCTGCGCAGTTAA		55	GTGGCCTTCATGTACACTCT
27	GAGACGCTGGAGCGCGGCGT		55	GTGGCAGTAACAACGAAAAC
27	GAGACCAGCATAGATGATCA		55	GTGGATCCCTGTTTCATAAC
27	GAGACAGTACTACATCCAAG		55	GTGGACATAGCGTCTAGGTG
27	GAGAAGTTGCCAAGCATCAA		55	GTGCCAGCTGGCCTCAGGCG
27	GAGAAGGCCCTCACCTCACA		55	GTGACGGAAGCAGCGGAAGG
27	GAGAACCAGAGCATAGGGCC		55	GTCTTCAGATACTTCCTTCA
27	GACTTCGCAGGTTACGTCAG		55	GTCTGATGCCATTACCGTGT
27	GACTGGGCGACTGTTACTGA		55	GTCTCCTAGCAACCAAGCGG
27	GACTGAGTCACAAAGCTGTT		55	GTCGGGCTGTGGGCAACCCT
27	GACTGAAGACGCTTGGGGAA		55	GTCCCCAAACTTGCACTCTG
27	GACTCCAGGCGAGCGTGCGT		55	GTCCAGGGAGCGAATTGCTC
27	GACTACGGGACTCCTCCGAC		55	GTCAGCGTCAGAGACACGTA
27	GACGTTAAAAAGTAACGTGC		55	GTCACATGGGCGAGAGAAGG
27	GACGGCGCGGGAAGCTCCAA		55	GTCACAAAGAACCTTCTCAC
27	GACGCCCAGAGACGATTCTC		55	GTCAATAACTTCATGTTAGC
27	GACGAGGTCTCGGTAGGAGA		55	GTCAAACTCAAAAACCAGAC
27	GACGAACAGTCAGATGGAGA		55	GTAGCCTTTTTGCTGAATGG
27	GACCTCAGTGTCCCCTGGGT		55	GTAGCAACCACCATGACCTT
27	GACCCGGCTGGGTAGGTCGG		55	GTAGCAACATAATTCTATCA
27	GACCCATGAGGGAAATCTTG		55	GTAGACTCTTCACTGGGAAT
27	GACCCAGAAGGGACCGGAAA		55	GTACCAACTAGGTTACCCTT
27	GACCAGGCTAGGTCAGGGCT		55	GTACAATAGCTCCCCAATTA
27	GACCAGAAGCAAAACCATAG		55	GTAATTCAACCCAAACTGGT
27	GACATTAACTGACTACTAGA		55	GTAAACACCCGTGAGCGGGA
27	GACAGACCAAAGGCCAGCGG		55	GGTTCCAGATGAAACGATAC
27	GACACACTCAGTAGAGTGAT		55	GGTGTTTCGCTTCACATCAC
27	GAATTCCTCTGAATAGAGAG		55	GGTGGCTTTGCTGACAAAAC
27	GAATTCCCGAGACACAGAGC		55	GGTCCAAGCGTGAGGGGAGA
27	GAATGAGCGCCGAGGAACCG		55	GGTACCAAATGTGGTAGGAG
27	GAATCTGACTTTGTCAGGGT		55	GGTAAGTCAAGATTCGTAGA
27	GAATCCCCTGGATTATGGCA		55	GGTAACGAGCGATGAGCAGA
27	GAATCACTGAAGATCGGCGA		55	GGTAACCCAGAGACTCTAAT
27	GAAGGCTGTCGGTGTGGCCA		55	GGTAACAGCGCAGAAGTGCA
27	GAAGCCCAGGACAACAGCAT		55	GGGTTCCGGAAGTATCTTCC
27	GAACGGCTGCGTGACCGGTG		55	GGGTGGTGCCAGCCAATATT
27	GAACCAAAATAGGTCTGCGA		55	GGGGCTGTTAGCTCTTGCTG
27	GAAATAAGGATAAGAGACCA		55	GGGGCTGTGTGAAAGACAGC
27	GAAAGTTTTCGTGAGGAAAG		55	GGGGCTGGCGCCGACATTCC
27	GAAAGGGAGACTCGGGATCC		55	GGGGCCGAGCCCTAGGTGAA
27	GAAAGGCGAGGATTCGGGAC		55	GGGGAGGAGTGCGGAACGCC
27	GAAACGGTAGGGAGCCAGAA		55	GGGCTTAGAGAATAAGCCCC
27	GAAACAAGGAAGGAGTCAGG		55	GGGCTCTGCAGAGTAATCCT
27	GAAAAGGCACGCAAGGGTGC		55	GGGCTAACATTCTAGCTCAG
27	GAAAACGGGGAGGGCGCAGA		55	GGGCGCGCCACGCACTGCGC
26	GTTTTCAAAGAATGACCAAG		55	GGGCAGCGCGGGGCCCCGAC
26	GTTTGGACTTCAGATGAGAA		55	GGGAGTGCTCGAGAACAGAT
26	GTTTCACTAGGGCTAAAGCA		55	GGGAGTGAATAGATGCAAGA
26	GTTCGGCAACGCTCAGTAAG		55	GGGAGGAAGTAGTTCCTCCG
26	GTTATGGGAACAGTTGCAGT		55	GGGAGACAGGGCGTTCCCTA
26	GTTAATCTCTCTGAGACCCA		55	GGGACTGCGGCCAGAGACGG
26	GTGTTATCAAATACATGTTC		55	GGGACAGCACCGGTTCCGAA
26	GTGTGTGAAGAAGCAGCTCA		55	GGGAAGAGGTATCACCGAGC
26	GTGTCCGCATGCCAGAGTGA		55	GGGAAAACGCCTGACCGTTA
26	GTGTCCAGACAGCCCCCGCG		55	GGCTTAAGCTCCGTTCTGGC
26	GTGTCACTGAAAGTCAGGAC		55	GGCTGTACATGTACATACCA
26	GTGTACCAAGCATCACCTGT		55	GGCTCTGTGTAAACAGTAGA
26	GTGTAAAAATACAGCATAGA		55	GGCTACTGTAAACCGTAAGT
26	GTGGTCCGTGACAAGGGTGT		55	GGCGGCAAGTGACTGCTTAT
26	GTGGTCCCCTTCATCCACGA		55	GGCGCAGTGGAACCCCTGCT
26	GTGGGGAGGTCTTGTCCCTA		55	GGCGAGGTATGGTGAAGCTC
26	GTGGGACACTAGGACTCTAA		55	GGATCGGAGCTCAGTAACCA
26	GTGGCTCCGGAAACAGCCGA		55	GGATCCCAGAATCCGAGATG
26	GTGGCGGCGCCGAACAAGGA		55	GGATACCCATCCACCGACTC
26	GTGGAAAAGCGTTACTTGTT		55	GGAGTTGGACCCAGGTTGTA
26	GTGCTTGGGTAAAATCTAAG		55	GGAGTGCGAGAGTCGCAGTT
26	GTGCTTCCTGTGTGTGTTGA		55	GGAGGTTTAGAATCTCTCTG
26	GTGCTCCCTCAGCAACACAC		55	GGAGCTGTGCTATGCGGCGG
26	GTGCTACTAGCGACAGGGTT		55	GGAGCCCAGAGGCTGATCTG
26	GTGCGGCCGCAGCCGTCCAG		55	GGAGAGCTGGCGCCTTAAAG
26	GTGCGCGTGCGCGGCTCCAG		55	GGACCTCTAAACACCGGGCG
26	GTGCGCACCCGGAAACTCCA		55	GGACAACAAGGCTCGCAGTG
26	GTGCCGAAAAGATTTGTCTG		55	GGAATCAGAGAGCTCGTCCA
26	GTGCCCACAGGTCTCGTTGG		55	GGAAGTGGGAGGACTCAGAA
26	GTGCCAGGCCACTGATTAAG		55	GGAAGCTACAGGTGGAAGCG
26	GTGCAGGACAAGCACTCCAC		55	GCTTCTTTCCATAGGTTCAT
26	GTGCAGGAACTTGACAGCTA		55	GCTGGTGAAAAAGTAAAAGG
26	GTGAGAATCGCAAGCCAGAA		55	GCTGGGGTATGCCTCGCTTC
26	GTGACTCTATGGTTCAGAAT		55	GCTGCAGGATGCACCTCGGT
26	GTGACGCAACCCAGGGGCAA		55	GCTATAAACCAGACAGGCAG
26	GTGACATCTCTGAATTATGG		55	GCTAGCGCTGCAAACAAGGG
26	GTGACAACGAGCATAAAGAA		55	GCTACAGTCAGTAGAATCCA
26	GTGAAGCCACACATAGGTGT		55	GCTAACAAGGTAGCAATCAT
26	GTGAACACGAAAGAAATAAC		55	GCTAAAGTGGAGCAACAGGG
26	GTCTGCTCGGTCTGCGCGGA		55	GCGTGTCAGAGGCCACGGGC
26	GTCTCCGCCTCGCACCCAGT		55	GCGGTTGCGGCAACCCGAGG
26	GTCTATTAAGTGACAATCCC		55	GCGGTGGTGCACTCTCCGGC
26	GTCGCCTATAAGAGCAGCCT		55	GCGGGCGCGGTGTGGGGACC
26	GTCGCCGCGAGGAACCCGGG		55	GCGGGCCGCGGATGACGTCA
26	GTCCTGGACCGAACCTTCAA		55	GCGGGAGCGCGCGGGCACAA
26	GTCCTCCGAGGACCCTGTGT		55	GCGGGAGACTACGCGAGACG
26	GTCCGTCAGCACTCGGGCAA		55	GCGGACTCCTCTTAAGACGC
26	GTCCGTATAGAGGCACTACG		55	GCGGAAGGCCAGTTCATGTT
26	GTCCGTACCCTCATCCAAAA		55	GCGCGTGTGCGCCGCAGATA
26	GTCCGCTCCAATCCAGGCGC		55	GCGCGGGGTGCAGAGCGCAA
26	GTCCGCCCTACGCCTCTCCC		55	GCGAAGCGGAAGACGCGGAT
26	GTCCCTGCTTCATTCGGCTC		55	GCCTGCGGGACACCTGAGCG
26	GTCCATGATGCTCCTAGATC		55	GCCTGCAGACGGCTACCCTT
26	GTCCATCAATCGAGAACGAG		55	GCCTCCGCAAGCATCTGTCA
26	GTCATCACCCATCAGTATGA		55	GCCGCGGAGCAGGCTCTTAA
26	GTCAGGCATTTGACGGCTTA		55	GCCGAAGCCGGCGCGCAAAC
26	GTCACCACCGACTTCCTGTA		55	GCCCAGGCCATTAGCCTTAT
26	GTCAAGCCTCAGCTGACGCA		55	GCCAGCGGCGTGCGTCACCA
26	GTCAAAGCAGGCGACGGGAC		55	GCCAGCGCGCCAAGGGTTAA
26	GTATTTCATCGGCTGTTGCT		55	GCCAGCGCAGCCAACCACTA
26	GTATTGGGGAACAGCCGAGA		55	GCCAGAGCGCCCCGCGACTC
26	GTATGCCGATGTAAAATCTG		55	GCCAGAAGCGACACTCACGC
26	GTATCATAATTCAACCTTAA		55	GCATTTGCAGCAACACCTCA
26	GTATCAGCCCACAGCTCCAA		55	GCAGGTGGAGACAGCTTATT
26	GTATATAGGAAGGTAGCCCA		55	GCAGGCGGAACGCCTAAGTC
26	GTATAGCCACTTCAAAGGCC		55	GCAGCTGCGATCCCTCGCCT
26	GTAGGATTGTGAAACACCCT		55	GCAGCCATGCCCACAACAGA
26	GTAGGACTATACATCCCAGA		55	GCAGCAGAGCGCAAAGTTGA
26	GTAGCCTACCATATCATGAC		55	GCACCTCCGGCAGCCGACTC
26	GTAGATCATGGGACCATTCA		55	GCACAGATTGTCATTCTTCA
26	GTACTGCCCATCATAGTCCA		55	GCACAAGTGACAATGCTCTT
26	GTACTCATCAGTCATTCCTG		55	GCAAGGCTGGTCGAAGGCTC
26	GTACTAGAAGTAGATGAGCG		55	GCAACTACGCAGAGCGGGTT
26	GTACCAGGCTCCCTGCGGAG		55	GCAACGCGGGAGTTAAGTTT
26	GTACAGCTGGAGAACCAAGA		55	GATGGCTTCCCAAACTAGGT
26	GTACACGCATATCTAAAAGC		55	GATAGCTGCGCGGTAGCTAG
26	GTAATGCTTGCCAGGGTCCA		55	GATACATACCAGTTTAATAA
26	GTAAGGCTGGCAAGTCCCCA		55	GATAATCTGTAACAGATGAG
26	GTAAGGCAGAAACGTTCTGT		55	GAGTTTAAGTGGCTCTTTTC
26	GTAACTGAAACGAAAAGGAC		55	GAGTCCATGCACGGTGGTGA
26	GTAACCCGCAGATCCACTAT		55	GAGTATGGCAGTGCCAACAT
26	GTAACAACAGTCCCAAGATA		55	GAGTACATACAGCTTCGCTG
26	GTAAAGACCTAGCCTCAGAA		55	GAGGTGGGACTTAAATCCTA
26	GTAAAACCTGATCACCGCAG		55	GAGGGGTCCTAAGTATAAAA
26	GGTTAGGTTTGGGAATAGAA		55	GAGGGCTCAACATTTGGAAT
26	GGTTAGGATCAAGTCAAGGC		55	GAGGGCGGAGAGCGGAATCT
26	GGTGGAGGCGGGAGATGCTC		55	GAGGCTAGAGCCACACAGCA
26	GGTGCGCAGAAAGCGTCCCG		55	GAGGCAAGGCCAAGTGGCCA
26	GGTGCCCCTAACAACTTCGG		55	GAGGAGGATCAGCGGTGTGA
26	GGTGCAGCAGGGCACCCCCG		55	GAGCTTGCTAGGAAGCGGCG
26	GGTGATGGACCGTAGGAAGA		55	GAGCACGTGGTGCCCCGTGC
26	GGTGATGCGAATTTGCACTC		55	GAGCACGACTCCCTTAACTC
26	GGTGAAGTCAAAGATTGAAG		55	GAGAGGAAGCGGCTGTCACT
26	GGTGAAGGGCACACGCCTTG		55	GAGAGCGGAACGCAGAGCGC
26	GGTCGCGCGAAGGTTCAGCA		55	GAGACGGCGCCGCATGAAGC
26	GGTCCAGACCCTGAATCCTC		55	GAGAACTAGCGGGTCGAGCG
26	GGTCAGTTAACAGTAGGCAA		55	GACTGTCACCGGAGCGGCAA
26	GGTATTCCGCGCACCAAAGA		55	GACTCTCTGCAAACAGTGAT
26	GGTACCAATTCCCTAAACCA		55	GACTCAGAATCTGAGGGATG
26	GGTACCAAATGTGGTAGGAG		55	GACGGTTGATGGAAATAGAT
26	GGTACATGCAAACAGGTCAC		55	GACGCGGAGCGCGAAGAAAG
26	GGTAAGGGAGGATTCCTTTA		55	GACGAGTAGGGCTGACGAGC
26	GGGTGGGCGTAGTCATTCGG		55	GACCTTCAGCGCAAAGCTGA
26	GGGTGCCAGCTGGGCCTGAC		55	GACAGGTGGTAGACAGACCC
26	GGGGTTGGCCGTGCACCTAG		55	GACAGACCTGCAAATAGCTA
26	GGGGGCTCCGATCACCTCCT		55	GACAAGGCACGTCCGAGACA
26	GGGGCTGATGACATAAAAAC		55	GACAAGAAATGTCACAAGGT
26	GGGGCCGCGCTCCATCGGGG		55	GACAAAGGAAGCGCTCTGCA
26	GGGGCCCAAAACGAACTCTC		55	GACAAACCTGAGTAACATAC
26	GGGGACGCGGGCCTCGCGTC		55	GAATTCTTTTGAGTTCCTAT
26	GGGCGGGGCGCCAACAGCTC		55	GAATATATGGCTCTTCACAA
26	GGGCGGGAGCCTAAGACTCT		55	GAATAAGGATGTGTTGGCTT
26	GGGCCGGGGTCCGAGACAGA		55	GAAGTTGCCAGGCAACGCCC
26	GGGCCCTTATATTCCAGATT		55	GAAGTCCCCAGGAAGCGTTA
26	GGGCCCCTAACCCAAAAGAT		55	GAAGCTGGGCGTCAACGATT
26	GGGCCCACTCAGTATTTCCA		55	GAAGCGGGCTCTCAAAGCCG
26	GGGCCATAAGGTAATCATCA		55	GAAGAGGCATTTAACACAAC
26	GGGCAGTGTTAGCACAGACG		55	GAAGAAAGGGAAGAAGCGGA
26	GGGCAAGGGATGCTCCCCGA		55	GAACTCGGCTCATAGGATCT
26	GGGATCTCTGGGAATCTGTC		55	GAACGCAAGCAACAACCAAT
26	GGGATCCAGCTCTTTCTTGA		55	GAACAAACTTAACTGCTGTC
26	GGGATCCACACCGCGGAAGA		55	GAAACTTTTTCAACAAGATT
26	GGGAGGTCTCAGAACCAGTG		55	GAAACTCCAGGCTGTATCCC
26	GGGAGGCCCTAGAACAACTG		55	GAAAATGCCTGTCAGGCATT
26	GGGACTGAGATTGGCCCGAT		55	GAAAACTGTTGATACTTAGC
26	GGGACTAGCTGGATATTTCC		55	GAAAACTGAAAACCCTGATG
26	GGGACCCCAGAGCGCTTCGG		55	GAAAACCAACAGTTCAGTTA
26	GGGAATCGACGCTGCGTCAG		55	GAAAAACTAAAGAACTCTTC
26	GGGAAGGCTTTCACTTCCTG		54	GTTTGTAACAAGCGAAGTGC
26	GGGAAACAGCTCAAGGAGGA		54	GTTGGTCAAAAAGGGGAGTT
26	GGCTGTAAGAGTAGGTCACG		54	GTTGGCAACTGCTGCGGTTT
26	GGCTGCCTGTCTTCAGACCT		54	GTTCTGAAATAGTTGTATAT
26	GGCTCTCAGGATATGACCAA		54	GTTCAAGCAGGAGTCCACGG
26	GGCTCCACGGTCAGCACACA		54	GTTAGGAGGAAGGCGGTCAT
26	GGCTCAAAAGCTTGTCTCAA		54	GTTACTGACTAAATCTAGCT
26	GGCTAGGGAGGGCGTGTGGA		54	GTGTGTTTGATCAATCCTGG
26	GGCTAGATGGAGAATCTAGA		54	GTGTCAGGGACAAACACATC
26	GGCGGCTGCCAGAGTCTCAG		54	GTGGTTCTGAAGCAGTTAGA
26	GGCGGCCCCTCGGGCACTTC		54	GTGGTGCAGCTGCGCCGCAA
26	GGCGCGGAGCGGAAAAGAGG		54	GTGGTCTATCACTGTCTTCA
26	GGCGCCGTGATGACGTCAGT		54	GTGGTCCAGGCACCAGGGGT
26	GGCGCCGCGCTGCCGAGGCA		54	GTGGGTTGCAGCGCACTAGA
26	GGCGCCGCAGCCAATAGCGC		54	GTGGGTAGGCACACAAGATC
26	GGCGCCGAGGCGACGGAGAC		54	GTGGGCGGAAGACCCTGGGC
26	GGCGCCCGCTGTCGTAACCA		54	GTGGGAGAGAAAAGCTCTAG
26	GGCGCACTCCAAATTATCGC		54	GTGGCTTCCGAAGCCCAAGC
26	GGCGACGAGCCAATGGGTCG		54	GTGGCTGGACCAACTCCCAG
26	GGCCTCCTTGCCAAAATAAG		54	GTGGCGGCTGCCTCTGCGAA
26	GGCCTCAAGTCCACTACCAG		54	GTGGCGCTCTGGTCCTTTAA
26	GGCCGGCTACCGTGCATGAG		54	GTGGCGATTCACACGGGGAG
26	GGCCCTGCCGCAGACAGCAA		54	GTGGCAGGTGGCTCAGTGAT
26	GGCCCGCCTCATTGGCTCTC		54	GTGGCAGGGTTTACTGGGAT
26	GGCCCACCGCGCAGAGCTCA		54	GTGGAGGGAAGTTTCATCGG
26	GGCCAGCCTCGGTCCAATAA		54	GTGGAGCACAGGGAATTGGG
26	GGCCACATGGCTCCGGGATC		54	GTGGACGCTCACAAAAGCGC
26	GGCCAACGCTGCCACACCCC		54	GTGGACAGCTGGAAGCGCTT
26	GGCAGGCTGGGATGACCCGA		54	GTGGAACTTAGGGGAGTGTG
26	GGCAGCCGGAACGTGACGCA		54	GTGCGCGAGGACCCCGATGG
26	GGCAGCCCTGGCAGCTTCGA		54	GTGCGCCGCAGTGGCTCGGC
26	GGCAGCCACCCCTAGACTGG		54	GTGCCCAGCCAATCAGGACA
26	GGCACTTCCCGGGGAAGAGG		54	GTGCAGTTGAAGGATCAGGG
26	GGCACGCGGACCCCAAGTCG		54	GTGCAGCTCTGCAAACTCAC
26	GGCAATATTGAAGTAGGAGC		54	GTGCACCAAGCGGCAGTTCG
26	GGCAAGGCCAAGCGCGTCCC		54	GTGATCTTACTGAATAATTC
26	GGCAACCTGGTACCCACCCA		54	GTGAGTCCCTCAGCGAAGCG
26	GGATTGGGGACTGAACTGAA		54	GTGACATCTCTGAATTATGG
26	GGATTACTATGGAATCGGTA		54	GTGAATCCATCCCCCGACTT
26	GGAGTCTCTCCCCACATAAG		54	GTCTGGAGCAGGCAACCCTA
26	GGAGGGAACGAGCAAGAAGT		54	GTCTCTAGGGAGATTCCGAT
26	GGAGGCCGCGCCCTAAGAGG		54	GTCTAGGCAACCTCGGGGAG
26	GGAGCCGCGCAAACTCGCGG		54	GTCGCACAAAAGAACTGCAT
26	GGAGCCAGGAATAACTAGAG		54	GTCGATGGTAATCGCCTTCA
26	GGAGCCACAGAGAAAGGCGA		54	GTCCTGGGAACGGGGGATAA
26	GGAGCAGAGGAGTCCCTCGT		54	GTCCGAAGAGGGAATGGATG
26	GGAGAGTAATGACCCTTTTA		54	GTCCCCCAGGGACATTGCTT
26	GGAGACAGAGCGGGTCTCTA		54	GTCCAAAGGGGCACTTTCCC
26	GGAGAACTACGCTTCCCAGT		54	GTCAGTGGCACCAAGGAATG
26	GGACTCAGCACTGAGAGCTG		54	GTCAGCAGGTGGGGATCTCG
26	GGACTAACGCGAGAGTATTG		54	GTATTTCTTACAGTTTATGG
26	GGACTAAAGCATAGACCACC		54	GTATTGGTCAGAACAGGCCA
26	GGACGCTGTCACTCCTAGAG		54	GTATGAGAGTGTTGCCTTGG
26	GGACCTGCCAACTTCGCGCA		54	GTATATGTAAGGCAACCTCA
26	GGACCCGTGACAAACTAAAC		54	GTAGAGTCGGAGTAGATACC
26	GGACCAATGGCAAGGTAAGT		54	GTAGAAGGGCTCCAGGATGG
26	GGACAGAGAGCAGACGGGAT		54	GTACGGGGTGATACCCTCAA
26	GGACAACATAGCACAAAGCT		54	GTAAAACTACGCACAAGCGA
26	GGAATCGAGGTCACTACGCG		54	GGTTCAGCCCAGCACAGTAG
26	GGAAGCCTTGGGTACATTCA		54	GGTGTTGGAGTCGAAGAGAA
26	GGAAACGGGGAACGGAAGGA		54	GGTGGTAAAGACCACCATGA
26	GGAAACGCTCATCAGTGCCA		54	GGTGGCTTCAGCTTGGTGAT
26	GGAAACAGATCGCAAGCAGA		54	GGTGAGCCACTGTCCACCAG
26	GGAAAATCTGGGCCCTAGAG		54	GGTGAAGTGAATAAGAAAAT
26	GGAAAAGCACTGCAGGTTCA		54	GGTCTGCGACGCACCGGAAG
26	GGAAAACTGGCGATGCGGGT		54	GGTCTAACAACTGCAATCTT
26	GCTTTCATAAGGACATGATG		54	GGTAGTGTGGGTGTCCTCAG
26	GCTTGGACTCCAGGTTCCCG		54	GGTAGATAGCATACTTCCAC
26	GCTGTTACCAGTCAACGTGT		54	GGTACCCTAACACAGGATAA
26	GCTGTCCTCTACCAAGCCCA		54	GGTACCAATTCCCTAAACCA
26	GCTGGACTGGAATACAACTG		54	GGTACCAAGCGTGTCGTAGT
26	GCTGCTGTCCCAAGGGACTC		54	GGTAAGGGAAAATGACTTGC
26	GCTGCCCTGTCCACTTCACA		54	GGTAACCTAACTCTGAGTCT
26	GCTGCCCGCAGCAGCTCGGT		54	GGGTGGAGGAGAGTCGATGT
26	GCTGAGGCCCGCAAGGAAGC		54	GGGTGCTAGGTGCGGATCAC
26	GCTGACTCCACTACCATAAA		54	GGGTGAAGGCGTTGCATTCA
26	GCTGACGGCGAACACTTCAC		54	GGGTCACAGGCGGAGAGGTG
26	GCTCTGGCGGAGCTGCCTCC		54	GGGTATTCATCGGCAGACTC
26	GCTCTCGTAAAAGCTGACTG		54	GGGGTGTTTTGGACACCAAA
26	GCTCTAGTAGCAGAGAGAAT		54	GGGGTGAAGTTACTTAGCTA
26	GCTCGCGAGAACATAGGTCC		54	GGGGTCTGACGGTTCCTGAT
26	GCTCCGGGCAGGAGGTTACT		54	GGGGTCAGCGGCTCAGAGCG
26	GCTCCGCTCTGGCTCGGTCT		54	GGGGCTGAAACGGGAAGCTT
26	GCTCCCCCATACATCCAGAA		54	GGGGCAGCCCGAGACGTTCA
26	GCTCCCATAGGCTAAGTGCC		54	GGGGCAAGAGCCAGGCTCTT
26	GCTCCCAGGTCAAATGTCCC		54	GGGGATGTGCTCTAAGATAC
26	GCTCCAGCTAGCATGAGGAC		54	GGGGATCTACGCATGCGTAG
26	GCTCATAAGAAGGGGTAGAT		54	GGGGAACTTTCCCGCCTTGA
26	GCTCACAAAGATAATCGCTC		54	GGGGAAAAACAGTAGTCTCA
26	GCTAGCGTCTGTTATGGGGC		54	GGGCTGTGAGCAGCCCAAAA
26	GCTAGCAGGCCTTGGGTCCA		54	GGGCGTCTTCAGATATCCCA
26	GCTACGTGGCAACAGTCAGA		54	GGGCGGAGCAGGAGCGAAAA
26	GCTACCCTAAGACACGTGCC		54	GGGCGGAAGGCCAGGAAGAA
26	GCGTGGCAAAGTGATTAGTG		54	GGGCGCGGGCGCGGGCCCTA
26	GCGTCATCGCGTCAAGTGGG		54	GGGCCTGACATCAGAGACAG
26	GCGTACTTGTATCGCGTAAG		54	GGGCAGCGGGCTGGGATGTA
26	GCGGTGACGCGCTTCTGGGA		54	GGGCACTAGCGAGGCGACGA
26	GCGGGCGAGTCGTATGGGCA		54	GGGACAGGCGAGTGTCCCTG
26	GCGGGCACCTAATCTTCATG		54	GGGACAGCTCCCAGCTGAAA
26	GCGGGACCAGAAGCCCAGAT		54	GGGAAGGAGGAGCGCTCTTC
26	GCGGGAAGAAGGCGAGCGGT		54	GGCTTACCATCAAATCAAGG
26	GCGGGAAAGTGGAAAACTAT		54	GGCTGAGGGTGGCAGTCCAG
26	GCGGCTTCGCCCAGCGCTAA		54	GGCTCGCTTCCCTGCGGCTA
26	GCGGCTAAGGGCCTGTATGA		54	GGCTCCACTGACTAATGTGT
26	GCGGCAGCTTCGCAAAGCGG		54	GGCTCCAAACCACCTTGTCG
26	GCGGAGCCCGCAATGGAAAG		54	GGCTAGGGGGTCCGAACGAA
26	GCGGACTTCCGCTCAACCCA		54	GGCGTCTGAGGGCTGACGGC
26	GCGGAACCACCCATCGCTTC		54	GGCGGCTTAAGCAACAGGCT
26	GCGCGTCATGCATGGGAAGA		54	GGCGGCGAAGCATCTGGCTA
26	GCGCGGCCGAGCCCGACTGG		54	GGCGCCCAGGTGGAGCGCGT
26	GCGCGCTGGCGGCCGCCGAG		54	GGCGAGGGCTCCAGCATCAC
26	GCGCGACAACAGTCCCTAAA		54	GGCCGAGAATGAGATGTAAA
26	GCGCCTGCGCGTGCGTGTGA		54	GGCCCAGCTGAAGTCTGGGA
26	GCGCCTATAGCTATTGGAGA		54	GGCCATGGGCACTGACTCTT
26	GCGCCGACCAATCGCCGCTC		54	GGCACTGGATCTATAGTCAC
26	GCGCCAGGCGCGTGCAGAGC		54	GGCAAGGTTGACCAGAGAAA
26	GCGAGACATAGAGGTGGAAG		54	GGATTCCCACGGGGACAGAG
26	GCGACCGGACGCGAGGAAAG		54	GGATGGGGGCGGAGCGATCT
26	GCGAAGCCCAGCTGTTCCTT		54	GGATGCAAACGGTACTTTTG
26	GCGAAACTACAACTCCCGCT		54	GGATGACAGCGGCACAGAAT
26	GCCTGGGCTAAAGATAGCAC		54	GGATCCGAACGGCCTGGGCG
26	GCCTGCTGATGCAATCCGCT		54	GGAGTTAGCCTTTGAAAAAC
26	GCCTGCCCCGCAGAGAAGAA		54	GGAGGTGCGGCAGATCCATG
26	GCCTGAGCGCGGCACCTCGC		54	GGAGGCGAGCACGGCCTGCG
26	GCCTCTGCTGCCTCCACCCG		54	GGAGCAGGGCTCTCCGAAGG
26	GCCTCCTCGTGGCCCCAGAA		54	GGAGCACCTGACATACAGCT
26	GCCTCCAGGGAGATGCCAGA		54	GGAGAGACAGGTTTCAGGCA
26	GCCTAAGCCCTCTGGGCACG		54	GGACTCTGAGGGAAGCGATT
26	GCCGGCTGAGGCCCCCACGG		54	GGACAGTGGAGTGCGGAGGT
26	GCCGCTGCGGGTTGCCTCCT		54	GGACAAGTCAGAAAGACCCA
26	GCCGCCGAGGCCCTAATGCC		54	GGAATCTTTGACTGTCAGCT
26	GCCGAGGCTCAAAATTCTTC		54	GGAAGCCTAACACTTGAGCA
26	GCCCTTCTGGATATGAGCTC		54	GGAAGAGCCGTGAGTCTTAA
26	GCCCTGCTGGGAAATATTCC		54	GGAAAGCAAGCTGCAGGCTC
26	GCCCTCAGCACATTTTTACA		54	GGAAAACTAAGCTGTGCTAT
26	GCCCGGGGGTCCGACTCCGT		54	GCTCTGGGTATTGTCAATCA
26	GCCCGCTCCGCTCGTCTAGA		54	GCTCATTGAGGACTCACATC
26	GCCCGCCGCACCCTAGCCCC		54	GCTCAGGGTCAGTGGTCACT
26	GCCCGCAGAGGAATCTTCCC		54	GCTCACATCCTCAGGATTCA
26	GCCCCTACACACGCCCCCTC		54	GCTAGGCGGCAAGAAAGCGC
26	GCCCCCGCCTCAGCGAGGCA		54	GCTACAGCATGACAAAGTAG
26	GCCCCAAGTGACTGACAATC		54	GCTAAAAGGCACTCTTAACA
26	GCCCATGCCAAGCATCACTA		54	GCGGGCGCAGCTGGCGCGGT
26	GCCCATCTCAGCTTCGTCCC		54	GCGGGACGTTCCGGAATCTC
26	GCCCAGCAGCATTTATACCA		54	GCGGCTTCCGTCCATTCTTC
26	GCCCAGAGATCAAGGAGCTG		54	GCGGCGACAGCGCAACAGTC
26	GCCCAAACGAATCCCAAAAG		54	GCGGCGAAGCTCGGAAACCA
26	GCCATCCTGGGCACCAAAGA		54	GCGGACTGCGAGTCTCTTTG
26	GCCAGTCCCGGCTGCAACTA		54	GCGGAATTGCCGCCTCTCAT
26	GCCAGGCCTGCCCTGCGGCG		54	GCGCTTGAAAGCGGCGAGAG
26	GCCAGCGCGAGCACGCCCTG		54	GCGCTCTAGAAGCAAGTTCG
26	GCCAGCGCCGCTAAAGACTA		54	GCGAGAAAGCGGAGCCAAAA
26	GCCAGAAACGCAGCGGGGAG		54	GCCTCCACTGACATCATCTG
26	GCCACTGCTTACACTGAAGA		54	GCCGCTGCACGGAACCCGAC
26	GCCACTCCGTACACCTAAGA		54	GCCGCCTGGGCGGCGGTGAG
26	GCCACCATCCATTACGCCTA		54	GCCGACTTCTACACCTGTAT
26	GCCAAGCAACGCTCAGTTTA		54	GCCAGGCGGGCCCAGCTACG
26	GCCAACGAATAGTAAGGCTC		54	GCCAGCGTGGTGAAGACGCG
26	GCCAACCGGGCCACAGACTC		54	GCCAGCATAGCGCACAGGGC
26	GCCAACATCCCTGATTGGTT		54	GCCAGCACCTTCAAACTGGC
26	GCCAACAGGTGACACCGGGG		54	GCCAGCACACTGAAGAGCAT
26	GCATGTGCAAAGCTCTCGTT		54	GCCACAAGAACCACAGTCTC
26	GCATGCGTTGTCCTGTAGAC		54	GCCAATGCTGGCAGGTTTAG
26	GCATGCGCACACAGATGTTA		54	GCCAAAGGAACCCAAACTGG
26	GCATCGGGTTCCAAGCCAAT		54	GCATCAGCCTCTAAATGGTC
26	GCATCCTCCCAAAGCGTGAT		54	GCATCAAATGCCAAATTCCA
26	GCATCACGTTGTGTCACAAT		54	GCATACCGTGTTTGGAACAT
26	GCATCAAATGCCAAATTCCA		54	GCATACAAGACTCTCTGGTC
26	GCATACCCCACACAGTCTCC		54	GCAGGCGCGCGGCAGCTCTC
26	GCATAAGACAATATGAGGTA		54	GCAGGAGTGCACAGGGTAAC
26	GCAGTCTTAGCATAATTAGA		54	GCAGGAGGCGCCACAAACAC
26	GCAGTCGGGGCGAAGGAAAC		54	GCAGCTCAGAGCTATTTTCA
26	GCAGTCGCGCCTCTCCAGAG		54	GCAGCGGTCAGCATCATCAA
26	GCAGTCGCCAAGCGTTGCCA		54	GCAGCCGCGCTGTCCTAAAC
26	GCAGTCCAGCGCCATCACCA		54	GCAGCCAGATAAACAGTGCT
26	GCAGGCACCTCGACCTCAAG		54	GCAGCAAAATACTTCTGCTT
26	GCAGGAAATGAAACGTAGAC		54	GCAGATCCGGTTCAGCCATA
26	GCAGCTGCTTAGGTCCAGCG		54	GCAGACGAGACCCGGTAACA
26	GCAGCTCCCTGGACAGCCTT		54	GCAGACCTCGGCTAACGTCC
26	GCAGCTCAGGGGGATAATGT		54	GCACTTGATCTTAGCTAAAA
26	GCAGCTATAACTGTCATCAG		54	GCACTGCACTGCGCGGGACG
26	GCAGCGGTGCTCTCATTGGC		54	GCACGGGCACCAAGAACCCG
26	GCAGCCTCTGGCTCCGTGAT		54	GCACGGACCCAGCAGGAGGA
26	GCAGCCGCGCCGGCCTGAGG		54	GCACGCATGTGCAGTCAGGC
26	GCAGCCGCGAAAAGTAGCGT		54	GCACCTCCGGAACGCCTGGG
26	GCAGCCGAGGCACAGAATAA		54	GCACAGCTGGGCATCTCCTA
26	GCAGCCCTGCGCCTGCGCGT		54	GCAATGGGAAGCACGGAAGG
26	GCAGCAGTGGGCAAATCTTC		54	GCAATGGAATCCTTGGATGC
26	GCAGCACTTGGAACTCACAA		54	GCAATAGACAAACTGATGGA
26	GCAGAGGCGGGGCGGAAGCG		54	GCAAGGGGTCAGGCATATGA
26	GCAGACGGACAGACTAGTGA		54	GCAAGGAGCATCCAGTTTTA
26	GCAGAATGCAGCAAACTCCG		54	GCAACTCCAGGGCAAACCTC
26	GCAGAACAGGGGTCTCATCC		54	GCAAAGCAAGGGTCAGACTG
26	GCAGAAAAACGTCTGCCCAG		54	GCAAACGTGCTGGAATGTCA
26	GCACTCAGGGCTGTCAATCC		54	GCAAAACAGGCAAAAAGTCA
26	GCACTAGCTAGGACAGAACA		54	GCAAAAATTGCTGGAGACTG
26	GCACCCTGGTACAGCAGCAA		54	GATGGAGAGAGGAAATACTC
26	GCACCCTGGAGTGATACAGA		54	GATGCTAGGTATCATAATGA
26	GCACAGGCGAAAGATCCAGT		54	GATGACGCGGAAATACGTCA
26	GCACAGAATGGGTCCTCCCA		54	GATGAAAAGGCAGGTGATTC
26	GCACAAAAGTGTAATTAAGA		54	GATAGTTTCCACTTAGTCAA
26	GCAATCAGAGCTATGGGGCG		54	GATACTGAGTGAGTCAGTCG
26	GCAAGGGTCAAACTACTCTT		54	GATACTCAGTGGAAACATGA
26	GCAAGCAGGCAAAAACTCGA		54	GATACCCTCATATACACCAA
26	GCAAGAGAGGAATTAAGACC		54	GATAACACGGCATGGGAGTA
26	GCAAGAACCTGGGCAATCCA		54	GAGTTGGCTGATCAAGAGAT
26	GCAACTGTGGGCTCTTGACA		54	GAGTGGGCAAGGGCGAAACA
26	GCAACTGCCGATCAGCGGGG		54	GAGTGAAAGCAAACTTTCTG
26	GCAACCCCGCAGGAAAACAC		54	GAGTCTGAAGTAAGAGAACA
26	GCAACCAAGCCTGGGCACAA		54	GAGTAGTCGGCTGAGGACGG
26	GCAAAGAAGAGTTCAGAAGT		54	GAGTAGGTGTGAAATCCCAG
26	GCAAAGAACTGAAAGACAGG		54	GAGGGGCGATGACCCGGGAA
26	GCAAAATGGCGGCGTCGCCG		54	GAGGGGAGCCCTAGTGGGAA
26	GATTACTCATACAGCCAGAG		54	GAGGGCCAACTAAGGGAGTT
26	GATGTGAGAACCAGAGCATA		54	GAGGCGCAGGAACCCTTCGG
26	GATGGCCGCCATGGCTACTA		54	GAGGCGCACGGAAGGCACGT
26	GATCTCTCGCTCCACGGCTC		54	GAGGCCAGAGGCACGTGCGG
26	GATCAGCTGATGATGGCCAC		54	GAGGCAGTTTCTGGTGAGTG
26	GATAACTGGAAATGTCTCTA		54	GAGGCACAGGGCAGTCTTAG
26	GAGTGTTGACGTGACACGCG		54	GAGGATGCTTTGCACGTCAC
26	GAGTGGGAAGGCGGCCAAAG		54	GAGGAGGTGGGCATGTGATT
26	GAGTGCTAAGGAAGAGGCGA		54	GAGCCCGGTGGGAACCGCGG
26	GAGGTGGAGAATAACTCACC		54	GAGCCCGGGCGGGTCAGCGG
26	GAGGGCCCGACGAGCCCTGT		54	GAGCAGCGGCTGCAGTCGTA
26	GAGGGAGGAGAGATATAGCA		54	GAGCAAGGGCTTTGCTTAAT
26	GAGGGACTAAGAATACCCTG		54	GAGCAAGGAAGGCGGGTGAG
26	GAGGCGTCGAAACACTAGCA		54	GAGACGGTTTGAGAAGACGT
26	GAGGCGTAGGCGTCACCAGT		54	GAGAAGGCAGAGGTCGCTGA
26	GAGGCGGAGTGCAGAAGCGA		54	GAGAAGCAGCAAAGTGACAA
26	GAGGCACTCAGGAACCAGTC		54	GAGAAGATTCATAACACTTA
26	GAGGAGGATGTGTACCTCTG		54	GAGAACCAATTGCAACGGTA
26	GAGGAGACTCGACAGACGGG		54	GACTAGAAAGTGAAATTGGC
26	GAGGACCTCTAGGGAGACTT		54	GACGGCTTCTGTTGCACGTC
26	GAGGAACGTGGCATTCAGGT		54	GACGCCTGCCAGCAGCTCCT
26	GAGCTTAAAAGCAGGAAATA		54	GACGCAGGCCAGGTGAGAAT
26	GAGCTGATAAGTCACACTGA		54	GACGACAGGCTTAGAACATC
26	GAGCGACAGCGGCCAGGGGA		54	GACCGAGCGCGGAGCTGCCC
26	GAGCAGCCATGGACTGTCAA		54	GACCCAGGGGCCAAAAGCTT
26	GAGCACGACTCCCTTAACTC		54	GACCAGCAAAAAAGCCATAC
26	GAGCAAGGAAGGCGGGTGAG		54	GACAGCCCGGGAGGCTCCAA
26	GAGCAACCACACCTGTACCG		54	GACAGACTATAAACTAAGTT
26	GAGATGGCAACCAACATCTT		54	GACACCAAGTAACAACATTA
26	GAGAGGAAAAGGAACGGGGA		54	GACACAAGGCATTCAGAAAA
26	GAGACTCATAATTTGTCAGG		54	GACAAGGGACACTGCTTAAC
26	GAGACTAGTAAAAACTCTAG		54	GAATGTAAGCACGTAGAGCA
26	GAGACAGGCCGGCCTAAGCT		54	GAATAAGTACGGACGTAGTG
26	GAGAATCTGAAGTACTGGCT		54	GAAGGTAAATAGACACCCTG
26	GAGAACCAATTGCAACGGTA		54	GAAGGCCTGCCCAGCGTAGC
26	GAGAAACCCGGGGTGCTAAA		54	GAAGCAGACGGCTTGGGACT
26	GACTGTGAACAGAACAGACT		54	GAAGAGGGGAAGACGCAAGA
26	GACTGTATGTATTTGGTCCT		54	GAAGACCCTAAAGGTAAAGC
26	GACTGGGGACCAGTTTTCAG		54	GAACTGACACAGCTTCCGCC
26	GACTGGGCCCGACGCCACCA		54	GAACATTACTAAAGTTAAAT
26	GACGTCGAAGTAGACAAGTG		54	GAACACTTGACTGGTCAAGA
26	GACGTCCCGCGGCTCTCGCT		54	GAAAGACGAAACCCAGGTCT
26	GACGCTGAGGAGGGGATCGG		54	GAAACGAACAAGGAAGGCGG
26	GACGCGGCCTCGCCTCACTC		54	GAAAACGCGCGGGTGACTGC
26	GACGCAAAGCGGAGAGCCTG		54	GAAAACAAAACTGATCTCAA
26	GACGACCGGCATGGTGACAA		54	GAAAAAGGCCAGCGAGGGAG
26	GACGAACGAGTCAACCGGAT		54	GAAAAACCGTCTGACGTCAG
26	GACCGAGCTCGTCACCTCGT		53	GTTTCCTACACATACACTCA
26	GACCCCCAACGGCCTCTCTA		53	GTTGTGACGTTACAGGACTG
26	GACCCACGATGCCACGCTTC		53	GTTGTCAGTACTAGTATCAG
26	GACCACTCACTATACATCTC		53	GTTGCGCCACGCTTGGTTTC
26	GACCACCCTGGCGACGGCTC		53	GTTCCGCCGCGGAAGCCCCA
26	GACCAAAAGCCGCCTGGCGA		53	GTTCCCTCAAGCGGAACGAT
26	GACAGGAGACCGAGCGGCTT		53	GTTATAACTTGGGGTCCCCA
26	GACAGCGGGCAAAACCAAGT		53	GTTACATCAGATAGATGTAT
26	GACAGACGCCGCACAATACG		53	GTGTTTCTCATCTGTCTTTC
26	GACAATTCTGTCAACATCTA		53	GTGTTTCAGCAGCAGAGTTA
26	GACAACTGATCTAACCTTGT		53	GTGTGTGACACTCCAGTGGA
26	GAATGCATGCATGAGACTAA		53	GTGTGTAGTGTGCTTGTGAA
26	GAATAATCGGCCCTCCTAAG		53	GTGTGTAACATCCCACTGAC
26	GAAGTACACATTTAGCATAA		53	GTGTGCAGCGAACTGCAGGA
26	GAAGGGGCTCGGATTGCTCA		53	GTGTCTCTGCTCTTGGAGAT
26	GAAGGCGTGTCATCACGCGG		53	GTGTCGCCCCGACTGGGTCT
26	GAAGGCAATAAATACCAGTC		53	GTGTATGCAGCATGTGTGCC
26	GAAGGAGCTGACATGCAGCC		53	GTGGTTTCCTAGAAGAAGGA
26	GAAGAGAAACAATTGAGGAT		53	GTGGTTGCATCAAAAAGCAC
26	GAAGACAATTACCCCAACTG		53	GTGGTGCACAAGTTTACACT
26	GAAGAAGAAACCGAAAACTC		53	GTGGTCGAAACGGCAACCAG
26	GAAGAAACGCAAGCCTACAG		53	GTGGTCCGAGCGGTTCCCCG
26	GAAGAAAATTAAACATACAG		53	GTGGTCACGTGACACATCCT
26	GAACTGGATGTCAATAACTC		53	GTGGGTGGCGCAGCCAATCA
26	GAACTCTAGGCCTCTAGAGA		53	GTGGGGGGCAACCAGAGATG
26	GAACTAAGGAGAGGAGTTCG		53	GTGGGCGGAGAAAAAGTCGA
26	GAACGTCAAGTCCAACAACA		53	GTGGGACCATTCAGTTCTTG
26	GAACGGCAGAGATCTCGGCG		53	GTGGCTGAGGCGAAGTAGTA
26	GAACCAACCATCCAGAAAAG		53	GTGGCCAGAGGCCGTTCCCG
26	GAAATGGCAAAGGGTACGTG		53	GTGGCAGATGCCTGATTGGC
26	GAAAGTGGAGCACAAGACTG		53	GTGGAGCCAGGGACCAGCTC
26	GAAAGTCAGGTTGCAGTAAT		53	GTGGAGACTAACGTCTTCCA
26	GAAAGCCATTCCCAAAAGTA		53	GTGGAAGCGCGCATGCGCTG
26	GAAACTCACGTTACAGCACT		53	GTGCTGTGGCTGCGCGTACA
26	GAAACGCTGGAGGACTAAGG		53	GTGCTCTGAGTCAGAGACTC
26	GAAACCTGCTTCATGCCCCT		53	GTGCATGGGGACAAAACCCA
26	GAAAATGCAAACTTCATTCG		53	GTGCAACATGGGACTTCCCC
26	GAAAATGAGGCTGCAGCACA		53	GTGCAACAGGGGCAGAAGAG
26	GAAAAGCAGCATACTGTCTC		53	GTGATCACAAGCAAATGTGT
26	GAAAACCATGTGGCCACAAA		53	GTGATAAGAAACGAGTGAAC
26	GAAAAAAGTCCACAAAGCAC		53	GTGAGTTCAGGCTCTACCAC
25	GTTTTTAAAAACCTGTGAGA		53	GTGAGTGCCACTGCCGTTAA
25	GTTTTAAATCACCTGTTCAC		53	GTGAGGAGACGCCATCTTAA
25	GTTTAACTGTGCTCATGCTT		53	GTGAGAGCTATCTCAACTTC
25	GTTGTACTAGGTTGAAGCCT		53	GTGACCAAGTCATGATGAAG
25	GTTGGTGTCCTAACTTAAAT		53	GTGAAGAATCCTAACACACC
25	GTTGCTTCAGAAACGATTCG		53	GTCTGGGTATCATGTGACAT
25	GTTGAAGCAGGGTAACTCAT		53	GTCTGCGTGTCTGAACCTTC
25	GTTCTCTGCGAGGAGCTCAG		53	GTCTGATCACAACTCAGCTC
25	GTTCTCAAATAGCATACCCC		53	GTCTCAGGGAGTAGCCGAGA
25	GTTCGCGCCTTAAGACAGGT		53	GTCTATACTAAAAAGTTCTC
25	GTTCCAGGTATGCCCACGTG		53	GTCCTTGAATCTAGTAAATG
25	GTTCAAAGGCAGCACGCCCA		53	GTCCTCCAGAACAGACCCCA
25	GTTATGGTCTTCGCCTTGGA		53	GTCCGAGTGAAAAACTCCGA
25	GTTATCCAGAGCCCGGCTGG		53	GTCCCCATCCACAGCGGCTG
25	GTTAGGCGGAAGAGTTCTTA		53	GTCCCAGCTGGCTGTAGCTA
25	GTTAGCCCACGGAGGAATCA		53	GTCCAGCCGACCTAAACGAA
25	GTTAATGAGGTATAGGACTC		53	GTCCACCAGGGGTTAGCTCA
25	GTTAACAGACAACCCCATTT		53	GTCAGTCTGAAGTCTGGCAA
25	GTTAAATGCAAAATAGTCTC		53	GTCAGCCGCGGGCGACTTCG
25	GTGTTCAATGATTATCTCCC		53	GTCAGCAAGACGGTCCCCAG
25	GTGTTAAGTAGCAAATTCAA		53	GTCACCTGCAGCGGCCGCTC
25	GTGTGGGCCCACAAAGTCAA		53	GTCACAGGCACCGCCCTCTC
25	GTGTCTCCGGAACCATACTT		53	GTCAAGTCCACTCTGAGTAG
25	GTGTCTATGTGAGTAGACTG		53	GTCAAGCAGGTGAGCCCTGG
25	GTGTCCTGTCCGTGAGGATG		53	GTATGGGGAGTGGGTGTCAT
25	GTGTCACATGAATAAATCCA		53	GTATCTGATTGGTGGTTATT
25	GTGTCAACGTAAGCAGATGT		53	GTATCCCACTGCAGAGGGTG
25	GTGTAGTGAGGAGTATCTGA		53	GTAGGCTTCCGGTACTCGGA
25	GTGGTCAGTCGGGTGAGCAC		53	GTAGGCCTTGCGTGTGGGGT
25	GTGGGGTCACCAGCTTCCCA		53	GTAGGCAGCCTGACTGATGT
25	GTGGGGAAGCAACGGTGGCA		53	GTAGGAGGAAGCCTGAGGTC
25	GTGGGCTAGACATTAACCAC		53	GTAGCACTCACACACTTGCA
25	GTGGGATTCATATGTATGGA		53	GTAGATGATAGGGATGTGAA
25	GTGGGAGGTCACTTACCAAA		53	GTACTTGGAAGTAACACGTA
25	GTGGCTGCTGAAGATTAAAA		53	GTACCCGAAGGCCAGCTATA
25	GTGGCGAGATTGTACGCCCG		53	GTAAGCACACACAGTCAGTG
25	GTGGCCAGCAAGTCTGCAGA		53	GTAACATCATACAATGACAA
25	GTGGCCACGCCCTCCGGCCA		53	GTAACAGCTGTCCTGCCCCT
25	GTGGATGTCCAGTAAAGCCA		53	GTAACAACTTCTGGATTGAA
25	GTGGAGCTGACCTGTAACCA		53	GTAAAGGGAAGGGGATTCCC
25	GTGGACGGCCATATGTCAGA		53	GGTTCCCTCGAGAAGATCTT
25	GTGCTCGTCTCCGACGAGGT		53	GGTGTGTAAAGTGCAGTGAT
25	GTGCTCACGTGTGTACACGT		53	GGTGGTGTTACCAAGCTTAG
25	GTGCTCAAGGGAACTTGTTA		53	GGTCTCATGGAACACATTGT
25	GTGCGCGCCGGGTGGAGCCA		53	GGTCTCAGGGACATTCGAGG
25	GTGCGCGCCGCGAGGCTCTC		53	GGTCCACATAGCCTCATTAA
25	GTGCGCAAGCGCAATAGAGG		53	GGTATGGTACTGGGTGGACT
25	GTGCCCTGGCCTACAGCCCA		53	GGTAGTGAGCGGGAGAACGA
25	GTGCCCTCCAGCTAAGACCT		53	GGTAGGAGATAGAGGGTAAC
25	GTGCCCGCTGGGTTGCTCGG		53	GGTAGGAACAAGAACCCTGC
25	GTGCCCCTGGGAGGGGTATT		53	GGTACCTTCAGTTAACAGTC
25	GTGCCCCGTGCACTGGCCTG		53	GGGTGCTTGAACCTTCTCCA
25	GTGCCCCAAGCGCAGAAGCT		53	GGGTCCTGCATCTTCTTCCC
25	GTGCCCACAGCCATAGTCAT		53	GGGTCCCACGAGCACATCCA
25	GTGCCATTGGGTAAACGCAA		53	GGGTCCAAGTGAGTAACCAC
25	GTGCAGCCGGAGATAAGGCC		53	GGGTAAACTCACCATTAGCA
25	GTGCAGACGCGGGCTGTCGG		53	GGGGTCGTCTTCATCTTCGC
25	GTGAGTCTGTGGAATAGTAG		53	GGGGTAAAGGGATAGGCATC
25	GTGAGTCTGATGGCGAAAGA		53	GGGGTAAAAGAGACAGAGGT
25	GTGAGTAAGCACCAGATCCT		53	GGGGCTGCGGCCCGAAGGGA
25	GTGACAATGTGCGCACCCAC		53	GGGGCGTTCCGAATGACCTC
25	GTGAATATGCACATTAGCAG		53	GGGGCGTGGCCCCGAGAAGG
25	GTGAATAATGAGCAACCAGG		53	GGGGCGAAGGCCGAGGGGAA
25	GTGAAGCTGCCAGGGAGACA		53	GGGGATCGGGCGGAGATCGG
25	GTGAACTCCTAGAATTAGCT		53	GGGGAGTAGCTCTGAAGCGA
25	GTGAACGGTCCCACTGGGCA		53	GGGGACGGACAGGCCTGATG
25	GTGAAAGTGACTTGGAAGAC		53	GGGGACACCGTGAACGGAGA
25	GTGAAAGTAGGGTATGGAGA		53	GGGGAAGGTGGCCGAAGATT
25	GTGAAACCCACTGGAGGCGG		53	GGGGAACCCAGCGTCGAGCA
25	GTCTTCACGAGTAAAGGTTC		53	GGGCTGTTGCACAACAGTGA
25	GTCTGTGCAGGGGATCATAG		53	GGGCTCTGGGAAGCAGCTTA
25	GTCTGTGAATTTCAAGGTAA		53	GGGCTCCAGCAACCTCTGCA
25	GTCTCTCTCAGACTGGCACC		53	GGGCTAGTCCTTGAGCTTAT
25	GTCTCTCCTAGGTGCGAAGG		53	GGGCGTCGCCAGAACTTCAA
25	GTCTCCCGGAACAGTTGACG		53	GGGCGGGGCAAACCCGCTCA
25	GTCTCAGGAAACTGCACTAA		53	GGGCAAGGCTGGGCCGGGAA
25	GTCTAGGAGTAACACAGAAG		53	GGGCAAGCTGGAAAAGCGTG
25	GTCTACCCCTCAGGGACCCA		53	GGGATCAGTAAGCAATTTAA
25	GTCGTTTAATAAAAAATGAG		53	GGGAGTCCAGGGACGCTCAG
25	GTCGGGAACTACCGAGAAGA		53	GGGAGGGGAGTTCGAATCCC
25	GTCGGACCACCCAACCTGAA		53	GGGAGGGGAGACCCATACTG
25	GTCGCTGTTGCAATTGATTA		53	GGGAGCACTTAGGTCTTATT
25	GTCGACAGGCTCGAGAATCC		53	GGGACTGGGTCTCGAGGAGG
25	GTCCTGGCCACACCCTTGCA		53	GGGACCCTGGGAGGGGCTCA
25	GTCCTCGCGACCATCCTCAG		53	GGGAAGCTCACAGCTCCCAC
25	GTCCTCCAATGTATGCTCTA		53	GGGAACTGTCACAACAAGAC
25	GTCCGTGGATATAGCCAAGA		53	GGGAACCAGCAGGCGGAGTA
25	GTCCGTGACCCTGCTGCAGA		53	GGCTTGGGGCCTGCGCGCAC
25	GTCCGGCTGGCGCGCCTCGC		53	GGCTTGGGAAGTTTTGGTCT
25	GTCCGGAGCCGCAATAAGAA		53	GGCTTCTGGAAGGAAGGCTC
25	GTCCGGACCCGCCAGTGGTA		53	GGCTTCCAACACTTCGGCTT
25	GTCCGCCCACACCGCGATTG		53	GGCTCTGCAGCAGCTTTTGT
25	GTCCCTGAGGCGCGTAGCTG		53	GGCTCCAGTCTAGAACTTCG
25	GTCCCTCTGCAGAGGACCTG		53	GGCGTGGCGCCCTCTGGCGG
25	GTCCCTCGGTCAACAGCCCC		53	GGCGGTACAAGAAGTGAGAC
25	GTCCCTAGCTGCAGCTAACT		53	GGCGGCTTCCAAGGCAGCGG
25	GTCCCCGCAGGCGGACCCTG		53	GGCGGAGAGAAACTTCGCGT
25	GTCCCCACACCCCCTCCGGG		53	GGCGGAGACTGTCAGGGATC
25	GTCCCAGTTGTGCAACCTGA		53	GGCGCTCTAGGAGCCGGGAG
25	GTCCCAGTAGTTGTAATCAT		53	GGCACGGGAAATGTGGACGT
25	GTCCATAGGTCAAGCTTAAA		53	GGCAACAGCTCAACTTCCTG
25	GTCCACCTACCAAATGCTAT		53	GGCAAAACGATGCCCTGTGT
25	GTCCACAAGTAATATTTGTC		53	GGATTAGAAGATATCTGTGG
25	GTCAGGCCTAATGTCACTGA		53	GGATGACAGAAGCCAGATGC
25	GTCAGACCCGGAAAGGTCCA		53	GGATGAACAGCGGGATGGAA
25	GTCACCCCCCAGAAACGGGG		53	GGATCATAATTCTTAGCAGC
25	GTCAACAAGTACTGGAAAGC		53	GGAGGCACAGGGCGCGGCTT
25	GTATGAGTCTAAAGCTTCGG		53	GGAGGAGGGCGAACTAGCTC
25	GTATGAGCATAAGGAGTATA		53	GGAGGAAACTGTTGAGAAAA
25	GTATGACATCACTGTCAGAT		53	GGAGCAAGCTGGTTATTACC
25	GTAGGGAGGCGGGACTAGAG		53	GGACAGCGGCCAGAATGCCT
25	GTAGGCTTGGAGAGGACGTG		53	GGACAAGGTCGTCACAGCTG
25	GTAGGCCCTGGGGACTATGG		53	GGAATCTGAAGCCCAAGATT
25	GTAGCCTAGCAGGGTTTGTG		53	GGAAGGTCAGGCAGCAGTAA
25	GTAGAGCAGTCGACACTGAG		53	GGAACTAGGAAGCTTTGCTC
25	GTAGACCGGTGTGCAACCGA		53	GGAACCACACCGGCAGTCCT
25	GTACCCACTCTAATCACCAC		53	GGAAACCAGAAGAGGGCGTA
25	GTACCCAAGCGAGGAAGATC		53	GGAAACCACAGGAACGAAAT
25	GTACAGAGGCTTAACCCCCC		53	GCTTCAGCCTACAACATACA
25	GTACAATCCTGTCTGTTAAC		53	GCTGTCTGTCGACGTCAATA
25	GTAATGGCCTGCAAAGAAAC		53	GCTGGCCGAAAAGGCCTTCT
25	GTAAGCCAGCTGGAACTCCC		53	GCTGGACAGCGCACCAATCA
25	GTAAGATGAAGGGACCAGTG		53	GCTGAGGGCGGTGTGGGAAG
25	GTAAAGGATGTAAAGTAACA		53	GCTGAGGGACACCGCGGGCA
25	GTAAAGGAACAGGACCATTG		53	GCTGAGGACAGCGAAGAAGA
25	GTAAACCATGAGACAGTGTC		53	GCTGACAAGTCCGGCAGGGC
25	GTAAACACTGGAATAAGGAA		53	GCTCCGGAGTGATTAATCCG
25	GGTTTCCTTTGATACATTCC		53	GCTCCGAGAGCGCGAGACAC
25	GGTTGCTGGGCTCGGAAATA		53	GCTAGGGAGCTTTCGGCTTG
25	GGTTACTTCACTGAAGCAGA		53	GCTAACTAACCACGAGGAAG
25	GGTGTTCTCCACCCCTTACA		53	GCGTGTACATGACTCCTACT
25	GGTGTGCCAGGCGACCACAG		53	GCGTCTAAAAATGTACTCTT
25	GGTGTCGGGAGTAAAGGTTC		53	GCGGGCACGCCTTACGCTCT
25	GGTGGTGTGTACAGAGCTCT		53	GCGGGAGCGCCGCTGACTCA
25	GGTGGCACGTGGACAGATGT		53	GCGGCTGGACAGAAGTGGCT
25	GGTGCTATGAGCCGGGGAAA		53	GCGGCCGCAGCGATGTCTGA
25	GGTGCGCAGTGGTAAACCAA		53	GCGGAGAACCGCAATACGCT
25	GGTGCCTACTAATCGGCTAG		53	GCGCGGGTGCGTATGTACGG
25	GGTGCCTAAGGGACGCCCAA		53	GCGCAGACGCGTCCTTCCGG
25	GGTGCCGCTCCCAGCGACAA		53	GCGATGGTACCACCAGGCGA
25	GGTGCCCTCGCTCAACATGG		53	GCGAGCGGCGCCGGCGTCTG
25	GGTGCCCAATTGGATCTTGA		53	GCGAGCGCGTGAGCGGCACG
25	GGTGAGGGGTTTTAGACTTG		53	GCCTTTCGGGTCTCTAAATA
25	GGTGAAGGCTTTAGGAGTTA		53	GCCTTGTTCTCACGTTGAGA
25	GGTCTCGTGGAGCCATCCCG		53	GCCTGCGCGGCCCTCCTCCA
25	GGTCTCCCAACATTGGCCCA		53	GCCTGAGCAGGCGGACTGGA
25	GGTCGCCCCTCGAGGACAGA		53	GCCTCCCATGACTTAAGCAC
25	GGTCGCCATGGGATCCCCAA		53	GCCGGCGGCGTGGGACGCCG
25	GGTCGCACAGATCAGTTCTG		53	GCCGGCGGAAAACTGGTCTC
25	GGTCCCGGCCAGAGACTTCC		53	GCCGCGTCTTGCGTCACCTA
25	GGTCCCGCCCACTACCACTG		53	GCCGCGGCGGCGGTCACATG
25	GGTCCAAGTAACACCCTCTT		53	GCCCGCAGGCGGCTAGAGCG
25	GGTCAGGGCACTTAATCCAG		53	GCCCAAGTGGCCGCGGACGG
25	GGTCAAGCAGGAGGACTGGA		53	GCCCAAATGCAATCATTTCC
25	GGTAGCGGACGCAAGTACAG		53	GCCAGTGAGTCCTCAATGAG
25	GGTACTGTGGGCAGACGCCA		53	GCCAGCTTGGCGCCAGGGAT
25	GGTACCCTGGAATGTTCCTG		53	GCCAGCTCTCACCCCTGTGG
25	GGTACCCCTAGCACCCGCGG		53	GCCAGCTCAGACAAGCAGCC
25	GGTACCCAAAGCAGCAGAAC		53	GCCAATGCGGCGTGACGTCA
25	GGTAACGCAGGTAGCCAAAG		53	GCCAAGTTCAGCAACATCCA
25	GGTAAACTATTAAAATAGTT		53	GCCAAGAGCGGCTGCGTCTA
25	GGGTGGAAGCCTCACTTCCT		53	GCATGTCCTTAAAGCGGAAA
25	GGGTGACGCCTCCTTGATAA		53	GCATCTTTCAAACCCAACAA
25	GGGTGAAAGGTCACTCAGAG		53	GCATCAGAGAGTGTATCCAA
25	GGGTCCTGGCAGTGAGACAA		53	GCATATCAACACATAGTGGT
25	GGGTCCGTGCCCAATAGGAA		53	GCAGTGCCCTAAGAAGGAGA
25	GGGTCATGGACTTGATCCTG		53	GCAGTGAACACTCTTCTCAG
25	GGGTAGCAGTAACCGCTGGA		53	GCAGGGGCGGTGCCCTTACA
25	GGGGTTGCGCACAGCGACGG		53	GCAGGCTGTTGTAGAGCTAG
25	GGGGTCTACAACATCCTCCA		53	GCAGATGTCAGGATTGGGTC
25	GGGGTCGCAACTGCGGCGGA		53	GCAGAGGCATGGCAATGGTG
25	GGGGGTATGAGACATCACCT		53	GCACTACCCCGTCCACTCCT
25	GGGGGCGTGGACAAAACAAG		53	GCACCGGGAGTACCACTCCA
25	GGGGCGCAAGGTGTGCACCG		53	GCACCGCAAGCGAAAGGCTC
25	GGGGATTCCAAGCTGACTTA		53	GCACCAGCAGCTCAGGCTTA
25	GGGGAGTTGGAGTCTCTTAG		53	GCACCAATGGACACACATCA
25	GGGGACTAAGACCCCCGGAG		53	GCACCAATCGCGAGCTCTGT
25	GGGGAAGCGTGAGCTGCGCG		53	GCACAAGCGCTGACTTCCGT
25	GGGGAAACATGATAAGGATG		53	GCAATTGCGAATCTGCAAAT
25	GGGCTCGCAACCCTCCTCGA		53	GCAACGCCAGGCGTCACTTC
25	GGGCTCAAGGCAATTGTCTG		53	GATGGCTGGTCATGTGGAGA
25	GGGCTAGAGCAGTCTGCCTG		53	GATCTGGTCAAAGGGCTGCA
25	GGGCGTATCGAAGATATTTG		53	GATAGTGCCCGAGAATTCGT
25	GGGCGGGTATGGAAGACGGA		53	GATACTCAAGGAACATTGCA
25	GGGCGGAAGTCACGCAGAGA		53	GAGTGTGGCTGCAGTGCGCC
25	GGGCGCCTCGCCAGGCCAGA		53	GAGTCTGAGCGAGAAAGATC
25	GGGCGCCGCTGGCATACTCG		53	GAGTCGCCAGAGGCACGGTG
25	GGGCGAGGAATGCTACACTA		53	GAGTCCTTGTCGCATATCCC
25	GGGCCTGACACCTCCCTCGG		53	GAGTCCTCCAAGCGCGACTT
25	GGGCCTCACTTCTGTGATCC		53	GAGTCCCACGGCTTATGCTC
25	GGGCCTAGGCAGGAACACAT		53	GAGTACGAGTGAGAAAGCGG
25	GGGCCCAGACCCGCGCAACC		53	GAGGTGGCTTAACCCTTCCT
25	GGGCCCACGCAGAGCCAGGA		53	GAGGGGATGCAGGAAGCTCG
25	GGGCCAGAGCCGCAGCTCGG		53	GAGGGGAGTCTGCGGAAAGC
25	GGGCCACAGAGCCCAGCAAG		53	GAGGGCATTAAGAGCTGGAG
25	GGGCAACATAACAGCAGGCA		53	GAGGGAGGAGACTGCACGTT
25	GGGAGGAAAAGCAGCAACTA		53	GAGGGAAGATGGGACCTTAT
25	GGGAGCTTGCGGCACAGCTA		53	GAGGCTGGGAGCCATAACTG
25	GGGAGCTGCGAGAATTCCGG		53	GAGGCTGGACGTAAGCTTAG
25	GGGAGCACTGTCAGCCAATA		53	GAGGCTCTTTATTTAGCCTG
25	GGGACTTAGGCATCGCTGAT		53	GAGGCGTGTACTTGGAAGGA
25	GGGACTCAGCACGTGACTCC		53	GAGGCGAAACTGCGGATCCC
25	GGGACCACAGCTACTAGCAG		53	GAGGCACCAGGCAAGATAAA
25	GGGACATAGTTACTAGACTC		53	GAGGCAATGTGCATGTGTTG
25	GGGACAAGAGCCAATTGCGG		53	GAGGAGCGGTAGCTTCCCGC
25	GGGAAGTGGGCTGCAAACGC		53	GAGGAAACAACAGACTAGTG
25	GGGAAGACCCCGCAATGTGG		53	GAGCTGGACGGAGGCTAAAG
25	GGGAACTAAGGCCACTTCCT		53	GAGCCTGTCCGGCAGTGCGG
25	GGGAAATTCACCTTCTTTGG		53	GAGCCTAAACCCGGAAGCGA
25	GGCTTAGAGGGGAGAGATCA		53	GAGCACAAGGATGTGATGTG
25	GGCTGTCACGAGAGAGACCT		53	GAGCAATGCAAAACTGAGAA
25	GGCTGTATGTTAATGTACTA		53	GAGCAACTTAAGCCCTAGGG
25	GGCTGTACATGTACATACCA		53	GAGATTGCGCGCATGCGCTA
25	GGCTGGGCTGAGTCATGAAG		53	GAGAGTCACACTGTCAGCTC
25	GGCTGCGCGCTGCGACCCCG		53	GAGACCTTGGGTGAAGATCT
25	GGCTGCCCGAGGCGGTAGAG		53	GAGACCGTGCCGGAGAGATA
25	GGCTCTCTCCCTGGTCTCCG		53	GAGAAGCTGCAGTTTATGAG
25	GGCTCCCTGGCAGTCCCCAG		53	GAGAAGATGTAACCAAACGC
25	GGCTCCCGCTGCCTGACTGA		53	GAGAACGGCCTTCGGTGGAG
25	GGCTCCCCGCTGCAGCGGCG		53	GACTTCCGGTGGTTGATTCC
25	GGCTCCACGCCAAAGCCCAT		53	GACTAAGATAGTCCATAATC
25	GGCTAGAGCGAGGATCCCGA		53	GACGCAGCCAGGCGGCAAGT
25	GGCGTCAAGCTTGACGTCAA		53	GACCTGGTTGAGGTCTGCGG
25	GGCGGTGAAACCGTCCTGGG		53	GACCGCTTCCGATTGGTCGC
25	GGCGGGTTGGCCCCAGACGG		53	GACCATAGGGAAATGACTAG
25	GGCGGGGCTTCCGGTCGGGA		53	GACATTTGCAGCAAAATATG
25	GGCGGGCGGCAGTGTGGTAG		53	GACAGGCATCATGACGTCCT
25	GGCGGCGACTGGAGAGAAAC		53	GACAGAGTTTAGAACTTCTT
25	GGCGCTCCCCGGAACATCCC		53	GACAGACTACGGGTGAATTC
25	GGCGCGGCGCGTGGCGTAAG		53	GACACGGTTTCTTGAGACCG
25	GGCGCCCGAGCCCTCATGGG		53	GACACACCTAGCTCCCAGGA
25	GGCGCAGCCTGTGGGCCCTT		53	GACACAAGGGTGGGAGCCGA
25	GGCGCAGCCGGGCCTACCGG		53	GACAACCTAAACCTTCCAAG
25	GGCGACTGCCCTACTCATGT		53	GAATGAGCAACTAACTTAAT
25	GGCGAAATGCTCACGAGATT		53	GAATGACGTTGCACTAAGGG
25	GGCCTCGAGGGCCACCCTCG		53	GAATCTTTGTCGTCTGCATC
25	GGCCTCCTGGAACTGTTTCT		53	GAATCCCCTCTGGGAGGGGA
25	GGCCTCCATCCCCATCACCA		53	GAAGTTGGCAACAGGAAGTG
25	GGCCGCGCCGCAGTGCATCA		53	GAAGTTAAATGGGCATGGTA
25	GGCCCTACGCTCAGTCCTCC		53	GAAGTAGGAACAACCAACCA
25	GGCCCCTTTAAGGGATCCTT		53	GAAGGTTTACCACATGTCTC
25	GGCCCCGCCGGCTGAAGCAT		53	GAAGGTGGGCGTGGCAACGC
25	GGCCCAGCGTCAATCACAGC		53	GAAGGTGGGATGTTGTTTGA
25	GGCCCAGCCTTGTGCATCCG		53	GAAGGTAAACACCTGGGAGG
25	GGCCCAAGGGCTTTTAAAGC		53	GAAGGGGTGGAAGCACAGAA
25	GGCCAGGGTAAGTGGAGGAG		53	GAAGGACAAGAGGTCCCACC
25	GGCCAGCCTCTAGAGGAGGA		53	GAAGCTACGTCCCGGAGGTG
25	GGCCACGTGACCGAGCGCAG		53	GAAGCGGCGAACATGTAACC
25	GGCCAAGTGGTGAGTTTGGA		53	GAAGCCTTGTGCACGCCTTC
25	GGCCAAGCACAATAGGGCCC		53	GAAGCCCACCAAGCGGCTGC
25	GGCATCCAAATAATGTCCAG		53	GAAGCAGAGTAGGGGTTAAT
25	GGCAGGCGGCCTCTGGGCGG		53	GAAGAGAAGTCAGGTTCAGC
25	GGCAGCGCCAACTTCGCCAA		53	GAACGTCAAGTCCAACAACA
25	GGCAGCGCAGCGGACGGCCA		53	GAACCAGCAGCGGGGACCCA
25	GGCAGCCTTCGATCCATTCA		53	GAACACAGGCGGAGACTGTC
25	GGCAGCCGGGGGTACCAAGG		53	GAACAAGGGCGGTGCTGGAT
25	GGCAGCCAGACGACTCCGGA		53	GAAAGGCATTAGGGCGAAGG
25	GGCAGCATACAAACCTGCTT		53	GAAACTCATTAGCGTCTCTG
25	GGCAGCAAAAGCAGACACAA		53	GAAAAGACAAGGCGCCTGTC
25	GGCACCTTGACCCTGTGGCA		53	GAAAACATCCTCACACATTG
25	GGCACAGGATGTGTGATGCA		53	GAAAACAGGAAAAACGAAGT
25	GGCACAGCGGCCACAGAAAT		53	GAAAACAGAGCGGGAGTATT
25	GGCACAAGGGGCTACGTGTG		52	GTTTGGCACCACCTAGAGAC
25	GGCAAGCCTTAGTGAGTCAC		52	GTTTGCAGCTGTCTATCTCA
25	GGCAAGACTAGACACAAGCC		52	GTTTCATCTTCCCTCAAACT
25	GGCAACGCAGATAAAGACAG		52	GTTGGGGAAGAACAGGATGT
25	GGATGGGACTATTGGATACC		52	GTTGGAAGTCAGAGGCTGAT
25	GGATGGAAATGTCAGGTACT		52	GTTGGAAGAAGCCTGTGGTG
25	GGATGAGCCTTGTGCTCCCT		52	GTTGATTTAACAAAAGTTAC
25	GGATGACAGCAAAGACGATG		52	GTTCTCGCGAGACGAGGAAG
25	GGATGACAGAAGCCAGATGC		52	GTTCTCACCAAAAGGGGACA
25	GGATCTCTGAGAAACATGAA		52	GTTCCTCTATAAGCTCTGAC
25	GGATCTATTGTAAAATCACC		52	GTTCCAATGCGCAGTACCCT
25	GGATCCGGCCCATTCATCAA		52	GTTCCAAGACCCCAAGTGGT
25	GGATCCCGTACTGTCAACGG		52	GTTCAGGCGGTTAGACGCAA
25	GGATACACTGAGCAATGCTT		52	GTTCACTTGGCACACCGCTC
25	GGATAACGTAACACGTTCAG		52	GTTAAGCAGCAGTATCCTCT
25	GGATAACAAAGGTCACTGTA		52	GTTAAAGTGGATGTGTGTAA
25	GGAGTGAAGCGCCAAGTCCC		52	GTGTTATCAAATACATGTTC
25	GGAGTAACACAACTGCTATC		52	GTGTGGATGGGGTATTGCTG
25	GGAGGAGACGAGTGGAGAGC		52	GTGTGCGCCGAGCCGGCGGA
25	GGAGGAAGCAGCGAGACCAG		52	GTGTCTCCATTCTACGAATG
25	GGAGCTGCATTTGCAGGGAG		52	GTGTCCCCCTAGGGGAACTG
25	GGAGCCTCCAAGCCAGCTGC		52	GTGTCCATCCCACATAACTT
25	GGAGCCTCACTTGTAGACTT		52	GTGTCAAGGAGGATGAGAGA
25	GGAGCAGTGTAAGGAGGCGG		52	GTGTAGGCTATGCTTCCCAT
25	GGAGATTGCGATCTCACGTG		52	GTGGTGGCCTATAAAGGAAG
25	GGAGACCTTAGCCTGGGAAA		52	GTGGTCCCGAGCTAGCTGGT
25	GGAGACCATGCGCGACCCCA		52	GTGGTCCAGGAAACCGGCGA
25	GGACTTTCAGAGACCCAGTG		52	GTGGTCATGACTGACCAGTC
25	GGACTCATCCCCTTCAACTA		52	GTGGTAGTGGAGTAACTCGG
25	GGACGCGCCAACAACATCCC		52	GTGGTAGCCTCAAACTGTTA
25	GGACGAAAAAGCTTACAGAA		52	GTGGGTTTCAGGAAGGAGAA
25	GGACCTGCTTAACCCTGCAT		52	GTGGGTCCGGGAGAATCTGT
25	GGACCGGCACGCAGCCTAGA		52	GTGGGGCCTGACCTCAGTTC
25	GGACCCTTCGCCCGCAACCA		52	GTGGGCTGAGTGCCATAAGG
25	GGACCCGAAGGGGAACAGAC		52	GTGGGCGGCGAGGAGAAGCG
25	GGACATGTAACTGATTCCCC		52	GTGGGAGGAGACATCAGCTC
25	GGACAGTAGAGCAGCCTCCA		52	GTGGGAGGACTCACCGCTAA
25	GGACACTTGGGATTTCACGA		52	GTGGGAACCCTGAAAGGGTG
25	GGACACCGCTAGCGTCGCTA		52	GTGGCTGCGGAGCCCTCCGG
25	GGAATGGCACAGATTCCGGT		52	GTGGCTCCCTCGTGACACGA
25	GGAATGACCCAGCGTGTGCC		52	GTGGCGGCTGCAGGTACCGG
25	GGAATAAATAGATGCCAAGA		52	GTGGCGCTCACGAAGGGCGA
25	GGAAGTCTCCATGAGCTACA		52	GTGGCCTTAGCCTAATCTCA
25	GGAAGGCGGGAGACCCAAGA		52	GTGGCCGGAAACCCAAAAAA
25	GGAAGGCAATGCTTCACATT		52	GTGGCCACTAAACTCTATGG
25	GGAAGGCAAAACACTTAGAC		52	GTGGCCACGGCCCGAGGGGC
25	GGAAGGACGTCACGTCACCA		52	GTGGAGGCAGTAGCTATAGC
25	GGAAGCGCGAGATGACGCCC		52	GTGGAGCGGTGGCCACGTGG
25	GGAAGCGCCCGGGATGCGCA		52	GTGGAGCGGCTGATTCATCT
25	GGAAGCGACTGCGGGTGAGT		52	GTGGAGAGAAGAAAGAGCGT
25	GGAAGCCTTAGTGCTTACTA		52	GTGGAGAAGGGGTGCTAGCT
25	GGAAGCACAGGGTACACCCT		52	GTGGAAAAGCAAGGAGTGTC
25	GGAAGCACAGAACACCAGAG		52	GTGCTGGATTGAGAGGAGTT
25	GGAAATCTCACTGTAGTCAA		52	GTGCTGACTCACCATCCTTG
25	GGAAAGCAAGGAAATTGCTC		52	GTGCTGACCTCTGGCAAAAA
25	GGAAAGCAAGCTGCAGGCTC		52	GTGCGCAGAATCGAGTGAGT
25	GGAAAGAGAAAGTGACCGAA		52	GTGCGACTCCGCTTTCGCGG
25	GGAAAGAAACTTCACAATCG		52	GTGCCACGGAGGCTAACGAT
25	GGAAACTTCCGCAATGTTCT		52	GTGCAGCTGTCTAGCTGAAG
25	GGAAACAAAACAGAGGTCAC		52	GTGCAGCGGCCTAACCCCAC
25	GGAAAACGCCTGCAGACCAG		52	GTGCACCTTCTTCGAACTCT
25	GCTTGCCACAGAGAGGTCCC		52	GTGCAAGCCGATCACTTCAG
25	GCTTCCGGATCAGAGGGTAT		52	GTGATTATTACATATTAGCA
25	GCTGTCCCACAAACAAATGG		52	GTGATGGGGCAGGTCACAAT
25	GCTGGTGCCAAACCCCTCAG		52	GTGATCTTGCCCAATAAAGA
25	GCTGGAGACTAAAGTGGTGT		52	GTGACTGGTGTCACATGCAG
25	GCTGGACTTGGGACTTAGGA		52	GTGACTCAGCTCTCAGGGTA
25	GCTGGACGCGACCATATCCC		52	GTGACGGAAAAGAGGGTTGG
25	GCTGCCTGGAACATCCATAC		52	GTGACGCTACGCGAGCGAGT
25	GCTGCAAGGTATGAATTCTG		52	GTGACAGGTGCTAGCAACCA
25	GCTGACCAGGACTGGCTGGT		52	GTGACAACTGGAGCTCTAAT
25	GCTGACCAGACGCCCCTAGG		52	GTGAATGAGGGACAACGTGT
25	GCTGAAAGGGAAGCGGTTCT		52	GTGAAGCGTGCATGGTCCTT
25	GCTCGCCTGCACCACCACGT		52	GTCTTTTCTGCTTACTGAAA
25	GCTCCTGTGAAACAGAATTA		52	GTCTGATTGGTAGTTATTCA
25	GCTCCGCGGCCGAGCCCGAC		52	GTCTCTGGACTTTCTAGTAA
25	GCTCCGCACTGCAAAACCGG		52	GTCTCCCAGGAGATTAGTGC
25	GCTCCCTCGGAGGACCACGT		52	GTCTCCAGCGGCCCGAACCA
25	GCTCCCGCTGGAGTGACAAC		52	GTCTCAAAGTGAGAACCTTG
25	GCTCCATTTCCCAGGATAAA		52	GTCGGGGCTCCGCCTAACTT
25	GCTCAGGATGGTCCCTGCTC		52	GTCCTTGGGACAATCTTTAC
25	GCTCAGGAAAGGCCCACGTA		52	GTCCTGGGACTTGAAGTCCA
25	GCTCAACGCAGCCTACCTGA		52	GTCCTGAGTCAGCCCCTTTG
25	GCTAGTGATGACTAGATCTT		52	GTCCGGTTACGATTAAGCCC
25	GCTAGTCTCGGGAGTCTAGG		52	GTCCGGAAGGGGACCTCCCG
25	GCTAGGACCTCATGGAACTC		52	GTCCCGCGACAGTCCACTTG
25	GCTAGGACAGACATCAGGAA		52	GTCCCCTTAGCGGCTACTCT
25	GCTAGCCAGAGGCGCCCAGT		52	GTCATTGTGACATCAGCAGC
25	GCTACTGGTGACTAAGAAGG		52	GTCAGCTGTCCAGGTACTCA
25	GCTAAGAAGCCTGGGAGAAG		52	GTCAGCTGATCGCGCACTGA
25	GCGTTTGTCCCCCAGAACCA		52	GTCAGCGTAGAACTAACGAA
25	GCGTGCGCAAGCTTGGTGGT		52	GTCAGCAACTGGGCAGGACA
25	GCGTGCCCAGCAGGGGCGGA		52	GTCAGAGTTGCAAGGGTGCT
25	GCGTCTGGAGCGTTCTGCGC		52	GTCAGACTTGAGCCTGAGTC
25	GCGTCGAAGGTCCGCCTCTG		52	GTCACTGGCGTGTTCTGTTT
25	GCGTCCGGGAACGCCCGGAA		52	GTCACCACCAAGAACACGCT
25	GCGGTCGAGTAGAACCGCTT		52	GTCAAGGACGACTTGCAAGC
25	GCGGGCCTGCCTGTTGGCAA		52	GTCAAAGGACAACCATGCTT
25	GCGGGCAACGCCCGTCGCTG		52	GTATTTGACTCAAGCTCCAA
25	GCGGGATGCTGTGCAGAACG		52	GTATGCGCTTTAATTATGAA
25	GCGGGAACACAGCTAGGGAG		52	GTATGACTCTGGCATCAGAA
25	GCGGCGGGCTCGTCCGCGAT		52	GTATAGTTCTGTGCCGTCGT
25	GCGGCCTCCGGCTCATTCGG		52	GTAGTTGGCACCAAGTCAGA
25	GCGGCCGCCAGAGGCGACCT		52	GTAGTGGGCGGAGTCTAGAT
25	GCGGCACCCGCGAATCAAGC		52	GTAGGTAGCCAAACAAGCTC
25	GCGGAGTGCTAGGTACGCAG		52	GTAGGGTGGTAGCTGGCTTA
25	GCGGAGCGGAGTGATACCGG		52	GTAGGGCTAACATACTTAAG
25	GCGGAGCAGGACGTGAATTG		52	GTAGGCGGCTGGGATTTCAG
25	GCGGAGCAGATTGGGTACCA		52	GTAGGCGGCCGTAACACGGG
25	GCGGAGACGGACAAAGTCCG		52	GTAGCCAGCGGCTGCATCTG
25	GCGGAAGCTCCGGACCTCCC		52	GTAGCCAATAGCAAGCTCAG
25	GCGCTGAGAAAATGCGAGGT		52	GTAGCAAGGAAGTGATGTCA
25	GCGCTATGACGTAGGACCTG		52	GTAGACAGATGCTACGTCAT
25	GCGCGGAAGCTGTCTGAGTA		52	GTACCTGCTGTCAGTCAGAG
25	GCGCGCGGCCAAGCGTTCAG		52	GTACATCCGAAGTTGCTCTT
25	GCGCGCCGCCCAGCGAGGCA		52	GTACAAGGGGCTGTAGAGTG
25	GCGCGCACCCAGAGGAGAGC		52	GTAATCTTTGGCAGATTGGT
25	GCGCCTGGGGTTCGCCTCCG		52	GTAAGCTTTGCAAACAGCGT
25	GCGCCTCTGAGGCCGGCCTA		52	GTAAGATGAAGGGACCAGTG
25	GCGCCGCCGCGCCGGGGCTA		52	GTAACGTCGCAGCGCCGCAT
25	GCGCCCTGTTATTCACTCCC		52	GTAACCCTTATTAGAAAAAA
25	GCGCCCTGCAGAGTACAGAG		52	GTAACATAGGCCTATCCCAC
25	GCGCCCCGGTGCGTCTTAAA		52	GTAAATGCGTGAAAGGTCCC
25	GCGCCAGGTCCCTTAGACTG		52	GTAAATCAGTACACAGTCCA
25	GCGCCAGCATCCTTCTCCTG		52	GTAAACTGCGTGACAAATCA
25	GCGCCACCATGGCTTCACGT		52	GTAAACCAGGGCTTTACAGA
25	GCGCAGCCAACCAGCGCCTC		52	GTAAACAAGAGGCCTTCCTT
25	GCGCAGATTGGTGACATCAT		52	GTAAAAGAGGCGTGCCTACA
25	GCGCACGCCCAGCTCGTTCG		52	GTAAAAATCAAACTGCGCAG
25	GCGATGCTTGCTGGGAATCG		52	GGTTTCTACTACTAAACCAG
25	GCGAGAGCCAATCTCCAACG		52	GGTGTGCATGCGGATTGATT
25	GCGAGAGAGACCAAAGGCAT		52	GGTGTGAGGAGGGGCAATCG
25	GCGACTGCGCGTCACCTAGA		52	GGTGGCTGAAAGTCCCTGAC
25	GCGACGAATTCCAGCTTCGG		52	GGTGGCGGCTCGGCCCGCTC
25	GCGAATGGGCGAGACCACGG		52	GGTGGCAGATTGTTTGGCTG
25	GCCTGTGTGCAGACTCCCGC		52	GGTGATCTCAACATACTTGT
25	GCCTGGTGGCTGATAGTCTG		52	GGTGACATTCTGGGACGCTG
25	GCCTGACAGGCAGGCATCCA		52	GGTGAAAATAGCATATGAGG
25	GCCTCCTCATCTACACGCAA		52	GGTCCATTTTAGTAACACTA
25	GCCTCCCATGACTTAAGCAC		52	GGTCCAATCCTGATCATGTC
25	GCCTAGCTGGAGGTGCTCAA		52	GGTCAGGGCGGCAGTAGTCA
25	GCCTAGCAGCGGGTACCAAG		52	GGTCACTGGGGACGGCTCCA
25	GCCTAGAGGTGGCGAGAGGA		52	GGTAGGCTAGGCCTGGTCCT
25	GCCTACCCGGGAGTCATGGA		52	GGTAGGAATTCTAATGGTCC
25	GCCGGCGCGGCTCTGCCCTT		52	GGTAGCTGGGAATAGAAGGA
25	GCCGGCCAGAGAGACCGCAG		52	GGTAGACAGGAAACAGCTGG
25	GCCGGCACGAGGTCCACTCA		52	GGTACGGCGAGCCTCCGGAA
25	GCCGCTCCGCAGGGGCAGAG		52	GGTACCGTGAACAGAGTAAG
25	GCCGCGCTTCCCGGAGGCAG		52	GGTACCAGATTCAGCTATCT
25	GCCGCCGCGCGCAGGCCCTG		52	GGTAACAGACGGCAAGGTGG
25	GCCGCCGCCACCTTCCATGT		52	GGTAAACCTAAAGTGAATAT
25	GCCGCCCTGTCCCGGCCTGT		52	GGGTGGGGACATAGACTTCA
25	GCCGCCCAGCGCCTTTCTCA		52	GGGTGCGGACATGTTTATGA
25	GCCGCCCAAGCGAATATGTC		52	GGGTCCTGAAGGAGGGTGAT
25	GCCGAGCGTTACCTGGTCCC		52	GGGTAACAAGGCAGGAAGCT
25	GCCGAACCAGCCGGCCCAGC		52	GGGGTGTTCCCGGACTATCA
25	GCCCTGTGCCCCAAAGCACC		52	GGGGTGGCAGCAACAGTCCA
25	GCCCTGGCACGCTCCCCCAG		52	GGGGTCTATGGCCCTTTACT
25	GCCCTGAGGCCGCCAAAGAG		52	GGGGTCCTTGATAGCCAATC
25	GCCCTCGCCGAGGCAGGACA		52	GGGGGGAGCAGGCTTGGCTC
25	GCCCTCGAGGCCTCAGCCAA		52	GGGGCTCGCGCTGCGCGCTG
25	GCCCGGAAACCGGAGTGCCA		52	GGGGCTACGCAGGGTCCCTA
25	GCCCGCGCACGGATTCTTCC		52	GGGGCGGGGAGAGTCGGGAA
25	GCCCGCCGACCACCTGTCTC		52	GGGGCGGAAACGCCGAGATC
25	GCCCGCCCCGCTCTTGGCTC		52	GGGGCGCAGCGGGGTCGCTG
25	GCCCGACTGGGTTGCGTAGG		52	GGGGCGATGGGGATCCCCAA
25	GCCCCGGCCTCATTAATCAG		52	GGGGCGAGGCGCAACGAGGC
25	GCCCCCAAGGGGAACAGATC		52	GGGGCAAGCAGGCATATCTC
25	GCCCCAGGCGAGACCACCGC		52	GGGGCAAAAACGTGGTAGAG
25	GCCCATGCGCGTACCACAGG		52	GGGGAGCGGCGTCTGAGCCG
25	GCCCAGGTCTCAACTAGCCT		52	GGGGACCGTTATGTCCGGTC
25	GCCCAGGCGTTGCCAACCCA		52	GGGGACCGCGTGACAGCCAT
25	GCCCAGGCCAGGAATAGCTC		52	GGGGAATCCAGTTGATATAT
25	GCCCAGGCACCTATACCTGA		52	GGGGAAACGTAGTCCCGCCG
25	GCCCAGCTGGAGGGGTGCCA		52	GGGCTTGCGGCGCGCACGGA
25	GCCCAAGCCTAGAGCTGTCC		52	GGGCGTGGGGGTAAACGCTA
25	GCCAGTCCCACAAAAGGAAG		52	GGGCGGCAGGACTCCGCGAA
25	GCCAGGGGAATCGGGATGGC		52	GGGCGGAGCGGTAGTCTGTA
25	GCCAGGGCGAAGGTTAGTTC		52	GGGCACTGGAAAGAAGGAGT
25	GCCAGGCTAGAGAGGAGGCG		52	GGGCACGTGCGGCACTTCCG
25	GCCAGGATGGGCAGAAATGA		52	GGGCACGGGCGAAGCGCACT
25	GCCAGCGCGCCAAGGGTTAA		52	GGGAGTAACGAATCGACTAT
25	GCCAGAGAAAAACGGGTTAT		52	GGGACCGTGGTGATAGACTA
25	GCCACGCCGCAGCCACAAAA		52	GGGAATAATGGTCCCTCTTA
25	GCCACCCTCCCTGCTCCGAT		52	GGGAAGAGCGCTTGCGCGGA
25	GCCAAGCCTGTGTCAGGTCG		52	GGGAACTGAGCACCCGGGAC
25	GCCAAGAAGGCTCCTCCCAG		52	GGGAACCGGCGGCCGCTCAT
25	GCCAAAGAACACCAAAGTTG		52	GGCTTGGGTACCACAACTTC
25	GCATGTCTTGGAAAAACAAG		52	GGCTGTACGCTCGCGTAAAA
25	GCATGGGCATCTGACCCCAA		52	GGCTGGGCACACAGGTGGAC
25	GCATGCGCCCGCCTGTAAGA		52	GGCTGGGAGGCCGGAAACAA
25	GCATGCAGGGGGATTCTGGC		52	GGCTGGATTCATTGCTACCA
25	GCATGAGGCCTTAAGAAATT		52	GGCTGGAGGAGTCGCGTCTG
25	GCATGAGCCCTGCTCGGCTC		52	GGCTGCGAGCGGCGAGTCCC
25	GCATCTTAGAGCAGGGTCTA		52	GGCTCTGTGCAATCCGGGAG
25	GCATCTGCCCAGCACCCAGT		52	GGCTAGACCAGAAGGATTCA
25	GCATCGCTTCGCTAGGACAG		52	GGCGTGATGCATCCCAAAGA
25	GCAGTCCAGGGTCAGATCCT		52	GGCGGGGCTCGCTCTTAAGG
25	GCAGTCAGAACGGCCTTCGG		52	GGCGGGGAAACTGCGGGGAG
25	GCAGGTTTCAACTCAGGCTC		52	GGCGGGCTGCAGATTAGCAA
25	GCAGGTCACACCAAGTTCAA		52	GGCGGCTCCGACAGCCAGAG
25	GCAGGGAAGACTAAACATAA		52	GGCGGCCAGGCGGGCCCTCT
25	GCAGGCGCACAGCGTTCCGC		52	GGCGGAGGGCAGCCCAAAAC
25	GCAGGCAGCGCCCCTCTGCT		52	GGCGGAGCTGACTATCGCCG
25	GCAGGAGCCTGCGCACTTAG		52	GGCGCTTCAGGACGCTAAAA
25	GCAGCTGCGGAACCTCAGGA		52	GGCGCAGAGTGCGTGCGTGA
25	GCAGCTATGAAGAAGCTTCC		52	GGCGATTGGCTGAACGGAAG
25	GCAGCGGAGCCAACTGACGG		52	GGCGACTTCGCTAATACTAC
25	GCAGCGCGAGCGCGGATCTA		52	GGCGACCCTGGCATGTGCCA
25	GCAGCCGGCTCACAGAGCGC		52	GGCGAAGGTCGGAATAACCA
25	GCAGCCGCGGCGCACACGCT		52	GGCCATGAGTGGCATAGAGA
25	GCAGCCGAGCGACTAAGCAA		52	GGCCAGGGCGGGACCGTCTC
25	GCAGCCGAGACGGAGCCTCC		52	GGCCAAGATGGCGGCTTCCA
25	GCAGCCCTCAGCATTGTAGA		52	GGCCAACGTCTCAGTCTAGG
25	GCAGCCCAGAGGCCAGCTAT		52	GGCCAAATCAATGATCACTT
25	GCAGCCATTCAAGCTGGCGC		52	GGCATCCGAACGTCAAGTCC
25	GCAGCACTCTGAGAGGCCAG		52	GGCAGGTGTGAATGGAGCTT
25	GCAGCAAAATACTTCTGCTT		52	GGCAGGCCAAGCGGCCAAGT
25	GCAGAGCCGGGAAGGAACCT		52	GGCAGGAAGCGGAAATGGTA
25	GCAGAGAACCCTGAGTTCAT		52	GGCAGCTGCTCTGGCCACTA
25	GCAGACGGGGCTCCTCCGAG		52	GGCACAGCGCATGGGGCTGG
25	GCAGACGGCGGTCACTACTG		52	GGCACACGGGCACTAAAGGT
25	GCAGACGGCCGTGACGTCAG		52	GGCAAGGCACCGGGTCTAGG
25	GCAGACACACTCTGAGTCGC		52	GGATGTATTTAGAAACAGCA
25	GCAGAAGTACCACTGGTTAA		52	GGATCTGAGCAAGGGGTTGT
25	GCACTGTGACGCCCAGTCCG		52	GGATCGGAGGGGACCCTTCA
25	GCACTCTCCTGCTTGCTGAT		52	GGAGGTGGCTACTGAGTTGA
25	GCACTAGCAAAGTTTCTCCG		52	GGAGGTCTCTGAACATTCTC
25	GCACGGCTCCCGAAGATGAC		52	GGAGGTCCCAAGTCTATTCA
25	GCACGGCCGGGCGTCCCCAA		52	GGAGCTGTGCTCAGTCTTGG
25	GCACCTGCACGTAAACAGCC		52	GGAGCTGCGGCGGGAAGCAT
25	GCACCTCGAGCATGTCACGA		52	GGAGCGACTCCGAGAGTGGA
25	GCACCCTTGAGAGCGTAGAC		52	GGAGCAGGCTCGATGGTGAG
25	GCACCCCGCGGGGCCCTCCA		52	GGAGAGGGAGAGCTCTTGCG
25	GCACCCCAGAGCGACCAAAA		52	GGACTCGGAAACTTTAACTG
25	GCACCAGCAGCTCAGGCTTA		52	GGACGCTGGAAGCGCGCACA
25	GCACAGCATTGCGTGATGGG		52	GGACCTCAAACGAGTCTCTA
25	GCACACTGCACAGCCGGCTT		52	GGACCCGGATGTCTGGTCTG
25	GCACACCAGACTCAAGTCCA		52	GGACCCCGATGGGTGGGACG
25	GCACACCACCCTAAGCCGCC		52	GGACCATTCCACAAATCGAA
25	GCACAACCATATCACTGACA		52	GGACAAGTGGAATTTTCCCG
25	GCACAAAGATGAACCTACGG		52	GGACAAAGAGGGCCATGCGT
25	GCAAGTGAACCGCACAGACT		52	GGAAGTGCAGGCTTACTTTG
25	GCAAGTAGGCAGCTTTCCAG		52	GGAAGGCCCTGATTCCGGGG
25	GCAAGGGTGCGCCCTGACTG		52	GGAAGCGGGTAAGGGACGTG
25	GCAACTGGATGAATGGTAGC		52	GGAAGCCTGGCGAGAATGTA
25	GCAACCCAATAGCCTAAGCT		52	GGAACTCTGTAAACAAGCCA
25	GCAACAGAATTAGGTGAGAT		52	GGAACCGATAACAGTGTTCC
25	GCAACACGTGACCCACCCGC		52	GGAACCCGGGGAGTTCTGAG
25	GATTGAAATAAGCAAATGAA		52	GGAACAGCGGGTCAGGCGGT
25	GATGCCAGCTTGATGCACAA		52	GGAACAAAGGACATGTTGTT
25	GATGCAGGAAAGAGGTTGGA		52	GGAAAGGTGAACCTCTAAGT
25	GATGAAAGGCAACAAACCTA		52	GGAAACGCTCCCGCTAGGTC
25	GATCTCTGCAGAGTGGGTAG		52	GGAAACGAACTCCGGTCTCA
25	GATCTCTGAGCAGCACTGTG		52	GGAAAACGGGCTTCTCGCAG
25	GATCGTGTCCTGCTGCCCGC		52	GCTTGAACAAATGGATCTAC
25	GATCCGGGAAAGTTACCCGA		52	GCTTCCCTCTATTTCTCTGT
25	GATCCAGTGCAGGGCGATGT		52	GCTGTCGCACTCAGGCTATA
25	GATAACATCCACAAAACGCA		52	GCTGTAGCTACCTGAGGTTT
25	GATAACAAACATCATATCTG		52	GCTGGTGGTTTACTCCACAG
25	GAGTTTGCAAACCAATCTTT		52	GCTGCTGCACAAGTCTGCGC
25	GAGTTGAGGGGCATCCCCTA		52	GCTGCGGCTTCCAACTCATA
25	GAGTGTGTGACAAGCACAAG		52	GCTGCGCAAAAGGGAAGGCG
25	GAGTGCCTATCTCCAATTTG		52	GCTCCCGAGGAGCCAAGCGC
25	GAGTCTGCCTAGTTCTTCTA		52	GCTCACTTCTGCTTGCACTT
25	GAGTCGAATGGCGCCCCCAG		52	GCTCAAGCCACCATGCATGA
25	GAGTCCCAACCCCCAGAGTA		52	GCTAGCTCTTCGCCCGTGTC
25	GAGTAACACCCAGTTAACAG		52	GCTAGCATCACAGATGGTTT
25	GAGGTCTCAAGACTTAGGGG		52	GCTACGCTGCCTTTCGTCAA
25	GAGGTCGCCTACGGGTAATG		52	GCTAAAGTGCGAATCACGAC
25	GAGGGTGCGGTTACGAAAGC		52	GCGTGACTCCGGTCACTCTC
25	GAGGGTGCGGCCTTCGGCTA		52	GCGGTGGCTCACTAAGACCT
25	GAGGGGCCCGGTCCAGGACC		52	GCGGGTGTGGAGAAGACAAG
25	GAGGGGCCAGGGTCCGATAT		52	GCGGGTGGGTGCTGACGGCA
25	GAGGGCTGCCAGTAAGGGTG		52	GCGGGTGGAGTGGCACCAAA
25	GAGGGCGCGTGCGCACTGCA		52	GCGGGTCCGGAATCGTCTTC
25	GAGGGATAGCAAGCAGAGAG		52	GCGGGACTCGGGGTCCTACT
25	GAGGGAGGGGCCAGATATGA		52	GCGGGACATGGTGATGTCCT
25	GAGGGAGCAAAAGGCTCAAG		52	GCGGCGGGAGCAACAAGCAG
25	GAGGCTTCGCCCACATTCCC		52	GCGGCGCGCAGCGGGTTAAG
25	GAGGCTGGGCTAGTCTTACG		52	GCGGCCTGCCGTAAAGACAG
25	GAGGCTGGGCTAGAACCGTA		52	GCGGCCAGATCAGGGACGCG
25	GAGGCGCAGCAGCAGTAACA		52	GCGCGTGCGCGAGCTCGCGC
25	GAGGCCCTCCAAAAAGACGC		52	GCGCGGTGACGTCAGAGTAG
25	GAGGCCAGTGCTGTGACACC		52	GCGCGGCTCTGGGCTCTCTA
25	GAGGCCAGCGCCCAGATATG		52	GCGCAGAAGCACCACCTTCT
25	GAGGCCAGATACTGGAAGGA		52	GCGAGCGGGGCTGACCTCCA
25	GAGGAGATAGGCGGGAGCGA		52	GCGACTCTTACTGTTTCTCA
25	GAGGACGCACAGTGGAAACC		52	GCGAATCGGCTCGCCGGGGT
25	GAGGAATAAGTCATCACTGG		52	GCGAAGGGCGCGGACTGGAG
25	GAGGAACAGGCGTTAACCCA		52	GCGAAGGATCGGCAGCGAGA
25	GAGCTTTGCCTCATTCAGAG		52	GCGAAGATGGCGGAGAACAG
25	GAGCGGCTAGAGAAAGGCTA		52	GCGAACAAGGAGACCTAGAG
25	GAGCGCTGCGGCTAAAGCGA		52	GCCTTCAGATCCTTCTTATC
25	GAGCCTTTAAAAGGAGGAAG		52	GCCTGGTGAGTGACACCGAG
25	GAGCCTGCGCATGTGCATAG		52	GCCTGGGGCCTGACGTCAGC
25	GAGCCTAGAAACAACCTCCA		52	GCCTGCTGAAGACGAGCTAG
25	GAGCCAGCCAGGACTCTGCA		52	GCCTCGGAGGGTAACCTCCC
25	GAGCCACGGGTAAAAGGGAT		52	GCCTCCTTAAGGAGCTTCCG
25	GAGCCACCAAAACAGAAAAA		52	GCCTCCAGCCGGCGTCGCTC
25	GAGCACCGACGGTAGGAAGA		52	GCCCTTGAGGGGCGCAGCAT
25	GAGATTCTAACAGTTGACAC		52	GCCCGCGCACGGATTCTTCC
25	GAGATCACCACACACATAAA		52	GCCAGTAACTCAATCTTCTA
25	GAGAGTGGGGGAGTAGACGT		52	GCCAGGGCGGGACACTCCCA
25	GAGAGGTCAGGGAGGACGCA		52	GCCAGGAGAGACCTGGATGG
25	GAGACTGGGAGAGGTAACCC		52	GCCAGCAATTGGGCCTTGGA
25	GAGACTCATAAGTACCCGTG		52	GCCAGAGCGCAGGACTTCCT
25	GAGACACGGGATCTCCCATA		52	GCCACTAACCTCTTGAAATG
25	GAGAATACTATCTTGAAACA		52	GCCAAGCAACGCTCAGTTTA
25	GAGAAGGCTGCCTCAATCTG		52	GCCAACATCTCTACTCTAAT
25	GAGAAGGAGAATCCACCTGA		52	GCATGGCCATCTGCTTATTT
25	GAGAAGCTGCAGTTTATGAG		52	GCATGGCCAAAAAAAAGAGT
25	GAGAAAGCAACCATGGCAGG		52	GCATCTGCAGAGTAATTCAG
25	GAGAAAGAAAACTCGCATGG		52	GCATCTCCTGTATGAGAGAT
25	GAGAAACAGACAAGTGACAG		52	GCATAGAAGCCACTTTACAA
25	GAGAAAAGAAAGCTAACATG		52	GCAGTGAATTAGAACAGGAG
25	GACTTGAATAAAGGTTCTAA		52	GCAGTCTCGAGCAACTTCCA
25	GACTTCTGAACTGCTGTCCA		52	GCAGTCCCGCGATGCCTTCG
25	GACTGACCCAGAATAACTCA		52	GCAGGTTTCAACTCAGGCTC
25	GACTCCCTCCCTACCCCCAA		52	GCAGGCTCAAAGGCCCTCTT
25	GACTCCATCCAGCAGAAACT		52	GCAGGCGGGACTACGCGTCA
25	GACTATGGATTACCAGAGGA		52	GCAGCTGGGGCGACCGTGCG
25	GACGTTGCGCAGCGACGCGG		52	GCAGCTGCTCATCAAGATAA
25	GACGTCAGGTCTGTGACAAG		52	GCAGAATAGGAAATCAAAGG
25	GACGCTGGAGGCAGCAGGCC		52	GCACTGGAGGACGCAAGGTT
25	GACGCTGCCAGCCTGTCCCG		52	GCACTCAGGGCTTGTCTCTC
25	GACGCTCCGGAGCCGTCGCC		52	GCACGCGCCCAGAGCCGTTA
25	GACGCCTGGGAGCGACAACA		52	GCACACTCCGCTACATAGTC
25	GACGCCGGGCGGCTACGCTG		52	GCAACTGGTTGCGGTGGGGA
25	GACGCCCAGCCAGCCCGCAG		52	GCAACTGGGCGGTGCCTGAG
25	GACGAGGGACAAAATAGGCG		52	GCAACTCTCGGCTTAAACTC
25	GACCTTCAGAGTCCGGCCGA		52	GCAACTCATTTAGCTCCCCA
25	GACCTCGCGAAGCAAGACCG		52	GCAAAAGGAAGGGACGCTCT
25	GACCTCCCGAGCCTGCCTCC		52	GATTCCCCACAAGACAGGAT
25	GACCTCACTGACGAGGGCAA		52	GATGTAAAACTTTGATCAAT
25	GACCGGAAGTGGCTTCCCAA		52	GATGGTATTCCAAAGGCTGC
25	GACCCTGGGAGGAGTCATCG		52	GATGATTGGTAACTTTTCTC
25	GACCCCCTCCACAAAGTGGT		52	GATGATAGCTTAAACAATAC
25	GACCCAATCTGGGTCTGAGA		52	GATCCCAGAGTCAGGACCAA
25	GACCACAAGGCCAGTCTAGA		52	GATCCACTACACTACCCTTG
25	GACAGTGAGGTCTCTACTAT		52	GATCAAGCATCACTTCCCCA
25	GACAGGGGAAGAGAATACAT		52	GATAACTTGCTTTGTTTCTG
25	GACAGGGCCTGCATAACCAG		52	GAGTAGTGGGGCAGTGACGA
25	GACAGGCTGCATTCTGTGTA		52	GAGGTGGAATAGTTTCAGAT
25	GACAGCCGCCGCCTCAGCCG		52	GAGGGGAGAGCCCACGAGGG
25	GACAGAGCAGGGGCTTGCTT		52	GAGGGCTGCGCGGAAGAGGC
25	GACACTGCCAGCAAGTGCCC		52	GAGGGCGTCCTCTTGACTCT
25	GACACTCAGTGTAGAAGATT		52	GAGGGAGGAGGAAAGACCCG
25	GACACCCCTACATGCCTAAC		52	GAGGCTCGAGGGATCCACTG
25	GACACATGCTCTGAGAATAC		52	GAGGCCTGAAGGCCGTTCTC
25	GACACATAATTACATACCAT		52	GAGGCCAAGGGGCGCAAAAA
25	GACACAAGGCATTCAGAAAA		52	GAGGCAAAACACATCATCTA
25	GACACAAGCCATGGACTCAT		52	GAGGAGGGGAGCGCGGCATA
25	GACAACGTAAGGTGAAAATC		52	GAGGAGACGGGGATGACAGG
25	GACAACAGCCCAGGCTATGG		52	GAGGACCCCGCCAGTGGCGT
25	GACAAAGGCCATGATTTGGC		52	GAGGAAGGAGCAGCACGCTG
25	GAATTTGGCCAAAAGAGCAA		52	GAGGAACTGCGTTTTCAGAT
25	GAATTCCGCCTTGGATTGCT		52	GAGGAAATGACCTTGTGTCC
25	GAATCCCTGCCATAATCCAG		52	GAGGAAAAATAAAGGCCTTT
25	GAATCCCCTAACAGAAACTC		52	GAGCCTCCGAATAGAGTTCC
25	GAATAAGGATGTGTTGGCTT		52	GAGCCAACGGGACGGAGGGA
25	GAAGTAATCTTAGAGCCAGG		52	GAGATTTAGTACTTTCCCAG
25	GAAGGGCCGCAGAGAAGTAA		52	GAGAGTAGCAATAATGAAGA
25	GAAGGGACTAAGGTGGTCTG		52	GAGAGGAGGTAGCAAATTCC
25	GAAGGAGCAGATGGCACGAG		52	GAGAGCAGCGGGCAGCTATG
25	GAAGCTGAACCAGAGACAAA		52	GAGAGCACGCAGGGGCGGGT
25	GAAGCGACGCATGAGTTGTT		52	GAGACCGATAACTTTAGCAT
25	GAAGCCGTCAGTGGCCCCGC		52	GAGAAGGACTGGCTGATCTC
25	GAAGCCCAAGAAAGATCTTT		52	GAGAAGCCCTATGGCTGAAC
25	GAAGCCAGCAAGCTGCTGCC		52	GAGAACGGTCAATTGAGATG
25	GAAGCACCAAGTCCTGAAGT		52	GAGAAAGGGGACTTGAAACA
25	GAAGAGTAAAGAGGGTTTAG		52	GACTTAGAAGAGCACAGCCC
25	GAAGAGCTGGCAGCTCCTGA		52	GACTGTAGGCGGTGGAGACA
25	GAACTGTACTCAACTGTATG		52	GACTGGCTGTGCACGTTATG
25	GAACTGAGACCAGATTCTCC		52	GACTCTGTAGGTGACGGCAA
25	GAACGTAGAAGCAACCATCT		52	GACTCCTTGACCCAGAAGGT
25	GAACGCCTGCCTAGTGGCTT		52	GACTCAGTGTCACACTCTAG
25	GAACCTCCAGGAAAAGCTCG		52	GACGGTGGGGAGCGGCTCAG
25	GAACCTAGCACAGACATTAA		52	GACCCTGAAAAGTGTAAATT
25	GAACCGCTGACTAAGTTCGC		52	GACCAATAAAGAGTAGAGGC
25	GAACCAGGGGATTTCTGTTG		52	GACCAAATGGAATCGAAATT
25	GAACATCATGAAGCAGTGAC		52	GACAGTGGGGCAACCCAGCT
25	GAACAGGGACTCATTCAATT		52	GACAGTGAGGTCTCTACTAT
25	GAACAGCCCCGCTGTTTAAA		52	GACAGGAGGACGTCTGTGTA
25	GAACAGAAGGAGTTAACGCT		52	GACAGAGGCCAGGCCGGACT
25	GAACACGAAGAAAGAATGCT		52	GACAGAATCCGCACTGGCGA
25	GAACAAGCAAATTTGCTGAG		52	GACAGAACAACTGTTGCTGT
25	GAACAAAATTCTAGCCCAAA		52	GACACAGGTGTGGCACGGTA
25	GAAATGGCGGGAGCAGCGAT		52	GACACAGCTTAGGCTGCTGT
25	GAAATCTGCTGCAGTTAGCG		52	GACAACCAGGCAACGCCCTC
25	GAAATCGTGTGTGCTTTCGA		52	GAATTCCATACAGCTTGCCT
25	GAAAGCGGCGTTCCCCTCCA		52	GAATGGGCGGAAGCAGGCGT
25	GAAAGCCAGGTACTTCACTA		52	GAATGCGGCGTGGATCTGAA
25	GAAACACGACAGTGGAGCCT		52	GAATCAGTGTTTAGATAGAC
25	GAAACAAGCCAATCCATGGA		52	GAATAGATGGAAACTGTTTT
25	GAAAATGTGCGGCCCATCGC		52	GAAGTAGCGGGAGCGATCTG
25	GAAAATGATTGCAAGACCCT		52	GAAGGTGGACGGAGCGTCCA
25	GAAAATATTGTGCAAGGCCC		52	GAAGGTGAGGTTGGCGCTAC
25	GAAAATAATGCCATTGAAAA		52	GAAGGGAGGCGTGCCGAACG
25	GAAAATAAAACAGCGTGGCA		52	GAAGGCAATAAGTTTGTTCC
25	GAAAAGTGAGTCTAATTACT		52	GAAGCTGGTTCCTTCTGGTC
25	GAAAAGGAGGGACAGGTTGG		52	GAAGCTGGGGCGTTCCGAAT
25	GAAAAGATTTACAAACTGTG		52	GAAGCTGATTCGCAGATTGA
25	GAAAACGCGGGGAACGGCCC		52	GAAGATGGCGGCAACATCTT
25	GAAAACCAGGCACAGCTGAT		52	GAAGACGTGGCACCAGTCGG
25	GAAAACCAACAGTTCAGTTA		52	GAAGACGCGCACGTCGGGAG
25	GAAAAACGTGGTAGAGCGGA		52	GAAGAAAGGGGTGAACGCGG
24	GTTTGCGCAACGCCGAGGGG		52	GAACTCCGCAGCGTCCGCTC
24	GTTTGATCAATAGGAGGCTG		52	GAACAGTGGCGGAAACTCCT
24	GTTTCTGCCAGGAGCTAATA		52	GAACACTGGACTAGAGGGAT
24	GTTGTCCAATCAGGCACGCT		52	GAACACTCAGATGGTGCTAG
24	GTTGGAGTTTCTGCTTGTTC		52	GAACACGGAGCTGTCCTCTT
24	GTTGCCCGGCGCTGAGTCAT		52	GAACACGCGGGGTCTGCGAC
24	GTTGCAGGGCTCGTTACCCA		52	GAACACAGGGATGAGCGTCA
24	GTTGATTTCTGAATTGTAAA		52	GAACAACTAATGCGCAGACG
24	GTTGAAAACATCAAAAAAGT		52	GAACAAAGGCACTATCTTCA
24	GTTGAAAAAGAAACCTGCCT		52	GAAAGTCCAAGAGGCCTCTT
24	GTTCTGCCTAGGCAGTTCCA		52	GAAAGGGCCAGGAACAGGCG
24	GTTCTGAGCTATCCAGGTCA		52	GAAAGCGCCGCTCCGCGTAC
24	GTTCGCAGCCAATCCCCGCG		52	GAAAGAAAGGTGGTGCGGCA
24	GTTCAGCTGACGTTACAAAA		52	GAAACTAGGTGCTCTGTGCG
24	GTTCACTGATGTTTACGCCT		52	GAAACGAAGGAAGGAACAAG
24	GTTCACCGGTATCACGTCCT		52	GAAACCAGGGACGGAGATCG
24	GTTATATCTTCACTTCAACA		52	GAAAACTTCGGAGAAACTTG
24	GTTACCCAGAAAACTCCGCA		52	GAAAAACTGGACATTAATAT
24	GTTAATGGCATTAGGACAGT		52	GAAAAAAGTCCACAAAGCAC
24	GTTAATCCAGTGATTCTCGA		51	GTTTGAGTTCCTATGGGCCA
24	GTTAAGCCCCAGCTTCGCTC		51	GTTTAACTGTGCTCATGCTT
24	GTTAAGAACCCCGCTTTCTA		51	GTTGTGGGAGACGATTGCGG
24	GTTAACTGTAGTGTGAGAAC		51	GTTGTGCGGCCGGTAGCCGG
24	GTTAACAGGAGACTGACAGA		51	GTTGGCTAAATTACTATCTC
24	GTTAAACTCCGGCCTCCGCT		51	GTTGGCAGAAGACTCAGGGC
24	GTTAAACATATCATAAAAGG		51	GTTGAGGGAGATACCCAACA
24	GTGTTTCCCAGCCAATAAGA		51	GTTGAAGTCTGCATCATCTA
24	GTGTGTGTGTGAGTAGTCAT		51	GTTCTTGTCGAGCGTCTGAG
24	GTGTGGCTGTAGAAGAGGCA		51	GTTCGCAGGGTGCTGCGAAG
24	GTGTGCGCAGGGGCCCAAGC		51	GTTCCCCCATGGCCTCGCTA
24	GTGTCTAGCAGATACTTGCA		51	GTTCCAGGGCGTCTCCGCTC
24	GTGTCGAAGCTCTGGGAGAT		51	GTTCACGAACGTCGCTCGCT
24	GTGTCCCAAGGCAAGCTGTA		51	GTTCAAAGTGCAGACTATGT
24	GTGTCCACTCCCGGTTTAGA		51	GTTCAAAAATGACCTGAAGA
24	GTGTCAGTCACGCTGCTCCA		51	GTTAGTGACACTTCTGTAAT
24	GTGTAGAGCACTCGATTCTG		51	GTTAGAGACAACAGGCTTCC
24	GTGTAGAAAGATATCAGCTA		51	GTTACCTGACGGTGCAGCCT
24	GTGTACCGGGTAATGCTGCT		51	GTTAAGAAACTCAATGTGAT
24	GTGTAATCACAATGCAGCCT		51	GTTAACTTCTGAAGTCTAGC
24	GTGGTTGATTCACAGAACCC		51	GTTAACGCTGCAACTTTTGC
24	GTGGGTCTCCCATCAAGCCT		51	GTGTTTCCCAGCTGTATGTC
24	GTGGGTCCTGCAGTCAGATG		51	GTGTTAACAGTGTGATCATC
24	GTGGGTATCGACAAATGCCG		51	GTGTGCGCTGCGCAGTGCTG
24	GTGGGGATAAGTGATTGGTT		51	GTGTGAGAAGCCTGCGGCTG
24	GTGGGCGCCCGTCGTAGAGG		51	GTGTCTAAATGCCTAGCGTA
24	GTGGGCCGTCACCTACCCGG		51	GTGTACCTCAGAACTCAAGC
24	GTGGGCCCACAGATAACCCT		51	GTGTAAACACCAGTCCAAAT
24	GTGGGCATCACCACCACCAA		51	GTGGTGTGGAAGGAGGCGTG
24	GTGGGACCATTCAGTTCTTG		51	GTGGTGAAGCGTTATGGGCC
24	GTGGGAAGACAGACATTCCA		51	GTGGTCTAAACAGCTCTCAC
24	GTGGCTTTTGGAAATGAATC		51	GTGGTCCCTGAGTGCAGTGA
24	GTGGCTCTGGGCGCGCTTCC		51	GTGGTCATGTGACGCGGAAA
24	GTGGCTCAAGGTTGACATTG		51	GTGGTCAAGACATAGGCTGT
24	GTGGCGTCGCGGGGAGTCAG		51	GTGGGTGGTTAATGGTTAGA
24	GTGGCCGCCCCTGTGGGCCG		51	GTGGGTGACGCCTTCTGGTC
24	GTGGATCAACGGGAAGAGAA		51	GTGGGTAAGGATAAGGGCTG
24	GTGGAGCAAGCGCACCATCT		51	GTGGGGTTATTTGTTATCTC
24	GTGGACATGCGCGGGGCGTA		51	GTGGGGCGGCGTTCAAGGTG
24	GTGCTTACGTTGACATACAG		51	GTGGGGCCCACCTATGAGCG
24	GTGCTCTAGGAACTTCACGG		51	GTGGGGCATGCCTCGGGAAA
24	GTGCTCCCCGCAGGCGTGCG		51	GTGGGGACTAATCCCTGAGA
24	GTGCTACCGGAGATCACCAG		51	GTGGGGAAGCGCTTTGGAGG
24	GTGCGTAAAAAGGCGACATA		51	GTGGGCGGGGCCTGCGAAGA
24	GTGCGGCCGCGAAGCAGAGC		51	GTGGGAGAGGGAGTGACGTC
24	GTGCGGCCGCCGTAGCTCCC		51	GTGGGAACTTGCACGGGGAG
24	GTGCGCTTGGTCTGCATGAC		51	GTGGCTGTCTCCTCTCAGCG
24	GTGCGAGCTGCAAAGAGGTC		51	GTGGCTGCCGAAGGGAATGA
24	GTGCCCAGAGCAGTAAGGAA		51	GTGGCTCTATGTAAGGCAAC
24	GTGCCAGCCGAGCGCGGCTT		51	GTGGCGAGACGTTAGTTAAA
24	GTGCCACGTGCTCACAGAGT		51	GTGGCCTTAGTCGAGGAAGG
24	GTGCAGAGCTGGTTACTCAG		51	GTGGCCGAGCCGGCCAAATA
24	GTGCACGGAACCCGTCCCGA		51	GTGGCCAATCGCGCAGGGCG
24	GTGCACCTGCCTAAGATCTA		51	GTGGCAGGTTTCCAGAACGC
24	GTGATGCAACTCCTCCACCT		51	GTGGCAGCGTCCGGAAGGAC
24	GTGATCTCCAACAGCAAGGC		51	GTGGATGGGGCTCCCTTTGG
24	GTGATAGTTCCTGGTGATCC		51	GTGGACTAGGAGGATGTAGG
24	GTGAGGGCATAGATCCAGCT		51	GTGGACGTGACATGTGTGGC
24	GTGAGCTTAAAGTTGTTCCA		51	GTGGAAGAAGACAGATGGTT
24	GTGAGCTCATAAAGGTCTTT		51	GTGGAACCCTTCTTCGGAGC
24	GTGAGCGAGGAAGGTTAACA		51	GTGGAAACATATCACGTCAT
24	GTGAGCCAGTGCACTTCAGT		51	GTGCTTGTCTCTAACTGTTG
24	GTGACTGTGTCATAGCCCTA		51	GTGCGTGCACTAACATTCTT
24	GTGACTGATGAACACATCTG		51	GTGCGGGTCATGATGAGGCA
24	GTGACGCCTTCAGCCCTCTC		51	GTGCGGCTCTACCTCGAGTA
24	GTGACCTCGGAGACATCCGT		51	GTGCGCCTGCGCGTTAGCAG
24	GTGACCCTACAATCAGTGGA		51	GTGCCGAAGCGACTCAAACG
24	GTGACACTGTTGAAATCGTA		51	GTGATTCTGCAGGCAAACAA
24	GTGACAAATGAGTAGCAACA		51	GTGAGCAAAGCGTGTTCAGA
24	GTGAATCTGGGTCTTATCAG		51	GTGAGATCCACCATGTTGAA
24	GTGAATAATAAAGTACACTA		51	GTGAGATACTGGGGAAGATG
24	GTGAATAAACATGGTGTCAG		51	GTGACTAGGCACCCACCTAA
24	GTGAAGCCTGCTGGAGGTAG		51	GTGACTACGGAGGCCCGGTA
24	GTGAACTTGTGATTTCATGA		51	GTGACGTAAGACACGGAGTC
24	GTGAACAAGTCAGGGTAGGA		51	GTGACCAGGGTGTAACCAGC
24	GTGAAAGTCGGGGTGACGAA		51	GTGAATCTTTGGAGTACCTG
24	GTCTTGAAAGAGGAAGGCTA		51	GTGAACTTGTGATTTCATGA
24	GTCTTCTAATGGATCGAAAT		51	GTGAACGCCCGGCTAAAAAC
24	GTCTGTCAATCAGTCCACGA		51	GTGAAAGTGTCTGTGGGTTA
24	GTCTGTCAACGAAAGATCAG		51	GTCTTCCCTCAAACTTGGAA
24	GTCTGGTGAGCTAGCAGTCC		51	GTCTTAGGCCCAGTTGGAGT
24	GTCTGGGTATCATGTGACAT		51	GTCTTAGCTCAGTGAGTACT
24	GTCTGGCAAACCACATTGCC		51	GTCTGCGGGAGGTTATAGAG
24	GTCTGCTTCTTCAATGACCT		51	GTCTGAGTTTCGAAGGAGGG
24	GTCTGCGGGGATTCTACGGA		51	GTCTCTGGGATCCTTCGCGG
24	GTCTGAGCCCAACACGGCCA		51	GTCTCCTTTCGGCTTCCCCA
24	GTCTGACTACCCGGAGGACA		51	GTCTAAAAGCCGGTAAGATG
24	GTCTCTGGACTTTCTAGTAA		51	GTCGGTCAAACCGGATTCCG
24	GTCTCTGAGTGTCAGACCTG		51	GTCGCCTAAGGCAGCTTCCG
24	GTCTCTCTGATCTGGACCAC		51	GTCGCACGGCTTGGAGAAGT
24	GTCTCGGTGACTCCTCGGGG		51	GTCGACTTCTAACTTGGCTC
24	GTCTCCTAACTCAATCGAGC		51	GTCCTGTCACTCATAACCAA
24	GTCTCCCAGCCAAGAACCTC		51	GTCCGAGATGGGCTCGTCTC
24	GTCTCCAGGGACCCCAAGCC		51	GTCCCTGACAGGAACCATCT
24	GTCTCAGAAGGCCCCCGGCA		51	GTCCCCTCCAAGACTCTTCA
24	GTCGGTCAGGAAATGTGAGA		51	GTCCAGGCTCCAGTTCTTCC
24	GTCGGGCACCAGGGGACCGT		51	GTCCAGGCGGCCACTGGACT
24	GTCGGGAAGGAACGCCTCAT		51	GTCCACATTCGGAGGAGCCG
24	GTCGGCTCGACCCGGCTCGG		51	GTCAGGAAGTGATGGGAGTG
24	GTCGGCAGCTCATGCACTTC		51	GTCAGCTCTTTGGGATCTGC
24	GTCGGAGGCTCGCATTGAAT		51	GTCAGCGGAGCACCAGAAAC
24	GTCGCGCAGGGAAATTCGAG		51	GTCAGCGCGGGACAGCGACA
24	GTCGCCCAGTGACAACTCGT		51	GTCACTCGGGACCGCAAAGG
24	GTCGCCACGGCTTTTAAGAC		51	GTCACGTGAGCGCAGCGCGC
24	GTCGCAGGCCGCACCTTGCA		51	GTCAATCAAGGCGACGGAGG
24	GTCGCAGACACCTCAGTCCG		51	GTCAAGTCCTGCATGCTTGC
24	GTCGAGGAAAATGCCCAGGG		51	GTCAAAAAGAGCAGGGACAT
24	GTCCTCTGCTGCCAAACCCA		51	GTATTTCTTGCTTAGATGTG
24	GTCCGCCGGAAGCTACCCAG		51	GTATGTGTTATCTATGTCAT
24	GTCCCTTGCACAAGTAAATC		51	GTATGTAATTACAGCGTTAC
24	GTCCCTTACGCAGAGACCAA		51	GTAGTTCTAAGAGGCAGTGT
24	GTCCCGGCATGCAACGGGCA		51	GTAGTCCAGGCGGCTCTCGG
24	GTCCCGCCCACCTTTATCTT		51	GTAGCGGCGAAGTTCCCAGA
24	GTCCCAGAACAAGTCCCAGA		51	GTAGAGAAGGCCTTATTGAC
24	GTCCCAACACTTCATTAGGT		51	GTAGAAGGGTGGCTGAGGCG
24	GTCCAGCTGCGGCATGTGCA		51	GTACTGTTAAACGGTAGATC
24	GTCCAAGGGACATAGCGTCA		51	GTACTAATGTTACATCAACT
24	GTCAGTTCCCTCCAAGGTCT		51	GTACTAAACACTGACATCAA
24	GTCAGTCATCGCAGAGCTGT		51	GTACGGCGCGTGAGCCGGAA
24	GTCAGCGTCTATCTGGGCGA		51	GTACCCAGTCAATAAAACTC
24	GTCAGCGTCAGAGACACGTA		51	GTACCAGGTATAACAGATAG
24	GTCAGCGAACAGGAAAACAT		51	GTACAGGCTGAGTTCGGCAG
24	GTCAGCCTTCGTGACTAGTG		51	GTACAGCAATTGCAACAAGT
24	GTCAGCCTCGGGCCCTACCA		51	GTACAAGGCCGACTCTGCTC
24	GTCAGCCCCAGTGTAAGCAA		51	GTAATTGTACCTTGGATAGG
24	GTCACTGCCTTCAAAACCAG		51	GTAATTATAATTGCAGGATG
24	GTCACTCTGGAACACTTAGA		51	GTAAGTTATTTTCTACTCTA
24	GTCACTCAGCTCAGAGTTCC		51	GTAAGGTGGCACGGGCTTTA
24	GTCACGTGGGCGTTCGGCCT		51	GTAAGGCTCCACCTCTGCCA
24	GTCACCTGTCGGGCTGGGGA		51	GTAACTCCGGGGATGAGGAA
24	GTCACCGAGGGGTTGCGACC		51	GTAACTACTCCTGGCAGCAC
24	GTCAAGCCGGCAGTATCTCG		51	GTAACGCAAATGGTGGAATT
24	GTCAACAGCGAGCGAGCAGC		51	GTAACCCCAGGGAAACTCCT
24	GTCAAAGGTAAATGCACTTA		51	GTAACATACCAAGGCCAGTT
24	GTCAAACCACAGTGAATTCC		51	GTAAACGGTTACTTCATTCC
24	GTATTCGCTCATTGGCTAGA		51	GGTTTAGGCCAGGCGGATCC
24	GTATGCCACAGGAGCCCTAG		51	GGTTCCTCTGCCAGCGGGAA
24	GTATGATGGTCAAAGCAAGA		51	GGTGGTGAGGTGACCTGCAT
24	GTATCGCAATGGAAAACTCT		51	GGTGGTCTGAGTTATTCGGG
24	GTATCCCAAACGCCGGAACA		51	GGTGGTAGCTGACTTCCCTT
24	GTATACCCCGGATGCTCCGA		51	GGTGGGCTACGGAGCCAGGA
24	GTATAAGGAGCGACAGCTGA		51	GGTGGCGTGTGTCATGACTA
24	GTAGTGCAGTCCCCACAGAG		51	GGTGGCCGGGGATTGGCTAT
24	GTAGTCCTTGCAAAATGACG		51	GGTGGCCAATCGGAACGCAG
24	GTAGGCTCCCCCGCCCCTGG		51	GGTGCTACTGACTAACGGTC
24	GTAGGCATTAAATTAGTCTC		51	GGTGCAACGCGGAGCGTGAG
24	GTAGGAGCCCGGAGACAGAT		51	GGTGACGGAAGCGCGTGCTT
24	GTAGCTCCTGCGCGCGGCCG		51	GGTGAAGTCAGCGGCAACTT
24	GTAGCCTCGCTAGCGTGCCT		51	GGTCTTAGAGCTGTGACAGC
24	GTAGCCCTGGGCAATCCCGG		51	GGTCCCGCTTGTCTCCACGA
24	GTAGCCAAATACTGACGCGC		51	GGTCCCATTAGTCTTAAGGA
24	GTAGCAGTGAGTCTGGAGCT		51	GGTCACTGGCTCTTCAATTA
24	GTAGCACCCATAGGCGGACG		51	GGTCACAGGACCCGATAGGT
24	GTACTTATGTTGTGATGTAA		51	GGTCAAAGCGCAGGCGTCGC
24	GTACTGATTAAGCTTCATTA		51	GGTAGATACATCAGACATTG
24	GTACGTGAGGCGAAGGCGAG		51	GGTACCTGAAGAGGTCTAAT
24	GTACGTAAGTAAGGCGTCCA		51	GGTAATGTAATCAGTGGATG
24	GTACGCAGGCGTACTCACTA		51	GGTAAGAGTGCTATTGAATG
24	GTACCTGGGTGCCCCTTAGC		51	GGTAAAATATAAGACTTCGT
24	GTACCTGAATGCCCCAGCAA		51	GGGTTCCAGCATTAAGTCAG
24	GTACCCGCGCAAGCCCAAAA		51	GGGTGGTTAACCAGCCATAC
24	GTACATATTCATGAGGGGCG		51	GGGTGGTGACCTACCAGTTT
24	GTACAGGTAAAACGCGGCAA		51	GGGTGGAGATCCGGAAGCTC
24	GTACAGGAACGCAAGATGAT		51	GGGTGGAGAGGCCACCGCCA
24	GTACACTAGGGAGATAAGAA		51	GGGTGCTGACGTCACGAGAG
24	GTACACGTCAGTTAGAATTT		51	GGGTGAGCGCGTGGCGGTGA
24	GTACACCTCCACACTGAGGC		51	GGGTCCCTGGGGGACGACTT
24	GTACAACTGGCCAATAGATG		51	GGGTCCAGGCCACAACCGGC
24	GTAATTATGGGACACTGTGT		51	GGGTAGGTTACGGGTTGTCA
24	GTAAGTTACAGTCCAGGGAT		51	GGGTACTGACACGCCCTTAG
24	GTAAGGGCGATGATTGGCCG		51	GGGTACCAGGTCCCACTCCA
24	GTAAGGGCGAGAACTCCCAT		51	GGGTAAGCTGCCAAGTGGAC
24	GTAAGCCAGGACCTCCACAA		51	GGGGTTTCAGGGAGCTCTTA
24	GTAAGCCAATCAGAGATCCA		51	GGGGTGTTAACCCCTTGTTG
24	GTAAGAGCTACCTCTCAGGA		51	GGGGTGGCAACCTTTTTATG
24	GTAAGAGCAAGGGGCTCAGA		51	GGGGTCAGGAGGAACGTCGT
24	GTAACCCCAGGGAAACTCCT		51	GGGGGTCAGGAGTGCGAAGG
24	GTAACCAGACCCTTCCGCCA		51	GGGGGTAGGGGACCCTAGTG
24	GTAAAGATTGGTGAAAACAG		51	GGGGGCGGAGCGTGGAGCTA
24	GTAAACCAGGGCTTTACAGA		51	GGGGGCAAGGCCAAGCTGAC
24	GTAAACCAGCCGCGGACGCC		51	GGGGCGGGCTAGTGGATGCG
24	GTAAAATGAGAGGCTTTCTT		51	GGGGCCGGAGGACCGGACAG
24	GTAAAACGACTGCCTATAGA		51	GGGGCATGATGACCGTGTTA
24	GGTTGCTAGGGGTACGTGTG		51	GGGGCAGGTGGCAAACTTCA
24	GGTTCAGCCCAGCACAGTAG		51	GGGGCAGGTGACACAGTCGT
24	GGTGTCCCGGACCCAGTCCC		51	GGGGAGGGTCTGATATCTTC
24	GGTGTCAGGCGTCACCACTT		51	GGGGAGAAACTGAAGCCCTT
24	GGTGGGTTGGGCAACAGCTA		51	GGGGACAAGGACAGCAAGAC
24	GGTGGGACAAGGTAATGCTC		51	GGGGAACAAGGGAGGAGTAA
24	GGTGGCCGAGCCGTACCAGA		51	GGGCTTTGCGCACTGCGGCG
24	GGTGGCCCGGCCGCCCCAGA		51	GGGCTGTGCTAAATAAACGA
24	GGTGCTTTCTGAATTGGTGA		51	GGGCTCGTGCCTGGCGCCTC
24	GGTGCGCCGCCCACCTGGAA		51	GGGCTCAGGCCTATACCGCT
24	GGTGCCCAAGAACCACCAGG		51	GGGCGGTTAGCCCAGTAAAC
24	GGTGCACAGCCACATTCCAA		51	GGGCGGCTCCGCCCAGAAGA
24	GGTGACGCGGCGCGCCCCAA		51	GGGCGCGGGCGGAGCCCGAA
24	GGTGACACGCAAAGCGTGCT		51	GGGCGCCGCCAGGCGTCCGA
24	GGTCTGGATGGGCCCCAGAG		51	GGGCGAGCCACTCACGCATC
24	GGTCTGCTGGCAGAGATGAA		51	GGGCATGGAGAGTGATTTTC
24	GGTCTGCTCTAGCAGAGGCA		51	GGGCAGCTGCAGTGCTGCGA
24	GGTCCGCCGCGAAGCCTCAC		51	GGGAGTGTGGTAAAATTAGA
24	GGTCCCGTTAAGGGGGTGTG		51	GGGAGCTATAAGTAACAAAG
24	GGTCCCGCGCCCCGTCCCTC		51	GGGAGCAGGCGGGCGGTGAT
24	GGTCAGCGCAGTGCCAACAT		51	GGGACAGGTGAACTCTTTCA
24	GGTCAGATGTAGGCACTAAG		51	GGGACAGCCAACAAGGTCCA
24	GGTAGGGAGCGGTAACCTGG		51	GGGACACCGGCGGCAAGTCC
24	GGTACTGGGAGGACACGAGA		51	GGGAAGTCGTAGGGCTGTGG
[truncated: 99,244 more rows]
