# Supplementary material for: Compact CRISPR genetic screens enabled by improved guide RNA library cloning
Source: Genome Biol. 2024 Jan 19;25:25. doi: 10.1186/s13059-023-03132-3 (PMC10797759; doi:10.1186/s13059-023-03132-3)
Supplement: Supplementary file 8 — Additional file 8. [file 13059_2023_3132_MOESM8_ESM.xlsx]

## Sheet: LGR_NextSeq_CRISPRi_plasmid
LGR_NextSeq_CRISPRi_plasmid
sgId	count
AMY1B_+_104238813.23-ENST00000330330.5,ENST00000370080.3	1614
AMY1B_+_104238866.23-ENST00000330330.5,ENST00000370080.3	1432
AMY1B_+_104238956.23-ENST00000330330.5,ENST00000370080.3	1038
AMY1B_-_104238984.23-ENST00000330330.5,ENST00000370080.3	1290
AMY1B_-_104239004.23-ENST00000330330.5,ENST00000370080.3	1659
ANKRD18A_+_38576705.23-ENST00000564591.1,ENST00000566717.2	1788
ANKRD18A_+_38576953.23-ENST00000564591.1,ENST00000566717.2	1135
ANKRD18A_+_38577104.23-ENST00000564591.1,ENST00000566717.2	1038
ANKRD18A_-_38576797.23-ENST00000564591.1,ENST00000566717.2	1218
ANKRD18A_-_38577100.23-ENST00000564591.1,ENST00000566717.2	1470
ANKS1B_+_100377730.23-ENST00000329257.7,ENST00000547776.2	949
ANKS1B_+_100377733.23-ENST00000329257.7,ENST00000547776.2	1556
ANKS1B_+_100378180.23-ENST00000329257.7,ENST00000547776.2	1347
ANKS1B_-_100377459.23-ENST00000329257.7,ENST00000547776.2	1353
ANKS1B_-_100377812.23-ENST00000329257.7,ENST00000547776.2	1388
ARL17A_+_44656799.23-ENST00000329240.4,ENST00000336125.5,ENST00000445552.2	1544
ARL17A_+_44656972.23-ENST00000329240.4,ENST00000336125.5,ENST00000445552.2	1295
ARL17A_+_44656984.23-ENST00000329240.4,ENST00000336125.5,ENST00000445552.2	1288
ARL17A_+_44656990.23-ENST00000329240.4,ENST00000336125.5,ENST00000445552.2	1115
ARL17A_-_44656620.23-ENST00000329240.4,ENST00000336125.5,ENST00000445552.2	1585
ARL17B_-_44439136.23-ENST00000434041.2,ENST00000450673.3,ENST00000570618.1	1355
B3GALT5_+_41029759.23-ENST00000343118.4,ENST00000398714.2	1446
B3GALT5_+_41029764.23-ENST00000343118.4,ENST00000398714.2	1346
B3GALT5_+_41029983.23-ENST00000343118.4,ENST00000398714.2	1428
B3GALT5_-_41029750.23-ENST00000343118.4,ENST00000398714.2	1918
B3GALT5_-_41029936.23-ENST00000343118.4,ENST00000398714.2	1411
BPY2_+_25130428.23-ENST00000331070.3,ENST00000382585.1	1293
BPY2_+_25130448.23-ENST00000331070.3,ENST00000382585.1	1288
BPY2_+_25130523.23-ENST00000331070.3,ENST00000382585.1	1288
BPY2_+_25130534.23-ENST00000331070.3,ENST00000382585.1	1405
BPY2_-_25130440.23-ENST00000331070.3,ENST00000382585.1	1260
BRD4_+_15391148.23-ENST00000263377.2,ENST00000371835.4	1966
BRD4_-_15390745.23-ENST00000263377.2,ENST00000371835.4	1395
BRD4_-_15390749.23-ENST00000263377.2,ENST00000371835.4	1295
BRD4_-_15390773.23-ENST00000263377.2,ENST00000371835.4	1582
BRD4_-_15390857.23-ENST00000263377.2,ENST00000371835.4	1297
BTBD16_+_124030839.23-ENST00000260723.4,ENST00000368994.2	1567
BTBD16_+_124030881.23-ENST00000260723.4,ENST00000368994.2	1887
BTBD16_+_124031133.23-ENST00000260723.4,ENST00000368994.2	1262
BTBD16_-_124030878.23-ENST00000260723.4,ENST00000368994.2	1516
BTBD16_-_124031204.23-ENST00000260723.4,ENST00000368994.2	1289
C10orf113_+_21435217.23-ENST00000529198.1,ENST00000534331.1	1504
C10orf113_+_21435437.23-ENST00000529198.1,ENST00000534331.1	1844
C10orf113_-_21435011.23-ENST00000529198.1,ENST00000534331.1	1398
C10orf113_-_21435114.23-ENST00000529198.1,ENST00000534331.1	1438
C10orf113_-_21435133.23-ENST00000529198.1,ENST00000534331.1	1514
C12orf42_+_103889475.23-ENST00000378113.2,ENST00000548883.1	1436
C12orf42_+_103889483.23-ENST00000378113.2,ENST00000548883.1	1560
C12orf42_-_103889630.23-ENST00000378113.2,ENST00000548883.1	1411
C12orf42_-_103889653.23-ENST00000378113.2,ENST00000548883.1	1286
C12orf42_-_103889814.23-ENST00000378113.2,ENST00000548883.1	1810
C1orf228_+_45140288.23-ENST00000458657.2,ENST00000535358.1	1182
C1orf228_+_45140480.23-ENST00000458657.2,ENST00000535358.1	1114
C1orf228_+_45140510.23-ENST00000458657.2,ENST00000535358.1	1534
C1orf228_+_45140691.23-ENST00000458657.2,ENST00000535358.1	1304
C1orf228_-_45140812.23-ENST00000458657.2,ENST00000535358.1	1308
C7orf50_+_1177839.23-ENST00000357429.6,ENST00000397098.3,ENST00000397100.2	1591
C7orf50_+_1177884.23-ENST00000357429.6,ENST00000397098.3,ENST00000397100.2	1300
C7orf50_+_1177904.23-ENST00000357429.6,ENST00000397098.3,ENST00000397100.2	1544
C7orf50_-_1177485.23-ENST00000357429.6,ENST00000397098.3,ENST00000397100.2	1207
C7orf50_-_1177603.23-ENST00000357429.6,ENST00000397098.3,ENST00000397100.2	1459
CACNB4_+_152830050.23-ENST00000360283.6,ENST00000534999.1	1565
CACNB4_+_152830465.23-ENST00000360283.6,ENST00000534999.1	1443
CACNB4_+_152830507.23-ENST00000360283.6,ENST00000534999.1	1187
CACNB4_-_152830409.23-ENST00000360283.6,ENST00000534999.1	1095
CACNB4_-_152830517.23-ENST00000360283.6,ENST00000534999.1	1513
CCDC178_+_31020438.23-ENST00000300227.8,ENST00000383096.3	1154
CCDC178_+_31020815.23-ENST00000300227.8,ENST00000383096.3	1507
CCDC178_-_31020118.23-ENST00000300227.8,ENST00000383096.3	1319
CCDC178_-_31020351.23-ENST00000300227.8,ENST00000383096.3	1783
CCDC178_-_31020485.23-ENST00000300227.8,ENST00000383096.3	1369
CCR6_+_167536266.23-ENST00000341935.5,ENST00000349984.4	2214
CCR6_+_167536276.23-ENST00000341935.5,ENST00000349984.4	1556
CCR6_+_167536388.23-ENST00000341935.5,ENST00000349984.4	1536
CCR6_-_167536326.23-ENST00000341935.5,ENST00000349984.4	1040
CCR6_-_167536687.23-ENST00000341935.5,ENST00000349984.4	1228
CD163L1_+_7596517.23-ENST00000313599.3,ENST00000416109.2	1141
CD163L1_+_7596646.23-ENST00000313599.3,ENST00000416109.2	1288
CD163L1_+_7596686.23-ENST00000313599.3,ENST00000416109.2	1692
CD163L1_+_7596691.23-ENST00000313599.3,ENST00000416109.2	1581
CD163L1_+_7596699.23-ENST00000313599.3,ENST00000416109.2	1700
CDHR3_+_105603899.23-ENST00000317716.9,ENST00000542731.1	1707
CDHR3_+_105603967.23-ENST00000317716.9,ENST00000542731.1	1178
CDHR3_-_105603718.23-ENST00000317716.9,ENST00000542731.1	1161
CDHR3_-_105603736.23-ENST00000317716.9,ENST00000542731.1	1489
CDHR3_-_105604198.23-ENST00000317716.9,ENST00000542731.1	1307
CDK11B_+_1588798.23-ENST00000317673.7,ENST00000340677.5,ENST00000407249.3	1509
CDK11B_+_1588853.23-ENST00000317673.7,ENST00000340677.5,ENST00000407249.3	1595
CDK11B_+_1588866.23-ENST00000317673.7,ENST00000340677.5,ENST00000407249.3	1915
CDK11B_-_1588699.23-ENST00000317673.7,ENST00000340677.5,ENST00000407249.3	1697
CDK11B_-_1588818.23-ENST00000317673.7,ENST00000340677.5,ENST00000407249.3	1251
CDKL4_+_39456624.23-ENST00000378803.1,ENST00000395035.3	1391
CDKL4_+_39456634.23-ENST00000378803.1,ENST00000395035.3	1599
CDKL4_-_39456218.23-ENST00000378803.1,ENST00000395035.3	1333
CDKL4_-_39456253.23-ENST00000378803.1,ENST00000395035.3	743
CDKL4_-_39456599.23-ENST00000378803.1,ENST00000395035.3	1327
CLEC18A_+_69985142.23-ENST00000288040.6,ENST00000449317.2	1191
CLEC18A_+_69985146.23-ENST00000288040.6,ENST00000449317.2	1366
CLEC18A_+_69985428.23-ENST00000288040.6,ENST00000449317.2	1529
CLEC18A_-_69984859.23-ENST00000393701.2,ENST00000568461.1	1124
CLEC18A_-_69984928.23-ENST00000393701.2,ENST00000568461.1	1310
CLEC18A_-_69984940.23-ENST00000393701.2,ENST00000568461.1	2028
CLEC18A_-_69984952.23-ENST00000393701.2,ENST00000568461.1	1600
CLEC18A_-_69985109.23-ENST00000288040.6,ENST00000449317.2	1762
CLEC18A_-_69985301.23-ENST00000393701.2,ENST00000568461.1	1225
CLEC18A_-_69985540.23-ENST00000288040.6,ENST00000449317.2	1437
CLLU1OS_+_92821833.23-ENST00000378487.2,ENST00000538965.1	1482
CLLU1OS_+_92821857.23-ENST00000378487.2,ENST00000538965.1	1753
CLLU1OS_+_92821891.23-ENST00000378487.2,ENST00000538965.1	873
CLLU1OS_-_92821844.23-ENST00000378487.2,ENST00000538965.1	1514
CLLU1OS_-_92821886.23-ENST00000378487.2,ENST00000538965.1	1306
CT45A1_+_134847236.23-ENST00000370741.3,ENST00000482795.1,ENST00000497301.2	1496
CT45A1_+_134847629.23-ENST00000370741.3,ENST00000482795.1,ENST00000497301.2	1036
CT45A1_+_134847640.23-ENST00000370741.3,ENST00000482795.1,ENST00000497301.2	1176
CT45A1_-_134847660.23-ENST00000370741.3,ENST00000482795.1,ENST00000497301.2	1581
CT45A1_-_134847695.23-ENST00000370741.3,ENST00000482795.1,ENST00000497301.2	1452
DACH2_+_85403702.23-ENST00000373125.4,ENST00000373131.1	1630
DACH2_+_85403726.23-ENST00000373125.4,ENST00000373131.1	1479
DACH2_-_85403508.23-ENST00000373125.4,ENST00000373131.1	1368
DACH2_-_85403858.23-ENST00000373125.4,ENST00000373131.1	1543
DACH2_-_85403877.23-ENST00000373125.4,ENST00000373131.1	1586
DAOA_+_106118907.23-ENST00000329625.5,ENST00000375936.3	1406
DAOA_+_106118996.23-ENST00000329625.5,ENST00000375936.3	1590
DAOA_+_106119011.23-ENST00000329625.5,ENST00000375936.3	1586
DAOA_-_106118643.23-ENST00000329625.5,ENST00000375936.3	1239
DAOA_-_106118822.23-ENST00000329625.5,ENST00000375936.3	1113
DST_+_56707634.23-ENST00000361203.3,ENST00000370769.4	1467
DST_-_56707881.23-ENST00000361203.3,ENST00000370769.4	1173
DST_-_56707926.23-ENST00000361203.3,ENST00000370769.4	1704
DST_-_56708066.23-ENST00000361203.3,ENST00000370769.4	1494
DST_-_56708099.23-ENST00000361203.3,ENST00000370769.4	1284
EIF3CL_+_28415115.23-ENST00000380876.4,ENST00000398943.3,ENST00000398944.3	1386
EIF3CL_+_28415128.23-ENST00000380876.4,ENST00000398943.3,ENST00000398944.3	1541
EIF3CL_-_28415147.23-ENST00000380876.4,ENST00000398943.3,ENST00000398944.3	1608
EIF3CL_-_28415165.23-ENST00000380876.4,ENST00000398943.3,ENST00000398944.3	1763
EIF3CL_-_28415168.23-ENST00000380876.4,ENST00000398943.3,ENST00000398944.3	1346
ESRRG_+_217112607.23-ENST00000361395.2,ENST00000366938.2,ENST00000487276.1	1477
ESRRG_+_217112620.23-ENST00000361395.2,ENST00000366938.2,ENST00000487276.1	1154
ESRRG_+_217112922.23-ENST00000361395.2,ENST00000366938.2,ENST00000487276.1	1823
ESRRG_+_217262979.23-ENST00000359162.2,ENST00000361525.3	959
ESRRG_+_217263157.23-ENST00000359162.2,ENST00000361525.3	983
ESRRG_+_217263184.23-ENST00000359162.2,ENST00000361525.3	1027
ESRRG_+_217310765.23-ENST00000366940.2,ENST00000493603.1	1753
ESRRG_+_217310891.23-ENST00000366940.2,ENST00000493603.1	1494
ESRRG_+_217311037.23-ENST00000366940.2,ENST00000493603.1	1838
ESRRG_+_217311105.23-ENST00000366940.2,ENST00000493603.1	1616
ESRRG_-_217112601.23-ENST00000361395.2,ENST00000366938.2,ENST00000487276.1	1230
ESRRG_-_217112951.23-ENST00000361395.2,ENST00000366938.2,ENST00000487276.1	1550
ESRRG_-_217262665.23-ENST00000359162.2,ENST00000361525.3	1314
ESRRG_-_217263115.23-ENST00000359162.2,ENST00000361525.3	959
ESRRG_-_217311078.23-ENST00000366940.2,ENST00000493603.1	1394
FAM153A_+_177207239.23-ENST00000440605.3,ENST00000513554.1	1370
FAM153A_+_177207261.23-ENST00000440605.3,ENST00000513554.1	1257
FAM153A_+_177207368.23-ENST00000440605.3,ENST00000513554.1	1745
FAM153A_+_177207397.23-ENST00000440605.3,ENST00000513554.1	1444
FAM153A_+_177207561.23-ENST00000440605.3,ENST00000513554.1	1320
FAM156B_-_52926497.23-ENST00000412319.1,ENST00000452021.2	1277
FAM156B_-_52926501.23-ENST00000412319.1,ENST00000452021.2	1210
FAM156B_-_52926742.23-ENST00000412319.1,ENST00000452021.2	1812
FAM156B_-_52926751.23-ENST00000412319.1,ENST00000452021.2	1523
FAM156B_-_52926781.23-ENST00000412319.1,ENST00000452021.2	1497
FAM193A_+_2627563.23-ENST00000324666.5,ENST00000382839.3,ENST00000502458.1,ENST00000545951.1	1784
FAM193A_+_2627566.23-ENST00000324666.5,ENST00000382839.3,ENST00000502458.1,ENST00000545951.1	1615
FAM193A_-_2627185.23-ENST00000324666.5,ENST00000382839.3,ENST00000502458.1,ENST00000545951.1	1572
FAM193A_-_2627204.23-ENST00000324666.5,ENST00000382839.3,ENST00000502458.1,ENST00000545951.1	1267
FAM193A_-_2627419.23-ENST00000324666.5,ENST00000382839.3,ENST00000502458.1,ENST00000545951.1	1271
FAM90A1_+_8379960.23-ENST00000307435.6,ENST00000538603.1	1408
FAM90A1_+_8380076.23-ENST00000307435.6,ENST00000538603.1	1065
FAM90A1_+_8380079.23-ENST00000307435.6,ENST00000538603.1	1493
FAM90A1_-_8379804.23-ENST00000307435.6,ENST00000538603.1	1880
FAM90A1_-_8379986.23-ENST00000307435.6,ENST00000538603.1	1672
FBXW10_+_18647364.23-ENST00000395665.4,ENST00000395667.1	1735
FBXW10_-_18647398.23-ENST00000395665.4,ENST00000395667.1	1287
FBXW10_-_18647538.23-ENST00000395665.4,ENST00000395667.1	1818
FBXW10_-_18647543.23-ENST00000395665.4,ENST00000395667.1	1657
FBXW10_-_18647732.23-ENST00000395665.4,ENST00000395667.1	1275
FRG2B_+_135439841.23-ENST00000425520.1,ENST00000443774.1	1424
FRG2B_+_135439992.23-ENST00000425520.1,ENST00000443774.1	1528
FRG2_+_190947967.23-ENST00000378763.1,ENST00000504750.1	1272
FRG2_+_190948145.23-ENST00000378763.1,ENST00000504750.1	1635
FRG2_-_190948065.23-ENST00000378763.1,ENST00000504750.1	1634
FRG2_-_190948162.23-ENST00000378763.1,ENST00000504750.1	1569
FRG2_-_190948402.23-ENST00000378763.1,ENST00000504750.1	1220
GFRA4_-_3643613.23-ENST00000290417.2,ENST00000319242.3	1490
GFRA4_-_3643631.23-ENST00000290417.2,ENST00000319242.3	1269
GFRA4_-_3643806.23-ENST00000290417.2,ENST00000319242.3	1320
GFRA4_-_3643884.23-ENST00000290417.2,ENST00000319242.3	1570
GFRA4_-_3643982.23-ENST00000290417.2,ENST00000319242.3	1435
GNAL_+_11751554.23-ENST00000269162.5,ENST00000535121.1	1437
GNAL_+_11751925.23-ENST00000269162.5,ENST00000535121.1	1164
GNAL_-_11751521.23-ENST00000269162.5,ENST00000535121.1	1230
GNAL_-_11751857.23-ENST00000269162.5,ENST00000535121.1	1660
GNAL_-_11751893.23-ENST00000269162.5,ENST00000535121.1	2110
GRAMD1B_+_123396780.23-ENST00000322282.7,ENST00000529750.1	1199
GRAMD1B_+_123396915.23-ENST00000322282.7,ENST00000529750.1	1176
GRAMD1B_-_123396572.23-ENST00000322282.7,ENST00000529750.1	1767
GRAMD1B_-_123396815.23-ENST00000322282.7,ENST00000529750.1	1849
GRAMD1B_-_123396899.23-ENST00000322282.7,ENST00000529750.1	1137
GTF2H2_+_70363022.23-ENST00000274400.5,ENST00000330280.7	1560
GTF2H2_+_70363416.23-ENST00000274400.5,ENST00000330280.7	1097
GTF2H2_+_70363428.23-ENST00000274400.5,ENST00000330280.7	1231
GTF2H2_+_70363440.23-ENST00000274400.5,ENST00000330280.7	1325
GTF2H2_+_70363453.23-ENST00000274400.5,ENST00000330280.7	1220
HIST1H4H_+_26285698.23-ENST00000289352.1,ENST00000377727.1	1215
HIST1H4H_+_26285704.23-ENST00000289352.1,ENST00000377727.1	1540
HIST1H4H_+_26285719.23-ENST00000289352.1,ENST00000377727.1	1559
HIST1H4H_+_26285746.23-ENST00000289352.1,ENST00000377727.1	1226
HIST1H4H_-_26285580.23-ENST00000289352.1,ENST00000377727.1	1623
HIST2H4B_+_149832653.23-ENST00000369157.2,ENST00000392932.4,ENST00000392933.1	1869
HIST2H4B_+_149832656.23-ENST00000369157.2,ENST00000392932.4,ENST00000392933.1	1463
HIST2H4B_+_149832683.23-ENST00000369157.2,ENST00000392932.4,ENST00000392933.1	1785
HIVEP3_+_42166184.23-ENST00000247584.5,ENST00000429157.2	999
HIVEP3_+_42166222.23-ENST00000247584.5,ENST00000429157.2	1932
HIVEP3_+_42166553.23-ENST00000247584.5,ENST00000429157.2	1271
HIVEP3_-_42166661.23-ENST00000247584.5,ENST00000429157.2	1034
HIVEP3_-_42166664.23-ENST00000247584.5,ENST00000429157.2	1338
IFLTD1_+_25705750.23-ENST00000282881.6,ENST00000458174.2,ENST00000539744.1	1613
IFLTD1_+_25705753.23-ENST00000282881.6,ENST00000458174.2,ENST00000539744.1	1820
IFLTD1_+_25706111.23-ENST00000282881.6,ENST00000458174.2,ENST00000539744.1	1503
IFLTD1_-_25706145.23-ENST00000282881.6,ENST00000458174.2,ENST00000539744.1	1272
IFLTD1_-_25706184.23-ENST00000282881.6,ENST00000458174.2,ENST00000539744.1	1780
IL22_-_68646857.23-ENST00000328087.4,ENST00000538666.1	1568
IL22_-_68646946.23-ENST00000328087.4,ENST00000538666.1	1353
IL22_-_68647125.23-ENST00000328087.4,ENST00000538666.1	1492
IL22_-_68647264.23-ENST00000328087.4,ENST00000538666.1	1292
IL22_-_68647295.23-ENST00000328087.4,ENST00000538666.1	1354
IL25_+_23842095.23-ENST00000329715.2,ENST00000397242.2	1825
IL25_+_23842106.23-ENST00000329715.2,ENST00000397242.2	1503
IL25_+_23842498.23-ENST00000329715.2,ENST00000397242.2	1274
IL25_+_23842504.23-ENST00000329715.2,ENST00000397242.2	1192
IL25_+_23842507.23-ENST00000329715.2,ENST00000397242.2	1658
IL37_+_113670896.23-ENST00000263326.3,ENST00000349806.3,ENST00000352179.3,ENST00000353225.3	1121
IL37_+_113670997.23-ENST00000263326.3,ENST00000349806.3,ENST00000352179.3,ENST00000353225.3	1327
IL37_-_113670614.23-ENST00000263326.3,ENST00000349806.3,ENST00000352179.3,ENST00000353225.3	1310
IL37_-_113670626.23-ENST00000263326.3,ENST00000349806.3,ENST00000352179.3,ENST00000353225.3	1904
IL37_-_113671046.23-ENST00000263326.3,ENST00000349806.3,ENST00000352179.3,ENST00000353225.3	1216
IQSEC3_+_175961.23-ENST00000326261.4,ENST00000538872.1	1297
IQSEC3_+_176417.23-ENST00000326261.4,ENST00000538872.1	1361
IQSEC3_+_176460.23-ENST00000326261.4,ENST00000538872.1	1151
IQSEC3_-_175971.23-ENST00000326261.4,ENST00000538872.1	1413
IQSEC3_-_176400.23-ENST00000326261.4,ENST00000538872.1	1202
KCNK9_+_140715226.23-ENST00000303015.1,ENST00000520439.1	1747
KCNK9_-_140714957.23-ENST00000303015.1,ENST00000520439.1	1600
KCNK9_-_140714960.23-ENST00000303015.1,ENST00000520439.1	1233
KCNK9_-_140715164.23-ENST00000303015.1,ENST00000520439.1	1607
KCNK9_-_140715167.23-ENST00000303015.1,ENST00000520439.1	1298
KIR2DS4_-_55344243.23-ENST00000339924.8,ENST00000391729.1	1237
KIR2DS4_-_55344495.23-ENST00000339924.8,ENST00000391729.1	1514
KIR2DS4_-_55344529.23-ENST00000339924.8,ENST00000391729.1	1149
KIR2DS4_-_55344542.23-ENST00000339924.8,ENST00000391729.1	1008
KIR2DS4_-_55344553.23-ENST00000339924.8,ENST00000391729.1	1419
KIR3DL1_+_55236316.23-ENST00000402254.2,ENST00000538269.1,ENST00000541392.1	1585
KIR3DL1_+_55328310.23-ENST00000326542.7,ENST00000391728.4	1190
KIR3DL1_-_55236072.23-ENST00000402254.2,ENST00000538269.1,ENST00000541392.1	1834
KIR3DL1_-_55236084.23-ENST00000402254.2,ENST00000538269.1,ENST00000541392.1	1220
KIR3DL1_-_55236334.23-ENST00000402254.2,ENST00000538269.1,ENST00000541392.1	991
KIR3DL1_-_55236470.23-ENST00000402254.2,ENST00000538269.1,ENST00000541392.1	1298
KIR3DL1_-_55328044.23-ENST00000326542.7,ENST00000391728.4	1125
KIR3DL1_-_55328047.23-ENST00000326542.7,ENST00000391728.4	1526
KIR3DL1_-_55328238.23-ENST00000326542.7,ENST00000391728.4	869
KIR3DL1_-_55328329.23-ENST00000326542.7,ENST00000391728.4	1505
LGALS9B_+_20370650.23-ENST00000324290.5,ENST00000423676.3	1375
LGALS9B_+_20370769.23-ENST00000324290.5,ENST00000423676.3	1340
LGALS9B_+_20370809.23-ENST00000324290.5,ENST00000423676.3	1421
LGALS9B_-_20370542.23-ENST00000324290.5,ENST00000423676.3	1449
LGALS9B_-_20370758.23-ENST00000324290.5,ENST00000423676.3	1524
LILRA6_+_54746221.23-ENST00000245621.5,ENST00000270464.5,ENST00000396365.2,ENST00000419410.2,ENST00000440558.2	1044
LILRA6_+_54746526.23-ENST00000245621.5,ENST00000270464.5,ENST00000396365.2,ENST00000419410.2,ENST00000440558.2	1175
LILRA6_+_54746607.23-ENST00000245621.5,ENST00000270464.5,ENST00000396365.2,ENST00000419410.2,ENST00000440558.2	1396
LILRA6_-_54746203.23-ENST00000245621.5,ENST00000270464.5,ENST00000396365.2,ENST00000419410.2,ENST00000440558.2	1292
LILRA6_-_54746614.23-ENST00000245621.5,ENST00000270464.5,ENST00000396365.2,ENST00000419410.2,ENST00000440558.2	1847
MAGEA2_-_151921960.23-ENST00000370284.1,ENST00000393872.3,ENST00000393876.1,ENST00000543232.1	1356
MAGEA2_-_151921979.23-ENST00000370284.1,ENST00000393872.3,ENST00000393876.1,ENST00000543232.1	916
MAGEA2_-_151921986.23-ENST00000370284.1,ENST00000393872.3,ENST00000393876.1,ENST00000543232.1	1259
MAGEA2_-_151922027.23-ENST00000370284.1,ENST00000393872.3,ENST00000393876.1,ENST00000543232.1	1508
MAGEA2_-_151922030.23-ENST00000370284.1,ENST00000393872.3,ENST00000393876.1,ENST00000543232.1	1678
MAGEA3_+_151937941.23-ENST00000370278.3,ENST00000393902.3	1216
MAGEA3_-_151937838.23-ENST00000370278.3,ENST00000393902.3	1294
MAGEA3_-_151938132.23-ENST00000370278.3,ENST00000393902.3	1453
MAGEC3_+_140968561.23-ENST00000443323.2,ENST00000536088.1	1202
MAGEC3_+_140968644.23-ENST00000443323.2,ENST00000536088.1	1292
MAGEC3_+_140968690.23-ENST00000443323.2,ENST00000536088.1	1193
MAGEC3_+_140968816.23-ENST00000443323.2,ENST00000536088.1	1059
MAGEC3_-_140968587.23-ENST00000443323.2,ENST00000536088.1	1618
MAGED4B_-_51812061.23-ENST00000335504.5,ENST00000360134.6,ENST00000497164.1	1665
MAST4_+_65892185.23-ENST00000403625.2,ENST00000404260.3	1393
MAST4_+_65892577.23-ENST00000403625.2,ENST00000404260.3	1289
MAST4_+_65892684.23-ENST00000403625.2,ENST00000404260.3	1646
MAST4_-_65892199.23-ENST00000403625.2,ENST00000404260.3	1604
MAST4_-_65892226.23-ENST00000403625.2,ENST00000404260.3	1391
MBNL3_+_131573485.23-ENST00000370839.3,ENST00000370853.3	1610
MBNL3_+_131573659.23-ENST00000370839.3,ENST00000370853.3	1288
MBNL3_-_131573250.23-ENST00000370839.3,ENST00000370853.3	1691
MBNL3_-_131573619.23-ENST00000370839.3,ENST00000370853.3	1500
MBNL3_-_131573703.23-ENST00000370839.3,ENST00000370853.3	1197
MILR1_+_62461599.23-ENST00000603557.1,ENST00000605096.1	1295
MILR1_+_62461613.23-ENST00000603557.1,ENST00000605096.1	1042
MILR1_+_62461783.23-ENST00000603557.1,ENST00000605096.1	844
MILR1_-_62461604.23-ENST00000603557.1,ENST00000605096.1	1261
MILR1_-_62462010.23-ENST00000603557.1,ENST00000605096.1	931
MKL2_+_14165428.23-ENST00000571589.1,ENST00000574045.1	1148
MKL2_-_14165035.23-ENST00000571589.1,ENST00000574045.1	787
MKL2_-_14165038.23-ENST00000571589.1,ENST00000574045.1	1024
MKL2_-_14165059.23-ENST00000571589.1,ENST00000574045.1	940
MKL2_-_14165285.23-ENST00000571589.1,ENST00000574045.1	914
MUC12_+_100613248.23-ENST00000379442.3,ENST00000536621.1	1083
MUC12_+_100613300.23-ENST00000379442.3,ENST00000536621.1	728
MUC12_-_100612877.23-ENST00000379442.3,ENST00000536621.1	1166
MUC12_-_100613259.23-ENST00000379442.3,ENST00000536621.1	914
MUC12_-_100613267.23-ENST00000379442.3,ENST00000536621.1	889
MYRFL_+_70320492.23-ENST00000299350.4,ENST00000548892.1	1010
MYRFL_+_70320614.23-ENST00000299350.4,ENST00000548892.1	1131
MYRFL_-_70320416.23-ENST00000299350.4,ENST00000548892.1	1461
MYRFL_-_70320469.23-ENST00000299350.4,ENST00000548892.1	1729
MYRFL_-_70320481.23-ENST00000299350.4,ENST00000548892.1	1483
NAV1_+_201617284.23-ENST00000295624.6,ENST00000367296.4	802
NAV1_+_201617314.23-ENST00000295624.6,ENST00000367296.4	1065
NAV1_+_201617540.23-ENST00000295624.6,ENST00000367296.4	887
NAV1_+_201617611.23-ENST00000295624.6,ENST00000367296.4	911
NAV1_+_201617745.23-ENST00000295624.6,ENST00000367296.4	737
NAV3_+_78225295.23-ENST00000228327.6,ENST00000536525.2	1366
NAV3_+_78225319.23-ENST00000228327.6,ENST00000536525.2	1135
NAV3_-_78225194.23-ENST00000228327.6,ENST00000536525.2	734
NAV3_-_78225273.23-ENST00000228327.6,ENST00000536525.2	681
NAV3_-_78225288.23-ENST00000228327.6,ENST00000536525.2	992
NCALD_+_103136282.23-ENST00000311028.3,ENST00000521599.1	1015
NCALD_+_103136303.23-ENST00000311028.3,ENST00000521599.1	1045
NCALD_-_103136272.23-ENST00000311028.3,ENST00000521599.1	901
NCALD_-_103136656.23-ENST00000311028.3,ENST00000521599.1	1211
NCALD_-_103136697.23-ENST00000311028.3,ENST00000521599.1	1116
NCOR2_+_125019723.23-ENST00000356219.3,ENST00000397355.1,ENST00000404621.1,ENST00000429285.2	1236
NCOR2_+_125019929.23-ENST00000356219.3,ENST00000397355.1,ENST00000404621.1,ENST00000429285.2	1246
NCOR2_+_125020105.23-ENST00000356219.3,ENST00000397355.1,ENST00000404621.1,ENST00000429285.2	707
NCOR2_-_125019734.23-ENST00000356219.3,ENST00000397355.1,ENST00000404621.1,ENST00000429285.2	1164
NCOR2_-_125020080.23-ENST00000356219.3,ENST00000397355.1,ENST00000404621.1,ENST00000429285.2	1108
NLRP13_+_56443629.23-ENST00000342929.3,ENST00000588751.1	922
NLRP13_+_56443642.23-ENST00000342929.3,ENST00000588751.1	1101
NLRP13_-_56443609.23-ENST00000342929.3,ENST00000588751.1	1287
NLRP13_-_56443622.23-ENST00000342929.3,ENST00000588751.1	1054
NLRP13_-_56443639.23-ENST00000342929.3,ENST00000588751.1	1251
NRXN2_+_64480953.23-ENST00000377551.1,ENST00000409571.1	890
NRXN2_+_64480956.23-ENST00000377551.1,ENST00000409571.1	982
NRXN2_+_64481279.23-ENST00000377551.1,ENST00000409571.1	877
NRXN2_+_64481378.23-ENST00000377551.1,ENST00000409571.1	1266
NRXN2_-_64481358.23-ENST00000377551.1,ENST00000409571.1	1361
NSG1_+_4387929.23-NM_001040101,NM_014392	1006
NSG1_+_4388188.23-NM_001040101,NM_014392	897
NSG1_+_4388227.23-NM_001040101,NM_014392	679
NSG1_+_4388291.23-NM_001040101,NM_014392	665
NSG1_-_4387888.23-NM_001040101,NM_014392	1093
NUTM2F_+_97090770.23-ENST00000253262.4,ENST00000335456.7,ENST00000341207.4	994
NUTM2F_+_97090778.23-ENST00000253262.4,ENST00000335456.7,ENST00000341207.4	936
NUTM2F_+_97090875.23-ENST00000253262.4,ENST00000335456.7,ENST00000341207.4	1013
NUTM2F_-_97090501.23-ENST00000253262.4,ENST00000335456.7,ENST00000341207.4	967
NUTM2F_-_97090765.23-ENST00000253262.4,ENST00000335456.7,ENST00000341207.4	728
NXF2_-_101470289.23-ENST00000330252.5,ENST00000395088.2	1215
NXF2_-_101470313.23-ENST00000330252.5,ENST00000395088.2	981
NXF2_-_101470316.23-ENST00000330252.5,ENST00000395088.2	1198
NXF2_-_101470341.23-ENST00000330252.5,ENST00000395088.2	537
NXF2_-_101470350.23-ENST00000330252.5,ENST00000395088.2	1176
OBP2A_+_138438033.23-ENST00000371776.1,ENST00000539850.1	1251
OBP2A_+_138438069.23-ENST00000371776.1,ENST00000539850.1	919
OBP2A_-_138438007.23-ENST00000371776.1,ENST00000539850.1	1009
OBP2A_-_138438296.23-ENST00000371776.1,ENST00000539850.1	650
OBP2A_-_138438304.23-ENST00000371776.1,ENST00000539850.1	883
OR51T1_+_4903123.23-ENST00000322049.1,ENST00000380378.1	1076
OR51T1_+_4903170.23-ENST00000322049.1,ENST00000380378.1	860
OR51T1_+_4903355.23-ENST00000322049.1,ENST00000380378.1	1060
OR51T1_+_4903519.23-ENST00000322049.1,ENST00000380378.1	1510
OR51T1_-_4903569.23-ENST00000322049.1,ENST00000380378.1	870
OR5AP2_+_56409889.23-ENST00000302981.1,ENST00000544374.1	1440
OR5AP2_-_56409501.23-ENST00000302981.1,ENST00000544374.1	756
OR5AP2_-_56409512.23-ENST00000302981.1,ENST00000544374.1	949
OR5AP2_-_56409702.23-ENST00000302981.1,ENST00000544374.1	766
OR5AP2_-_56409844.23-ENST00000302981.1,ENST00000544374.1	871
OSBP2_-_31090700.23-ENST00000332585.6,ENST00000446658.2	1107
OSBP2_-_31091001.23-ENST00000332585.6,ENST00000446658.2	957
OSBP2_-_31091106.23-ENST00000332585.6,ENST00000446658.2	1065
OSBP2_-_31091121.23-ENST00000332585.6,ENST00000446658.2	844
OSBP2_-_31091136.23-ENST00000332585.6,ENST00000446658.2	751
PABPC1L2B_+_72223446.23-ENST00000373521.2,ENST00000538388.1	1023
PABPC1L2B_-_72223439.23-ENST00000373521.2,ENST00000538388.1	1070
PABPC1L2B_-_72223465.23-ENST00000373521.2,ENST00000538388.1	824
PABPC1L2B_-_72223869.23-ENST00000373521.2,ENST00000538388.1	912
PALLD_+_169418209.23-ENST00000261509.6,ENST00000505667.1	1215
PALLD_+_169418220.23-ENST00000261509.6,ENST00000505667.1	849
PALLD_+_169418255.23-ENST00000261509.6,ENST00000505667.1	846
PALLD_-_169418225.23-ENST00000261509.6,ENST00000505667.1	776
PALLD_-_169418249.23-ENST00000261509.6,ENST00000505667.1	1235
PDE6B_+_619459.23-ENST00000255622.6,ENST00000496514.1	852
PDE6B_+_619552.23-ENST00000255622.6,ENST00000496514.1	1045
PDE6B_+_619693.23-ENST00000255622.6,ENST00000496514.1	928
PDE6B_+_619797.23-ENST00000255622.6,ENST00000496514.1	1106
PDE6B_-_619430.23-ENST00000255622.6,ENST00000496514.1	1145
PEX5L_+_179754433.23-ENST00000465751.1,ENST00000467460.1,ENST00000472994.1	906
PEX5L_+_179754565.23-ENST00000465751.1,ENST00000467460.1,ENST00000472994.1	816
PEX5L_+_179754770.23-ENST00000465751.1,ENST00000467460.1,ENST00000472994.1	966
PEX5L_+_179754778.23-ENST00000465751.1,ENST00000467460.1,ENST00000472994.1	656
PEX5L_-_179754495.23-ENST00000465751.1,ENST00000467460.1,ENST00000472994.1	1213
PLB1_+_28719212.23-ENST00000327757.5,ENST00000422425.2	972
PLB1_+_28719362.23-ENST00000327757.5,ENST00000422425.2	918
PLB1_-_28718979.23-ENST00000327757.5,ENST00000422425.2	908
PLB1_-_28719208.23-ENST00000327757.5,ENST00000422425.2	880
PLB1_-_28719300.23-ENST00000327757.5,ENST00000422425.2	742
PPIP5K1_+_43876989.23-ENST00000381885.1,ENST00000396923.3	1007
PPIP5K1_+_43881949.23-ENST00000334933.4,ENST00000360135.4,ENST00000360301.4,ENST00000420765.1	914
PPIP5K1_+_43881996.23-ENST00000334933.4,ENST00000360135.4,ENST00000360301.4,ENST00000420765.1	876
PPIP5K1_+_43881999.23-ENST00000334933.4,ENST00000360135.4,ENST00000360301.4,ENST00000420765.1	1020
PPIP5K1_+_43882011.23-ENST00000334933.4,ENST00000360135.4,ENST00000360301.4,ENST00000420765.1	878
PPIP5K1_+_43882305.23-ENST00000334933.4,ENST00000360135.4,ENST00000360301.4,ENST00000420765.1	721
PPIP5K1_-_43877076.23-ENST00000381885.1,ENST00000396923.3	1102
PPP1R1C_-_182850503.23-ENST00000409137.3,ENST00000409702.1,ENST00000452904.1	826
PPP1R1C_-_182850544.23-ENST00000409137.3,ENST00000409702.1,ENST00000452904.1	884
PPP1R1C_-_182850564.23-ENST00000409137.3,ENST00000409702.1,ENST00000452904.1	888
PPP1R1C_-_182850616.23-ENST00000409137.3,ENST00000409702.1,ENST00000452904.1	939
PPP1R1C_-_182850788.23-ENST00000409137.3,ENST00000409702.1,ENST00000452904.1	1223
PRDM2_+_14031372.23-ENST00000235372.7,ENST00000311066.5	1201
PRDM2_+_14031589.23-ENST00000235372.7,ENST00000311066.5	1183
PRDM2_-_14031386.23-ENST00000235372.7,ENST00000311066.5	1430
PRDM2_-_14031400.23-ENST00000235372.7,ENST00000311066.5	957
PRDM2_-_14031775.23-ENST00000235372.7,ENST00000311066.5	1187
PROX2_+_75330231.23-ENST00000445876.1,ENST00000556489.2	1356
PROX2_+_75330533.23-ENST00000445876.1,ENST00000556489.2	954
PROX2_-_75330424.23-ENST00000445876.1,ENST00000556489.2	1166
PROX2_-_75330490.23-ENST00000445876.1,ENST00000556489.2	1041
PROX2_-_75330501.23-ENST00000445876.1,ENST00000556489.2	1046
PRR23C_+_138763338.23-ENST00000413199.1,ENST00000502927.2	590
PRR23C_-_138763289.23-ENST00000413199.1,ENST00000502927.2	849
PRR23C_-_138763472.23-ENST00000413199.1,ENST00000502927.2	1152
PRR23C_-_138763626.23-ENST00000413199.1,ENST00000502927.2	801
PRR23C_-_138763660.23-ENST00000413199.1,ENST00000502927.2	993
PTGES3L-AARSD1_+_41132447.23-ENST00000409399.1,ENST00000421990.2	1441
PTGES3L_+_41132114.23-ENST00000409446.3,ENST00000453594.1	890
PTGES3L_+_41132152.23-ENST00000409446.3,ENST00000453594.1	831
PTGES3L_+_41132460.23-ENST00000409446.3,ENST00000453594.1	1119
PTPN20A_+_46640542.23-ENST00000374218.2,ENST00000395721.2	785
PTPN20A_+_46640597.23-ENST00000374218.2,ENST00000395721.2	1085
PTPN20A_+_46640606.23-ENST00000505814.1,ENST00000511769.1	1195
PTPN20A_+_46640646.23-ENST00000505814.1,ENST00000511769.1	1243
PTPN20A_+_46640925.23-ENST00000374218.2,ENST00000395721.2	1124
PTPN20A_+_46640956.23-ENST00000374218.2,ENST00000395721.2	996
PTPN20A_-_46640217.23-ENST00000505814.1,ENST00000511769.1	1116
PTPN20A_-_46640626.23-ENST00000374218.2,ENST00000395721.2	675
PTPN20B_-_48827138.23-ENST00000509631.1,ENST00000514491.1	1116
PTPRD_+_8733454.23-ENST00000356435.5,ENST00000540109.1	900
PTPRD_+_8733645.23-ENST00000356435.5,ENST00000540109.1	1354
PTPRD_+_8733732.23-ENST00000356435.5,ENST00000540109.1	895
PTPRD_+_8733896.23-ENST00000356435.5,ENST00000540109.1	1236
PTPRD_-_8733960.23-ENST00000356435.5,ENST00000540109.1	1282
PTPRN2_+_158380111.23-ENST00000389416.4,ENST00000389418.4,ENST00000409483.1	1035
PTPRN2_+_158380139.23-ENST00000389416.4,ENST00000389418.4,ENST00000409483.1	905
PTPRN2_-_158380061.23-ENST00000389416.4,ENST00000389418.4,ENST00000409483.1	1031
PTPRN2_-_158380151.23-ENST00000389416.4,ENST00000389418.4,ENST00000409483.1	568
PTPRN2_-_158380293.23-ENST00000389416.4,ENST00000389418.4,ENST00000409483.1	971
RASA4_+_102257144.23-ENST00000262940.7,ENST00000449970.2	1173
RASA4_+_102257208.23-ENST00000262940.7,ENST00000449970.2	972
RASA4_-_102257153.23-ENST00000262940.7,ENST00000449970.2	925
RASA4_-_102257219.23-ENST00000262940.7,ENST00000449970.2	927
RASA4_-_102257223.23-ENST00000262940.7,ENST00000449970.2	1514
RNF38_+_36400693.23-ENST00000350199.4,ENST00000357058.3	1239
RNF38_+_36401039.23-ENST00000350199.4,ENST00000357058.3	814
RNF38_-_36400690.23-ENST00000350199.4,ENST00000357058.3	818
RNF38_-_36400702.23-ENST00000350199.4,ENST00000357058.3	1088
RNF38_-_36400763.23-ENST00000350199.4,ENST00000357058.3	900
RSPH10B2_+_6793826.23-ENST00000403107.1,ENST00000404077.1	1076
RSPH10B2_-_6793791.23-ENST00000403107.1,ENST00000404077.1	818
RSPH10B2_-_6793840.23-ENST00000403107.1,ENST00000404077.1	1044
RSPH10B2_-_6793970.23-ENST00000403107.1,ENST00000404077.1	912
RSPH10B_+_6009854.23-ENST00000404406.1,ENST00000405415.1	761
RSPH10B_+_6010082.23-ENST00000404406.1,ENST00000405415.1	1074
RSPH10B_+_6010212.23-ENST00000404406.1,ENST00000405415.1	1189
RSPH10B_-_6010085.23-ENST00000404406.1,ENST00000405415.1	722
RSPH10B_-_6010226.23-ENST00000404406.1,ENST00000405415.1	965
RUNX1_+_36421137.23-ENST00000300305.3,ENST00000437180.1	1261
RUNX1_+_36421216.23-ENST00000300305.3,ENST00000437180.1	850
RUNX1_+_36421296.23-ENST00000300305.3,ENST00000437180.1	621
RUNX1_+_36421326.23-ENST00000300305.3,ENST00000437180.1	1487
RUNX1_-_36421165.23-ENST00000300305.3,ENST00000437180.1	1108
SCLY_+_238969776.23-ENST00000254663.6,ENST00000555827.1	1058
SCLY_-_238969756.23-ENST00000254663.6,ENST00000555827.1	1309
SCLY_-_238969931.23-ENST00000254663.6,ENST00000555827.1	1037
SCLY_-_238969949.23-ENST00000254663.6,ENST00000555827.1	1178
SCLY_-_238969978.23-ENST00000254663.6,ENST00000555827.1	698
SCN11A_+_38991609.23-ENST00000302328.3,ENST00000450244.1	1033
SCN11A_+_38992029.23-ENST00000302328.3,ENST00000450244.1	1093
SCN11A_+_38992032.23-ENST00000302328.3,ENST00000450244.1	979
SCN11A_-_38991624.23-ENST00000302328.3,ENST00000450244.1	738
SCN11A_-_38991801.23-ENST00000302328.3,ENST00000450244.1	962
SCN1A_+_166929645.23-ENST00000303395.4,ENST00000423058.2	1044
SCN1A_+_166930061.23-ENST00000303395.4,ENST00000423058.2	913
SCN1A_+_166930127.23-ENST00000303395.4,ENST00000423058.2	1014
SCN1A_-_166929817.23-ENST00000303395.4,ENST00000423058.2	675
SCN1A_-_166930100.23-ENST00000303395.4,ENST00000423058.2	808
SFTPA1_+_81370683.23-ENST00000372308.3,ENST00000398636.3,ENST00000428376.2	1119
SFTPA1_+_81371011.23-ENST00000372308.3,ENST00000398636.3,ENST00000428376.2	1077
SFTPA1_+_81371021.23-ENST00000372308.3,ENST00000398636.3,ENST00000428376.2	699
SFTPA1_+_81371024.23-ENST00000372308.3,ENST00000398636.3,ENST00000428376.2	1015
SFTPA1_-_81370974.23-ENST00000372308.3,ENST00000398636.3,ENST00000428376.2	937
SGK3_+_67687519.23-ENST00000396596.1,ENST00000522398.1	966
SGK3_-_67687499.23-ENST00000396596.1,ENST00000522398.1	908
SGK3_-_67687510.23-ENST00000396596.1,ENST00000522398.1	1174
SGK3_-_67687513.23-ENST00000396596.1,ENST00000522398.1	1044
SGK3_-_67687752.23-ENST00000396596.1,ENST00000522398.1	875
SIPA1L1_+_71996034.23-ENST00000381232.3,ENST00000555818.1	934
SIPA1L1_+_71996099.23-ENST00000381232.3,ENST00000555818.1	730
SIPA1L1_+_71996107.23-ENST00000381232.3,ENST00000555818.1	1393
SIPA1L1_+_71996443.23-ENST00000381232.3,ENST00000555818.1	977
SIPA1L1_-_71996074.23-ENST00000381232.3,ENST00000555818.1	1169
SKOR2_-_44775136.23-ENST00000400404.1,ENST00000425639.1	1376
SKOR2_-_44775229.23-ENST00000400404.1,ENST00000425639.1	1335
SKOR2_-_44775505.23-ENST00000400404.1,ENST00000425639.1	1032
SKOR2_-_44775528.23-ENST00000400404.1,ENST00000425639.1	761
SKOR2_-_44775546.23-ENST00000400404.1,ENST00000425639.1	948
SLAIN1_+_78315570.23-ENST00000314070.5,ENST00000351546.3	1049
SLAIN1_-_78315374.23-ENST00000314070.5,ENST00000351546.3	1123
SLAIN1_-_78315556.23-ENST00000314070.5,ENST00000351546.3	864
SLAIN1_-_78315590.23-ENST00000314070.5,ENST00000351546.3	894
SLAIN1_-_78315844.23-ENST00000314070.5,ENST00000351546.3	827
SNX29_+_12146058.23-ENST00000306030.3,ENST00000323433.4	1189
SNX29_+_12146371.23-ENST00000306030.3,ENST00000323433.4	888
SNX29_-_12146065.23-ENST00000306030.3,ENST00000323433.4	1246
SNX29_-_12146096.23-ENST00000306030.3,ENST00000323433.4	881
SNX29_-_12146441.23-ENST00000306030.3,ENST00000323433.4	1003
SOGA2_+_8717441.23-ENST00000359865.3,ENST00000400050.3	1270
SOGA2_+_8717772.23-ENST00000359865.3,ENST00000400050.3	1088
SOGA2_-_8717408.23-ENST00000359865.3,ENST00000400050.3	1250
SOGA2_-_8717816.23-ENST00000359865.3,ENST00000400050.3	1025
SOGA2_-_8717836.23-ENST00000359865.3,ENST00000400050.3	922
SOX6_+_16497571.23-ENST00000352083.6,ENST00000396356.3	865
SOX6_+_16497684.23-ENST00000352083.6,ENST00000396356.3	1355
SOX6_+_16497850.23-ENST00000352083.6,ENST00000396356.3	1083
SOX6_-_16497462.23-ENST00000352083.6,ENST00000396356.3	1118
SOX6_-_16497469.23-ENST00000352083.6,ENST00000396356.3	1279
SPATA13_+_24734905.23-ENST00000382095.4,ENST00000382108.3	1115
SPATA13_+_24734919.23-ENST00000382095.4,ENST00000382108.3	1300
SPATA13_+_24735216.23-ENST00000382095.4,ENST00000382108.3	951
SPATA13_+_24735268.23-ENST00000382095.4,ENST00000382108.3	723
SPATA13_-_24734938.23-ENST00000382095.4,ENST00000382108.3	1035
SPDYE2_+_102191690.23-ENST00000432940.1,ENST00000507918.1	1065
SPDYE2_+_102191744.23-ENST00000432940.1,ENST00000507918.1	1323
SPDYE2_-_102191702.23-ENST00000432940.1,ENST00000507918.1	889
SPDYE2_-_102191735.23-ENST00000432940.1,ENST00000507918.1	1252
SPDYE2_-_102192077.23-ENST00000432940.1,ENST00000507918.1	877
SULT1A3_+_30206178.23-ENST00000354723.6,ENST00000355544.5	696
SULT1A3_+_30206186.23-ENST00000354723.6,ENST00000355544.5	1112
SULT1A3_-_30205788.23-ENST00000354723.6,ENST00000355544.5	1480
SULT1A3_-_30205792.23-ENST00000354723.6,ENST00000355544.5	941
SULT1A3_-_30205804.23-ENST00000354723.6,ENST00000355544.5	894
SULT1C3_+_108863633.23-ENST00000329106.2,ENST00000376700.1	1023
SULT1C3_+_108863638.23-ENST00000329106.2,ENST00000376700.1	1507
SULT1C3_+_108863674.23-ENST00000329106.2,ENST00000376700.1	891
SULT1C3_-_108863653.23-ENST00000329106.2,ENST00000376700.1	757
SULT1C3_-_108864121.23-ENST00000329106.2,ENST00000376700.1	1227
SYNE1_+_152958082.23-ENST00000265368.4,ENST00000367255.5,ENST00000448038.1	1095
SYNE1_+_152958128.23-ENST00000265368.4,ENST00000367255.5,ENST00000448038.1	1262
SYNE1_+_152958466.23-ENST00000265368.4,ENST00000367255.5,ENST00000448038.1	1281
SYNE1_+_152958512.23-ENST00000265368.4,ENST00000367255.5,ENST00000448038.1	793
SYNE1_-_152958089.23-ENST00000265368.4,ENST00000367255.5,ENST00000448038.1	864
SYNE3_+_95942094.23-ENST00000334258.5,ENST00000557275.1	864
SYNE3_+_95942115.23-ENST00000334258.5,ENST00000557275.1	1221
SYNE3_+_95942125.23-ENST00000334258.5,ENST00000557275.1	1260
SYNE3_-_95942111.23-ENST00000334258.5,ENST00000557275.1	1091
SYNE3_-_95942145.23-ENST00000334258.5,ENST00000557275.1	1301
TAL1_+_47695413.23-ENST00000294339.3,ENST00000371883.3	999
TAL1_-_47695154.23-ENST00000294339.3,ENST00000371883.3	1068
TAL1_-_47695385.23-ENST00000294339.3,ENST00000371883.3	1035
TAL1_-_47695430.23-ENST00000294339.3,ENST00000371883.3	1321
TAL1_-_47695451.23-ENST00000294339.3,ENST00000371883.3	1443
TGIF2LY_+_3447274.23-ENST00000321217.4,ENST00000559055.2	833
TGIF2LY_+_3447292.23-ENST00000321217.4,ENST00000559055.2	820
TGIF2LY_-_3447288.23-ENST00000321217.4,ENST00000559055.2	786
TGIF2LY_-_3447304.23-ENST00000321217.4,ENST00000559055.2	1027
TMEM236_+_18041229.23-ENST00000457860.1,ENST00000480516.1	1295
TMEM236_+_18041302.23-ENST00000457860.1,ENST00000480516.1	1009
TMEM236_-_18041234.23-ENST00000457860.1,ENST00000480516.1	1140
TMEM236_-_18041241.23-ENST00000457860.1,ENST00000480516.1	1013
TMEM236_-_18041275.23-ENST00000457860.1,ENST00000480516.1	994
TMSB15B_+_103217452.23-ENST00000436583.1,ENST00000540220.1,ENST00000569577.1	983
TMSB15B_+_103217672.23-ENST00000436583.1,ENST00000540220.1,ENST00000569577.1	1020
TMSB15B_-_103217225.23-ENST00000436583.1,ENST00000540220.1,ENST00000569577.1	921
TMSB15B_-_103217239.23-ENST00000436583.1,ENST00000540220.1,ENST00000569577.1	899
TMSB15B_-_103217610.23-ENST00000436583.1,ENST00000540220.1,ENST00000569577.1	795
TRAK1_+_42201647.23-ENST00000341421.3,ENST00000396175.1	1195
TRAK1_+_42201710.23-ENST00000341421.3,ENST00000396175.1	893
TRAK1_-_42201872.23-ENST00000341421.3,ENST00000396175.1	1201
TRAK1_-_42201877.23-ENST00000341421.3,ENST00000396175.1	1126
TRAK1_-_42201933.23-ENST00000341421.3,ENST00000396175.1	1122
TRAPPC2_+_13752454.23-ENST00000358231.5,ENST00000359680.5,ENST00000380579.1	1306
TRAPPC2_+_13752701.23-ENST00000358231.5,ENST00000359680.5,ENST00000380579.1	992
TRAPPC2_+_13752723.23-ENST00000358231.5,ENST00000359680.5,ENST00000380579.1	1396
TRAPPC2_+_13752743.23-ENST00000358231.5,ENST00000359680.5,ENST00000380579.1	1182
TRAPPC2_-_13752487.23-ENST00000358231.5,ENST00000359680.5,ENST00000380579.1	923
TRIM49C_+_89764358.23-ENST00000432771.1,ENST00000448984.1	858
TRIM49C_+_89764400.23-ENST00000432771.1,ENST00000448984.1	1099
TRIM49C_-_89764362.23-ENST00000432771.1,ENST00000448984.1	919
TRIM49C_-_89764365.23-ENST00000432771.1,ENST00000448984.1	0
TRPM5_+_2443792.23-ENST00000155858.6,ENST00000452833.1,ENST00000528453.1,ENST00000533060.1	1377
TRPM5_+_2444142.23-ENST00000155858.6,ENST00000452833.1,ENST00000528453.1,ENST00000533060.1	1140
TRPM5_+_2444226.23-ENST00000155858.6,ENST00000452833.1,ENST00000528453.1,ENST00000533060.1	705
TRPM5_+_2444237.23-ENST00000155858.6,ENST00000452833.1,ENST00000528453.1,ENST00000533060.1	886
TRPM5_-_2444233.23-ENST00000155858.6,ENST00000452833.1,ENST00000528453.1,ENST00000533060.1	875
TTLL8_+_50492603.23-ENST00000266182.6,ENST00000440475.1	805
TTLL8_+_50493049.23-ENST00000266182.6,ENST00000440475.1	684
TTLL8_-_50492959.23-ENST00000266182.6,ENST00000440475.1	840
TTLL8_-_50492980.23-ENST00000266182.6,ENST00000440475.1	905
TTLL8_-_50492989.23-ENST00000266182.6,ENST00000440475.1	851
TXNRD1_+_104609660.23-ENST00000429002.2,ENST00000525566.1	829
TXNRD1_-_104609584.23-ENST00000429002.2,ENST00000525566.1	1246
TXNRD1_-_104609607.23-ENST00000429002.2,ENST00000525566.1	1228
TXNRD1_-_104609641.23-ENST00000429002.2,ENST00000525566.1	1021
TXNRD1_-_104609903.23-ENST00000429002.2,ENST00000525566.1	962
WFDC11_+_44298698.23-ENST00000324384.3,ENST00000356562.2	1311
WFDC11_+_44298737.23-ENST00000324384.3,ENST00000356562.2	1009
WFDC11_+_44298749.23-ENST00000324384.3,ENST00000356562.2	929
WFDC11_+_44298815.23-ENST00000324384.3,ENST00000356562.2	1126
WFDC11_-_44298489.23-ENST00000324384.3,ENST00000356562.2	1115
XAGE5_+_52841267.23-ENST00000351072.1,ENST00000425386.1	917
XAGE5_-_52841245.23-ENST00000351072.1,ENST00000425386.1	866
XAGE5_-_52841257.23-ENST00000351072.1,ENST00000425386.1	1197
XAGE5_-_52841284.23-ENST00000351072.1,ENST00000425386.1	1242
XAGE5_-_52841400.23-ENST00000351072.1,ENST00000425386.1	1001
ZNF285_+_44905577.23-ENST00000330997.4,ENST00000544719.2	879
ZNF285_+_44905732.23-ENST00000330997.4,ENST00000544719.2	1454
ZNF285_+_44905756.23-ENST00000330997.4,ENST00000544719.2	886
ZNF285_-_44905711.23-ENST00000330997.4,ENST00000544719.2	905
ZNF285_-_44905726.23-ENST00000330997.4,ENST00000544719.2	922
ZNF587_+_58361429.23-ENST00000339656.5,ENST00000423137.1	1034
ZNF587_+_58361512.23-ENST00000339656.5,ENST00000423137.1	916
ZNF587_+_58361571.23-ENST00000339656.5,ENST00000423137.1	825
ZNF587_+_58361676.23-ENST00000339656.5,ENST00000423137.1	1091
ZNF587_-_58361252.23-ENST00000339656.5,ENST00000423137.1	1409
ZNF658_+_40791781.23-ENST00000377626.3,ENST00000602553.1	1156
ZNF658_+_40791787.23-ENST00000377626.3,ENST00000602553.1	1149
ZNF658_+_40792017.23-ENST00000377626.3,ENST00000602553.1	989
ZNF658_-_40791609.23-ENST00000377626.3,ENST00000602553.1	944
ZNF658_-_40791614.23-ENST00000377626.3,ENST00000602553.1	1565
ZNF718_+_124399.23-ENST00000510175.1,ENST00000511079.1,ENST00000513304.1,ENST00000513889.1	1323
ZNF718_+_124420.23-ENST00000510175.1,ENST00000511079.1,ENST00000513304.1,ENST00000513889.1	633
ZNF718_+_124436.23-ENST00000510175.1,ENST00000511079.1,ENST00000513304.1,ENST00000513889.1	1181
ZNF718_+_124441.23-ENST00000510175.1,ENST00000511079.1,ENST00000513304.1,ENST00000513889.1	1179
ZNF718_-_124820.23-ENST00000510175.1,ENST00000511079.1,ENST00000513304.1,ENST00000513889.1	1004
ZNF83_+_53141563.23-ENST00000301096.3,ENST00000536937.1,ENST00000544146.1,ENST00000545872.1	1172
ZNF83_+_53141566.23-ENST00000301096.3,ENST00000536937.1,ENST00000544146.1,ENST00000545872.1	1007
ZNF83_+_53141585.23-ENST00000301096.3,ENST00000536937.1,ENST00000544146.1,ENST00000545872.1	911
ZNF83_-_53141179.23-ENST00000301096.3,ENST00000536937.1,ENST00000544146.1,ENST00000545872.1	1097
ZNF83_-_53141571.23-ENST00000301096.3,ENST00000536937.1,ENST00000544146.1,ENST00000545872.1	872
ZSCAN5A_+_56739414.23-ENST00000391713.1,ENST00000592355.1	1051
ZSCAN5A_+_56739564.23-ENST00000391713.1,ENST00000592355.1	984
ZSCAN5A_+_56739568.23-ENST00000391713.1,ENST00000592355.1	954
ZSCAN5A_-_56739196.23-ENST00000391713.1,ENST00000592355.1	837
ZSCAN5A_-_56739611.23-ENST00000391713.1,ENST00000592355.1	984
A1BG_+_58858549.23-P1	1432
A1BG_+_58858964.23-P1	1118
A1BG_+_58864367.23-P2	1062
A1BG_-_58858617.23-P1	1612
A1BG_-_58858630.23-P1	1160
A1BG_-_58858788.23-P1	1190
A1BG_-_58864354.23-P2	1637
A1BG_-_58864360.23-P2	1739
A1BG_-_58864822.23-P2	1497
A1BG_-_58864840.23-P2	1020
A1CF_+_52645000.23-P1P2	1356
A1CF_+_52645080.23-P1P2	1565
A1CF_+_52645339.23-P1P2	1250
A1CF_-_52645011.23-P1P2	1534
A1CF_-_52645373.23-P1P2	1119
A2ML1_+_8975211.23-P1P2	1695
A2ML1_+_8975278.23-P1P2	1492
A2ML1_-_8975582.23-P1P2	1570
A2ML1_-_8975593.23-P1P2	1237
A2ML1_-_8975664.23-P1P2	1746
A2M_+_9268141.23-P1P2	1782
A2M_+_9268487.23-P1P2	1706
A2M_+_9268495.23-P1P2	931
A2M_-_9268273.23-P1P2	1525
A2M_-_9268387.23-P1P2	1552
A3GALT2_+_33786649.23-ENST00000442999.3	0
A3GALT2_+_33786659.23-ENST00000442999.3	1260
A3GALT2_+_33786675.23-ENST00000442999.3	1142
A3GALT2_+_33786682.23-ENST00000442999.3	1446
A3GALT2_-_33786280.23-ENST00000442999.3	1179
A4GALT_+_43116425.23-P1P2	1505
A4GALT_+_43116792.23-P1P2	1480
A4GALT_-_43116431.23-P1P2	1269
A4GALT_-_43116434.23-P1P2	957
A4GALT_-_43116819.23-P1P2	1610
A4GNT_+_137850968.23-P1P2	1416
A4GNT_+_137851024.23-P1P2	1903
A4GNT_+_137851178.23-P1P2	1828
A4GNT_-_137851117.23-P1P2	1569
A4GNT_-_137851121.23-P1P2	1632
AAAS_+_53714983.23-P1P2	1138
AAAS_+_53715355.23-P1P2	1475
AAAS_-_53715371.23-P1P2	1090
AAAS_-_53715389.23-P1P2	1290
AAAS_-_53715438.23-P1P2	1823
AACS_+_125549983.23-P1P2	1603
AACS_+_125549999.23-P1P2	1195
AACS_+_125550002.23-P1P2	995
AACS_+_125550035.23-P1P2	1163
AACS_-_125550169.23-P1P2	1040
AADACL2_+_151451732.23-P1P2	1688
AADACL2_+_151451926.23-P1P2	1409
AADACL2_+_151452121.23-P1P2	1427
AADACL2_-_151451828.23-P1P2	1652
AADACL2_-_151451961.23-P1P2	1692
AADACL3_+_12776115.23-P1P2	1623
AADACL3_+_12776133.23-P1P2	1581
AADACL3_+_12776213.23-P1P2	1293
AADACL3_+_12776313.23-P1P2	1424
AADACL3_+_12776495.23-P1P2	1196
AADACL4_+_12704573.23-P1P2	1611
AADACL4_+_12704601.23-P1P2	1440
AADACL4_+_12704653.23-P1P2	1708
AADACL4_+_12704714.23-P1P2	1927
AADACL4_-_12704768.23-P1P2	1337
AADAC_+_151532013.23-P1P2	1087
AADAC_+_151532371.23-P1P2	1654
AADAC_-_151531905.23-P1P2	1744
AADAC_-_151531939.23-P1P2	1396
AADAC_-_151531954.23-P1P2	1550
AADAT_+_171010904.23-P1P2	2084
AADAT_+_171010929.23-P1P2	1502
AADAT_+_171011392.23-P1P2	1514
AADAT_-_171011321.23-P1P2	1187
AADAT_-_171011368.23-P1P2	1168
AAED1_+_99417117.23-P1P2	1685
AAED1_+_99417233.23-P1P2	1342
AAED1_+_99417525.23-P1P2	1354
AAED1_+_99417589.23-P1P2	1405
AAED1_-_99417574.23-P1P2	1245
AAGAB_+_67546965.23-P1P2	1371
AAGAB_-_67546714.23-P1P2	1770
AAGAB_-_67546928.23-P1P2	1614
AAGAB_-_67546952.23-P1P2	1983
AAGAB_-_67546997.23-P1P2	1678
AAK1_+_69870290.23-P1P2	1742
AAK1_+_69870701.23-P1P2	960
AAK1_-_69870541.23-P1P2	1620
AAK1_-_69870791.23-P1P2	2047
AAK1_-_69870794.23-P1P2	1543
AAMDC_+_77532426.23-P1P2	1697
AAMDC_-_77532187.23-P1P2	1575
AAMDC_-_77532222.23-P1P2	2267
AAMDC_-_77532236.23-P1P2	1536
AAMDC_-_77532634.23-P1P2	1656
AAMP_+_219134841.23-P1P2	1452
AAMP_+_219134851.23-P1P2	1645
AAMP_-_219134415.23-P1P2	1438
AAMP_-_219134424.23-P1P2	1328
AAMP_-_219134469.23-P1P2	1007
AANAT_+_74463718.23-P1P2	1490
AANAT_+_74463735.23-P1P2	847
AANAT_+_74464088.23-P1P2	1209
AANAT_-_74464175.23-P1P2	1334
AANAT_-_74464185.23-P1P2	1437
AAR2_+_34824386.23-P1P2	1547
AAR2_+_34824488.23-P1P2	1260
AAR2_+_34824681.23-P1P2	1460
AAR2_-_34824417.23-P1P2	1697
AAR2_-_34824425.23-P1P2	1558
AARD_+_117950477.23-P1P2	1642
AARD_+_117950489.23-P1P2	1416
AARD_+_117950882.23-P1P2	1046
AARD_+_117950890.23-P1P2	1557
AARD_-_117950494.23-P1P2	1819
AARS2_+_44280650.23-P1P2	1764
AARS2_+_44281006.23-P1P2	1395
AARS2_+_44281027.23-P1P2	1354
AARS2_+_44281044.23-P1P2	1517
AARS2_+_44281056.23-P1P2	1608
AARSD1_+_41116203.23-P1	1318
AARSD1_+_41116412.23-P1	1585
AARSD1_+_41116417.23-P1	1445
AARSD1_+_41132061.23-P2	1060
AARSD1_+_41132078.23-P2	1510
AARSD1_-_41116243.23-P1	1017
AARSD1_-_41116425.23-P1	1590
AARSD1_-_41131712.23-P2	2100
AARSD1_-_41132037.23-P2	1370
AARSD1_-_41132088.23-P2	1880
AARS_+_70323318.23-P1P2	1145
AARS_+_70323322.23-P1P2	1311
AARS_+_70323353.23-P1P2	1288
AARS_+_70323362.23-P1P2	1662
AARS_-_70323332.23-P1P2	1178
AASDHPPT_+_105948405.23-P1P2	1952
AASDHPPT_+_105948450.23-P1P2	1197
AASDHPPT_+_105948813.23-P1P2	1550
AASDHPPT_-_105948374.23-P1P2	1222
AASDHPPT_-_105948417.23-P1P2	1434
AASDH_+_57253570.23-P1P2	1585
AASDH_-_57253280.23-P1P2	1263
AASDH_-_57253356.23-P1P2	1402
AASDH_-_57253362.23-P1P2	1396
AASDH_-_57253588.23-P1P2	1974
AASS_+_121784000.23-P1P2	1270
AASS_+_121784219.23-P1P2	1548
AASS_+_121784247.23-P1P2	1446
AASS_-_121784277.23-P1P2	1682
AASS_-_121784328.23-P1P2	1382
AATF_-_35306286.23-P1P2	1046
AATF_-_35306312.23-P1P2	1588
AATF_-_35306333.23-P1P2	1684
AATF_-_35306340.23-P1P2	1206
AATF_-_35306346.23-P1P2	1515
AATK_+_79139571.23-ENST00000326724.4	1327
AATK_+_79139589.23-ENST00000326724.4	1492
AATK_+_79139592.23-ENST00000326724.4	1197
AATK_-_79139586.23-ENST00000326724.4	1383
AATK_-_79139956.23-ENST00000326724.4	1204
ABAT_+_8768492.23-P1	1688
ABAT_+_8768682.23-P1	1221
ABAT_+_8807445.23-P2	1229
ABAT_+_8807450.23-P2	1419
ABAT_+_8807464.23-P2	1758
ABAT_+_8807492.23-P2	1456
ABAT_+_8807696.23-P2	1241
ABAT_-_8768504.23-P1	1587
ABAT_-_8768523.23-P1	954
ABAT_-_8768533.23-P1	1668
ABCA10_+_67224811.23-P1P2	1988
ABCA10_+_67224929.23-P1P2	1649
ABCA10_-_67224447.23-P1P2	1644
ABCA10_-_67224767.23-P1P2	1483
ABCA10_-_67224823.23-P1P2	1463
ABCA12_+_216002996.23-P1P2	1558
ABCA12_+_216003308.23-P1P2	1271
ABCA12_+_216003314.23-P1P2	1521
ABCA12_+_216003340.23-P1P2	1201
ABCA12_-_216002923.23-P1P2	1453
ABCA13_+_48211090.23-P1P2	1251
ABCA13_+_48211097.23-P1P2	1863
ABCA13_+_48211145.23-P1P2	1741
ABCA13_+_48211160.23-P1P2	1285
ABCA13_-_48211093.23-P1P2	1471
ABCA1_-_107689997.23-P1P2	1437
ABCA1_-_107690031.23-P1P2	2018
ABCA1_-_107690385.23-P1P2	1374
ABCA1_-_107690389.23-P1P2	1286
ABCA1_-_107690394.23-P1P2	1396
ABCA2_+_139922190.23-P1P2	1264
ABCA2_+_139922201.23-P1P2	1459
ABCA2_+_139922272.23-P1P2	1798
ABCA2_+_139922669.23-P1P2	1345
ABCA2_-_139922596.23-P1P2	1195
ABCA3_+_2390336.23-P1P2	1161
ABCA3_+_2390611.23-P1P2	1226
ABCA3_-_2390323.23-P1P2	1788
ABCA3_-_2390333.23-P1P2	1743
ABCA3_-_2390704.23-P1P2	1402
ABCA4_+_94586668.23-P1P2	1670
ABCA4_-_94586219.23-P1P2	1653
ABCA4_-_94586232.23-P1P2	1623
ABCA4_-_94586250.23-P1P2	1222
ABCA4_-_94586658.23-P1P2	967
ABCA5_-_67322851.23-P1P2	1488
ABCA5_-_67322872.23-P1P2	1524
ABCA5_-_67322891.23-P1P2	1303
ABCA5_-_67323220.23-P1P2	1662
ABCA5_-_67323280.23-P1P2	1404
ABCA6_+_67137842.23-P1P2	1592
ABCA6_+_67138008.23-P1P2	1409
ABCA6_+_67138026.23-P1P2	1670
ABCA6_+_67138050.23-P1P2	1543
ABCA6_-_67137854.23-P1P2	1610
ABCA7_+_1040413.23-P1	1253
ABCA7_+_1040513.23-P1	1302
ABCA7_+_1040577.23-P1	1893
ABCA7_+_1041292.23-P2	1630
ABCA7_+_1041297.23-P2	1298
ABCA7_+_1041311.23-P2	1681
ABCA7_-_1040133.23-P1	1430
ABCA7_-_1040209.23-P1	1398
ABCA7_-_1041459.23-P2	1648
ABCA7_-_1041717.23-P2	1267
ABCA8_+_66950959.23-P1P2	1679
ABCA8_+_66951401.23-P1P2	1245
ABCA8_-_66951372.23-P1P2	988
ABCA8_-_66951525.23-P1P2	1472
ABCA8_-_66951528.23-P1P2	1511
ABCA9_+_67057085.23-P1P2	1181
ABCA9_-_67056649.23-P1P2	1718
ABCA9_-_67057012.23-P1P2	1488
ABCA9_-_67057053.23-P1P2	1606
ABCA9_-_67057069.23-P1P2	1386
ABCB10_+_229694285.23-P1P2	1541
ABCB10_+_229694413.23-P1P2	1674
ABCB10_-_229694297.23-P1P2	1644
ABCB10_-_229694457.23-P1P2	1477
ABCB10_-_229694467.23-P1P2	2235
ABCB11_+_169887409.23-P1P2	1925
ABCB11_+_169887811.23-P1P2	1461
ABCB11_-_169887416.23-P1P2	1408
ABCB11_-_169887784.23-P1P2	1561
ABCB11_-_169887796.23-P1P2	1233
ABCB1_-_87342256.23-ENST00000265724.3	1382
ABCB1_-_87342302.23-ENST00000265724.3	1493
ABCB1_-_87342654.23-ENST00000265724.3	1251
ABCB1_-_87342657.23-ENST00000265724.3	1603
ABCB1_-_87342674.23-ENST00000265724.3	1245
ABCB4_+_87104933.23-P1P2	1849
ABCB4_+_87104939.23-P1P2	1246
ABCB4_+_87105008.23-P1P2	1724
ABCB4_-_87104608.23-P1P2	2104
ABCB4_-_87104975.23-P1P2	1423
ABCB5_+_20687051.23-P1P2	1279
ABCB5_+_20687218.23-P1P2	1577
ABCB5_+_20687242.23-P1P2	1651
ABCB5_+_20687409.23-P1P2	1138
ABCB5_-_20687396.23-P1P2	1506
ABCB6_+_220083500.23-P1P2	1683
ABCB6_-_220083181.23-P1P2	1363
ABCB6_-_220083194.23-P1P2	1421
ABCB6_-_220083468.23-P1P2	1436
ABCB6_-_220083604.23-P1P2	1224
ABCB7_+_74375885.23-P1P2	1172
ABCB7_+_74376070.23-P1P2	1368
ABCB7_-_74375964.23-P1P2	1304
ABCB7_-_74376019.23-P1P2	1205
ABCB7_-_74376044.23-P1P2	1626
ABCB8_+_150725965.23-P1P2	1274
ABCB8_-_150725551.23-P1P2	1845
ABCB8_-_150725580.23-P1P2	1798
ABCB8_-_150725928.23-P1P2	1576
ABCB8_-_150725975.23-P1P2	1358
ABCB9_+_123450546.23-P1	1284
ABCB9_+_123450566.23-P1	1093
ABCB9_+_123450826.23-P1	1147
ABCB9_+_123450970.23-P1	1511
ABCB9_+_123465727.23-P2	1719
ABCB9_-_123450999.23-P1	2007
ABCB9_-_123465422.23-P2	1276
ABCB9_-_123465699.23-P2	1077
ABCB9_-_123465738.23-P2	1800
ABCB9_-_123465787.23-P2	1598
ABCC10_+_43395315.23-P1P2	1222
ABCC10_-_43395330.23-P1P2	1839
ABCC10_-_43395343.23-P1P2	1426
ABCC10_-_43395891.23-P1P2	1208
ABCC10_-_43395984.23-P1P2	1315
ABCC11_+_48278130.23-P1	1445
ABCC11_+_48281001.23-P2	1585
ABCC11_+_48281042.23-P2	758
ABCC11_+_48281345.23-P2	1790
ABCC11_+_48281428.23-P2	1335
ABCC11_-_48277852.23-P1	1469
ABCC11_-_48278103.23-P1	972
ABCC11_-_48278122.23-P1	1833
ABCC11_-_48278125.23-P1	1399
ABCC11_-_48280980.23-P2	1382
ABCC12_+_48180636.23-ENST00000311303.3	1646
ABCC12_-_48180314.23-ENST00000311303.3	1681
ABCC12_-_48180643.23-ENST00000311303.3	915
ABCC12_-_48180648.23-ENST00000311303.3	1489
ABCC12_-_48180679.23-ENST00000311303.3	1219
ABCC1_+_16043482.23-P1P2	1411
ABCC1_+_16043921.23-P1P2	1449
ABCC1_-_16043871.23-P1P2	1531
ABCC1_-_16043934.23-P1P2	1440
ABCC1_-_16044002.23-P1P2	1146
ABCC2_+_101542515.23-P1P2	1401
ABCC2_+_101542910.23-P1P2	1470
ABCC2_+_101542914.23-P1P2	1662
ABCC2_+_101542981.23-P1P2	1379
ABCC2_-_101542808.23-P1P2	1572
ABCC3_+_48712248.23-P1P2	1253
ABCC3_+_48712270.23-P1P2	1659
ABCC3_+_48712450.23-P1P2	1082
ABCC3_+_48712559.23-P1P2	1698
ABCC3_+_48712662.23-P1P2	1520
ABCC4_+_95953430.23-P1P2	1495
ABCC4_+_95953641.23-P1P2	1548
ABCC4_+_95953668.23-P1P2	1374
ABCC4_-_95953614.23-P1P2	797
ABCC4_-_95953652.23-P1P2	1564
ABCC5_+_183735648.23-P1P2	1646
ABCC5_+_183735692.23-P1P2	1281
ABCC5_-_183735259.23-P1P2	1397
ABCC5_-_183735312.23-P1P2	1395
ABCC5_-_183735467.23-P1P2	774
ABCC6_+_16316916.23-ENST00000205557.7	1394
ABCC6_+_16317287.23-ENST00000205557.7	1404
ABCC6_+_16317296.23-ENST00000205557.7	1137
ABCC6_-_16317235.23-ENST00000205557.7	1147
ABCC6_-_16317247.23-ENST00000205557.7	1539
ABCC8_+_17497953.23-P1P2	1476
ABCC8_+_17498387.23-P1P2	1449
ABCC8_-_17497979.23-P1P2	1685
ABCC8_-_17497997.23-P1P2	680
ABCC8_-_17498220.23-P1P2	1423
ABCC9_+_22093672.23-P1P2	1681
ABCC9_+_22093678.23-P1P2	1682
ABCC9_+_22093937.23-P1P2	1179
ABCC9_+_22093941.23-P1P2	1129
ABCC9_+_22094309.23-P1P2	1659
ABCD1_+_152990414.23-P1P2	1448
ABCD1_+_152990711.23-P1P2	1591
ABCD1_-_152990338.23-P1P2	1630
ABCD1_-_152990379.23-P1P2	1067
ABCD1_-_152990703.23-P1P2	1654
ABCD2_+_40013099.23-P1P2	936
ABCD2_+_40013514.23-P1P2	1613
ABCD2_+_40013594.23-P1P2	1693
ABCD2_-_40013191.23-P1P2	1203
ABCD2_-_40013610.23-P1P2	2026
ABCD3_+_94884002.23-P1P2	1556
ABCD3_+_94884009.23-P1P2	2119
ABCD3_+_94884032.23-P1P2	2007
ABCD3_+_94884473.23-P1P2	1066
ABCD3_-_94883974.23-P1P2	1415
ABCD4_+_74769611.23-P1P2	1075
ABCD4_+_74769649.23-P1P2	1857
ABCD4_-_74769631.23-P1P2	1584
ABCD4_-_74769682.23-P1P2	1280
ABCD4_-_74769729.23-P1P2	993
ABCE1_+_146019317.23-P1P2	1099
ABCE1_+_146019463.23-P1P2	1406
ABCE1_+_146019842.23-P1P2	1356
ABCE1_-_146019502.23-P1P2	1744
ABCE1_-_146019516.23-P1P2	1614
ABCF1_+_30539238.23-P1	1226
ABCF1_+_30539469.23-P1	1709
ABCF1_+_30539647.23-P1	1187
ABCF1_+_30546312.23-P2	1146
ABCF1_+_30546315.23-P2	1732
ABCF1_-_30539232.23-P1	1300
ABCF1_-_30539602.23-P1	1020
ABCF1_-_30546344.23-P2	1562
ABCF1_-_30546354.23-P2	1326
ABCF1_-_30546366.23-P2	1567
ABCF2_+_150923872.23-P1P2	1598
ABCF2_+_150923902.23-P1P2	1595
ABCF2_+_150924236.23-P1P2	1244
ABCF2_+_150924287.23-P1P2	1595
ABCF2_-_150923882.23-P1P2	1638
ABCF3_-_183903980.23-P1P2	1654
ABCF3_-_183903991.23-P1P2	1231
ABCF3_-_183904021.23-P1P2	2195
ABCF3_-_183904356.23-P1P2	1411
ABCF3_-_183904380.23-P1P2	1307
ABCG1_+_43639544.23-P1P2	1200
ABCG1_+_43639681.23-P1P2	1502
ABCG1_-_43639282.23-P1P2	1470
ABCG1_-_43639541.23-P1P2	1782
ABCG1_-_43639626.23-P1P2	1765
ABCG2_+_89079974.23-P1P2	1486
ABCG2_+_89080025.23-P1P2	1180
ABCG2_+_89080044.23-P1P2	1221
ABCG2_-_89079989.23-P1P2	1303
ABCG2_-_89080000.23-P1P2	1598
ABCG4_+_119019794.23-P1P2	1873
ABCG4_+_119019855.23-P1P2	1547
ABCG4_-_119019784.23-P1P2	1408
ABCG4_-_119019798.23-P1P2	1366
ABCG4_-_119019811.23-P1P2	1546
ABCG5_+_44065447.23-P1P2	1317
ABCG5_+_44065865.23-P1P2	1367
ABCG5_-_44065428.23-P1P2	1265
ABCG5_-_44065433.23-P1P2	1462
ABCG5_-_44065840.23-P1P2	1388
ABCG8_+_44066166.23-P1P2	1150
ABCG8_+_44066180.23-P1P2	1684
ABCG8_+_44066323.23-P1P2	1428
ABCG8_+_44066333.23-P1P2	1478
ABCG8_-_44066172.23-P1P2	1679
ABHD10_+_111697851.23-P1P2	740
ABHD10_+_111698093.23-P1P2	1491
ABHD10_+_111698316.23-P1P2	1320
ABHD10_-_111697877.23-P1P2	1398
ABHD10_-_111697914.23-P1P2	1313
ABHD11_+_73152656.23-P1P2	1568
ABHD11_+_73152963.23-P1P2	1757
ABHD11_-_73152688.23-P1P2	1406
ABHD11_-_73153094.23-P1P2	1327
ABHD11_-_73153135.23-P1P2	1174
ABHD12B_+_51339177.23-P1P2	1298
ABHD12B_-_51338832.23-P1P2	1275
ABHD12B_-_51338864.23-P1P2	1821
ABHD12B_-_51338885.23-P1P2	1270
ABHD12B_-_51339227.23-P1P2	1407
ABHD12_+_25371393.23-P1P2	979
ABHD12_+_25371436.23-P1P2	1200
ABHD12_-_25371053.23-P1P2	1266
ABHD12_-_25371057.23-P1P2	882
ABHD12_-_25371489.23-P1P2	1472
ABHD13_+_108870795.23-P1P2	1504
ABHD13_+_108870811.23-P1P2	2042
ABHD13_+_108871228.23-P1P2	1185
ABHD13_-_108870880.23-P1P2	1393
ABHD13_-_108871256.23-P1P2	1101
ABHD14A_+_52009149.23-P1P2	1897
ABHD14A_+_52009194.23-P1P2	1518
ABHD14A_+_52009255.23-P1P2	1297
ABHD14A_-_52009122.23-P1P2	1436
ABHD14A_-_52009160.23-P1P2	1415
ABHD14B_+_52007815.23-P1	1613
ABHD14B_+_52016945.23-P2	1221
ABHD14B_+_52017325.23-P2	1754
ABHD14B_+_52017350.23-P2	1415
ABHD14B_-_52007985.23-P1	1795
ABHD14B_-_52007995.23-P1	1581
ABHD14B_-_52008027.23-P1	1604
ABHD14B_-_52008040.23-P1	1325
ABHD14B_-_52016965.23-P2	1720
ABHD14B_-_52017383.23-P2	1439
ABHD15_-_27893577.23-P1P2	723
ABHD15_-_27893641.23-P1P2	1561
ABHD15_-_27893654.23-P1P2	1673
ABHD15_-_27893980.23-P1P2	1203
ABHD15_-_27894008.23-P1P2	1730
ABHD16A_+_31671120.23-P1P2	1149
ABHD16A_+_31671138.23-P1P2	1517
ABHD16A_-_31670671.23-P1P2	1402
ABHD16A_-_31670679.23-P1P2	863
ABHD16A_-_31670764.23-P1P2	1355
ABHD16B_+_62492825.23-P1P2	1505
ABHD16B_+_62492837.23-P1P2	1440
ABHD16B_+_62492887.23-P1P2	1459
ABHD16B_+_62493236.23-P1P2	1260
ABHD16B_-_62492870.23-P1P2	1451
ABHD17A_+_1885470.23-P1P2	1236
ABHD17A_-_1885045.23-P1P2	1368
ABHD17A_-_1885076.23-P1P2	1794
ABHD17A_-_1885099.23-P1P2	1379
ABHD17A_-_1885483.23-P1P2	1345
ABHD17B_+_74525655.23-P1P2	1781
ABHD17B_+_74525862.23-P1P2	1151
ABHD17B_+_74526089.23-P1P2	1067
ABHD17B_-_74525690.23-P1P2	1612
ABHD17B_-_74525704.23-P1P2	1402
ABHD17C_+_80987662.23-P1P2	1318
ABHD17C_+_80987703.23-P1P2	1130
ABHD17C_+_80987878.23-P1P2	1396
ABHD17C_+_80987887.23-P1P2	1409
ABHD17C_+_80988086.23-P1P2	1580
ABHD1_+_27347075.23-P1P2	1406
ABHD1_+_27347086.23-P1P2	1281
ABHD1_+_27347095.23-P1P2	1065
ABHD1_+_27347132.23-P1P2	1455
ABHD1_-_27346733.23-P1P2	1812
ABHD2_+_89631693.23-P1P2	2050
ABHD2_+_89632075.23-P1P2	1347
ABHD2_-_89631738.23-P1P2	1468
ABHD2_-_89631760.23-P1P2	1218
ABHD2_-_89632154.23-P1P2	1379
ABHD3_+_19284354.23-P1P2	1389
ABHD3_+_19284534.23-P1P2	925
ABHD3_+_19284717.23-P1P2	1538
ABHD3_+_19284728.23-P1P2	1666
ABHD3_-_19284770.23-P1P2	1244
ABHD4_+_23067515.23-P1P2	1634
ABHD4_+_23067613.23-P1P2	1473
ABHD4_-_23067199.23-P1P2	969
ABHD4_-_23067625.23-P1P2	1241
ABHD4_-_23067680.23-P1P2	1404
ABHD5_+_43732395.23-P1P2	1376
ABHD5_+_43732521.23-P1P2	1043
ABHD5_+_43732806.23-P1P2	1107
ABHD5_-_43732422.23-P1P2	1901
ABHD5_-_43732464.23-P1P2	1262
ABHD6_+_58223718.23-P1P2	1559
ABHD6_+_58223966.23-P1P2	1654
ABHD6_-_58223553.23-P1P2	1568
ABHD6_-_58223594.23-P1P2	1322
ABHD6_-_58223914.23-P1P2	1339
ABHD8_+_17413753.23-P1P2	1830
ABHD8_-_17413788.23-P1P2	1271
ABHD8_-_17414169.23-P1P2	1508
ABHD8_-_17414173.23-P1P2	1429
ABHD8_-_17414201.23-P1P2	1347
ABI1_+_27149446.23-P1P2	928
ABI1_+_27149474.23-P1P2	1225
ABI1_+_27149800.23-P1P2	1583
ABI1_-_27149837.23-P1P2	1520
ABI1_-_27149855.23-P1P2	1213
ABI2_+_204193030.23-P1P2	1366
ABI2_+_204193079.23-P1P2	1413
ABI2_+_204193458.23-P1P2	1354
ABI2_-_204193058.23-P1P2	1297
ABI2_-_204193288.23-P1P2	1870
ABI3BP_+_100712238.23-P1P2	1517
ABI3BP_+_100712307.23-P1P2	1153
ABI3BP_-_100712220.23-P1P2	1476
ABI3BP_-_100712267.23-P1P2	1826
ABI3BP_-_100712320.23-P1P2	1386
ABI3_+_47287798.23-P1P2	1873
ABI3_+_47288122.23-P1P2	1260
ABI3_+_47288159.23-P1P2	1768
ABI3_+_47288524.23-P1P2	1844
ABI3_-_47288028.23-P1P2	1466
ABL1_+_133589617.23-ENST00000372348.2	1615
ABL1_+_133589629.23-ENST00000372348.2	1586
ABL1_+_133589636.23-ENST00000372348.2	1267
ABL1_-_133589228.23-ENST00000372348.2	1579
ABL1_-_133589268.23-ENST00000372348.2	1718
ABL2_+_179112168.23-P1	902
ABL2_+_179112186.23-P1	2182
ABL2_+_179198340.23-P2	1257
ABL2_+_179198398.23-P2	1546
ABL2_+_179198565.23-P2	1238
ABL2_+_179198740.23-P2	1517
ABL2_-_179112151.23-P1	1523
ABL2_-_179112154.23-P1	1473
ABL2_-_179112158.23-P1	1920
ABL2_-_179198834.23-P2	1239
ABLIM1_+_116417743.23-ENST00000277895.5	1987
ABLIM1_+_116417829.23-ENST00000277895.5	1874
ABLIM1_+_116418018.23-ENST00000277895.5	1533
ABLIM1_-_116417795.23-ENST00000277895.5	1125
ABLIM1_-_116417810.23-ENST00000277895.5	1499
ABLIM2_+_8160016.23-P1P2	1527
ABLIM2_+_8160141.23-P1P2	1316
ABLIM2_+_8160204.23-P1P2	1760
ABLIM2_+_8160523.23-P1P2	1079
ABLIM2_-_8160138.23-P1P2	1410
ABLIM3_+_148521102.23-P1P2	1779
ABLIM3_+_148521451.23-P1P2	1455
ABLIM3_-_148521229.23-P1P2	1154
ABLIM3_-_148521482.23-P1P2	1286
ABLIM3_-_148521503.23-P1P2	1560
ABO_+_136150190.23-P1	1557
ABO_+_136150601.23-P1	1596
ABO_-_136130692.23-P2	1302
ABO_-_136130921.23-P2	975
ABO_-_136130955.23-P2	1247
ABO_-_136130959.23-P2	1333
ABO_-_136130966.23-P2	1698
ABO_-_136150219.23-P1	1421
ABO_-_136150600.23-P1	1655
ABO_-_136150606.23-P1	1091
ABRACL_+_139349876.23-P1P2	1558
ABRACL_+_139349879.23-P1P2	1554
ABRACL_+_139349931.23-P1P2	1817
ABRACL_+_139350209.23-P1P2	1665
ABRACL_-_139350119.23-P1P2	1422
ABRA_+_107782019.23-P1P2	1646
ABRA_+_107782392.23-P1P2	1461
ABRA_+_107782399.23-P1P2	1467
ABRA_+_107782422.23-P1P2	1556
ABRA_-_107782350.23-P1P2	1424
ABR_+_1082842.23-P1P2	1833
ABR_+_1082862.23-P1P2	1143
ABR_+_1083266.23-P1P2	1167
ABR_-_1083256.23-P1P2	1311
ABR_-_1083263.23-P1P2	1775
ABT1_+_26597184.23-P1P2	1805
ABT1_+_26597412.23-P1P2	1675
ABT1_-_26597263.23-P1P2	1200
ABT1_-_26597427.23-P1P2	1538
ABT1_-_26597617.23-P1P2	1133
ABTB1_+_127391808.23-P1P2	1419
ABTB1_+_127391828.23-P1P2	1400
ABTB1_+_127391831.23-P1P2	1754
ABTB1_+_127392221.23-P1P2	1549
ABTB1_-_127392198.23-P1P2	997
ABTB2_-_34379074.23-P1P2	1422
ABTB2_-_34379146.23-P1P2	1279
ABTB2_-_34379310.23-P1P2	1316
ABTB2_-_34379465.23-P1P2	1758
ABTB2_-_34379521.23-P1P2	1687
ACAA1_+_38178488.23-P1P2	1375
ACAA1_+_38178517.23-P1P2	1658
ACAA1_+_38178570.23-P1P2	1387
ACAA1_-_38178168.23-P1P2	1241
ACAA1_-_38178575.23-P1P2	1524
ACAA2_+_47339850.23-P1P2	1574
ACAA2_-_47339449.23-P1P2	1135
ACAA2_-_47339855.23-P1P2	1545
ACAA2_-_47339858.23-P1P2	1337
ACAA2_-_47339876.23-P1P2	1104
ACACA_+_35715534.23-P1P2	1241
ACACA_+_35715655.23-P1P2	1049
ACACA_-_35715847.23-P1P2	1216
ACACA_-_35715992.23-P1P2	1456
ACACA_-_35716002.23-P1P2	1413
ACACB_+_109569160.23-P1	1019
ACACB_+_109569170.23-P1	1348
ACACB_+_109592574.23-P2	1810
ACACB_+_109592655.23-P2	1660
ACACB_+_109592908.23-P2	2061
ACACB_-_109569178.23-P1	1325
ACACB_-_109569231.23-P1	1327
ACACB_-_109569639.23-P1	1924
ACACB_-_109592496.23-P2	1630
ACACB_-_109592519.23-P2	1946
ACAD10_+_112124115.23-P1P2	1428
ACAD10_-_112123894.23-P1P2	1681
ACAD10_-_112123907.23-P1P2	1498
ACAD10_-_112123925.23-P1P2	1219
ACAD10_-_112124210.23-P1P2	1496
ACAD11_+_132378312.23-P1P2	1513
ACAD11_+_132379379.23-P1P2	1409
ACAD11_-_132378623.23-P1P2	1251
ACAD11_-_132378633.23-P1P2	1966
ACAD11_-_132379444.23-P1P2	1247
ACAD8_+_134123511.23-P1P2	1171
ACAD8_-_134123448.23-P1P2	1042
ACAD8_-_134123455.23-P1P2	1460
ACAD8_-_134123502.23-P1P2	1329
ACAD8_-_134123507.23-P1P2	1149
ACAD9_+_128598604.23-P1P2	2209
ACAD9_-_128598499.23-P1P2	1319
ACAD9_-_128598508.23-P1P2	1692
ACAD9_-_128598528.23-P1P2	1342
ACAD9_-_128598541.23-P1P2	1753
ACADL_+_211089722.23-P1P2	1478
ACADL_-_211089695.23-P1P2	1184
ACADL_-_211090030.23-P1P2	1419
ACADL_-_211090048.23-P1P2	1506
ACADL_-_211090095.23-P1P2	1604
ACADM_+_76190107.23-P1P2	1575
ACADM_+_76190432.23-P1P2	1338
ACADM_+_76190695.23-P1P2	1490
ACADM_-_76190475.23-P1P2	836
ACADM_-_76190633.23-P1P2	1027
ACADSB_+_124768874.23-P1P2	1104
ACADSB_+_124768891.23-P1P2	1290
ACADSB_+_124768941.23-P1P2	1420
ACADSB_+_124768944.23-P1P2	1513
ACADSB_-_124768552.23-P1P2	1444
ACADS_+_121163685.23-P1P2	1524
ACADS_+_121164090.23-P1P2	1402
ACADS_-_121163653.23-P1P2	1996
ACADS_-_121163657.23-P1P2	1881
ACADS_-_121163671.23-P1P2	985
ACADVL_-_7123221.23-P1P2	1212
ACADVL_-_7123283.23-P1P2	1309
ACADVL_-_7123639.23-P1P2	1611
ACADVL_-_7123665.23-P1P2	1150
ACADVL_-_7123677.23-P1P2	1835
ACAN_+_89347139.23-P1P2	1387
ACAN_+_89347148.23-P1P2	1289
ACAN_+_89347151.23-P1P2	1297
ACAN_-_89346701.23-P1P2	1531
ACAN_-_89347101.23-P1P2	1927
ACAP1_+_7239854.23-P1P2	1247
ACAP1_+_7239956.23-P1P2	1103
ACAP1_+_7240320.23-P1P2	1296
ACAP1_-_7239866.23-P1P2	1411
ACAP1_-_7240242.23-P1P2	1348
ACAP2_+_195163707.23-P1P2	1713
ACAP2_-_195163352.23-P1P2	1499
ACAP2_-_195163362.23-P1P2	1573
ACAP2_-_195163395.23-P1P2	1449
ACAP2_-_195163655.23-P1P2	1353
ACAP3_+_1243258.23-P1P2	1401
ACAP3_+_1243337.23-P1P2	1746
ACAP3_-_1243095.23-P1P2	1563
ACAP3_-_1243221.23-P1P2	1607
ACAP3_-_1243235.23-P1P2	2198
ACAT1_+_107992288.23-P1P2	1406
ACAT1_+_107992310.23-P1P2	1474
ACAT1_+_107992321.23-P1P2	1633
ACAT1_-_107992364.23-P1P2	1192
ACAT1_-_107992733.23-P1P2	1493
ACAT2_+_160183436.23-P1P2	1304
ACAT2_+_160183505.23-P1P2	1980
ACAT2_-_160183054.23-P1P2	1670
ACAT2_-_160183095.23-P1P2	1910
ACAT2_-_160183174.23-P1P2	966
ACBD3_+_226374329.23-P1P2	1582
ACBD3_+_226374366.23-P1P2	1858
ACBD3_-_226373992.23-P1P2	1909
ACBD3_-_226374403.23-P1P2	1877
ACBD3_-_226374411.23-P1P2	1424
ACBD4_+_43210021.23-P2	1749
ACBD4_+_43210042.23-P2	1631
ACBD4_+_43210060.23-P2	1839
ACBD4_+_43210408.23-P2	1517
ACBD4_+_43213087.23-P1	1743
ACBD4_+_43213412.23-P1	1744
ACBD4_-_43210055.23-P2	1760
ACBD4_-_43213050.23-P1	1140
ACBD4_-_43213072.23-P1	1853
ACBD4_-_43213075.23-P1	1347
ACBD5_+_27529332.23-P1P2	1195
ACBD5_+_27529682.23-P1P2	815
ACBD5_+_27529701.23-P1P2	1102
ACBD5_+_27529710.23-P1P2	2030
ACBD5_-_27529679.23-P1P2	1077
ACBD6_+_180471319.23-P1P2	1505
ACBD6_+_180471354.23-P1P2	1101
ACBD6_+_180471617.23-P1P2	1315
ACBD6_-_180471532.23-P1P2	1113
ACBD6_-_180471707.23-P1P2	1212
ACBD7_+_15130520.23-P1P2	1313
ACBD7_+_15130776.23-P1P2	1420
ACBD7_-_15130379.23-P1P2	1106
ACBD7_-_15130397.23-P1P2	1471
ACBD7_-_15130438.23-P1P2	1327
ACCSL_+_44069616.23-ENST00000378832.1	1279
ACCSL_+_44069971.23-ENST00000378832.1	1437
ACCSL_+_44069981.23-ENST00000378832.1	1555
ACCSL_-_44069582.23-ENST00000378832.1	1554
ACCSL_-_44069930.23-ENST00000378832.1	1058
ACCS_+_44087946.23-P1P2	1611
ACCS_+_44088028.23-P1P2	1485
ACCS_+_44088091.23-P1P2	2086
ACCS_+_44088215.23-P1P2	1255
ACCS_-_44088090.23-P1P2	1159
ACD_+_67693748.23-P1P2	1476
ACD_+_67694124.23-P1P2	1590
ACD_-_67693904.23-P1P2	1367
ACD_-_67693957.23-P1P2	1346
ACD_-_67694143.23-P1P2	1429
ACE2_+_15619016.23-P1P2	1582
ACE2_+_15619087.23-P1P2	1247
ACE2_-_15618594.23-P1P2	2011
ACE2_-_15618975.23-P1P2	1267
ACE2_-_15619013.23-P1P2	1614
ACER1_+_6333110.23-P1P2	1228
ACER1_+_6333137.23-P1P2	1634
ACER1_+_6333164.23-P1P2	1304
ACER1_-_6333545.23-P1P2	1236
ACER1_-_6333558.23-P1P2	1620
ACER2_+_19409007.23-P1P2	1592
ACER2_+_19409248.23-P1P2	1668
ACER2_+_19409376.23-P1P2	1888
ACER2_+_19409383.23-P1P2	1370
ACER2_-_19409474.23-P1P2	1823
ACER3_+_76571969.23-P1P2	1427
ACER3_-_76571978.23-P1P2	1210
ACER3_-_76572000.23-P1P2	1415
ACER3_-_76572003.23-P1P2	1636
ACER3_-_76572404.23-P1P2	1420
ACE_+_61554448.23-P1	1400
ACE_+_61554829.23-P1	1421
ACE_+_61562272.23-P2	1502
ACE_+_61562293.23-P2	1280
ACE_-_61554428.23-P1	1705
ACE_-_61554458.23-P1	1807
ACE_-_61554461.23-P1	1738
ACE_-_61562238.23-P2	1857
ACE_-_61562443.23-P2	1411
ACE_-_61562661.23-P2	1588
ACHE_+_100493456.23-P1	1610
ACHE_+_100493473.23-P1	1792
ACHE_+_100494559.23-P2	1108
ACHE_+_100494570.23-P2	1295
ACHE_-_100493122.23-P1	1184
ACHE_-_100493427.23-P1	869
ACHE_-_100493486.23-P1	1290
ACHE_-_100494233.23-P2	1354
ACHE_-_100494236.23-P2	1294
ACHE_-_100494578.23-P2	1620
ACIN1_+_23564314.23-P1	1401
ACIN1_-_23540292.23-P2	1348
ACIN1_-_23540722.23-P2	1366
ACIN1_-_23540730.23-P2	1476
ACIN1_-_23540744.23-P2	1438
ACIN1_-_23540756.23-P2	1528
ACIN1_-_23563847.23-P1	1407
ACIN1_-_23563913.23-P1	1183
ACIN1_-_23564262.23-P1	1406
ACIN1_-_23564284.23-P1	2054
ACKR2_+_42850956.23-P1P2	1104
ACKR2_-_42850976.23-P1P2	1332
ACKR2_-_42850992.23-P1P2	1637
ACKR2_-_42851020.23-P1P2	1585
ACKR2_-_42851479.23-P1P2	1559
ACKR3_+_237476473.23-P2	1754
ACKR3_+_237476822.23-P2	1287
ACKR3_+_237478500.23-P1	1520
ACKR3_+_237478916.23-P1	1335
ACKR3_+_237478950.23-P1	1751
ACKR3_-_237476493.23-P2	1790
ACKR3_-_237476505.23-P2	1584
ACKR3_-_237476900.23-P2	1628
ACKR3_-_237478578.23-P1	1351
ACKR3_-_237478610.23-P1	1393
ACKR4_+_132316377.23-P1P2	1499
ACKR4_-_132316111.23-P1P2	1652
ACKR4_-_132316167.23-P1P2	1228
ACKR4_-_132316171.23-P1P2	1496
ACKR4_-_132316525.23-P1P2	1416
ACLY_+_40074807.23-P1P2	1162
ACLY_+_40075121.23-P1P2	1706
ACLY_-_40074817.23-P1P2	1680
ACLY_-_40075090.23-P1P2	1282
ACLY_-_40075227.23-P1P2	1634
ACMSD_+_135596183.23-P1P2	1751
ACMSD_-_135596123.23-P1P2	1578
ACMSD_-_135596200.23-P1P2	1607
ACMSD_-_135596354.23-P1P2	1245
ACMSD_-_135596438.23-P1P2	998
ACN9_+_96747104.23-P1P2	1334
ACN9_+_96747240.23-P1P2	1095
ACN9_+_96747363.23-P1P2	1619
ACN9_-_96747046.23-P1P2	940
ACN9_-_96747065.23-P1P2	1918
ACO1_+_32384680.23-P1P2	1226
ACO1_+_32385057.23-P1P2	1136
ACO1_-_32384733.23-P1P2	1897
ACO1_-_32385047.23-P1P2	1520
ACO1_-_32385064.23-P1P2	1221
ACO2_+_41865203.23-P1P2	1162
ACO2_+_41865228.23-P1P2	1204
ACO2_+_41865345.23-P1P2	1261
ACO2_-_41865209.23-P1P2	1663
ACO2_-_41865534.23-P1P2	1156
ACOT11_+_55007947.23-P2	1541
ACOT11_+_55007963.23-P2	1487
ACOT11_+_55008406.23-P2	1314
ACOT11_+_55013888.23-P1	1363
ACOT11_+_55013964.23-P1	1594
ACOT11_+_55013970.23-P1	1219
ACOT11_-_55008004.23-P2	986
ACOT11_-_55008376.23-P2	935
ACOT11_-_55013950.23-P1	1362
ACOT11_-_55014234.23-P1	1250
ACOT12_+_80689628.23-P1P2	1267
ACOT12_+_80689672.23-P1P2	1504
ACOT12_+_80689929.23-P1P2	1611
ACOT12_-_80689574.23-P1P2	1978
ACOT12_-_80689897.23-P1P2	1626
ACOT13_+_24667341.23-P1P2	1553
ACOT13_-_24667329.23-P1P2	2510
ACOT13_-_24667371.23-P1P2	1528
ACOT13_-_24667386.23-P1P2	1337
ACOT13_-_24667473.23-P1P2	2240
ACOT1_+_74003818.23-P1P2	1671
ACOT1_+_74003843.23-P1P2	1722
ACOT1_+_74004100.23-P1P2	1928
ACOT1_-_74004062.23-P1P2	1615
ACOT1_-_74004076.23-P1P2	1662
ACOT2_+_74035740.23-P1P2	1475
ACOT2_+_74035970.23-P1P2	1064
ACOT2_+_74036024.23-P1P2	1374
ACOT2_-_74036051.23-P1P2	1434
ACOT2_-_74036501.23-P1P2	1598
ACOT4_+_74058635.23-P1P2	1289
ACOT4_+_74058647.23-P1P2	1480
ACOT4_+_74058910.23-P1P2	1489
ACOT4_+_74058918.23-P1P2	1367
ACOT4_-_74059268.23-P1P2	1433
ACOT6_+_74077704.23-P1P2	1769
ACOT6_+_74077926.23-P1P2	1165
ACOT6_+_74078053.23-P1P2	1639
ACOT6_-_74077984.23-P1P2	1267
ACOT6_-_74078059.23-P1P2	1441
ACOT7_+_6453356.23-P1P2	1120
ACOT7_-_6453334.23-P1P2	1922
ACOT7_-_6453369.23-P1P2	1262
ACOT7_-_6453388.23-P1P2	881
ACOT7_-_6453406.23-P1P2	989
ACOT8_+_44485553.23-P1P2	1730
ACOT8_+_44486016.23-P1P2	2015
ACOT8_-_44485597.23-P1P2	2091
ACOT8_-_44485992.23-P1P2	1388
ACOT8_-_44486001.23-P1P2	1772
ACOT9_+_23761133.23-P1P2	1580
ACOT9_+_23761350.23-P1P2	1945
ACOT9_+_23761360.23-P1P2	1604
ACOT9_-_23761316.23-P1P2	1714
ACOT9_-_23761394.23-P1P2	1473
ACOX1_+_73975227.23-P1P2	1105
ACOX1_-_73975169.23-P1P2	1481
ACOX1_-_73975193.23-P1P2	1413
ACOX1_-_73975196.23-P1P2	1367
ACOX1_-_73975245.23-P1P2	1150
ACOX2_+_58512428.23-P2	1633
ACOX2_+_58512441.23-P2	1348
ACOX2_+_58522520.23-P1	1179
ACOX2_+_58522852.23-P1	1567
ACOX2_+_58522860.23-P1	1128
ACOX2_+_58522888.23-P1	1701
ACOX2_+_58522893.23-P1	1550
ACOX2_-_58512038.23-P2	1212
ACOX2_-_58512043.23-P2	1236
ACOX2_-_58512435.23-P2	1484
ACOX3_+_8430113.23-P1	1159
ACOX3_+_8430140.23-P1	1801
ACOX3_+_8442373.23-P2	1555
ACOX3_+_8442383.23-P2	1316
ACOX3_+_8442467.23-P2	1185
ACOX3_-_8430094.23-P1	1593
ACOX3_-_8430121.23-P1	1646
ACOX3_-_8430129.23-P1	1269
ACOX3_-_8442419.23-P2	1450
ACOX3_-_8442435.23-P2	1443
ACOXL_+_111490271.23-P1P2	2151
ACOXL_+_111490547.23-P1P2	1464
ACOXL_+_111490560.23-P1P2	1184
ACOXL_+_111490595.23-P1P2	1535
ACOXL_-_111490612.23-P1P2	1091
ACP1_+_264980.23-P1P2	1365
ACP1_+_265303.23-P1P2	1415
ACP1_-_264967.23-P1P2	1299
ACP1_-_264970.23-P1P2	1691
ACP1_-_265107.23-P1P2	1215
ACP2_+_47270320.23-P1P2	1326
ACP2_+_47270332.23-P1P2	1449
ACP2_-_47269915.23-P1P2	1459
ACP2_-_47269958.23-P1P2	1298
ACP2_-_47270385.23-P1P2	1339
ACP5_+_11688472.23-P1	1676
ACP5_-_11688086.23-P1	1618
ACP5_-_11688414.23-P1	987
ACP5_-_11688437.23-P1	1672
ACP5_-_11688455.23-P1	1240
ACP5_-_11689356.23-P2	1257
ACP5_-_11689724.23-P2	1868
ACP5_-_11689727.23-P2	1537
ACP5_-_11689744.23-P2	1246
ACP5_-_11689771.23-P2	1609
ACP6_+_147141956.23-P1P2	1613
ACP6_+_147142159.23-P1P2	1058
ACP6_-_147142348.23-P1P2	1363
ACP6_-_147142356.23-P1P2	1343
ACP6_-_147142393.23-P1P2	1593
ACPL2_+_140950942.23-P1P2	1626
ACPL2_+_140950963.23-P1P2	1433
ACPL2_+_140951037.23-P1P2	1041
ACPL2_+_140951203.23-P1P2	1642
ACPL2_-_140950647.23-P1P2	1257
ACPP_+_132036268.23-P1P2	1191
ACPP_+_132036293.23-P1P2	977
ACPP_+_132036338.23-P1P2	1659
ACPP_+_132036504.23-P1P2	1601
ACPP_+_132036703.23-P1P2	1128
ACPT_+_51293697.23-ENST00000270593.1	1472
ACPT_+_51293761.23-ENST00000270593.1	1409
ACPT_+_51294074.23-ENST00000270593.1	1150
ACPT_-_51293910.23-ENST00000270593.1	1117
ACPT_-_51294122.23-ENST00000270593.1	1255
ACRBP_+_6756555.23-P1P2	1406
ACRBP_+_6756569.23-P1P2	1388
ACRBP_+_6756572.23-P1P2	1923
ACRBP_-_6756126.23-P1P2	1631
ACRBP_-_6756147.23-P1P2	1178
ACRC_-_70797923.23-P1P2	1600
ACRC_-_70798359.23-P1P2	1863
ACRC_-_70798376.23-P1P2	1539
ACRC_-_70798717.23-P1P2	1179
ACRC_-_70798784.23-P1P2	1713
ACRV1_+_125550253.23-P1P2	1624
ACRV1_+_125550420.23-P1P2	1063
ACRV1_+_125550697.23-P1P2	1532
ACRV1_-_125550324.23-P1P2	698
ACRV1_-_125550695.23-P1P2	1133
ACR_+_51177061.23-P1P2	1657
ACR_+_51177099.23-P1P2	1280
ACR_-_51176666.23-P1P2	1463
ACR_-_51176714.23-P1P2	1495
ACR_-_51176829.23-P1P2	1008
ACSBG1_+_78526472.23-P1P2	1666
ACSBG1_+_78526497.23-P1P2	1753
ACSBG1_+_78526814.23-P1P2	1908
ACSBG1_+_78526846.23-P1P2	1391
ACSBG1_-_78526810.23-P1P2	1392
ACSBG2_+_6135737.23-P1P2	1320
ACSBG2_-_6135670.23-P1P2	1183
ACSBG2_-_6135684.23-P1P2	1377
ACSBG2_-_6135704.23-P1P2	1673
ACSBG2_-_6135770.23-P1P2	1400
ACSF2_+_48503620.23-P1P2	1851
ACSF2_+_48503830.23-P1P2	1435
ACSF2_-_48503625.23-P1P2	1553
ACSF2_-_48503638.23-P1P2	1157
ACSF2_-_48503858.23-P1P2	1482
ACSF3_+_89160267.23-P1P2	1647
ACSF3_+_89160393.23-P1P2	1120
ACSF3_+_89160580.23-P1P2	1281
ACSF3_-_89160263.23-P1P2	1469
ACSF3_-_89160302.23-P1P2	1347
ACSL1_+_185746700.23-P1P2	1457
ACSL1_+_185747071.23-P1P2	1153
ACSL1_+_185747074.23-P1P2	1496
ACSL1_+_185747085.23-P1P2	1189
ACSL1_-_185746686.23-P1P2	1091
ACSL3_+_223725692.23-P1P2	1590
ACSL3_+_223726215.23-P1P2	1774
ACSL3_-_223725802.23-P1P2	1755
ACSL3_-_223725834.23-P1P2	1205
ACSL3_-_223726162.23-P1P2	1366
ACSL4_+_108976382.23-P1P2	1175
ACSL4_-_108976096.23-P1P2	1424
ACSL4_-_108976106.23-P1P2	1036
ACSL4_-_108976456.23-P1P2	1875
ACSL4_-_108976463.23-P1P2	1597
ACSL5_+_114136352.23-P1	1577
ACSL5_+_114136372.23-P1	1911
ACSL5_-_114133923.23-P2	1355
ACSL5_-_114133956.23-P2	1713
ACSL5_-_114133986.23-P2	1538
ACSL5_-_114134322.23-P2	1630
ACSL5_-_114134410.23-P2	1381
ACSL5_-_114136013.23-P1	1634
ACSL5_-_114136040.23-P1	1321
ACSL5_-_114136407.23-P1	1325
ACSL6_+_131310427.23-P2	1166
ACSL6_+_131346969.23-P1	1444
ACSL6_+_131347320.23-P1	1399
ACSL6_+_131347346.23-P1	1615
ACSL6_-_131310249.23-P2	1258
ACSL6_-_131310298.23-P2	1506
ACSL6_-_131310302.23-P2	1468
ACSL6_-_131310682.23-P2	1770
ACSL6_-_131347379.23-P1	1408
ACSL6_-_131347437.23-P1	1194
ACSM1_+_20686984.23-P1P2	1160
ACSM1_+_20687058.23-P1P2	1363
ACSM1_-_20687024.23-P1P2	1353
ACSM1_-_20687076.23-P1P2	1832
ACSM1_-_20687521.23-P1P2	1306
ACSM2A_-_20462920.23-P1P2	1429
ACSM2A_-_20462957.23-P1P2	1360
ACSM2A_-_20463169.23-P1P2	1533
ACSM2A_-_20463214.23-P1P2	1275
ACSM2A_-_20463283.23-P1P2	1552
ACSM2B_+_20587244.23-P1P2	1449
ACSM2B_+_20587247.23-P1P2	1574
ACSM3_+_20775307.23-P1P2	1839
ACSM3_+_20775331.23-P1P2	1307
ACSM3_+_20775412.23-P1P2	1468
ACSM3_-_20775380.23-P1P2	1577
ACSM3_-_20775771.23-P1P2	1130
ACSM4_+_7456947.23-ENST00000399422.4	1903
ACSM4_+_7457146.23-ENST00000399422.4	829
ACSM4_+_7457164.23-ENST00000399422.4	1517
ACSM4_+_7457340.23-ENST00000399422.4	1372
ACSM4_+_7457345.23-ENST00000399422.4	1359
ACSM5_-_20420881.23-P1P2	969
ACSM5_-_20421144.23-P1P2	1464
ACSM5_-_20421170.23-P1P2	1740
ACSM5_-_20421270.23-P1P2	1132
ACSM5_-_20421315.23-P1P2	1573
ACSS1_+_25038329.23-P1P2	1698
ACSS1_+_25038734.23-P1P2	1658
ACSS1_+_25038767.23-P1P2	1205
ACSS1_-_25038359.23-P1P2	1591
ACSS1_-_25038372.23-P1P2	1074
ACSS2_+_33464457.23-P1P2	1551
ACSS2_-_33464420.23-P1P2	1324
ACSS2_-_33464423.23-P1P2	1408
ACSS2_-_33464453.23-P1P2	1334
ACSS2_-_33464808.23-P1P2	1432
ACSS3_+_81471956.23-P1P2	1348
ACSS3_-_81471886.23-P1P2	1575
ACSS3_-_81471913.23-P1P2	1109
ACSS3_-_81472068.23-P1P2	1748
ACSS3_-_81472074.23-P1P2	1684
ACTA1_+_229568301.23-P2	2189
ACTA1_+_229569744.23-P1	1290
ACTA1_-_229568328.23-P2	1378
ACTA1_-_229568723.23-P2	981
ACTA1_-_229568745.23-P2	1429
ACTA1_-_229568779.23-P2	1326
ACTA1_-_229569627.23-P1	1407
ACTA1_-_229569754.23-P1	1296
ACTA1_-_229569824.23-P1	1223
ACTA1_-_229569839.23-P1	1794
ACTA2_+_90712275.23-P1	1148
ACTA2_+_90712443.23-P1	1574
ACTA2_+_90712479.23-P1	1405
ACTA2_+_90750678.23-P2	1608
ACTA2_+_90750694.23-P2	1837
ACTA2_+_90751072.23-P2	1949
ACTA2_-_90712449.23-P1	1506
ACTA2_-_90712506.23-P1	1587
ACTA2_-_90751052.23-P2	1028
ACTA2_-_90751066.23-P2	1506
ACTBL2_+_56778209.23-P1P2	1513
ACTBL2_+_56778273.23-P1P2	1514
ACTBL2_+_56778359.23-P1P2	1723
ACTBL2_-_56778219.23-P1P2	1920
ACTBL2_-_56778661.23-P1P2	1324
ACTB_+_5569721.23-P1P2	1048
ACTB_+_5570130.23-P1P2	1788
ACTB_-_5568781.23-P1P2	1213
ACTB_-_5570006.23-P1P2	1242
ACTB_-_5570191.23-P1P2	1422
ACTC1_+_35087479.23-P1P2	1718
ACTC1_-_35087222.23-P1P2	1779
ACTC1_-_35087295.23-P1P2	1060
ACTC1_-_35087685.23-P1P2	1726
ACTC1_-_35087711.23-P1P2	1270
ACTG1_-_79479746.23-P1P2	1894
ACTG1_-_79479777.23-P1P2	1641
ACTG1_-_79479780.23-P1P2	1801
ACTG1_-_79479785.23-P1P2	2156
ACTG1_-_79479816.23-P1P2	1427
ACTG2_+_74120163.23-P1	1115
ACTG2_+_74120172.23-P1	1290
ACTG2_+_74120202.23-P1	1118
ACTG2_+_74128454.23-P2	1433
ACTG2_+_74128598.23-P2	1898
ACTG2_-_74120192.23-P1	1608
ACTG2_-_74120376.23-P1	1104
ACTG2_-_74128450.23-P2	1772
ACTG2_-_74128624.23-P2	1280
ACTG2_-_74128769.23-P2	1065
ACTL10_+_32254796.23-P1P2	1763
ACTL10_-_32254768.23-P1P2	1583
ACTL10_-_32254788.23-P1P2	1445
ACTL10_-_32254809.23-P1P2	1390
ACTL10_-_32254824.23-P1P2	1442
ACTL6A_+_179280744.23-P1P2	1255
ACTL6A_+_179280755.23-P1P2	1239
ACTL6A_+_179280849.23-P1P2	1071
ACTL6A_-_179280784.23-P1P2	944
ACTL6A_-_179280860.23-P1P2	1205
ACTL6B_+_100253966.23-P1P2	1069
ACTL6B_+_100253969.23-P1P2	1657
ACTL6B_+_100254000.23-P1P2	1382
ACTL6B_-_100254007.23-P1P2	1885
ACTL6B_-_100254010.23-P1P2	1339
ACTL7A_+_111624526.23-P1P2	1445
ACTL7A_-_111624563.23-P1P2	1537
ACTL7A_-_111624608.23-P1P2	1118
ACTL7A_-_111624654.23-P1P2	1168
ACTL7A_-_111624958.23-P1P2	1164
ACTL7B_+_111617819.23-P1P2	1938
ACTL7B_+_111617857.23-P1P2	1293
ACTL7B_+_111618198.23-P1P2	1763
ACTL7B_-_111618185.23-P1P2	1513
ACTL7B_-_111618259.23-P1P2	1766
ACTL8_+_18081845.23-P1P2	1557
ACTL8_+_18081855.23-P1P2	1452
ACTL8_-_18081836.23-P1P2	1573
ACTL8_-_18081842.23-P1P2	1861
ACTL8_-_18081895.23-P1P2	1390
ACTL9_+_8808720.23-P1P2	1403
ACTL9_+_8808755.23-P1P2	1394
ACTL9_+_8808881.23-P1P2	1579
ACTL9_-_8808643.23-P1P2	1124
ACTL9_-_8809073.23-P1P2	1599
ACTN1_+_69445571.23-P1P2	1152
ACTN1_-_69445619.23-P1P2	1603
ACTN1_-_69445944.23-P1P2	1402
ACTN1_-_69445956.23-P1P2	1841
ACTN1_-_69446029.23-P1P2	1338
ACTN2_+_236849796.23-P1P2	1558
ACTN2_+_236849840.23-P1P2	1899
ACTN2_+_236849897.23-P1P2	1601
ACTN2_-_236849849.23-P1P2	1582
ACTN2_-_236850209.23-P1P2	1457
ACTN3_+_66313715.23-P1P2	1055
ACTN3_+_66313730.23-P1P2	796
ACTN3_+_66313881.23-P1P2	1748
ACTN3_-_66313676.23-P1P2	1247
ACTN3_-_66314441.23-P1P2	1309
ACTN4_-_39138303.23-P1P2	1397
ACTN4_-_39138358.23-P1P2	1641
ACTN4_-_39138687.23-P1P2	1995
ACTN4_-_39138723.23-P1P2	1342
ACTN4_-_39138727.23-P1P2	2057
ACTR10_+_58666878.23-P1P2	1607
ACTR10_+_58666892.23-P1P2	2115
ACTR10_+_58666925.23-P1P2	1660
ACTR10_+_58666938.23-P1P2	1792
ACTR10_+_58667079.23-P1P2	1487
ACTR1A_+_104262452.23-P1P2	1631
ACTR1A_+_104262461.23-P1P2	1664
ACTR1A_-_104261998.23-P1P2	1551
ACTR1A_-_104262054.23-P1P2	1660
ACTR1A_-_104262086.23-P1P2	1440
ACTR1B_+_98280441.23-P1P2	1593
ACTR1B_+_98280464.23-P1P2	1206
ACTR1B_-_98279951.23-P1P2	1390
ACTR1B_-_98280407.23-P1P2	1055
ACTR1B_-_98280450.23-P1P2	1793
ACTR2_+_65455294.23-P1P2	1655
ACTR2_+_65455348.23-P1P2	1292
ACTR2_-_65454953.23-P1P2	1477
ACTR2_-_65454971.23-P1P2	899
ACTR2_-_65455345.23-P1P2	1251
ACTR3B_+_152457249.23-P1P2	1301
ACTR3B_+_152457287.23-P1P2	1181
ACTR3B_+_152457301.23-P1P2	1761
ACTR3B_+_152457333.23-P1P2	1475
ACTR3B_+_152457345.23-P1P2	1526
ACTR3C_+_150020242.23-P1P2	1648
ACTR3C_+_150020273.23-P1P2	1447
ACTR3C_+_150020641.23-P1P2	1439
ACTR3C_-_150020122.23-P1P2	1946
ACTR3C_-_150020411.23-P1P2	1713
ACTR3_+_114647775.23-P1P2	1542
ACTR3_+_114648069.23-P1P2	1580
ACTR3_-_114647984.23-P1P2	1260
ACTR3_-_114647989.23-P1P2	1113
ACTR3_-_114648039.23-P1P2	1440
ACTR5_+_37377138.23-P1P2	1497
ACTR5_+_37377152.23-P1P2	1774
ACTR5_+_37377158.23-P1P2	1332
ACTR5_-_37377124.23-P1P2	1500
ACTR5_-_37377127.23-P1P2	1314
ACTR6_+_100593852.23-P1P2	1765
ACTR6_+_100594789.23-P1P2	1570
ACTR6_+_100594811.23-P1P2	1714
ACTR6_-_100594606.23-P1P2	1499
ACTR6_-_100594621.23-P1P2	1651
ACTR8_+_53916118.23-P1P2	1740
ACTR8_+_53916142.23-P1P2	1246
ACTR8_+_53916157.23-P1P2	95
ACTR8_-_53915974.23-P1P2	1236
ACTR8_-_53916193.23-P1P2	1463
ACTRT1_+_127185986.23-P1P2	1399
ACTRT1_+_127186306.23-P1P2	1790
ACTRT1_+_127186328.23-P1P2	1006
ACTRT1_-_127185969.23-P1P2	1534
ACTRT1_-_127186343.23-P1P2	1259
ACTRT2_+_2938135.23-P1P2	1184
ACTRT2_+_2938467.23-P1P2	1834
ACTRT2_-_2938118.23-P1P2	1408
ACTRT2_-_2938494.23-P1P2	1144
ACTRT2_-_2938499.23-P1P2	1219
ACTRT3_+_169487270.23-P1P2	1619
ACTRT3_+_169487327.23-P1P2	1586
ACTRT3_+_169487330.23-P1P2	1661
ACTRT3_+_169487342.23-P1P2	1493
ACTRT3_-_169487289.23-P1P2	1482
ACVR1B_+_52345561.23-P1P2	960
ACVR1B_+_52345897.23-P1P2	1836
ACVR1B_+_52345907.23-P1P2	1702
ACVR1B_-_52345530.23-P1P2	1312
ACVR1B_-_52345917.23-P1P2	1348
ACVR1C_+_158484889.23-P1P2	1862
ACVR1C_+_158484901.23-P1P2	1530
ACVR1C_+_158484938.23-P1P2	1386
ACVR1C_+_158485339.23-P1P2	1736
ACVR1C_-_158485307.23-P1P2	1119
ACVR1_+_158732079.23-P1P2	1391
ACVR1_+_158732198.23-P1P2	1234
ACVR1_+_158732232.23-P1P2	1131
ACVR1_+_158732258.23-P1P2	966
ACVR1_-_158732511.23-P1P2	1349
ACVR2A_+_148602294.23-P1P2	1233
ACVR2A_+_148602343.23-P1P2	1140
ACVR2A_+_148602346.23-P1P2	1446
ACVR2A_-_148602102.23-P1P2	1152
ACVR2A_-_148602669.23-P1P2	1443
ACVR2B_+_38495339.23-P1P2	1578
ACVR2B_+_38495450.23-P1P2	1503
ACVR2B_+_38495606.23-P1P2	1534
ACVR2B_+_38495842.23-P1P2	1237
ACVR2B_-_38495819.23-P1P2	1585
ACVRL1_+_52300726.23-P1P2	1941
ACVRL1_+_52300742.23-P1P2	887
ACVRL1_+_52300819.23-P1P2	1271
ACVRL1_-_52300776.23-P1P2	1256
ACVRL1_-_52301119.23-P1P2	815
ACY1_+_52017535.23-P1P2	1473
ACY1_+_52017980.23-P1P2	1348
ACY1_-_52017547.23-P1P2	1602
ACY1_-_52017921.23-P1P2	1521
ACY1_-_52017938.23-P1P2	1329
ACY3_+_67414985.23-P2	1696
ACY3_+_67415013.23-P2	1488
ACY3_+_67417722.23-P1	1083
ACY3_+_67417960.23-P1	1803
ACY3_+_67418110.23-P1	919
ACY3_-_67414577.23-P2	1878
ACY3_-_67414607.23-P2	1234
ACY3_-_67414970.23-P2	1302
ACY3_-_67417956.23-P1	1048
ACY3_-_67418149.23-P1	1136
ACYP1_+_75530659.23-P1	1500
ACYP1_+_75530680.23-P1	1103
ACYP1_-_75530695.23-P1	1787
ACYP1_-_75530711.23-P1	1446
ACYP1_-_75530721.23-P1	1688
ACYP1_-_75535758.23-P2	1272
ACYP1_-_75536000.23-P2	1262
ACYP1_-_75536179.23-P2	1440
ACYP1_-_75536183.23-P2	1491
ACYP1_-_75536194.23-P2	1775
ACYP2_+_54342830.23-P1P2	1683
ACYP2_-_54342821.23-P1P2	1233
ACYP2_-_54343153.23-P1P2	1457
ACYP2_-_54343157.23-P1P2	1017
ACYP2_-_54343180.23-P1P2	1342
ADAD1_+_123300801.23-P1P2	1800
ADAD1_-_123300726.23-P1P2	1652
ADAD1_-_123300732.23-P1P2	1360
ADAD1_-_123300755.23-P1P2	1090
ADAD1_-_123300758.23-P1P2	1302
ADAD2_+_84224814.23-P1P2	1227
ADAD2_+_84225182.23-P1P2	1202
ADAD2_-_84224806.23-P1P2	1568
ADAD2_-_84224870.23-P1P2	1554
ADAD2_-_84224880.23-P1P2	1893
ADAL_-_43623106.23-P1P2	1474
ADAL_-_43623112.23-P1P2	1315
ADAL_-_43623116.23-P1P2	1673
ADAL_-_43623128.23-P1P2	1482
ADAL_-_43623140.23-P1P2	1662
ADAM10_+_59041561.23-P1P2	1664
ADAM10_+_59041886.23-P1P2	1151
ADAM10_-_59041337.23-P1P2	1324
ADAM10_-_59041501.23-P1P2	1369
ADAM10_-_59041703.23-P1P2	1517
ADAM11_+_42836733.23-P1P2	1912
ADAM11_+_42836787.23-P1P2	1207
ADAM11_+_42836832.23-P1P2	1808
ADAM11_+_42836963.23-P1P2	1630
ADAM11_-_42836572.23-P1P2	1415
[truncated: 101,076 more rows]

## Sheet: LGR_HiSeq_CRISPRi_plasmid
LGR_HiSeq_CRISPRi_plasmid
sgId	count
AMY1B_+_104238813.23-ENST00000330330.5,ENST00000370080.3	1773
AMY1B_+_104238866.23-ENST00000330330.5,ENST00000370080.3	1616
AMY1B_+_104238956.23-ENST00000330330.5,ENST00000370080.3	1128
AMY1B_-_104238984.23-ENST00000330330.5,ENST00000370080.3	1347
AMY1B_-_104239004.23-ENST00000330330.5,ENST00000370080.3	1916
ANKRD18A_+_38576705.23-ENST00000564591.1,ENST00000566717.2	1973
ANKRD18A_+_38576953.23-ENST00000564591.1,ENST00000566717.2	1340
ANKRD18A_+_38577104.23-ENST00000564591.1,ENST00000566717.2	992
ANKRD18A_-_38576797.23-ENST00000564591.1,ENST00000566717.2	1432
ANKRD18A_-_38577100.23-ENST00000564591.1,ENST00000566717.2	1774
ANKS1B_+_100377730.23-ENST00000329257.7,ENST00000547776.2	1176
ANKS1B_+_100377733.23-ENST00000329257.7,ENST00000547776.2	1650
ANKS1B_+_100378180.23-ENST00000329257.7,ENST00000547776.2	1529
ANKS1B_-_100377459.23-ENST00000329257.7,ENST00000547776.2	1332
ANKS1B_-_100377812.23-ENST00000329257.7,ENST00000547776.2	1543
ARL17A_+_44656799.23-ENST00000329240.4,ENST00000336125.5,ENST00000445552.2	1817
ARL17A_+_44656972.23-ENST00000329240.4,ENST00000336125.5,ENST00000445552.2	1345
ARL17A_+_44656984.23-ENST00000329240.4,ENST00000336125.5,ENST00000445552.2	1595
ARL17A_+_44656990.23-ENST00000329240.4,ENST00000336125.5,ENST00000445552.2	1541
ARL17A_-_44656620.23-ENST00000329240.4,ENST00000336125.5,ENST00000445552.2	1767
ARL17B_-_44439136.23-ENST00000434041.2,ENST00000450673.3,ENST00000570618.1	1406
B3GALT5_+_41029759.23-ENST00000343118.4,ENST00000398714.2	1666
B3GALT5_+_41029764.23-ENST00000343118.4,ENST00000398714.2	1396
B3GALT5_+_41029983.23-ENST00000343118.4,ENST00000398714.2	1657
B3GALT5_-_41029750.23-ENST00000343118.4,ENST00000398714.2	2304
B3GALT5_-_41029936.23-ENST00000343118.4,ENST00000398714.2	1900
BPY2_+_25130428.23-ENST00000331070.3,ENST00000382585.1	1772
BPY2_+_25130448.23-ENST00000331070.3,ENST00000382585.1	1417
BPY2_+_25130523.23-ENST00000331070.3,ENST00000382585.1	1489
BPY2_+_25130534.23-ENST00000331070.3,ENST00000382585.1	1589
BPY2_-_25130440.23-ENST00000331070.3,ENST00000382585.1	1553
BRD4_+_15391148.23-ENST00000263377.2,ENST00000371835.4	2268
BRD4_-_15390745.23-ENST00000263377.2,ENST00000371835.4	1599
BRD4_-_15390749.23-ENST00000263377.2,ENST00000371835.4	1531
BRD4_-_15390773.23-ENST00000263377.2,ENST00000371835.4	1756
BRD4_-_15390857.23-ENST00000263377.2,ENST00000371835.4	1452
BTBD16_+_124030839.23-ENST00000260723.4,ENST00000368994.2	1855
BTBD16_+_124030881.23-ENST00000260723.4,ENST00000368994.2	2126
BTBD16_+_124031133.23-ENST00000260723.4,ENST00000368994.2	1536
BTBD16_-_124030878.23-ENST00000260723.4,ENST00000368994.2	2146
BTBD16_-_124031204.23-ENST00000260723.4,ENST00000368994.2	1516
C10orf113_+_21435217.23-ENST00000529198.1,ENST00000534331.1	1647
C10orf113_+_21435437.23-ENST00000529198.1,ENST00000534331.1	2047
C10orf113_-_21435011.23-ENST00000529198.1,ENST00000534331.1	1525
C10orf113_-_21435114.23-ENST00000529198.1,ENST00000534331.1	1616
C10orf113_-_21435133.23-ENST00000529198.1,ENST00000534331.1	1800
C12orf42_+_103889475.23-ENST00000378113.2,ENST00000548883.1	1797
C12orf42_+_103889483.23-ENST00000378113.2,ENST00000548883.1	1916
C12orf42_-_103889630.23-ENST00000378113.2,ENST00000548883.1	1571
C12orf42_-_103889653.23-ENST00000378113.2,ENST00000548883.1	1357
C12orf42_-_103889814.23-ENST00000378113.2,ENST00000548883.1	1931
C1orf228_+_45140288.23-ENST00000458657.2,ENST00000535358.1	1474
C1orf228_+_45140480.23-ENST00000458657.2,ENST00000535358.1	1453
C1orf228_+_45140510.23-ENST00000458657.2,ENST00000535358.1	1754
C1orf228_+_45140691.23-ENST00000458657.2,ENST00000535358.1	1533
C1orf228_-_45140812.23-ENST00000458657.2,ENST00000535358.1	1473
C7orf50_+_1177839.23-ENST00000357429.6,ENST00000397098.3,ENST00000397100.2	1821
C7orf50_+_1177884.23-ENST00000357429.6,ENST00000397098.3,ENST00000397100.2	1692
C7orf50_+_1177904.23-ENST00000357429.6,ENST00000397098.3,ENST00000397100.2	1926
C7orf50_-_1177485.23-ENST00000357429.6,ENST00000397098.3,ENST00000397100.2	1609
C7orf50_-_1177603.23-ENST00000357429.6,ENST00000397098.3,ENST00000397100.2	1952
CACNB4_+_152830050.23-ENST00000360283.6,ENST00000534999.1	1759
CACNB4_+_152830465.23-ENST00000360283.6,ENST00000534999.1	1458
CACNB4_+_152830507.23-ENST00000360283.6,ENST00000534999.1	1486
CACNB4_-_152830409.23-ENST00000360283.6,ENST00000534999.1	1270
CACNB4_-_152830517.23-ENST00000360283.6,ENST00000534999.1	1803
CCDC178_+_31020438.23-ENST00000300227.8,ENST00000383096.3	1263
CCDC178_+_31020815.23-ENST00000300227.8,ENST00000383096.3	1907
CCDC178_-_31020118.23-ENST00000300227.8,ENST00000383096.3	1416
CCDC178_-_31020351.23-ENST00000300227.8,ENST00000383096.3	1990
CCDC178_-_31020485.23-ENST00000300227.8,ENST00000383096.3	1439
CCR6_+_167536266.23-ENST00000341935.5,ENST00000349984.4	2493
CCR6_+_167536276.23-ENST00000341935.5,ENST00000349984.4	1817
CCR6_+_167536388.23-ENST00000341935.5,ENST00000349984.4	1993
CCR6_-_167536326.23-ENST00000341935.5,ENST00000349984.4	1212
CCR6_-_167536687.23-ENST00000341935.5,ENST00000349984.4	1582
CD163L1_+_7596517.23-ENST00000313599.3,ENST00000416109.2	1261
CD163L1_+_7596646.23-ENST00000313599.3,ENST00000416109.2	1686
CD163L1_+_7596686.23-ENST00000313599.3,ENST00000416109.2	1801
CD163L1_+_7596691.23-ENST00000313599.3,ENST00000416109.2	1647
CD163L1_+_7596699.23-ENST00000313599.3,ENST00000416109.2	2043
CDHR3_+_105603899.23-ENST00000317716.9,ENST00000542731.1	1811
CDHR3_+_105603967.23-ENST00000317716.9,ENST00000542731.1	1495
CDHR3_-_105603718.23-ENST00000317716.9,ENST00000542731.1	1598
CDHR3_-_105603736.23-ENST00000317716.9,ENST00000542731.1	1767
CDHR3_-_105604198.23-ENST00000317716.9,ENST00000542731.1	1476
CDK11B_+_1588798.23-ENST00000317673.7,ENST00000340677.5,ENST00000407249.3	1677
CDK11B_+_1588853.23-ENST00000317673.7,ENST00000340677.5,ENST00000407249.3	1675
CDK11B_+_1588866.23-ENST00000317673.7,ENST00000340677.5,ENST00000407249.3	2337
CDK11B_-_1588699.23-ENST00000317673.7,ENST00000340677.5,ENST00000407249.3	1784
CDK11B_-_1588818.23-ENST00000317673.7,ENST00000340677.5,ENST00000407249.3	1356
CDKL4_+_39456624.23-ENST00000378803.1,ENST00000395035.3	1695
CDKL4_+_39456634.23-ENST00000378803.1,ENST00000395035.3	1625
CDKL4_-_39456218.23-ENST00000378803.1,ENST00000395035.3	1397
CDKL4_-_39456253.23-ENST00000378803.1,ENST00000395035.3	1362
CDKL4_-_39456599.23-ENST00000378803.1,ENST00000395035.3	1466
CLEC18A_+_69985142.23-ENST00000288040.6,ENST00000449317.2	1636
CLEC18A_+_69985146.23-ENST00000288040.6,ENST00000449317.2	1917
CLEC18A_+_69985428.23-ENST00000288040.6,ENST00000449317.2	1537
CLEC18A_-_69984859.23-ENST00000393701.2,ENST00000568461.1	1593
CLEC18A_-_69984928.23-ENST00000393701.2,ENST00000568461.1	1512
CLEC18A_-_69984940.23-ENST00000393701.2,ENST00000568461.1	2220
CLEC18A_-_69984952.23-ENST00000393701.2,ENST00000568461.1	1734
CLEC18A_-_69985109.23-ENST00000288040.6,ENST00000449317.2	1885
CLEC18A_-_69985301.23-ENST00000393701.2,ENST00000568461.1	1500
CLEC18A_-_69985540.23-ENST00000288040.6,ENST00000449317.2	1803
CLLU1OS_+_92821833.23-ENST00000378487.2,ENST00000538965.1	1705
CLLU1OS_+_92821857.23-ENST00000378487.2,ENST00000538965.1	1944
CLLU1OS_+_92821891.23-ENST00000378487.2,ENST00000538965.1	1134
CLLU1OS_-_92821844.23-ENST00000378487.2,ENST00000538965.1	1857
CLLU1OS_-_92821886.23-ENST00000378487.2,ENST00000538965.1	1450
CT45A1_+_134847236.23-ENST00000370741.3,ENST00000482795.1,ENST00000497301.2	1658
CT45A1_+_134847629.23-ENST00000370741.3,ENST00000482795.1,ENST00000497301.2	1047
CT45A1_+_134847640.23-ENST00000370741.3,ENST00000482795.1,ENST00000497301.2	1295
CT45A1_-_134847660.23-ENST00000370741.3,ENST00000482795.1,ENST00000497301.2	1816
CT45A1_-_134847695.23-ENST00000370741.3,ENST00000482795.1,ENST00000497301.2	1640
DACH2_+_85403702.23-ENST00000373125.4,ENST00000373131.1	1899
DACH2_+_85403726.23-ENST00000373125.4,ENST00000373131.1	1552
DACH2_-_85403508.23-ENST00000373125.4,ENST00000373131.1	1666
DACH2_-_85403858.23-ENST00000373125.4,ENST00000373131.1	1715
DACH2_-_85403877.23-ENST00000373125.4,ENST00000373131.1	1867
DAOA_+_106118907.23-ENST00000329625.5,ENST00000375936.3	1420
DAOA_+_106118996.23-ENST00000329625.5,ENST00000375936.3	1728
DAOA_+_106119011.23-ENST00000329625.5,ENST00000375936.3	1901
DAOA_-_106118643.23-ENST00000329625.5,ENST00000375936.3	1629
DAOA_-_106118822.23-ENST00000329625.5,ENST00000375936.3	1276
DST_+_56707634.23-ENST00000361203.3,ENST00000370769.4	1804
DST_-_56707881.23-ENST00000361203.3,ENST00000370769.4	1282
DST_-_56707926.23-ENST00000361203.3,ENST00000370769.4	1866
DST_-_56708066.23-ENST00000361203.3,ENST00000370769.4	1578
DST_-_56708099.23-ENST00000361203.3,ENST00000370769.4	1466
EIF3CL_+_28415115.23-ENST00000380876.4,ENST00000398943.3,ENST00000398944.3	1589
EIF3CL_+_28415128.23-ENST00000380876.4,ENST00000398943.3,ENST00000398944.3	1799
EIF3CL_-_28415147.23-ENST00000380876.4,ENST00000398943.3,ENST00000398944.3	1617
EIF3CL_-_28415165.23-ENST00000380876.4,ENST00000398943.3,ENST00000398944.3	2114
EIF3CL_-_28415168.23-ENST00000380876.4,ENST00000398943.3,ENST00000398944.3	1441
ESRRG_+_217112607.23-ENST00000361395.2,ENST00000366938.2,ENST00000487276.1	1535
ESRRG_+_217112620.23-ENST00000361395.2,ENST00000366938.2,ENST00000487276.1	1348
ESRRG_+_217112922.23-ENST00000361395.2,ENST00000366938.2,ENST00000487276.1	1875
ESRRG_+_217262979.23-ENST00000359162.2,ENST00000361525.3	1445
ESRRG_+_217263157.23-ENST00000359162.2,ENST00000361525.3	1267
ESRRG_+_217263184.23-ENST00000359162.2,ENST00000361525.3	1111
ESRRG_+_217310765.23-ENST00000366940.2,ENST00000493603.1	1905
ESRRG_+_217310891.23-ENST00000366940.2,ENST00000493603.1	1929
ESRRG_+_217311037.23-ENST00000366940.2,ENST00000493603.1	2004
ESRRG_+_217311105.23-ENST00000366940.2,ENST00000493603.1	1772
ESRRG_-_217112601.23-ENST00000361395.2,ENST00000366938.2,ENST00000487276.1	1276
ESRRG_-_217112951.23-ENST00000361395.2,ENST00000366938.2,ENST00000487276.1	1783
ESRRG_-_217262665.23-ENST00000359162.2,ENST00000361525.3	1450
ESRRG_-_217263115.23-ENST00000359162.2,ENST00000361525.3	1255
ESRRG_-_217311078.23-ENST00000366940.2,ENST00000493603.1	1665
FAM153A_+_177207239.23-ENST00000440605.3,ENST00000513554.1	1394
FAM153A_+_177207261.23-ENST00000440605.3,ENST00000513554.1	1360
FAM153A_+_177207368.23-ENST00000440605.3,ENST00000513554.1	1733
FAM153A_+_177207397.23-ENST00000440605.3,ENST00000513554.1	1515
FAM153A_+_177207561.23-ENST00000440605.3,ENST00000513554.1	1257
FAM156B_-_52926497.23-ENST00000412319.1,ENST00000452021.2	1510
FAM156B_-_52926501.23-ENST00000412319.1,ENST00000452021.2	1485
FAM156B_-_52926742.23-ENST00000412319.1,ENST00000452021.2	2124
FAM156B_-_52926751.23-ENST00000412319.1,ENST00000452021.2	1842
FAM156B_-_52926781.23-ENST00000412319.1,ENST00000452021.2	1764
FAM193A_+_2627563.23-ENST00000324666.5,ENST00000382839.3,ENST00000502458.1,ENST00000545951.1	1906
FAM193A_+_2627566.23-ENST00000324666.5,ENST00000382839.3,ENST00000502458.1,ENST00000545951.1	1843
FAM193A_-_2627185.23-ENST00000324666.5,ENST00000382839.3,ENST00000502458.1,ENST00000545951.1	1598
FAM193A_-_2627204.23-ENST00000324666.5,ENST00000382839.3,ENST00000502458.1,ENST00000545951.1	1497
FAM193A_-_2627419.23-ENST00000324666.5,ENST00000382839.3,ENST00000502458.1,ENST00000545951.1	1515
FAM90A1_+_8379960.23-ENST00000307435.6,ENST00000538603.1	1618
FAM90A1_+_8380076.23-ENST00000307435.6,ENST00000538603.1	1356
FAM90A1_+_8380079.23-ENST00000307435.6,ENST00000538603.1	1741
FAM90A1_-_8379804.23-ENST00000307435.6,ENST00000538603.1	2152
FAM90A1_-_8379986.23-ENST00000307435.6,ENST00000538603.1	2056
FBXW10_+_18647364.23-ENST00000395665.4,ENST00000395667.1	1888
FBXW10_-_18647398.23-ENST00000395665.4,ENST00000395667.1	1437
FBXW10_-_18647538.23-ENST00000395665.4,ENST00000395667.1	1916
FBXW10_-_18647543.23-ENST00000395665.4,ENST00000395667.1	1948
FBXW10_-_18647732.23-ENST00000395665.4,ENST00000395667.1	1323
FRG2B_+_135439841.23-ENST00000425520.1,ENST00000443774.1	1690
FRG2B_+_135439992.23-ENST00000425520.1,ENST00000443774.1	1708
FRG2_+_190947967.23-ENST00000378763.1,ENST00000504750.1	1404
FRG2_+_190948145.23-ENST00000378763.1,ENST00000504750.1	1773
FRG2_-_190948065.23-ENST00000378763.1,ENST00000504750.1	1823
FRG2_-_190948162.23-ENST00000378763.1,ENST00000504750.1	1771
FRG2_-_190948402.23-ENST00000378763.1,ENST00000504750.1	1435
GFRA4_-_3643613.23-ENST00000290417.2,ENST00000319242.3	1612
GFRA4_-_3643631.23-ENST00000290417.2,ENST00000319242.3	1385
GFRA4_-_3643806.23-ENST00000290417.2,ENST00000319242.3	1779
GFRA4_-_3643884.23-ENST00000290417.2,ENST00000319242.3	1965
GFRA4_-_3643982.23-ENST00000290417.2,ENST00000319242.3	1659
GNAL_+_11751554.23-ENST00000269162.5,ENST00000535121.1	1645
GNAL_+_11751925.23-ENST00000269162.5,ENST00000535121.1	1500
GNAL_-_11751521.23-ENST00000269162.5,ENST00000535121.1	1400
GNAL_-_11751857.23-ENST00000269162.5,ENST00000535121.1	1974
GNAL_-_11751893.23-ENST00000269162.5,ENST00000535121.1	2413
GRAMD1B_+_123396780.23-ENST00000322282.7,ENST00000529750.1	1370
GRAMD1B_+_123396915.23-ENST00000322282.7,ENST00000529750.1	1415
GRAMD1B_-_123396572.23-ENST00000322282.7,ENST00000529750.1	1878
GRAMD1B_-_123396815.23-ENST00000322282.7,ENST00000529750.1	2104
GRAMD1B_-_123396899.23-ENST00000322282.7,ENST00000529750.1	1195
GTF2H2_+_70363022.23-ENST00000274400.5,ENST00000330280.7	1671
GTF2H2_+_70363416.23-ENST00000274400.5,ENST00000330280.7	1830
GTF2H2_+_70363428.23-ENST00000274400.5,ENST00000330280.7	1258
GTF2H2_+_70363440.23-ENST00000274400.5,ENST00000330280.7	1437
GTF2H2_+_70363453.23-ENST00000274400.5,ENST00000330280.7	1591
HIST1H4H_+_26285698.23-ENST00000289352.1,ENST00000377727.1	1543
HIST1H4H_+_26285704.23-ENST00000289352.1,ENST00000377727.1	1929
HIST1H4H_+_26285719.23-ENST00000289352.1,ENST00000377727.1	1604
HIST1H4H_+_26285746.23-ENST00000289352.1,ENST00000377727.1	1505
HIST1H4H_-_26285580.23-ENST00000289352.1,ENST00000377727.1	1742
HIST2H4B_+_149832653.23-ENST00000369157.2,ENST00000392932.4,ENST00000392933.1	1962
HIST2H4B_+_149832656.23-ENST00000369157.2,ENST00000392932.4,ENST00000392933.1	1888
HIST2H4B_+_149832683.23-ENST00000369157.2,ENST00000392932.4,ENST00000392933.1	2029
HIVEP3_+_42166184.23-ENST00000247584.5,ENST00000429157.2	1406
HIVEP3_+_42166222.23-ENST00000247584.5,ENST00000429157.2	2160
HIVEP3_+_42166553.23-ENST00000247584.5,ENST00000429157.2	1471
HIVEP3_-_42166661.23-ENST00000247584.5,ENST00000429157.2	1253
HIVEP3_-_42166664.23-ENST00000247584.5,ENST00000429157.2	1591
IFLTD1_+_25705750.23-ENST00000282881.6,ENST00000458174.2,ENST00000539744.1	1829
IFLTD1_+_25705753.23-ENST00000282881.6,ENST00000458174.2,ENST00000539744.1	1807
IFLTD1_+_25706111.23-ENST00000282881.6,ENST00000458174.2,ENST00000539744.1	1714
IFLTD1_-_25706145.23-ENST00000282881.6,ENST00000458174.2,ENST00000539744.1	1397
IFLTD1_-_25706184.23-ENST00000282881.6,ENST00000458174.2,ENST00000539744.1	2073
IL22_-_68646857.23-ENST00000328087.4,ENST00000538666.1	1805
IL22_-_68646946.23-ENST00000328087.4,ENST00000538666.1	1568
IL22_-_68647125.23-ENST00000328087.4,ENST00000538666.1	1798
IL22_-_68647264.23-ENST00000328087.4,ENST00000538666.1	1400
IL22_-_68647295.23-ENST00000328087.4,ENST00000538666.1	1643
IL25_+_23842095.23-ENST00000329715.2,ENST00000397242.2	2020
IL25_+_23842106.23-ENST00000329715.2,ENST00000397242.2	1849
IL25_+_23842498.23-ENST00000329715.2,ENST00000397242.2	1552
IL25_+_23842504.23-ENST00000329715.2,ENST00000397242.2	1286
IL25_+_23842507.23-ENST00000329715.2,ENST00000397242.2	2184
IL37_+_113670896.23-ENST00000263326.3,ENST00000349806.3,ENST00000352179.3,ENST00000353225.3	1218
IL37_+_113670997.23-ENST00000263326.3,ENST00000349806.3,ENST00000352179.3,ENST00000353225.3	1408
IL37_-_113670614.23-ENST00000263326.3,ENST00000349806.3,ENST00000352179.3,ENST00000353225.3	1548
IL37_-_113670626.23-ENST00000263326.3,ENST00000349806.3,ENST00000352179.3,ENST00000353225.3	1973
IL37_-_113671046.23-ENST00000263326.3,ENST00000349806.3,ENST00000352179.3,ENST00000353225.3	1635
IQSEC3_+_175961.23-ENST00000326261.4,ENST00000538872.1	1595
IQSEC3_+_176417.23-ENST00000326261.4,ENST00000538872.1	1639
IQSEC3_+_176460.23-ENST00000326261.4,ENST00000538872.1	1455
IQSEC3_-_175971.23-ENST00000326261.4,ENST00000538872.1	1630
IQSEC3_-_176400.23-ENST00000326261.4,ENST00000538872.1	1507
KCNK9_+_140715226.23-ENST00000303015.1,ENST00000520439.1	1946
KCNK9_-_140714957.23-ENST00000303015.1,ENST00000520439.1	1978
KCNK9_-_140714960.23-ENST00000303015.1,ENST00000520439.1	1391
KCNK9_-_140715164.23-ENST00000303015.1,ENST00000520439.1	1869
KCNK9_-_140715167.23-ENST00000303015.1,ENST00000520439.1	1445
KIR2DS4_-_55344243.23-ENST00000339924.8,ENST00000391729.1	1497
KIR2DS4_-_55344495.23-ENST00000339924.8,ENST00000391729.1	1557
KIR2DS4_-_55344529.23-ENST00000339924.8,ENST00000391729.1	1335
KIR2DS4_-_55344542.23-ENST00000339924.8,ENST00000391729.1	1321
KIR2DS4_-_55344553.23-ENST00000339924.8,ENST00000391729.1	1773
KIR3DL1_+_55236316.23-ENST00000402254.2,ENST00000538269.1,ENST00000541392.1	1916
KIR3DL1_+_55328310.23-ENST00000326542.7,ENST00000391728.4	1571
KIR3DL1_-_55236072.23-ENST00000402254.2,ENST00000538269.1,ENST00000541392.1	2110
KIR3DL1_-_55236084.23-ENST00000402254.2,ENST00000538269.1,ENST00000541392.1	1526
KIR3DL1_-_55236334.23-ENST00000402254.2,ENST00000538269.1,ENST00000541392.1	1209
KIR3DL1_-_55236470.23-ENST00000402254.2,ENST00000538269.1,ENST00000541392.1	1608
KIR3DL1_-_55328044.23-ENST00000326542.7,ENST00000391728.4	1506
KIR3DL1_-_55328047.23-ENST00000326542.7,ENST00000391728.4	1788
KIR3DL1_-_55328238.23-ENST00000326542.7,ENST00000391728.4	1429
KIR3DL1_-_55328329.23-ENST00000326542.7,ENST00000391728.4	1857
LGALS9B_+_20370650.23-ENST00000324290.5,ENST00000423676.3	1584
LGALS9B_+_20370769.23-ENST00000324290.5,ENST00000423676.3	1616
LGALS9B_+_20370809.23-ENST00000324290.5,ENST00000423676.3	1468
LGALS9B_-_20370542.23-ENST00000324290.5,ENST00000423676.3	1625
LGALS9B_-_20370758.23-ENST00000324290.5,ENST00000423676.3	1776
LILRA6_+_54746221.23-ENST00000245621.5,ENST00000270464.5,ENST00000396365.2,ENST00000419410.2,ENST00000440558.2	1319
LILRA6_+_54746526.23-ENST00000245621.5,ENST00000270464.5,ENST00000396365.2,ENST00000419410.2,ENST00000440558.2	1586
LILRA6_+_54746607.23-ENST00000245621.5,ENST00000270464.5,ENST00000396365.2,ENST00000419410.2,ENST00000440558.2	1603
LILRA6_-_54746203.23-ENST00000245621.5,ENST00000270464.5,ENST00000396365.2,ENST00000419410.2,ENST00000440558.2	1710
LILRA6_-_54746614.23-ENST00000245621.5,ENST00000270464.5,ENST00000396365.2,ENST00000419410.2,ENST00000440558.2	2345
MAGEA2_-_151921960.23-ENST00000370284.1,ENST00000393872.3,ENST00000393876.1,ENST00000543232.1	1473
MAGEA2_-_151921979.23-ENST00000370284.1,ENST00000393872.3,ENST00000393876.1,ENST00000543232.1	1410
MAGEA2_-_151921986.23-ENST00000370284.1,ENST00000393872.3,ENST00000393876.1,ENST00000543232.1	1648
MAGEA2_-_151922027.23-ENST00000370284.1,ENST00000393872.3,ENST00000393876.1,ENST00000543232.1	1716
MAGEA2_-_151922030.23-ENST00000370284.1,ENST00000393872.3,ENST00000393876.1,ENST00000543232.1	1951
MAGEA3_+_151937941.23-ENST00000370278.3,ENST00000393902.3	1784
MAGEA3_-_151937838.23-ENST00000370278.3,ENST00000393902.3	1629
MAGEA3_-_151938132.23-ENST00000370278.3,ENST00000393902.3	1749
MAGEC3_+_140968561.23-ENST00000443323.2,ENST00000536088.1	1497
MAGEC3_+_140968644.23-ENST00000443323.2,ENST00000536088.1	1389
MAGEC3_+_140968690.23-ENST00000443323.2,ENST00000536088.1	1379
MAGEC3_+_140968816.23-ENST00000443323.2,ENST00000536088.1	1214
MAGEC3_-_140968587.23-ENST00000443323.2,ENST00000536088.1	2031
MAGED4B_-_51812061.23-ENST00000335504.5,ENST00000360134.6,ENST00000497164.1	1884
MAST4_+_65892185.23-ENST00000403625.2,ENST00000404260.3	1440
MAST4_+_65892577.23-ENST00000403625.2,ENST00000404260.3	1544
MAST4_+_65892684.23-ENST00000403625.2,ENST00000404260.3	1781
MAST4_-_65892199.23-ENST00000403625.2,ENST00000404260.3	1882
MAST4_-_65892226.23-ENST00000403625.2,ENST00000404260.3	1547
MBNL3_+_131573485.23-ENST00000370839.3,ENST00000370853.3	1730
MBNL3_+_131573659.23-ENST00000370839.3,ENST00000370853.3	1461
MBNL3_-_131573250.23-ENST00000370839.3,ENST00000370853.3	1917
MBNL3_-_131573619.23-ENST00000370839.3,ENST00000370853.3	1586
MBNL3_-_131573703.23-ENST00000370839.3,ENST00000370853.3	1217
MILR1_+_62461599.23-ENST00000603557.1,ENST00000605096.1	1463
MILR1_+_62461613.23-ENST00000603557.1,ENST00000605096.1	1168
MILR1_+_62461783.23-ENST00000603557.1,ENST00000605096.1	951
MILR1_-_62461604.23-ENST00000603557.1,ENST00000605096.1	1310
MILR1_-_62462010.23-ENST00000603557.1,ENST00000605096.1	994
MKL2_+_14165428.23-ENST00000571589.1,ENST00000574045.1	1396
MKL2_-_14165035.23-ENST00000571589.1,ENST00000574045.1	863
MKL2_-_14165038.23-ENST00000571589.1,ENST00000574045.1	1050
MKL2_-_14165059.23-ENST00000571589.1,ENST00000574045.1	1147
MKL2_-_14165285.23-ENST00000571589.1,ENST00000574045.1	1101
MUC12_+_100613248.23-ENST00000379442.3,ENST00000536621.1	1225
MUC12_+_100613300.23-ENST00000379442.3,ENST00000536621.1	791
MUC12_-_100612877.23-ENST00000379442.3,ENST00000536621.1	1335
MUC12_-_100613259.23-ENST00000379442.3,ENST00000536621.1	963
MUC12_-_100613267.23-ENST00000379442.3,ENST00000536621.1	946
MYRFL_+_70320492.23-ENST00000299350.4,ENST00000548892.1	1252
MYRFL_+_70320614.23-ENST00000299350.4,ENST00000548892.1	1370
MYRFL_-_70320416.23-ENST00000299350.4,ENST00000548892.1	1499
MYRFL_-_70320469.23-ENST00000299350.4,ENST00000548892.1	1942
MYRFL_-_70320481.23-ENST00000299350.4,ENST00000548892.1	1480
NAV1_+_201617284.23-ENST00000295624.6,ENST00000367296.4	878
NAV1_+_201617314.23-ENST00000295624.6,ENST00000367296.4	1269
NAV1_+_201617540.23-ENST00000295624.6,ENST00000367296.4	1138
NAV1_+_201617611.23-ENST00000295624.6,ENST00000367296.4	986
NAV1_+_201617745.23-ENST00000295624.6,ENST00000367296.4	941
NAV3_+_78225295.23-ENST00000228327.6,ENST00000536525.2	1577
NAV3_+_78225319.23-ENST00000228327.6,ENST00000536525.2	1178
NAV3_-_78225194.23-ENST00000228327.6,ENST00000536525.2	898
NAV3_-_78225273.23-ENST00000228327.6,ENST00000536525.2	1067
NAV3_-_78225288.23-ENST00000228327.6,ENST00000536525.2	961
NCALD_+_103136282.23-ENST00000311028.3,ENST00000521599.1	1183
NCALD_+_103136303.23-ENST00000311028.3,ENST00000521599.1	1217
NCALD_-_103136272.23-ENST00000311028.3,ENST00000521599.1	943
NCALD_-_103136656.23-ENST00000311028.3,ENST00000521599.1	1289
NCALD_-_103136697.23-ENST00000311028.3,ENST00000521599.1	1329
NCOR2_+_125019723.23-ENST00000356219.3,ENST00000397355.1,ENST00000404621.1,ENST00000429285.2	1441
NCOR2_+_125019929.23-ENST00000356219.3,ENST00000397355.1,ENST00000404621.1,ENST00000429285.2	1674
NCOR2_+_125020105.23-ENST00000356219.3,ENST00000397355.1,ENST00000404621.1,ENST00000429285.2	945
NCOR2_-_125019734.23-ENST00000356219.3,ENST00000397355.1,ENST00000404621.1,ENST00000429285.2	1395
NCOR2_-_125020080.23-ENST00000356219.3,ENST00000397355.1,ENST00000404621.1,ENST00000429285.2	1173
NLRP13_+_56443629.23-ENST00000342929.3,ENST00000588751.1	926
NLRP13_+_56443642.23-ENST00000342929.3,ENST00000588751.1	1243
NLRP13_-_56443609.23-ENST00000342929.3,ENST00000588751.1	1377
NLRP13_-_56443622.23-ENST00000342929.3,ENST00000588751.1	1202
NLRP13_-_56443639.23-ENST00000342929.3,ENST00000588751.1	1252
NRXN2_+_64480953.23-ENST00000377551.1,ENST00000409571.1	1157
NRXN2_+_64480956.23-ENST00000377551.1,ENST00000409571.1	1212
NRXN2_+_64481279.23-ENST00000377551.1,ENST00000409571.1	1113
NRXN2_+_64481378.23-ENST00000377551.1,ENST00000409571.1	1404
NRXN2_-_64481358.23-ENST00000377551.1,ENST00000409571.1	1541
NSG1_+_4387929.23-NM_001040101,NM_014392	1154
NSG1_+_4388188.23-NM_001040101,NM_014392	1188
NSG1_+_4388227.23-NM_001040101,NM_014392	949
NSG1_+_4388291.23-NM_001040101,NM_014392	939
NSG1_-_4387888.23-NM_001040101,NM_014392	1219
NUTM2F_+_97090770.23-ENST00000253262.4,ENST00000335456.7,ENST00000341207.4	1217
NUTM2F_+_97090778.23-ENST00000253262.4,ENST00000335456.7,ENST00000341207.4	1066
NUTM2F_+_97090875.23-ENST00000253262.4,ENST00000335456.7,ENST00000341207.4	1075
NUTM2F_-_97090501.23-ENST00000253262.4,ENST00000335456.7,ENST00000341207.4	1138
NUTM2F_-_97090765.23-ENST00000253262.4,ENST00000335456.7,ENST00000341207.4	861
NXF2_-_101470289.23-ENST00000330252.5,ENST00000395088.2	1300
NXF2_-_101470313.23-ENST00000330252.5,ENST00000395088.2	1126
NXF2_-_101470316.23-ENST00000330252.5,ENST00000395088.2	1353
NXF2_-_101470341.23-ENST00000330252.5,ENST00000395088.2	849
NXF2_-_101470350.23-ENST00000330252.5,ENST00000395088.2	1407
OBP2A_+_138438033.23-ENST00000371776.1,ENST00000539850.1	1462
OBP2A_+_138438069.23-ENST00000371776.1,ENST00000539850.1	998
OBP2A_-_138438007.23-ENST00000371776.1,ENST00000539850.1	1273
OBP2A_-_138438296.23-ENST00000371776.1,ENST00000539850.1	702
OBP2A_-_138438304.23-ENST00000371776.1,ENST00000539850.1	1046
OR51T1_+_4903123.23-ENST00000322049.1,ENST00000380378.1	1198
OR51T1_+_4903170.23-ENST00000322049.1,ENST00000380378.1	956
OR51T1_+_4903355.23-ENST00000322049.1,ENST00000380378.1	1211
OR51T1_+_4903519.23-ENST00000322049.1,ENST00000380378.1	1485
OR51T1_-_4903569.23-ENST00000322049.1,ENST00000380378.1	964
OR5AP2_+_56409889.23-ENST00000302981.1,ENST00000544374.1	1514
OR5AP2_-_56409501.23-ENST00000302981.1,ENST00000544374.1	853
OR5AP2_-_56409512.23-ENST00000302981.1,ENST00000544374.1	1100
OR5AP2_-_56409702.23-ENST00000302981.1,ENST00000544374.1	852
OR5AP2_-_56409844.23-ENST00000302981.1,ENST00000544374.1	1058
OSBP2_-_31090700.23-ENST00000332585.6,ENST00000446658.2	1332
OSBP2_-_31091001.23-ENST00000332585.6,ENST00000446658.2	1044
OSBP2_-_31091106.23-ENST00000332585.6,ENST00000446658.2	1322
OSBP2_-_31091121.23-ENST00000332585.6,ENST00000446658.2	1029
OSBP2_-_31091136.23-ENST00000332585.6,ENST00000446658.2	833
PABPC1L2B_+_72223446.23-ENST00000373521.2,ENST00000538388.1	1147
PABPC1L2B_-_72223439.23-ENST00000373521.2,ENST00000538388.1	1250
PABPC1L2B_-_72223465.23-ENST00000373521.2,ENST00000538388.1	958
PABPC1L2B_-_72223869.23-ENST00000373521.2,ENST00000538388.1	1112
PALLD_+_169418209.23-ENST00000261509.6,ENST00000505667.1	1437
PALLD_+_169418220.23-ENST00000261509.6,ENST00000505667.1	961
PALLD_+_169418255.23-ENST00000261509.6,ENST00000505667.1	1001
PALLD_-_169418225.23-ENST00000261509.6,ENST00000505667.1	892
PALLD_-_169418249.23-ENST00000261509.6,ENST00000505667.1	1381
PDE6B_+_619459.23-ENST00000255622.6,ENST00000496514.1	931
PDE6B_+_619552.23-ENST00000255622.6,ENST00000496514.1	1225
PDE6B_+_619693.23-ENST00000255622.6,ENST00000496514.1	1072
PDE6B_+_619797.23-ENST00000255622.6,ENST00000496514.1	1112
PDE6B_-_619430.23-ENST00000255622.6,ENST00000496514.1	1218
PEX5L_+_179754433.23-ENST00000465751.1,ENST00000467460.1,ENST00000472994.1	1445
PEX5L_+_179754565.23-ENST00000465751.1,ENST00000467460.1,ENST00000472994.1	966
PEX5L_+_179754770.23-ENST00000465751.1,ENST00000467460.1,ENST00000472994.1	1122
PEX5L_+_179754778.23-ENST00000465751.1,ENST00000467460.1,ENST00000472994.1	936
PEX5L_-_179754495.23-ENST00000465751.1,ENST00000467460.1,ENST00000472994.1	1278
PLB1_+_28719212.23-ENST00000327757.5,ENST00000422425.2	1164
PLB1_+_28719362.23-ENST00000327757.5,ENST00000422425.2	1128
PLB1_-_28718979.23-ENST00000327757.5,ENST00000422425.2	1071
PLB1_-_28719208.23-ENST00000327757.5,ENST00000422425.2	933
PLB1_-_28719300.23-ENST00000327757.5,ENST00000422425.2	764
PPIP5K1_+_43876989.23-ENST00000381885.1,ENST00000396923.3	1191
PPIP5K1_+_43881949.23-ENST00000334933.4,ENST00000360135.4,ENST00000360301.4,ENST00000420765.1	1188
PPIP5K1_+_43881996.23-ENST00000334933.4,ENST00000360135.4,ENST00000360301.4,ENST00000420765.1	980
PPIP5K1_+_43881999.23-ENST00000334933.4,ENST00000360135.4,ENST00000360301.4,ENST00000420765.1	1149
PPIP5K1_+_43882011.23-ENST00000334933.4,ENST00000360135.4,ENST00000360301.4,ENST00000420765.1	1030
PPIP5K1_+_43882305.23-ENST00000334933.4,ENST00000360135.4,ENST00000360301.4,ENST00000420765.1	1236
PPIP5K1_-_43877076.23-ENST00000381885.1,ENST00000396923.3	1156
PPP1R1C_-_182850503.23-ENST00000409137.3,ENST00000409702.1,ENST00000452904.1	1035
PPP1R1C_-_182850544.23-ENST00000409137.3,ENST00000409702.1,ENST00000452904.1	992
PPP1R1C_-_182850564.23-ENST00000409137.3,ENST00000409702.1,ENST00000452904.1	1079
PPP1R1C_-_182850616.23-ENST00000409137.3,ENST00000409702.1,ENST00000452904.1	1084
PPP1R1C_-_182850788.23-ENST00000409137.3,ENST00000409702.1,ENST00000452904.1	1332
PRDM2_+_14031372.23-ENST00000235372.7,ENST00000311066.5	1213
PRDM2_+_14031589.23-ENST00000235372.7,ENST00000311066.5	1288
PRDM2_-_14031386.23-ENST00000235372.7,ENST00000311066.5	1559
PRDM2_-_14031400.23-ENST00000235372.7,ENST00000311066.5	1067
PRDM2_-_14031775.23-ENST00000235372.7,ENST00000311066.5	1200
PROX2_+_75330231.23-ENST00000445876.1,ENST00000556489.2	1358
PROX2_+_75330533.23-ENST00000445876.1,ENST00000556489.2	1054
PROX2_-_75330424.23-ENST00000445876.1,ENST00000556489.2	1266
PROX2_-_75330490.23-ENST00000445876.1,ENST00000556489.2	1154
PROX2_-_75330501.23-ENST00000445876.1,ENST00000556489.2	1127
PRR23C_+_138763338.23-ENST00000413199.1,ENST00000502927.2	944
PRR23C_-_138763289.23-ENST00000413199.1,ENST00000502927.2	1013
PRR23C_-_138763472.23-ENST00000413199.1,ENST00000502927.2	1397
PRR23C_-_138763626.23-ENST00000413199.1,ENST00000502927.2	919
PRR23C_-_138763660.23-ENST00000413199.1,ENST00000502927.2	1131
PTGES3L-AARSD1_+_41132447.23-ENST00000409399.1,ENST00000421990.2	1612
PTGES3L_+_41132114.23-ENST00000409446.3,ENST00000453594.1	988
PTGES3L_+_41132152.23-ENST00000409446.3,ENST00000453594.1	953
PTGES3L_+_41132460.23-ENST00000409446.3,ENST00000453594.1	1245
PTPN20A_+_46640542.23-ENST00000374218.2,ENST00000395721.2	916
PTPN20A_+_46640597.23-ENST00000374218.2,ENST00000395721.2	1304
PTPN20A_+_46640606.23-ENST00000505814.1,ENST00000511769.1	1316
PTPN20A_+_46640646.23-ENST00000505814.1,ENST00000511769.1	1329
PTPN20A_+_46640925.23-ENST00000374218.2,ENST00000395721.2	1330
PTPN20A_+_46640956.23-ENST00000374218.2,ENST00000395721.2	1209
PTPN20A_-_46640217.23-ENST00000505814.1,ENST00000511769.1	1273
PTPN20A_-_46640626.23-ENST00000374218.2,ENST00000395721.2	758
PTPN20B_-_48827138.23-ENST00000509631.1,ENST00000514491.1	1273
PTPRD_+_8733454.23-ENST00000356435.5,ENST00000540109.1	955
PTPRD_+_8733645.23-ENST00000356435.5,ENST00000540109.1	1531
PTPRD_+_8733732.23-ENST00000356435.5,ENST00000540109.1	1248
PTPRD_+_8733896.23-ENST00000356435.5,ENST00000540109.1	1428
PTPRD_-_8733960.23-ENST00000356435.5,ENST00000540109.1	1348
PTPRN2_+_158380111.23-ENST00000389416.4,ENST00000389418.4,ENST00000409483.1	1168
PTPRN2_+_158380139.23-ENST00000389416.4,ENST00000389418.4,ENST00000409483.1	1026
PTPRN2_-_158380061.23-ENST00000389416.4,ENST00000389418.4,ENST00000409483.1	1238
PTPRN2_-_158380151.23-ENST00000389416.4,ENST00000389418.4,ENST00000409483.1	675
PTPRN2_-_158380293.23-ENST00000389416.4,ENST00000389418.4,ENST00000409483.1	1127
RASA4_+_102257144.23-ENST00000262940.7,ENST00000449970.2	1310
RASA4_+_102257208.23-ENST00000262940.7,ENST00000449970.2	1180
RASA4_-_102257153.23-ENST00000262940.7,ENST00000449970.2	1073
RASA4_-_102257219.23-ENST00000262940.7,ENST00000449970.2	1015
RASA4_-_102257223.23-ENST00000262940.7,ENST00000449970.2	1882
RNF38_+_36400693.23-ENST00000350199.4,ENST00000357058.3	1489
RNF38_+_36401039.23-ENST00000350199.4,ENST00000357058.3	931
RNF38_-_36400690.23-ENST00000350199.4,ENST00000357058.3	1087
RNF38_-_36400702.23-ENST00000350199.4,ENST00000357058.3	1296
RNF38_-_36400763.23-ENST00000350199.4,ENST00000357058.3	1297
RSPH10B2_+_6793826.23-ENST00000403107.1,ENST00000404077.1	1241
RSPH10B2_-_6793791.23-ENST00000403107.1,ENST00000404077.1	999
RSPH10B2_-_6793840.23-ENST00000403107.1,ENST00000404077.1	1111
RSPH10B2_-_6793970.23-ENST00000403107.1,ENST00000404077.1	1130
RSPH10B_+_6009854.23-ENST00000404406.1,ENST00000405415.1	838
RSPH10B_+_6010082.23-ENST00000404406.1,ENST00000405415.1	1258
RSPH10B_+_6010212.23-ENST00000404406.1,ENST00000405415.1	1407
RSPH10B_-_6010085.23-ENST00000404406.1,ENST00000405415.1	842
RSPH10B_-_6010226.23-ENST00000404406.1,ENST00000405415.1	1081
RUNX1_+_36421137.23-ENST00000300305.3,ENST00000437180.1	1306
RUNX1_+_36421216.23-ENST00000300305.3,ENST00000437180.1	1016
RUNX1_+_36421296.23-ENST00000300305.3,ENST00000437180.1	688
RUNX1_+_36421326.23-ENST00000300305.3,ENST00000437180.1	1543
RUNX1_-_36421165.23-ENST00000300305.3,ENST00000437180.1	1291
SCLY_+_238969776.23-ENST00000254663.6,ENST00000555827.1	1184
SCLY_-_238969756.23-ENST00000254663.6,ENST00000555827.1	1536
SCLY_-_238969931.23-ENST00000254663.6,ENST00000555827.1	1287
SCLY_-_238969949.23-ENST00000254663.6,ENST00000555827.1	1328
SCLY_-_238969978.23-ENST00000254663.6,ENST00000555827.1	855
SCN11A_+_38991609.23-ENST00000302328.3,ENST00000450244.1	1184
SCN11A_+_38992029.23-ENST00000302328.3,ENST00000450244.1	1239
SCN11A_+_38992032.23-ENST00000302328.3,ENST00000450244.1	1164
SCN11A_-_38991624.23-ENST00000302328.3,ENST00000450244.1	899
SCN11A_-_38991801.23-ENST00000302328.3,ENST00000450244.1	992
SCN1A_+_166929645.23-ENST00000303395.4,ENST00000423058.2	1097
SCN1A_+_166930061.23-ENST00000303395.4,ENST00000423058.2	1028
SCN1A_+_166930127.23-ENST00000303395.4,ENST00000423058.2	1071
SCN1A_-_166929817.23-ENST00000303395.4,ENST00000423058.2	971
SCN1A_-_166930100.23-ENST00000303395.4,ENST00000423058.2	863
SFTPA1_+_81370683.23-ENST00000372308.3,ENST00000398636.3,ENST00000428376.2	1321
SFTPA1_+_81371011.23-ENST00000372308.3,ENST00000398636.3,ENST00000428376.2	1171
SFTPA1_+_81371021.23-ENST00000372308.3,ENST00000398636.3,ENST00000428376.2	960
SFTPA1_+_81371024.23-ENST00000372308.3,ENST00000398636.3,ENST00000428376.2	1206
SFTPA1_-_81370974.23-ENST00000372308.3,ENST00000398636.3,ENST00000428376.2	1035
SGK3_+_67687519.23-ENST00000396596.1,ENST00000522398.1	956
SGK3_-_67687499.23-ENST00000396596.1,ENST00000522398.1	999
SGK3_-_67687510.23-ENST00000396596.1,ENST00000522398.1	1310
SGK3_-_67687513.23-ENST00000396596.1,ENST00000522398.1	1145
SGK3_-_67687752.23-ENST00000396596.1,ENST00000522398.1	1009
SIPA1L1_+_71996034.23-ENST00000381232.3,ENST00000555818.1	934
SIPA1L1_+_71996099.23-ENST00000381232.3,ENST00000555818.1	850
SIPA1L1_+_71996107.23-ENST00000381232.3,ENST00000555818.1	1546
SIPA1L1_+_71996443.23-ENST00000381232.3,ENST00000555818.1	1059
SIPA1L1_-_71996074.23-ENST00000381232.3,ENST00000555818.1	1355
SKOR2_-_44775136.23-ENST00000400404.1,ENST00000425639.1	1605
SKOR2_-_44775229.23-ENST00000400404.1,ENST00000425639.1	1477
SKOR2_-_44775505.23-ENST00000400404.1,ENST00000425639.1	1447
SKOR2_-_44775528.23-ENST00000400404.1,ENST00000425639.1	816
SKOR2_-_44775546.23-ENST00000400404.1,ENST00000425639.1	1150
SLAIN1_+_78315570.23-ENST00000314070.5,ENST00000351546.3	1087
SLAIN1_-_78315374.23-ENST00000314070.5,ENST00000351546.3	1230
SLAIN1_-_78315556.23-ENST00000314070.5,ENST00000351546.3	1006
SLAIN1_-_78315590.23-ENST00000314070.5,ENST00000351546.3	905
SLAIN1_-_78315844.23-ENST00000314070.5,ENST00000351546.3	929
SNX29_+_12146058.23-ENST00000306030.3,ENST00000323433.4	1346
SNX29_+_12146371.23-ENST00000306030.3,ENST00000323433.4	1021
SNX29_-_12146065.23-ENST00000306030.3,ENST00000323433.4	1359
SNX29_-_12146096.23-ENST00000306030.3,ENST00000323433.4	924
SNX29_-_12146441.23-ENST00000306030.3,ENST00000323433.4	1124
SOGA2_+_8717441.23-ENST00000359865.3,ENST00000400050.3	1402
SOGA2_+_8717772.23-ENST00000359865.3,ENST00000400050.3	1179
SOGA2_-_8717408.23-ENST00000359865.3,ENST00000400050.3	1399
SOGA2_-_8717816.23-ENST00000359865.3,ENST00000400050.3	1300
SOGA2_-_8717836.23-ENST00000359865.3,ENST00000400050.3	1154
SOX6_+_16497571.23-ENST00000352083.6,ENST00000396356.3	948
SOX6_+_16497684.23-ENST00000352083.6,ENST00000396356.3	1531
SOX6_+_16497850.23-ENST00000352083.6,ENST00000396356.3	1321
SOX6_-_16497462.23-ENST00000352083.6,ENST00000396356.3	1261
SOX6_-_16497469.23-ENST00000352083.6,ENST00000396356.3	1458
SPATA13_+_24734905.23-ENST00000382095.4,ENST00000382108.3	1199
SPATA13_+_24734919.23-ENST00000382095.4,ENST00000382108.3	1423
SPATA13_+_24735216.23-ENST00000382095.4,ENST00000382108.3	1178
SPATA13_+_24735268.23-ENST00000382095.4,ENST00000382108.3	940
SPATA13_-_24734938.23-ENST00000382095.4,ENST00000382108.3	1368
SPDYE2_+_102191690.23-ENST00000432940.1,ENST00000507918.1	1124
SPDYE2_+_102191744.23-ENST00000432940.1,ENST00000507918.1	1559
SPDYE2_-_102191702.23-ENST00000432940.1,ENST00000507918.1	1028
SPDYE2_-_102191735.23-ENST00000432940.1,ENST00000507918.1	1341
SPDYE2_-_102192077.23-ENST00000432940.1,ENST00000507918.1	1009
SULT1A3_+_30206178.23-ENST00000354723.6,ENST00000355544.5	972
SULT1A3_+_30206186.23-ENST00000354723.6,ENST00000355544.5	1199
SULT1A3_-_30205788.23-ENST00000354723.6,ENST00000355544.5	1644
SULT1A3_-_30205792.23-ENST00000354723.6,ENST00000355544.5	1065
SULT1A3_-_30205804.23-ENST00000354723.6,ENST00000355544.5	979
SULT1C3_+_108863633.23-ENST00000329106.2,ENST00000376700.1	1184
SULT1C3_+_108863638.23-ENST00000329106.2,ENST00000376700.1	1657
SULT1C3_+_108863674.23-ENST00000329106.2,ENST00000376700.1	1036
SULT1C3_-_108863653.23-ENST00000329106.2,ENST00000376700.1	828
SULT1C3_-_108864121.23-ENST00000329106.2,ENST00000376700.1	1272
SYNE1_+_152958082.23-ENST00000265368.4,ENST00000367255.5,ENST00000448038.1	1108
SYNE1_+_152958128.23-ENST00000265368.4,ENST00000367255.5,ENST00000448038.1	1313
SYNE1_+_152958466.23-ENST00000265368.4,ENST00000367255.5,ENST00000448038.1	1392
SYNE1_+_152958512.23-ENST00000265368.4,ENST00000367255.5,ENST00000448038.1	1069
SYNE1_-_152958089.23-ENST00000265368.4,ENST00000367255.5,ENST00000448038.1	1000
SYNE3_+_95942094.23-ENST00000334258.5,ENST00000557275.1	1022
SYNE3_+_95942115.23-ENST00000334258.5,ENST00000557275.1	1468
SYNE3_+_95942125.23-ENST00000334258.5,ENST00000557275.1	1479
SYNE3_-_95942111.23-ENST00000334258.5,ENST00000557275.1	1191
SYNE3_-_95942145.23-ENST00000334258.5,ENST00000557275.1	1509
TAL1_+_47695413.23-ENST00000294339.3,ENST00000371883.3	1044
TAL1_-_47695154.23-ENST00000294339.3,ENST00000371883.3	1135
TAL1_-_47695385.23-ENST00000294339.3,ENST00000371883.3	1254
TAL1_-_47695430.23-ENST00000294339.3,ENST00000371883.3	1521
TAL1_-_47695451.23-ENST00000294339.3,ENST00000371883.3	1562
TGIF2LY_+_3447274.23-ENST00000321217.4,ENST00000559055.2	1121
TGIF2LY_+_3447292.23-ENST00000321217.4,ENST00000559055.2	938
TGIF2LY_-_3447288.23-ENST00000321217.4,ENST00000559055.2	823
TGIF2LY_-_3447304.23-ENST00000321217.4,ENST00000559055.2	1167
TMEM236_+_18041229.23-ENST00000457860.1,ENST00000480516.1	1459
TMEM236_+_18041302.23-ENST00000457860.1,ENST00000480516.1	1200
TMEM236_-_18041234.23-ENST00000457860.1,ENST00000480516.1	1294
TMEM236_-_18041241.23-ENST00000457860.1,ENST00000480516.1	1090
TMEM236_-_18041275.23-ENST00000457860.1,ENST00000480516.1	1065
TMSB15B_+_103217452.23-ENST00000436583.1,ENST00000540220.1,ENST00000569577.1	1258
TMSB15B_+_103217672.23-ENST00000436583.1,ENST00000540220.1,ENST00000569577.1	1044
TMSB15B_-_103217225.23-ENST00000436583.1,ENST00000540220.1,ENST00000569577.1	1199
TMSB15B_-_103217239.23-ENST00000436583.1,ENST00000540220.1,ENST00000569577.1	988
TMSB15B_-_103217610.23-ENST00000436583.1,ENST00000540220.1,ENST00000569577.1	1009
TRAK1_+_42201647.23-ENST00000341421.3,ENST00000396175.1	1390
TRAK1_+_42201710.23-ENST00000341421.3,ENST00000396175.1	1107
TRAK1_-_42201872.23-ENST00000341421.3,ENST00000396175.1	1292
TRAK1_-_42201877.23-ENST00000341421.3,ENST00000396175.1	1317
TRAK1_-_42201933.23-ENST00000341421.3,ENST00000396175.1	1313
TRAPPC2_+_13752454.23-ENST00000358231.5,ENST00000359680.5,ENST00000380579.1	1393
TRAPPC2_+_13752701.23-ENST00000358231.5,ENST00000359680.5,ENST00000380579.1	1172
TRAPPC2_+_13752723.23-ENST00000358231.5,ENST00000359680.5,ENST00000380579.1	1500
TRAPPC2_+_13752743.23-ENST00000358231.5,ENST00000359680.5,ENST00000380579.1	1227
TRAPPC2_-_13752487.23-ENST00000358231.5,ENST00000359680.5,ENST00000380579.1	1185
TRIM49C_+_89764358.23-ENST00000432771.1,ENST00000448984.1	1041
TRIM49C_+_89764400.23-ENST00000432771.1,ENST00000448984.1	1263
TRIM49C_-_89764362.23-ENST00000432771.1,ENST00000448984.1	1173
TRIM49C_-_89764365.23-ENST00000432771.1,ENST00000448984.1	1074
TRPM5_+_2443792.23-ENST00000155858.6,ENST00000452833.1,ENST00000528453.1,ENST00000533060.1	1413
TRPM5_+_2444142.23-ENST00000155858.6,ENST00000452833.1,ENST00000528453.1,ENST00000533060.1	1273
TRPM5_+_2444226.23-ENST00000155858.6,ENST00000452833.1,ENST00000528453.1,ENST00000533060.1	821
TRPM5_+_2444237.23-ENST00000155858.6,ENST00000452833.1,ENST00000528453.1,ENST00000533060.1	1019
TRPM5_-_2444233.23-ENST00000155858.6,ENST00000452833.1,ENST00000528453.1,ENST00000533060.1	1063
TTLL8_+_50492603.23-ENST00000266182.6,ENST00000440475.1	930
TTLL8_+_50493049.23-ENST00000266182.6,ENST00000440475.1	792
TTLL8_-_50492959.23-ENST00000266182.6,ENST00000440475.1	910
TTLL8_-_50492980.23-ENST00000266182.6,ENST00000440475.1	1069
TTLL8_-_50492989.23-ENST00000266182.6,ENST00000440475.1	1048
TXNRD1_+_104609660.23-ENST00000429002.2,ENST00000525566.1	1055
TXNRD1_-_104609584.23-ENST00000429002.2,ENST00000525566.1	1416
TXNRD1_-_104609607.23-ENST00000429002.2,ENST00000525566.1	1399
TXNRD1_-_104609641.23-ENST00000429002.2,ENST00000525566.1	1083
TXNRD1_-_104609903.23-ENST00000429002.2,ENST00000525566.1	1171
WFDC11_+_44298698.23-ENST00000324384.3,ENST00000356562.2	1628
WFDC11_+_44298737.23-ENST00000324384.3,ENST00000356562.2	1199
WFDC11_+_44298749.23-ENST00000324384.3,ENST00000356562.2	1114
WFDC11_+_44298815.23-ENST00000324384.3,ENST00000356562.2	1291
WFDC11_-_44298489.23-ENST00000324384.3,ENST00000356562.2	1231
XAGE5_+_52841267.23-ENST00000351072.1,ENST00000425386.1	969
XAGE5_-_52841245.23-ENST00000351072.1,ENST00000425386.1	989
XAGE5_-_52841257.23-ENST00000351072.1,ENST00000425386.1	1344
XAGE5_-_52841284.23-ENST00000351072.1,ENST00000425386.1	1484
XAGE5_-_52841400.23-ENST00000351072.1,ENST00000425386.1	1271
ZNF285_+_44905577.23-ENST00000330997.4,ENST00000544719.2	1062
ZNF285_+_44905732.23-ENST00000330997.4,ENST00000544719.2	1621
ZNF285_+_44905756.23-ENST00000330997.4,ENST00000544719.2	1033
ZNF285_-_44905711.23-ENST00000330997.4,ENST00000544719.2	1075
ZNF285_-_44905726.23-ENST00000330997.4,ENST00000544719.2	1156
ZNF587_+_58361429.23-ENST00000339656.5,ENST00000423137.1	1248
ZNF587_+_58361512.23-ENST00000339656.5,ENST00000423137.1	1143
ZNF587_+_58361571.23-ENST00000339656.5,ENST00000423137.1	960
ZNF587_+_58361676.23-ENST00000339656.5,ENST00000423137.1	1163
ZNF587_-_58361252.23-ENST00000339656.5,ENST00000423137.1	1811
ZNF658_+_40791781.23-ENST00000377626.3,ENST00000602553.1	1364
ZNF658_+_40791787.23-ENST00000377626.3,ENST00000602553.1	1317
ZNF658_+_40792017.23-ENST00000377626.3,ENST00000602553.1	989
ZNF658_-_40791609.23-ENST00000377626.3,ENST00000602553.1	1031
ZNF658_-_40791614.23-ENST00000377626.3,ENST00000602553.1	1706
ZNF718_+_124399.23-ENST00000510175.1,ENST00000511079.1,ENST00000513304.1,ENST00000513889.1	1427
ZNF718_+_124420.23-ENST00000510175.1,ENST00000511079.1,ENST00000513304.1,ENST00000513889.1	760
ZNF718_+_124436.23-ENST00000510175.1,ENST00000511079.1,ENST00000513304.1,ENST00000513889.1	1270
ZNF718_+_124441.23-ENST00000510175.1,ENST00000511079.1,ENST00000513304.1,ENST00000513889.1	1337
ZNF718_-_124820.23-ENST00000510175.1,ENST00000511079.1,ENST00000513304.1,ENST00000513889.1	1244
ZNF83_+_53141563.23-ENST00000301096.3,ENST00000536937.1,ENST00000544146.1,ENST00000545872.1	1285
ZNF83_+_53141566.23-ENST00000301096.3,ENST00000536937.1,ENST00000544146.1,ENST00000545872.1	1147
ZNF83_+_53141585.23-ENST00000301096.3,ENST00000536937.1,ENST00000544146.1,ENST00000545872.1	947
ZNF83_-_53141179.23-ENST00000301096.3,ENST00000536937.1,ENST00000544146.1,ENST00000545872.1	1312
ZNF83_-_53141571.23-ENST00000301096.3,ENST00000536937.1,ENST00000544146.1,ENST00000545872.1	982
ZSCAN5A_+_56739414.23-ENST00000391713.1,ENST00000592355.1	1156
ZSCAN5A_+_56739564.23-ENST00000391713.1,ENST00000592355.1	1131
ZSCAN5A_+_56739568.23-ENST00000391713.1,ENST00000592355.1	1033
ZSCAN5A_-_56739196.23-ENST00000391713.1,ENST00000592355.1	984
ZSCAN5A_-_56739611.23-ENST00000391713.1,ENST00000592355.1	1140
A1BG_+_58858549.23-P1	1588
A1BG_+_58858964.23-P1	1201
A1BG_+_58864367.23-P2	1361
A1BG_-_58858617.23-P1	1970
A1BG_-_58858630.23-P1	1220
A1BG_-_58858788.23-P1	1394
A1BG_-_58864354.23-P2	1775
A1BG_-_58864360.23-P2	1792
A1BG_-_58864822.23-P2	1605
A1BG_-_58864840.23-P2	1293
A1CF_+_52645000.23-P1P2	1586
A1CF_+_52645080.23-P1P2	1753
A1CF_+_52645339.23-P1P2	1420
A1CF_-_52645011.23-P1P2	1582
A1CF_-_52645373.23-P1P2	1156
A2ML1_+_8975211.23-P1P2	1763
A2ML1_+_8975278.23-P1P2	1720
A2ML1_-_8975582.23-P1P2	1633
A2ML1_-_8975593.23-P1P2	1450
A2ML1_-_8975664.23-P1P2	1896
A2M_+_9268141.23-P1P2	1915
A2M_+_9268487.23-P1P2	1654
A2M_+_9268495.23-P1P2	1129
A2M_-_9268273.23-P1P2	1644
A2M_-_9268387.23-P1P2	1872
A3GALT2_+_33786649.23-ENST00000442999.3	1179
A3GALT2_+_33786659.23-ENST00000442999.3	1588
A3GALT2_+_33786675.23-ENST00000442999.3	1335
A3GALT2_+_33786682.23-ENST00000442999.3	1540
A3GALT2_-_33786280.23-ENST00000442999.3	1257
A4GALT_+_43116425.23-P1P2	1803
A4GALT_+_43116792.23-P1P2	1635
A4GALT_-_43116431.23-P1P2	1452
A4GALT_-_43116434.23-P1P2	1234
A4GALT_-_43116819.23-P1P2	1813
A4GNT_+_137850968.23-P1P2	1663
A4GNT_+_137851024.23-P1P2	2093
A4GNT_+_137851178.23-P1P2	2076
A4GNT_-_137851117.23-P1P2	1649
A4GNT_-_137851121.23-P1P2	1769
AAAS_+_53714983.23-P1P2	1221
AAAS_+_53715355.23-P1P2	1896
AAAS_-_53715371.23-P1P2	1357
AAAS_-_53715389.23-P1P2	1452
AAAS_-_53715438.23-P1P2	2066
AACS_+_125549983.23-P1P2	2239
AACS_+_125549999.23-P1P2	1588
AACS_+_125550002.23-P1P2	1385
AACS_+_125550035.23-P1P2	1453
AACS_-_125550169.23-P1P2	1319
AADACL2_+_151451732.23-P1P2	1784
AADACL2_+_151451926.23-P1P2	1651
AADACL2_+_151452121.23-P1P2	1570
AADACL2_-_151451828.23-P1P2	1684
AADACL2_-_151451961.23-P1P2	1743
AADACL3_+_12776115.23-P1P2	1788
AADACL3_+_12776133.23-P1P2	1817
AADACL3_+_12776213.23-P1P2	1383
AADACL3_+_12776313.23-P1P2	1456
AADACL3_+_12776495.23-P1P2	1671
AADACL4_+_12704573.23-P1P2	1746
AADACL4_+_12704601.23-P1P2	1644
AADACL4_+_12704653.23-P1P2	1719
AADACL4_+_12704714.23-P1P2	1971
AADACL4_-_12704768.23-P1P2	1607
AADAC_+_151532013.23-P1P2	1125
AADAC_+_151532371.23-P1P2	1777
AADAC_-_151531905.23-P1P2	1858
AADAC_-_151531939.23-P1P2	1584
AADAC_-_151531954.23-P1P2	1747
AADAT_+_171010904.23-P1P2	2314
AADAT_+_171010929.23-P1P2	1837
AADAT_+_171011392.23-P1P2	1743
AADAT_-_171011321.23-P1P2	1585
AADAT_-_171011368.23-P1P2	1395
AAED1_+_99417117.23-P1P2	1779
AAED1_+_99417233.23-P1P2	1662
AAED1_+_99417525.23-P1P2	1515
AAED1_+_99417589.23-P1P2	1704
AAED1_-_99417574.23-P1P2	1549
AAGAB_+_67546965.23-P1P2	1561
AAGAB_-_67546714.23-P1P2	1932
AAGAB_-_67546928.23-P1P2	1760
AAGAB_-_67546952.23-P1P2	2236
AAGAB_-_67546997.23-P1P2	1852
AAK1_+_69870290.23-P1P2	1906
AAK1_+_69870701.23-P1P2	1216
AAK1_-_69870541.23-P1P2	2064
AAK1_-_69870791.23-P1P2	2425
AAK1_-_69870794.23-P1P2	1805
AAMDC_+_77532426.23-P1P2	2056
AAMDC_-_77532187.23-P1P2	1873
AAMDC_-_77532222.23-P1P2	2377
AAMDC_-_77532236.23-P1P2	1877
AAMDC_-_77532634.23-P1P2	1870
AAMP_+_219134841.23-P1P2	1702
AAMP_+_219134851.23-P1P2	2008
AAMP_-_219134415.23-P1P2	1955
AAMP_-_219134424.23-P1P2	1436
AAMP_-_219134469.23-P1P2	1268
AANAT_+_74463718.23-P1P2	1852
AANAT_+_74463735.23-P1P2	1330
AANAT_+_74464088.23-P1P2	1575
AANAT_-_74464175.23-P1P2	1578
AANAT_-_74464185.23-P1P2	1531
AAR2_+_34824386.23-P1P2	1778
AAR2_+_34824488.23-P1P2	1423
AAR2_+_34824681.23-P1P2	1576
AAR2_-_34824417.23-P1P2	1946
AAR2_-_34824425.23-P1P2	1839
AARD_+_117950477.23-P1P2	1930
AARD_+_117950489.23-P1P2	1459
AARD_+_117950882.23-P1P2	1363
AARD_+_117950890.23-P1P2	1795
AARD_-_117950494.23-P1P2	2070
AARS2_+_44280650.23-P1P2	2053
AARS2_+_44281006.23-P1P2	1792
AARS2_+_44281027.23-P1P2	1544
AARS2_+_44281044.23-P1P2	1636
AARS2_+_44281056.23-P1P2	1789
AARSD1_+_41116203.23-P1	1658
AARSD1_+_41116412.23-P1	1749
AARSD1_+_41116417.23-P1	1936
AARSD1_+_41132061.23-P2	1318
AARSD1_+_41132078.23-P2	1800
AARSD1_-_41116243.23-P1	1644
AARSD1_-_41116425.23-P1	1983
AARSD1_-_41131712.23-P2	2203
AARSD1_-_41132037.23-P2	1639
AARSD1_-_41132088.23-P2	1959
AARS_+_70323318.23-P1P2	1632
AARS_+_70323322.23-P1P2	1630
AARS_+_70323353.23-P1P2	1520
AARS_+_70323362.23-P1P2	1933
AARS_-_70323332.23-P1P2	1527
AASDHPPT_+_105948405.23-P1P2	2286
AASDHPPT_+_105948450.23-P1P2	1521
AASDHPPT_+_105948813.23-P1P2	1673
AASDHPPT_-_105948374.23-P1P2	1371
AASDHPPT_-_105948417.23-P1P2	1561
AASDH_+_57253570.23-P1P2	1789
AASDH_-_57253280.23-P1P2	1455
AASDH_-_57253356.23-P1P2	1680
AASDH_-_57253362.23-P1P2	1610
AASDH_-_57253588.23-P1P2	2200
AASS_+_121784000.23-P1P2	1474
AASS_+_121784219.23-P1P2	1659
AASS_+_121784247.23-P1P2	1523
AASS_-_121784277.23-P1P2	2018
AASS_-_121784328.23-P1P2	1665
AATF_-_35306286.23-P1P2	1281
AATF_-_35306312.23-P1P2	1741
AATF_-_35306333.23-P1P2	1943
AATF_-_35306340.23-P1P2	1387
AATF_-_35306346.23-P1P2	1919
AATK_+_79139571.23-ENST00000326724.4	1739
AATK_+_79139589.23-ENST00000326724.4	1690
AATK_+_79139592.23-ENST00000326724.4	1445
AATK_-_79139586.23-ENST00000326724.4	1771
AATK_-_79139956.23-ENST00000326724.4	1372
ABAT_+_8768492.23-P1	2112
ABAT_+_8768682.23-P1	1510
ABAT_+_8807445.23-P2	1312
ABAT_+_8807450.23-P2	1452
ABAT_+_8807464.23-P2	2145
ABAT_+_8807492.23-P2	1630
ABAT_+_8807696.23-P2	1532
ABAT_-_8768504.23-P1	1701
ABAT_-_8768523.23-P1	1585
ABAT_-_8768533.23-P1	2059
ABCA10_+_67224811.23-P1P2	2115
ABCA10_+_67224929.23-P1P2	1875
ABCA10_-_67224447.23-P1P2	1736
ABCA10_-_67224767.23-P1P2	1647
ABCA10_-_67224823.23-P1P2	1433
ABCA12_+_216002996.23-P1P2	1516
ABCA12_+_216003308.23-P1P2	1382
ABCA12_+_216003314.23-P1P2	1597
ABCA12_+_216003340.23-P1P2	1245
ABCA12_-_216002923.23-P1P2	1612
ABCA13_+_48211090.23-P1P2	1656
ABCA13_+_48211097.23-P1P2	2059
ABCA13_+_48211145.23-P1P2	1938
ABCA13_+_48211160.23-P1P2	1583
ABCA13_-_48211093.23-P1P2	1656
ABCA1_-_107689997.23-P1P2	1617
ABCA1_-_107690031.23-P1P2	2236
ABCA1_-_107690385.23-P1P2	1548
ABCA1_-_107690389.23-P1P2	1384
ABCA1_-_107690394.23-P1P2	1550
ABCA2_+_139922190.23-P1P2	1506
ABCA2_+_139922201.23-P1P2	1497
ABCA2_+_139922272.23-P1P2	2183
ABCA2_+_139922669.23-P1P2	1717
ABCA2_-_139922596.23-P1P2	1482
ABCA3_+_2390336.23-P1P2	1383
ABCA3_+_2390611.23-P1P2	1596
ABCA3_-_2390323.23-P1P2	2093
ABCA3_-_2390333.23-P1P2	1823
ABCA3_-_2390704.23-P1P2	1503
ABCA4_+_94586668.23-P1P2	1972
ABCA4_-_94586219.23-P1P2	1989
ABCA4_-_94586232.23-P1P2	1684
ABCA4_-_94586250.23-P1P2	1379
ABCA4_-_94586658.23-P1P2	1300
ABCA5_-_67322851.23-P1P2	1516
ABCA5_-_67322872.23-P1P2	1688
ABCA5_-_67322891.23-P1P2	1526
ABCA5_-_67323220.23-P1P2	1889
ABCA5_-_67323280.23-P1P2	1607
ABCA6_+_67137842.23-P1P2	1872
ABCA6_+_67138008.23-P1P2	1597
ABCA6_+_67138026.23-P1P2	1877
ABCA6_+_67138050.23-P1P2	1835
ABCA6_-_67137854.23-P1P2	1791
ABCA7_+_1040413.23-P1	1523
ABCA7_+_1040513.23-P1	1612
ABCA7_+_1040577.23-P1	2008
ABCA7_+_1041292.23-P2	2141
ABCA7_+_1041297.23-P2	1532
ABCA7_+_1041311.23-P2	1821
ABCA7_-_1040133.23-P1	1576
ABCA7_-_1040209.23-P1	1600
ABCA7_-_1041459.23-P2	1915
ABCA7_-_1041717.23-P2	1509
ABCA8_+_66950959.23-P1P2	1837
ABCA8_+_66951401.23-P1P2	1324
ABCA8_-_66951372.23-P1P2	1058
ABCA8_-_66951525.23-P1P2	1667
ABCA8_-_66951528.23-P1P2	1585
ABCA9_+_67057085.23-P1P2	1225
ABCA9_-_67056649.23-P1P2	1927
ABCA9_-_67057012.23-P1P2	1628
ABCA9_-_67057053.23-P1P2	1662
ABCA9_-_67057069.23-P1P2	1469
ABCB10_+_229694285.23-P1P2	1874
ABCB10_+_229694413.23-P1P2	1868
ABCB10_-_229694297.23-P1P2	1808
ABCB10_-_229694457.23-P1P2	1717
ABCB10_-_229694467.23-P1P2	2381
ABCB11_+_169887409.23-P1P2	2020
ABCB11_+_169887811.23-P1P2	1630
ABCB11_-_169887416.23-P1P2	1538
ABCB11_-_169887784.23-P1P2	1726
ABCB11_-_169887796.23-P1P2	1298
ABCB1_-_87342256.23-ENST00000265724.3	1507
ABCB1_-_87342302.23-ENST00000265724.3	1602
ABCB1_-_87342654.23-ENST00000265724.3	1532
ABCB1_-_87342657.23-ENST00000265724.3	1710
ABCB1_-_87342674.23-ENST00000265724.3	1623
ABCB4_+_87104933.23-P1P2	1923
ABCB4_+_87104939.23-P1P2	1509
ABCB4_+_87105008.23-P1P2	2108
ABCB4_-_87104608.23-P1P2	2251
ABCB4_-_87104975.23-P1P2	1516
ABCB5_+_20687051.23-P1P2	1405
ABCB5_+_20687218.23-P1P2	1852
ABCB5_+_20687242.23-P1P2	1813
ABCB5_+_20687409.23-P1P2	1230
ABCB5_-_20687396.23-P1P2	1689
ABCB6_+_220083500.23-P1P2	1847
ABCB6_-_220083181.23-P1P2	1472
ABCB6_-_220083194.23-P1P2	1562
ABCB6_-_220083468.23-P1P2	1628
ABCB6_-_220083604.23-P1P2	1554
ABCB7_+_74375885.23-P1P2	1297
ABCB7_+_74376070.23-P1P2	1739
ABCB7_-_74375964.23-P1P2	1385
ABCB7_-_74376019.23-P1P2	1460
ABCB7_-_74376044.23-P1P2	1779
ABCB8_+_150725965.23-P1P2	1303
ABCB8_-_150725551.23-P1P2	1966
ABCB8_-_150725580.23-P1P2	2175
ABCB8_-_150725928.23-P1P2	1800
ABCB8_-_150725975.23-P1P2	1614
ABCB9_+_123450546.23-P1	1685
ABCB9_+_123450566.23-P1	1459
ABCB9_+_123450826.23-P1	1546
ABCB9_+_123450970.23-P1	1606
ABCB9_+_123465727.23-P2	1862
ABCB9_-_123450999.23-P1	2391
ABCB9_-_123465422.23-P2	1430
ABCB9_-_123465699.23-P2	1279
ABCB9_-_123465738.23-P2	2008
ABCB9_-_123465787.23-P2	1768
ABCC10_+_43395315.23-P1P2	1444
ABCC10_-_43395330.23-P1P2	2300
ABCC10_-_43395343.23-P1P2	1517
ABCC10_-_43395891.23-P1P2	1452
ABCC10_-_43395984.23-P1P2	1446
ABCC11_+_48278130.23-P1	1636
ABCC11_+_48281001.23-P2	1765
ABCC11_+_48281042.23-P2	895
ABCC11_+_48281345.23-P2	2068
ABCC11_+_48281428.23-P2	1440
ABCC11_-_48277852.23-P1	1737
ABCC11_-_48278103.23-P1	1020
ABCC11_-_48278122.23-P1	2007
ABCC11_-_48278125.23-P1	1640
ABCC11_-_48280980.23-P2	1538
ABCC12_+_48180636.23-ENST00000311303.3	1775
ABCC12_-_48180314.23-ENST00000311303.3	1952
ABCC12_-_48180643.23-ENST00000311303.3	995
ABCC12_-_48180648.23-ENST00000311303.3	1715
ABCC12_-_48180679.23-ENST00000311303.3	1561
ABCC1_+_16043482.23-P1P2	1572
ABCC1_+_16043921.23-P1P2	1673
ABCC1_-_16043871.23-P1P2	1664
ABCC1_-_16043934.23-P1P2	1788
ABCC1_-_16044002.23-P1P2	1528
ABCC2_+_101542515.23-P1P2	1603
ABCC2_+_101542910.23-P1P2	1583
ABCC2_+_101542914.23-P1P2	1844
ABCC2_+_101542981.23-P1P2	1485
ABCC2_-_101542808.23-P1P2	1738
ABCC3_+_48712248.23-P1P2	1497
ABCC3_+_48712270.23-P1P2	1889
ABCC3_+_48712450.23-P1P2	1603
ABCC3_+_48712559.23-P1P2	1938
ABCC3_+_48712662.23-P1P2	1634
ABCC4_+_95953430.23-P1P2	1759
ABCC4_+_95953641.23-P1P2	1618
ABCC4_+_95953668.23-P1P2	1552
ABCC4_-_95953614.23-P1P2	1349
ABCC4_-_95953652.23-P1P2	1809
ABCC5_+_183735648.23-P1P2	1924
ABCC5_+_183735692.23-P1P2	1695
ABCC5_-_183735259.23-P1P2	1861
ABCC5_-_183735312.23-P1P2	1674
ABCC5_-_183735467.23-P1P2	1350
ABCC6_+_16316916.23-ENST00000205557.7	1634
ABCC6_+_16317287.23-ENST00000205557.7	1689
ABCC6_+_16317296.23-ENST00000205557.7	1412
ABCC6_-_16317235.23-ENST00000205557.7	1268
ABCC6_-_16317247.23-ENST00000205557.7	1855
ABCC8_+_17497953.23-P1P2	1767
ABCC8_+_17498387.23-P1P2	1714
ABCC8_-_17497979.23-P1P2	2143
ABCC8_-_17497997.23-P1P2	1140
ABCC8_-_17498220.23-P1P2	1502
ABCC9_+_22093672.23-P1P2	1994
ABCC9_+_22093678.23-P1P2	1907
ABCC9_+_22093937.23-P1P2	1354
ABCC9_+_22093941.23-P1P2	1325
ABCC9_+_22094309.23-P1P2	1853
ABCD1_+_152990414.23-P1P2	1730
ABCD1_+_152990711.23-P1P2	1696
ABCD1_-_152990338.23-P1P2	1811
ABCD1_-_152990379.23-P1P2	1649
ABCD1_-_152990703.23-P1P2	1984
ABCD2_+_40013099.23-P1P2	1146
ABCD2_+_40013514.23-P1P2	1802
ABCD2_+_40013594.23-P1P2	1812
ABCD2_-_40013191.23-P1P2	1440
ABCD2_-_40013610.23-P1P2	2128
ABCD3_+_94884002.23-P1P2	1708
ABCD3_+_94884009.23-P1P2	2328
ABCD3_+_94884032.23-P1P2	2184
ABCD3_+_94884473.23-P1P2	1201
ABCD3_-_94883974.23-P1P2	1490
ABCD4_+_74769611.23-P1P2	1140
ABCD4_+_74769649.23-P1P2	1986
ABCD4_-_74769631.23-P1P2	1755
ABCD4_-_74769682.23-P1P2	1461
ABCD4_-_74769729.23-P1P2	1364
ABCE1_+_146019317.23-P1P2	1339
ABCE1_+_146019463.23-P1P2	1638
ABCE1_+_146019842.23-P1P2	1448
ABCE1_-_146019502.23-P1P2	2031
ABCE1_-_146019516.23-P1P2	1756
ABCF1_+_30539238.23-P1	1569
ABCF1_+_30539469.23-P1	1935
ABCF1_+_30539647.23-P1	1471
ABCF1_+_30546312.23-P2	1370
ABCF1_+_30546315.23-P2	1934
ABCF1_-_30539232.23-P1	1453
ABCF1_-_30539602.23-P1	1122
ABCF1_-_30546344.23-P2	1749
ABCF1_-_30546354.23-P2	1468
ABCF1_-_30546366.23-P2	1646
ABCF2_+_150923872.23-P1P2	1885
ABCF2_+_150923902.23-P1P2	1777
ABCF2_+_150924236.23-P1P2	1529
ABCF2_+_150924287.23-P1P2	1788
ABCF2_-_150923882.23-P1P2	1733
ABCF3_-_183903980.23-P1P2	1943
ABCF3_-_183903991.23-P1P2	1700
ABCF3_-_183904021.23-P1P2	2461
ABCF3_-_183904356.23-P1P2	1516
ABCF3_-_183904380.23-P1P2	1505
ABCG1_+_43639544.23-P1P2	1570
ABCG1_+_43639681.23-P1P2	1614
ABCG1_-_43639282.23-P1P2	1723
ABCG1_-_43639541.23-P1P2	1998
ABCG1_-_43639626.23-P1P2	2092
ABCG2_+_89079974.23-P1P2	1660
ABCG2_+_89080025.23-P1P2	1404
ABCG2_+_89080044.23-P1P2	1259
ABCG2_-_89079989.23-P1P2	1920
ABCG2_-_89080000.23-P1P2	1706
ABCG4_+_119019794.23-P1P2	2227
ABCG4_+_119019855.23-P1P2	1719
ABCG4_-_119019784.23-P1P2	1469
ABCG4_-_119019798.23-P1P2	1612
ABCG4_-_119019811.23-P1P2	1820
ABCG5_+_44065447.23-P1P2	1712
ABCG5_+_44065865.23-P1P2	1594
ABCG5_-_44065428.23-P1P2	1678
ABCG5_-_44065433.23-P1P2	1713
ABCG5_-_44065840.23-P1P2	1547
ABCG8_+_44066166.23-P1P2	1381
ABCG8_+_44066180.23-P1P2	1861
ABCG8_+_44066323.23-P1P2	1532
ABCG8_+_44066333.23-P1P2	1891
ABCG8_-_44066172.23-P1P2	1922
ABHD10_+_111697851.23-P1P2	898
ABHD10_+_111698093.23-P1P2	1853
ABHD10_+_111698316.23-P1P2	1547
ABHD10_-_111697877.23-P1P2	1548
ABHD10_-_111697914.23-P1P2	1624
ABHD11_+_73152656.23-P1P2	1908
ABHD11_+_73152963.23-P1P2	1987
ABHD11_-_73152688.23-P1P2	1713
ABHD11_-_73153094.23-P1P2	1494
ABHD11_-_73153135.23-P1P2	1585
ABHD12B_+_51339177.23-P1P2	1536
ABHD12B_-_51338832.23-P1P2	1561
ABHD12B_-_51338864.23-P1P2	1911
ABHD12B_-_51338885.23-P1P2	1608
ABHD12B_-_51339227.23-P1P2	1697
ABHD12_+_25371393.23-P1P2	1342
ABHD12_+_25371436.23-P1P2	1654
ABHD12_-_25371053.23-P1P2	1555
ABHD12_-_25371057.23-P1P2	1148
ABHD12_-_25371489.23-P1P2	1651
ABHD13_+_108870795.23-P1P2	1625
ABHD13_+_108870811.23-P1P2	2165
ABHD13_+_108871228.23-P1P2	1360
ABHD13_-_108870880.23-P1P2	1572
ABHD13_-_108871256.23-P1P2	1334
ABHD14A_+_52009149.23-P1P2	2002
ABHD14A_+_52009194.23-P1P2	1631
ABHD14A_+_52009255.23-P1P2	1459
ABHD14A_-_52009122.23-P1P2	1735
ABHD14A_-_52009160.23-P1P2	1721
ABHD14B_+_52007815.23-P1	1725
ABHD14B_+_52016945.23-P2	1387
ABHD14B_+_52017325.23-P2	1965
ABHD14B_+_52017350.23-P2	1572
ABHD14B_-_52007985.23-P1	1976
ABHD14B_-_52007995.23-P1	1841
ABHD14B_-_52008027.23-P1	1944
ABHD14B_-_52008040.23-P1	2063
ABHD14B_-_52016965.23-P2	1955
ABHD14B_-_52017383.23-P2	1726
ABHD15_-_27893577.23-P1P2	944
ABHD15_-_27893641.23-P1P2	1738
ABHD15_-_27893654.23-P1P2	1808
ABHD15_-_27893980.23-P1P2	1362
ABHD15_-_27894008.23-P1P2	1830
ABHD16A_+_31671120.23-P1P2	1377
ABHD16A_+_31671138.23-P1P2	1781
ABHD16A_-_31670671.23-P1P2	1667
ABHD16A_-_31670679.23-P1P2	878
ABHD16A_-_31670764.23-P1P2	1633
ABHD16B_+_62492825.23-P1P2	1631
ABHD16B_+_62492837.23-P1P2	1659
ABHD16B_+_62492887.23-P1P2	1701
ABHD16B_+_62493236.23-P1P2	1754
ABHD16B_-_62492870.23-P1P2	1796
ABHD17A_+_1885470.23-P1P2	1419
ABHD17A_-_1885045.23-P1P2	1530
ABHD17A_-_1885076.23-P1P2	1952
ABHD17A_-_1885099.23-P1P2	1366
ABHD17A_-_1885483.23-P1P2	1496
ABHD17B_+_74525655.23-P1P2	2286
ABHD17B_+_74525862.23-P1P2	1341
ABHD17B_+_74526089.23-P1P2	1138
ABHD17B_-_74525690.23-P1P2	1817
ABHD17B_-_74525704.23-P1P2	1567
ABHD17C_+_80987662.23-P1P2	1629
ABHD17C_+_80987703.23-P1P2	1321
ABHD17C_+_80987878.23-P1P2	1735
ABHD17C_+_80987887.23-P1P2	1720
ABHD17C_+_80988086.23-P1P2	1915
ABHD1_+_27347075.23-P1P2	1707
ABHD1_+_27347086.23-P1P2	1646
ABHD1_+_27347095.23-P1P2	1332
ABHD1_+_27347132.23-P1P2	1540
ABHD1_-_27346733.23-P1P2	2111
ABHD2_+_89631693.23-P1P2	2462
ABHD2_+_89632075.23-P1P2	1434
ABHD2_-_89631738.23-P1P2	1689
ABHD2_-_89631760.23-P1P2	1367
ABHD2_-_89632154.23-P1P2	1670
ABHD3_+_19284354.23-P1P2	1508
ABHD3_+_19284534.23-P1P2	1470
ABHD3_+_19284717.23-P1P2	1646
ABHD3_+_19284728.23-P1P2	1760
ABHD3_-_19284770.23-P1P2	1547
ABHD4_+_23067515.23-P1P2	1752
ABHD4_+_23067613.23-P1P2	1686
ABHD4_-_23067199.23-P1P2	1688
ABHD4_-_23067625.23-P1P2	1435
ABHD4_-_23067680.23-P1P2	1757
ABHD5_+_43732395.23-P1P2	1786
ABHD5_+_43732521.23-P1P2	1275
ABHD5_+_43732806.23-P1P2	1544
ABHD5_-_43732422.23-P1P2	1978
ABHD5_-_43732464.23-P1P2	1561
ABHD6_+_58223718.23-P1P2	1755
ABHD6_+_58223966.23-P1P2	1726
ABHD6_-_58223553.23-P1P2	1863
ABHD6_-_58223594.23-P1P2	1646
ABHD6_-_58223914.23-P1P2	1511
ABHD8_+_17413753.23-P1P2	2006
ABHD8_-_17413788.23-P1P2	1413
ABHD8_-_17414169.23-P1P2	1712
ABHD8_-_17414173.23-P1P2	1808
ABHD8_-_17414201.23-P1P2	1326
ABI1_+_27149446.23-P1P2	1004
ABI1_+_27149474.23-P1P2	1706
ABI1_+_27149800.23-P1P2	1840
ABI1_-_27149837.23-P1P2	1683
ABI1_-_27149855.23-P1P2	1476
ABI2_+_204193030.23-P1P2	1472
ABI2_+_204193079.23-P1P2	1573
ABI2_+_204193458.23-P1P2	1607
ABI2_-_204193058.23-P1P2	1538
ABI2_-_204193288.23-P1P2	2071
ABI3BP_+_100712238.23-P1P2	1751
ABI3BP_+_100712307.23-P1P2	1542
ABI3BP_-_100712220.23-P1P2	1570
ABI3BP_-_100712267.23-P1P2	2157
ABI3BP_-_100712320.23-P1P2	1676
ABI3_+_47287798.23-P1P2	2036
ABI3_+_47288122.23-P1P2	1247
ABI3_+_47288159.23-P1P2	1889
ABI3_+_47288524.23-P1P2	2016
ABI3_-_47288028.23-P1P2	1651
ABL1_+_133589617.23-ENST00000372348.2	1841
ABL1_+_133589629.23-ENST00000372348.2	1795
ABL1_+_133589636.23-ENST00000372348.2	1366
ABL1_-_133589228.23-ENST00000372348.2	1869
ABL1_-_133589268.23-ENST00000372348.2	1848
ABL2_+_179112168.23-P1	1111
ABL2_+_179112186.23-P1	2257
ABL2_+_179198340.23-P2	1663
ABL2_+_179198398.23-P2	2225
ABL2_+_179198565.23-P2	1432
ABL2_+_179198740.23-P2	1909
ABL2_-_179112151.23-P1	1839
ABL2_-_179112154.23-P1	1731
ABL2_-_179112158.23-P1	2108
ABL2_-_179198834.23-P2	1412
ABLIM1_+_116417743.23-ENST00000277895.5	2192
ABLIM1_+_116417829.23-ENST00000277895.5	2170
ABLIM1_+_116418018.23-ENST00000277895.5	1725
ABLIM1_-_116417795.23-ENST00000277895.5	1265
ABLIM1_-_116417810.23-ENST00000277895.5	1556
ABLIM2_+_8160016.23-P1P2	1803
ABLIM2_+_8160141.23-P1P2	1547
ABLIM2_+_8160204.23-P1P2	1951
ABLIM2_+_8160523.23-P1P2	1327
ABLIM2_-_8160138.23-P1P2	1718
ABLIM3_+_148521102.23-P1P2	2013
ABLIM3_+_148521451.23-P1P2	1633
ABLIM3_-_148521229.23-P1P2	1405
ABLIM3_-_148521482.23-P1P2	1440
ABLIM3_-_148521503.23-P1P2	1798
ABO_+_136150190.23-P1	1895
ABO_+_136150601.23-P1	1702
ABO_-_136130692.23-P2	1543
ABO_-_136130921.23-P2	1576
ABO_-_136130955.23-P2	1541
ABO_-_136130959.23-P2	1567
ABO_-_136130966.23-P2	2046
ABO_-_136150219.23-P1	1646
ABO_-_136150600.23-P1	1935
ABO_-_136150606.23-P1	1379
ABRACL_+_139349876.23-P1P2	1655
ABRACL_+_139349879.23-P1P2	1679
ABRACL_+_139349931.23-P1P2	1938
ABRACL_+_139350209.23-P1P2	1757
ABRACL_-_139350119.23-P1P2	1694
ABRA_+_107782019.23-P1P2	1589
ABRA_+_107782392.23-P1P2	1610
ABRA_+_107782399.23-P1P2	1476
ABRA_+_107782422.23-P1P2	1638
ABRA_-_107782350.23-P1P2	1531
ABR_+_1082842.23-P1P2	2091
ABR_+_1082862.23-P1P2	1330
ABR_+_1083266.23-P1P2	1372
ABR_-_1083256.23-P1P2	1552
ABR_-_1083263.23-P1P2	2084
ABT1_+_26597184.23-P1P2	2025
ABT1_+_26597412.23-P1P2	2053
ABT1_-_26597263.23-P1P2	1532
ABT1_-_26597427.23-P1P2	1709
ABT1_-_26597617.23-P1P2	1524
ABTB1_+_127391808.23-P1P2	1683
ABTB1_+_127391828.23-P1P2	1533
ABTB1_+_127391831.23-P1P2	1997
ABTB1_+_127392221.23-P1P2	1819
ABTB1_-_127392198.23-P1P2	1063
ABTB2_-_34379074.23-P1P2	1558
ABTB2_-_34379146.23-P1P2	1547
ABTB2_-_34379310.23-P1P2	1528
ABTB2_-_34379465.23-P1P2	1940
ABTB2_-_34379521.23-P1P2	1876
ACAA1_+_38178488.23-P1P2	1563
ACAA1_+_38178517.23-P1P2	1807
ACAA1_+_38178570.23-P1P2	1716
ACAA1_-_38178168.23-P1P2	1320
ACAA1_-_38178575.23-P1P2	1662
ACAA2_+_47339850.23-P1P2	1821
ACAA2_-_47339449.23-P1P2	1296
ACAA2_-_47339855.23-P1P2	1956
ACAA2_-_47339858.23-P1P2	1498
ACAA2_-_47339876.23-P1P2	1636
ACACA_+_35715534.23-P1P2	1448
ACACA_+_35715655.23-P1P2	1228
ACACA_-_35715847.23-P1P2	1491
ACACA_-_35715992.23-P1P2	1610
ACACA_-_35716002.23-P1P2	1670
ACACB_+_109569160.23-P1	1198
ACACB_+_109569170.23-P1	1740
ACACB_+_109592574.23-P2	1926
ACACB_+_109592655.23-P2	1816
ACACB_+_109592908.23-P2	2441
ACACB_-_109569178.23-P1	1424
ACACB_-_109569231.23-P1	1489
ACACB_-_109569639.23-P1	2025
ACACB_-_109592496.23-P2	1786
ACACB_-_109592519.23-P2	2050
ACAD10_+_112124115.23-P1P2	1480
ACAD10_-_112123894.23-P1P2	1812
ACAD10_-_112123907.23-P1P2	1843
ACAD10_-_112123925.23-P1P2	1464
ACAD10_-_112124210.23-P1P2	1657
ACAD11_+_132378312.23-P1P2	1767
ACAD11_+_132379379.23-P1P2	1608
ACAD11_-_132378623.23-P1P2	1531
ACAD11_-_132378633.23-P1P2	2204
ACAD11_-_132379444.23-P1P2	1493
ACAD8_+_134123511.23-P1P2	1509
ACAD8_-_134123448.23-P1P2	1248
ACAD8_-_134123455.23-P1P2	1801
ACAD8_-_134123502.23-P1P2	1403
ACAD8_-_134123507.23-P1P2	1479
ACAD9_+_128598604.23-P1P2	2427
ACAD9_-_128598499.23-P1P2	1529
ACAD9_-_128598508.23-P1P2	1801
ACAD9_-_128598528.23-P1P2	1692
ACAD9_-_128598541.23-P1P2	1971
ACADL_+_211089722.23-P1P2	1674
ACADL_-_211089695.23-P1P2	1757
ACADL_-_211090030.23-P1P2	1680
ACADL_-_211090048.23-P1P2	1988
ACADL_-_211090095.23-P1P2	1747
ACADM_+_76190107.23-P1P2	1821
ACADM_+_76190432.23-P1P2	1335
ACADM_+_76190695.23-P1P2	1767
ACADM_-_76190475.23-P1P2	1064
ACADM_-_76190633.23-P1P2	1276
ACADSB_+_124768874.23-P1P2	1485
ACADSB_+_124768891.23-P1P2	1467
ACADSB_+_124768941.23-P1P2	1856
ACADSB_+_124768944.23-P1P2	1707
ACADSB_-_124768552.23-P1P2	1697
ACADS_+_121163685.23-P1P2	1646
ACADS_+_121164090.23-P1P2	1468
ACADS_-_121163653.23-P1P2	2030
ACADS_-_121163657.23-P1P2	1920
ACADS_-_121163671.23-P1P2	1548
ACADVL_-_7123221.23-P1P2	1351
ACADVL_-_7123283.23-P1P2	1673
ACADVL_-_7123639.23-P1P2	1805
ACADVL_-_7123665.23-P1P2	1274
ACADVL_-_7123677.23-P1P2	2120
ACAN_+_89347139.23-P1P2	1566
ACAN_+_89347148.23-P1P2	1563
ACAN_+_89347151.23-P1P2	1559
ACAN_-_89346701.23-P1P2	1779
ACAN_-_89347101.23-P1P2	2169
ACAP1_+_7239854.23-P1P2	1485
ACAP1_+_7239956.23-P1P2	1253
ACAP1_+_7240320.23-P1P2	1629
ACAP1_-_7239866.23-P1P2	1591
ACAP1_-_7240242.23-P1P2	1562
ACAP2_+_195163707.23-P1P2	1997
ACAP2_-_195163352.23-P1P2	1712
ACAP2_-_195163362.23-P1P2	1706
ACAP2_-_195163395.23-P1P2	1833
ACAP2_-_195163655.23-P1P2	1714
ACAP3_+_1243258.23-P1P2	1914
ACAP3_+_1243337.23-P1P2	2016
ACAP3_-_1243095.23-P1P2	1653
ACAP3_-_1243221.23-P1P2	2015
ACAP3_-_1243235.23-P1P2	2370
ACAT1_+_107992288.23-P1P2	1553
ACAT1_+_107992310.23-P1P2	1714
ACAT1_+_107992321.23-P1P2	1905
ACAT1_-_107992364.23-P1P2	1530
ACAT1_-_107992733.23-P1P2	1893
ACAT2_+_160183436.23-P1P2	1506
ACAT2_+_160183505.23-P1P2	2236
ACAT2_-_160183054.23-P1P2	1978
ACAT2_-_160183095.23-P1P2	2082
ACAT2_-_160183174.23-P1P2	1285
ACBD3_+_226374329.23-P1P2	1710
ACBD3_+_226374366.23-P1P2	1874
ACBD3_-_226373992.23-P1P2	2116
ACBD3_-_226374403.23-P1P2	2071
ACBD3_-_226374411.23-P1P2	1548
ACBD4_+_43210021.23-P2	1873
ACBD4_+_43210042.23-P2	2020
ACBD4_+_43210060.23-P2	1869
ACBD4_+_43210408.23-P2	1531
ACBD4_+_43213087.23-P1	2069
ACBD4_+_43213412.23-P1	1925
ACBD4_-_43210055.23-P2	2128
ACBD4_-_43213050.23-P1	1402
ACBD4_-_43213072.23-P1	2114
ACBD4_-_43213075.23-P1	1650
ACBD5_+_27529332.23-P1P2	1550
ACBD5_+_27529682.23-P1P2	1178
ACBD5_+_27529701.23-P1P2	1263
ACBD5_+_27529710.23-P1P2	2016
ACBD5_-_27529679.23-P1P2	1312
ACBD6_+_180471319.23-P1P2	1624
ACBD6_+_180471354.23-P1P2	1437
ACBD6_+_180471617.23-P1P2	1727
ACBD6_-_180471532.23-P1P2	1295
ACBD6_-_180471707.23-P1P2	1389
ACBD7_+_15130520.23-P1P2	1567
ACBD7_+_15130776.23-P1P2	1658
ACBD7_-_15130379.23-P1P2	1253
ACBD7_-_15130397.23-P1P2	1737
ACBD7_-_15130438.23-P1P2	1445
ACCSL_+_44069616.23-ENST00000378832.1	1502
ACCSL_+_44069971.23-ENST00000378832.1	1533
ACCSL_+_44069981.23-ENST00000378832.1	1789
ACCSL_-_44069582.23-ENST00000378832.1	1795
ACCSL_-_44069930.23-ENST00000378832.1	1250
ACCS_+_44087946.23-P1P2	1797
ACCS_+_44088028.23-P1P2	1619
ACCS_+_44088091.23-P1P2	2183
ACCS_+_44088215.23-P1P2	1380
ACCS_-_44088090.23-P1P2	1336
ACD_+_67693748.23-P1P2	1812
ACD_+_67694124.23-P1P2	1808
ACD_-_67693904.23-P1P2	1450
ACD_-_67693957.23-P1P2	1526
ACD_-_67694143.23-P1P2	1604
ACE2_+_15619016.23-P1P2	1715
ACE2_+_15619087.23-P1P2	1357
ACE2_-_15618594.23-P1P2	2154
ACE2_-_15618975.23-P1P2	1382
ACE2_-_15619013.23-P1P2	1770
ACER1_+_6333110.23-P1P2	1521
ACER1_+_6333137.23-P1P2	1979
ACER1_+_6333164.23-P1P2	1551
ACER1_-_6333545.23-P1P2	1518
ACER1_-_6333558.23-P1P2	1916
ACER2_+_19409007.23-P1P2	1948
ACER2_+_19409248.23-P1P2	1700
ACER2_+_19409376.23-P1P2	2242
ACER2_+_19409383.23-P1P2	1558
ACER2_-_19409474.23-P1P2	1982
ACER3_+_76571969.23-P1P2	1696
ACER3_-_76571978.23-P1P2	1354
ACER3_-_76572000.23-P1P2	1649
ACER3_-_76572003.23-P1P2	1753
ACER3_-_76572404.23-P1P2	1589
ACE_+_61554448.23-P1	1695
ACE_+_61554829.23-P1	1615
ACE_+_61562272.23-P2	1792
ACE_+_61562293.23-P2	1479
ACE_-_61554428.23-P1	2066
ACE_-_61554458.23-P1	2042
ACE_-_61554461.23-P1	1858
ACE_-_61562238.23-P2	2060
ACE_-_61562443.23-P2	1467
ACE_-_61562661.23-P2	1793
ACHE_+_100493456.23-P1	1889
ACHE_+_100493473.23-P1	2082
ACHE_+_100494559.23-P2	1190
ACHE_+_100494570.23-P2	1522
ACHE_-_100493122.23-P1	1669
ACHE_-_100493427.23-P1	1238
ACHE_-_100493486.23-P1	1781
ACHE_-_100494233.23-P2	1667
ACHE_-_100494236.23-P2	1522
ACHE_-_100494578.23-P2	2066
ACIN1_+_23564314.23-P1	1542
ACIN1_-_23540292.23-P2	1344
ACIN1_-_23540722.23-P2	1772
ACIN1_-_23540730.23-P2	1712
ACIN1_-_23540744.23-P2	1694
ACIN1_-_23540756.23-P2	1613
ACIN1_-_23563847.23-P1	1546
ACIN1_-_23563913.23-P1	1151
ACIN1_-_23564262.23-P1	1540
ACIN1_-_23564284.23-P1	2115
ACKR2_+_42850956.23-P1P2	1363
ACKR2_-_42850976.23-P1P2	1551
ACKR2_-_42850992.23-P1P2	1801
ACKR2_-_42851020.23-P1P2	1793
ACKR2_-_42851479.23-P1P2	1779
ACKR3_+_237476473.23-P2	1935
ACKR3_+_237476822.23-P2	1484
ACKR3_+_237478500.23-P1	1743
ACKR3_+_237478916.23-P1	1587
ACKR3_+_237478950.23-P1	1901
ACKR3_-_237476493.23-P2	1944
ACKR3_-_237476505.23-P2	1730
ACKR3_-_237476900.23-P2	1868
ACKR3_-_237478578.23-P1	1580
ACKR3_-_237478610.23-P1	1595
ACKR4_+_132316377.23-P1P2	1584
ACKR4_-_132316111.23-P1P2	1811
ACKR4_-_132316167.23-P1P2	1344
ACKR4_-_132316171.23-P1P2	1715
ACKR4_-_132316525.23-P1P2	1684
ACLY_+_40074807.23-P1P2	1576
ACLY_+_40075121.23-P1P2	2009
ACLY_-_40074817.23-P1P2	1774
ACLY_-_40075090.23-P1P2	1480
ACLY_-_40075227.23-P1P2	2041
ACMSD_+_135596183.23-P1P2	1859
ACMSD_-_135596123.23-P1P2	1754
ACMSD_-_135596200.23-P1P2	1724
ACMSD_-_135596354.23-P1P2	1349
ACMSD_-_135596438.23-P1P2	1208
ACN9_+_96747104.23-P1P2	1497
ACN9_+_96747240.23-P1P2	1204
ACN9_+_96747363.23-P1P2	1812
ACN9_-_96747046.23-P1P2	1373
ACN9_-_96747065.23-P1P2	2152
ACO1_+_32384680.23-P1P2	1422
ACO1_+_32385057.23-P1P2	1416
ACO1_-_32384733.23-P1P2	2085
ACO1_-_32385047.23-P1P2	1863
ACO1_-_32385064.23-P1P2	1480
ACO2_+_41865203.23-P1P2	1488
ACO2_+_41865228.23-P1P2	1278
ACO2_+_41865345.23-P1P2	1681
ACO2_-_41865209.23-P1P2	1895
ACO2_-_41865534.23-P1P2	1324
ACOT11_+_55007947.23-P2	1886
ACOT11_+_55007963.23-P2	1562
ACOT11_+_55008406.23-P2	1495
ACOT11_+_55013888.23-P1	1576
ACOT11_+_55013964.23-P1	1712
ACOT11_+_55013970.23-P1	1655
ACOT11_-_55008004.23-P2	1292
ACOT11_-_55008376.23-P2	1156
ACOT11_-_55013950.23-P1	1489
ACOT11_-_55014234.23-P1	1653
ACOT12_+_80689628.23-P1P2	1607
ACOT12_+_80689672.23-P1P2	1618
ACOT12_+_80689929.23-P1P2	1836
ACOT12_-_80689574.23-P1P2	2151
ACOT12_-_80689897.23-P1P2	2033
ACOT13_+_24667341.23-P1P2	1831
ACOT13_-_24667329.23-P1P2	2914
ACOT13_-_24667371.23-P1P2	2027
ACOT13_-_24667386.23-P1P2	1497
ACOT13_-_24667473.23-P1P2	2379
ACOT1_+_74003818.23-P1P2	1974
ACOT1_+_74003843.23-P1P2	1970
ACOT1_+_74004100.23-P1P2	2295
ACOT1_-_74004062.23-P1P2	1895
ACOT1_-_74004076.23-P1P2	1830
ACOT2_+_74035740.23-P1P2	1674
ACOT2_+_74035970.23-P1P2	1242
ACOT2_+_74036024.23-P1P2	1486
ACOT2_-_74036051.23-P1P2	1669
ACOT2_-_74036501.23-P1P2	1914
ACOT4_+_74058635.23-P1P2	1767
ACOT4_+_74058647.23-P1P2	1753
ACOT4_+_74058910.23-P1P2	1633
ACOT4_+_74058918.23-P1P2	1571
ACOT4_-_74059268.23-P1P2	1695
ACOT6_+_74077704.23-P1P2	1781
ACOT6_+_74077926.23-P1P2	1320
ACOT6_+_74078053.23-P1P2	1818
ACOT6_-_74077984.23-P1P2	1803
ACOT6_-_74078059.23-P1P2	1750
ACOT7_+_6453356.23-P1P2	1400
ACOT7_-_6453334.23-P1P2	2081
ACOT7_-_6453369.23-P1P2	1445
ACOT7_-_6453388.23-P1P2	1600
ACOT7_-_6453406.23-P1P2	1435
ACOT8_+_44485553.23-P1P2	1908
ACOT8_+_44486016.23-P1P2	2294
ACOT8_-_44485597.23-P1P2	2319
ACOT8_-_44485992.23-P1P2	1634
ACOT8_-_44486001.23-P1P2	2145
ACOT9_+_23761133.23-P1P2	1781
ACOT9_+_23761350.23-P1P2	2016
ACOT9_+_23761360.23-P1P2	1910
ACOT9_-_23761316.23-P1P2	1867
ACOT9_-_23761394.23-P1P2	1626
ACOX1_+_73975227.23-P1P2	1269
ACOX1_-_73975169.23-P1P2	1816
ACOX1_-_73975193.23-P1P2	1586
ACOX1_-_73975196.23-P1P2	1480
ACOX1_-_73975245.23-P1P2	1378
ACOX2_+_58512428.23-P2	1838
ACOX2_+_58512441.23-P2	1555
ACOX2_+_58522520.23-P1	1585
ACOX2_+_58522852.23-P1	1711
ACOX2_+_58522860.23-P1	1417
ACOX2_+_58522888.23-P1	2108
ACOX2_+_58522893.23-P1	1893
ACOX2_-_58512038.23-P2	1283
ACOX2_-_58512043.23-P2	1649
ACOX2_-_58512435.23-P2	1667
ACOX3_+_8430113.23-P1	1175
ACOX3_+_8430140.23-P1	1832
ACOX3_+_8442373.23-P2	1652
ACOX3_+_8442383.23-P2	1691
ACOX3_+_8442467.23-P2	1547
ACOX3_-_8430094.23-P1	1726
ACOX3_-_8430121.23-P1	1875
ACOX3_-_8430129.23-P1	1396
ACOX3_-_8442419.23-P2	1748
ACOX3_-_8442435.23-P2	1522
ACOXL_+_111490271.23-P1P2	2328
ACOXL_+_111490547.23-P1P2	1709
ACOXL_+_111490560.23-P1P2	1315
ACOXL_+_111490595.23-P1P2	1604
ACOXL_-_111490612.23-P1P2	1321
ACP1_+_264980.23-P1P2	1374
ACP1_+_265303.23-P1P2	1476
ACP1_-_264967.23-P1P2	1519
ACP1_-_264970.23-P1P2	1860
ACP1_-_265107.23-P1P2	1476
ACP2_+_47270320.23-P1P2	1624
ACP2_+_47270332.23-P1P2	1502
ACP2_-_47269915.23-P1P2	1476
ACP2_-_47269958.23-P1P2	1515
ACP2_-_47270385.23-P1P2	1466
ACP5_+_11688472.23-P1	1926
ACP5_-_11688086.23-P1	1777
ACP5_-_11688414.23-P1	1171
ACP5_-_11688437.23-P1	1920
ACP5_-_11688455.23-P1	1489
ACP5_-_11689356.23-P2	1514
ACP5_-_11689724.23-P2	2076
ACP5_-_11689727.23-P2	1683
ACP5_-_11689744.23-P2	1949
ACP5_-_11689771.23-P2	1785
ACP6_+_147141956.23-P1P2	1799
ACP6_+_147142159.23-P1P2	1259
ACP6_-_147142348.23-P1P2	1441
ACP6_-_147142356.23-P1P2	1569
ACP6_-_147142393.23-P1P2	1926
ACPL2_+_140950942.23-P1P2	2025
ACPL2_+_140950963.23-P1P2	1546
ACPL2_+_140951037.23-P1P2	1528
ACPL2_+_140951203.23-P1P2	1824
ACPL2_-_140950647.23-P1P2	1474
ACPP_+_132036268.23-P1P2	1445
ACPP_+_132036293.23-P1P2	1281
ACPP_+_132036338.23-P1P2	1741
ACPP_+_132036504.23-P1P2	1733
ACPP_+_132036703.23-P1P2	1267
ACPT_+_51293697.23-ENST00000270593.1	1558
ACPT_+_51293761.23-ENST00000270593.1	1487
ACPT_+_51294074.23-ENST00000270593.1	1325
ACPT_-_51293910.23-ENST00000270593.1	1155
ACPT_-_51294122.23-ENST00000270593.1	1322
ACRBP_+_6756555.23-P1P2	1608
ACRBP_+_6756569.23-P1P2	1603
ACRBP_+_6756572.23-P1P2	2146
ACRBP_-_6756126.23-P1P2	1790
ACRBP_-_6756147.23-P1P2	1583
ACRC_-_70797923.23-P1P2	2089
ACRC_-_70798359.23-P1P2	2131
ACRC_-_70798376.23-P1P2	1770
ACRC_-_70798717.23-P1P2	1281
ACRC_-_70798784.23-P1P2	1802
ACRV1_+_125550253.23-P1P2	1741
ACRV1_+_125550420.23-P1P2	1218
ACRV1_+_125550697.23-P1P2	1706
ACRV1_-_125550324.23-P1P2	1041
ACRV1_-_125550695.23-P1P2	1445
ACR_+_51177061.23-P1P2	1875
ACR_+_51177099.23-P1P2	1420
ACR_-_51176666.23-P1P2	1579
ACR_-_51176714.23-P1P2	1911
ACR_-_51176829.23-P1P2	1260
ACSBG1_+_78526472.23-P1P2	1790
ACSBG1_+_78526497.23-P1P2	1827
ACSBG1_+_78526814.23-P1P2	2002
ACSBG1_+_78526846.23-P1P2	1465
ACSBG1_-_78526810.23-P1P2	1620
ACSBG2_+_6135737.23-P1P2	1463
ACSBG2_-_6135670.23-P1P2	1387
ACSBG2_-_6135684.23-P1P2	1576
ACSBG2_-_6135704.23-P1P2	1897
ACSBG2_-_6135770.23-P1P2	1645
ACSF2_+_48503620.23-P1P2	2159
ACSF2_+_48503830.23-P1P2	1555
ACSF2_-_48503625.23-P1P2	1912
ACSF2_-_48503638.23-P1P2	1358
ACSF2_-_48503858.23-P1P2	1866
ACSF3_+_89160267.23-P1P2	1909
ACSF3_+_89160393.23-P1P2	1247
ACSF3_+_89160580.23-P1P2	1499
ACSF3_-_89160263.23-P1P2	1821
ACSF3_-_89160302.23-P1P2	1838
ACSL1_+_185746700.23-P1P2	1773
ACSL1_+_185747071.23-P1P2	1398
ACSL1_+_185747074.23-P1P2	1809
ACSL1_+_185747085.23-P1P2	1446
ACSL1_-_185746686.23-P1P2	1294
ACSL3_+_223725692.23-P1P2	1844
ACSL3_+_223726215.23-P1P2	1994
ACSL3_-_223725802.23-P1P2	1933
ACSL3_-_223725834.23-P1P2	1391
ACSL3_-_223726162.23-P1P2	1547
ACSL4_+_108976382.23-P1P2	1196
ACSL4_-_108976096.23-P1P2	1674
ACSL4_-_108976106.23-P1P2	1257
ACSL4_-_108976456.23-P1P2	2067
ACSL4_-_108976463.23-P1P2	1708
ACSL5_+_114136352.23-P1	1812
ACSL5_+_114136372.23-P1	2158
ACSL5_-_114133923.23-P2	1858
ACSL5_-_114133956.23-P2	1675
ACSL5_-_114133986.23-P2	1690
ACSL5_-_114134322.23-P2	1761
ACSL5_-_114134410.23-P2	1855
ACSL5_-_114136013.23-P1	1955
ACSL5_-_114136040.23-P1	1438
ACSL5_-_114136407.23-P1	1581
ACSL6_+_131310427.23-P2	1393
ACSL6_+_131346969.23-P1	1736
ACSL6_+_131347320.23-P1	2273
ACSL6_+_131347346.23-P1	1695
ACSL6_-_131310249.23-P2	1477
ACSL6_-_131310298.23-P2	1654
ACSL6_-_131310302.23-P2	1662
ACSL6_-_131310682.23-P2	1942
ACSL6_-_131347379.23-P1	1530
ACSL6_-_131347437.23-P1	1498
ACSM1_+_20686984.23-P1P2	1408
ACSM1_+_20687058.23-P1P2	1426
ACSM1_-_20687024.23-P1P2	1805
ACSM1_-_20687076.23-P1P2	2177
ACSM1_-_20687521.23-P1P2	1495
ACSM2A_-_20462920.23-P1P2	1552
ACSM2A_-_20462957.23-P1P2	1622
ACSM2A_-_20463169.23-P1P2	1706
ACSM2A_-_20463214.23-P1P2	1387
ACSM2A_-_20463283.23-P1P2	1646
ACSM2B_+_20587244.23-P1P2	1598
ACSM2B_+_20587247.23-P1P2	1742
ACSM3_+_20775307.23-P1P2	2039
ACSM3_+_20775331.23-P1P2	1661
ACSM3_+_20775412.23-P1P2	1615
ACSM3_-_20775380.23-P1P2	1617
ACSM3_-_20775771.23-P1P2	1236
ACSM4_+_7456947.23-ENST00000399422.4	1885
ACSM4_+_7457146.23-ENST00000399422.4	1134
ACSM4_+_7457164.23-ENST00000399422.4	1567
ACSM4_+_7457340.23-ENST00000399422.4	1660
ACSM4_+_7457345.23-ENST00000399422.4	1607
ACSM5_-_20420881.23-P1P2	1410
ACSM5_-_20421144.23-P1P2	1771
ACSM5_-_20421170.23-P1P2	1878
ACSM5_-_20421270.23-P1P2	1315
ACSM5_-_20421315.23-P1P2	1810
ACSS1_+_25038329.23-P1P2	1825
ACSS1_+_25038734.23-P1P2	1778
ACSS1_+_25038767.23-P1P2	1420
ACSS1_-_25038359.23-P1P2	1852
ACSS1_-_25038372.23-P1P2	1177
ACSS2_+_33464457.23-P1P2	1750
ACSS2_-_33464420.23-P1P2	1397
ACSS2_-_33464423.23-P1P2	1533
ACSS2_-_33464453.23-P1P2	1575
ACSS2_-_33464808.23-P1P2	1709
ACSS3_+_81471956.23-P1P2	1453
ACSS3_-_81471886.23-P1P2	1752
ACSS3_-_81471913.23-P1P2	1527
ACSS3_-_81472068.23-P1P2	2001
ACSS3_-_81472074.23-P1P2	2056
ACTA1_+_229568301.23-P2	2413
ACTA1_+_229569744.23-P1	1530
ACTA1_-_229568328.23-P2	1543
ACTA1_-_229568723.23-P2	1208
ACTA1_-_229568745.23-P2	1505
ACTA1_-_229568779.23-P2	1564
ACTA1_-_229569627.23-P1	1772
ACTA1_-_229569754.23-P1	1660
ACTA1_-_229569824.23-P1	1371
ACTA1_-_229569839.23-P1	2127
ACTA2_+_90712275.23-P1	1209
ACTA2_+_90712443.23-P1	1607
ACTA2_+_90712479.23-P1	1541
ACTA2_+_90750678.23-P2	1939
ACTA2_+_90750694.23-P2	2011
ACTA2_+_90751072.23-P2	2152
ACTA2_-_90712449.23-P1	1667
ACTA2_-_90712506.23-P1	1640
ACTA2_-_90751052.23-P2	1520
ACTA2_-_90751066.23-P2	1581
ACTBL2_+_56778209.23-P1P2	1709
ACTBL2_+_56778273.23-P1P2	1761
ACTBL2_+_56778359.23-P1P2	2019
ACTBL2_-_56778219.23-P1P2	2102
ACTBL2_-_56778661.23-P1P2	1720
ACTB_+_5569721.23-P1P2	1287
ACTB_+_5570130.23-P1P2	1873
ACTB_-_5568781.23-P1P2	1569
ACTB_-_5570006.23-P1P2	1404
ACTB_-_5570191.23-P1P2	1876
ACTC1_+_35087479.23-P1P2	1721
ACTC1_-_35087222.23-P1P2	1832
ACTC1_-_35087295.23-P1P2	1351
ACTC1_-_35087685.23-P1P2	1729
ACTC1_-_35087711.23-P1P2	1539
ACTG1_-_79479746.23-P1P2	2310
ACTG1_-_79479777.23-P1P2	1926
ACTG1_-_79479780.23-P1P2	2070
ACTG1_-_79479785.23-P1P2	2284
ACTG1_-_79479816.23-P1P2	1410
ACTG2_+_74120163.23-P1	1282
ACTG2_+_74120172.23-P1	1581
ACTG2_+_74120202.23-P1	1517
ACTG2_+_74128454.23-P2	1646
ACTG2_+_74128598.23-P2	2133
ACTG2_-_74120192.23-P1	1823
ACTG2_-_74120376.23-P1	1324
ACTG2_-_74128450.23-P2	1772
ACTG2_-_74128624.23-P2	1472
ACTG2_-_74128769.23-P2	1203
ACTL10_+_32254796.23-P1P2	2166
ACTL10_-_32254768.23-P1P2	1876
ACTL10_-_32254788.23-P1P2	1751
ACTL10_-_32254809.23-P1P2	1598
ACTL10_-_32254824.23-P1P2	1497
ACTL6A_+_179280744.23-P1P2	1388
ACTL6A_+_179280755.23-P1P2	1374
ACTL6A_+_179280849.23-P1P2	1521
ACTL6A_-_179280784.23-P1P2	1383
ACTL6A_-_179280860.23-P1P2	1450
ACTL6B_+_100253966.23-P1P2	1325
ACTL6B_+_100253969.23-P1P2	1851
ACTL6B_+_100254000.23-P1P2	1656
ACTL6B_-_100254007.23-P1P2	2208
ACTL6B_-_100254010.23-P1P2	1511
ACTL7A_+_111624526.23-P1P2	1649
ACTL7A_-_111624563.23-P1P2	1696
ACTL7A_-_111624608.23-P1P2	1401
ACTL7A_-_111624654.23-P1P2	1372
ACTL7A_-_111624958.23-P1P2	1234
ACTL7B_+_111617819.23-P1P2	2038
ACTL7B_+_111617857.23-P1P2	1576
ACTL7B_+_111618198.23-P1P2	2045
ACTL7B_-_111618185.23-P1P2	1611
ACTL7B_-_111618259.23-P1P2	1933
ACTL8_+_18081845.23-P1P2	1853
ACTL8_+_18081855.23-P1P2	1563
ACTL8_-_18081836.23-P1P2	1763
ACTL8_-_18081842.23-P1P2	2155
ACTL8_-_18081895.23-P1P2	1587
ACTL9_+_8808720.23-P1P2	1674
ACTL9_+_8808755.23-P1P2	2002
ACTL9_+_8808881.23-P1P2	1997
ACTL9_-_8808643.23-P1P2	1383
ACTL9_-_8809073.23-P1P2	1787
ACTN1_+_69445571.23-P1P2	1456
ACTN1_-_69445619.23-P1P2	1835
ACTN1_-_69445944.23-P1P2	1743
ACTN1_-_69445956.23-P1P2	2171
ACTN1_-_69446029.23-P1P2	1651
ACTN2_+_236849796.23-P1P2	1963
ACTN2_+_236849840.23-P1P2	1983
ACTN2_+_236849897.23-P1P2	1842
ACTN2_-_236849849.23-P1P2	1827
ACTN2_-_236850209.23-P1P2	1671
ACTN3_+_66313715.23-P1P2	1213
ACTN3_+_66313730.23-P1P2	1364
ACTN3_+_66313881.23-P1P2	2143
ACTN3_-_66313676.23-P1P2	1713
ACTN3_-_66314441.23-P1P2	1434
ACTN4_-_39138303.23-P1P2	1778
ACTN4_-_39138358.23-P1P2	1852
ACTN4_-_39138687.23-P1P2	2132
ACTN4_-_39138723.23-P1P2	1836
ACTN4_-_39138727.23-P1P2	2112
ACTR10_+_58666878.23-P1P2	1761
ACTR10_+_58666892.23-P1P2	2164
ACTR10_+_58666925.23-P1P2	1914
ACTR10_+_58666938.23-P1P2	1991
ACTR10_+_58667079.23-P1P2	1694
ACTR1A_+_104262452.23-P1P2	1964
ACTR1A_+_104262461.23-P1P2	1893
ACTR1A_-_104261998.23-P1P2	1675
ACTR1A_-_104262054.23-P1P2	1890
ACTR1A_-_104262086.23-P1P2	1688
ACTR1B_+_98280441.23-P1P2	1887
ACTR1B_+_98280464.23-P1P2	1477
ACTR1B_-_98279951.23-P1P2	1653
ACTR1B_-_98280407.23-P1P2	1250
ACTR1B_-_98280450.23-P1P2	2080
ACTR2_+_65455294.23-P1P2	1694
ACTR2_+_65455348.23-P1P2	1510
ACTR2_-_65454953.23-P1P2	1647
ACTR2_-_65454971.23-P1P2	1571
ACTR2_-_65455345.23-P1P2	1541
ACTR3B_+_152457249.23-P1P2	1513
ACTR3B_+_152457287.23-P1P2	1323
ACTR3B_+_152457301.23-P1P2	1996
ACTR3B_+_152457333.23-P1P2	1634
ACTR3B_+_152457345.23-P1P2	1784
ACTR3C_+_150020242.23-P1P2	1937
ACTR3C_+_150020273.23-P1P2	1595
ACTR3C_+_150020641.23-P1P2	1653
ACTR3C_-_150020122.23-P1P2	2190
ACTR3C_-_150020411.23-P1P2	1909
ACTR3_+_114647775.23-P1P2	1804
ACTR3_+_114648069.23-P1P2	1811
ACTR3_-_114647984.23-P1P2	1523
ACTR3_-_114647989.23-P1P2	1464
ACTR3_-_114648039.23-P1P2	1581
ACTR5_+_37377138.23-P1P2	1708
ACTR5_+_37377152.23-P1P2	2050
ACTR5_+_37377158.23-P1P2	1522
ACTR5_-_37377124.23-P1P2	1707
ACTR5_-_37377127.23-P1P2	1406
ACTR6_+_100593852.23-P1P2	1964
ACTR6_+_100594789.23-P1P2	1733
ACTR6_+_100594811.23-P1P2	1957
ACTR6_-_100594606.23-P1P2	1631
ACTR6_-_100594621.23-P1P2	1873
ACTR8_+_53916118.23-P1P2	1917
ACTR8_+_53916142.23-P1P2	1415
ACTR8_+_53916157.23-P1P2	1112
ACTR8_-_53915974.23-P1P2	1440
ACTR8_-_53916193.23-P1P2	1615
ACTRT1_+_127185986.23-P1P2	1680
ACTRT1_+_127186306.23-P1P2	1993
ACTRT1_+_127186328.23-P1P2	1318
ACTRT1_-_127185969.23-P1P2	1633
ACTRT1_-_127186343.23-P1P2	1451
ACTRT2_+_2938135.23-P1P2	1401
ACTRT2_+_2938467.23-P1P2	2022
ACTRT2_-_2938118.23-P1P2	1535
ACTRT2_-_2938494.23-P1P2	1319
ACTRT2_-_2938499.23-P1P2	1521
ACTRT3_+_169487270.23-P1P2	1655
ACTRT3_+_169487327.23-P1P2	1804
ACTRT3_+_169487330.23-P1P2	1878
ACTRT3_+_169487342.23-P1P2	1709
ACTRT3_-_169487289.23-P1P2	1798
ACVR1B_+_52345561.23-P1P2	1231
ACVR1B_+_52345897.23-P1P2	1983
ACVR1B_+_52345907.23-P1P2	2099
ACVR1B_-_52345530.23-P1P2	1852
ACVR1B_-_52345917.23-P1P2	1521
ACVR1C_+_158484889.23-P1P2	2107
ACVR1C_+_158484901.23-P1P2	1787
ACVR1C_+_158484938.23-P1P2	1599
ACVR1C_+_158485339.23-P1P2	1975
ACVR1C_-_158485307.23-P1P2	1432
ACVR1_+_158732079.23-P1P2	1628
ACVR1_+_158732198.23-P1P2	1585
ACVR1_+_158732232.23-P1P2	1283
ACVR1_+_158732258.23-P1P2	1089
ACVR1_-_158732511.23-P1P2	1599
ACVR2A_+_148602294.23-P1P2	1311
ACVR2A_+_148602343.23-P1P2	1641
ACVR2A_+_148602346.23-P1P2	1529
ACVR2A_-_148602102.23-P1P2	1415
ACVR2A_-_148602669.23-P1P2	1425
ACVR2B_+_38495339.23-P1P2	1929
ACVR2B_+_38495450.23-P1P2	1750
ACVR2B_+_38495606.23-P1P2	1886
ACVR2B_+_38495842.23-P1P2	1518
ACVR2B_-_38495819.23-P1P2	1971
ACVRL1_+_52300726.23-P1P2	2194
ACVRL1_+_52300742.23-P1P2	1561
ACVRL1_+_52300819.23-P1P2	1467
ACVRL1_-_52300776.23-P1P2	1513
ACVRL1_-_52301119.23-P1P2	1102
ACY1_+_52017535.23-P1P2	1747
ACY1_+_52017980.23-P1P2	1435
ACY1_-_52017547.23-P1P2	1786
ACY1_-_52017921.23-P1P2	1729
ACY1_-_52017938.23-P1P2	1350
ACY3_+_67414985.23-P2	2004
ACY3_+_67415013.23-P2	1660
ACY3_+_67417722.23-P1	1497
ACY3_+_67417960.23-P1	2347
ACY3_+_67418110.23-P1	1372
ACY3_-_67414577.23-P2	2112
ACY3_-_67414607.23-P2	1399
ACY3_-_67414970.23-P2	1641
ACY3_-_67417956.23-P1	1345
ACY3_-_67418149.23-P1	1397
ACYP1_+_75530659.23-P1	1672
ACYP1_+_75530680.23-P1	1521
ACYP1_-_75530695.23-P1	2135
ACYP1_-_75530711.23-P1	1750
ACYP1_-_75530721.23-P1	1871
ACYP1_-_75535758.23-P2	1539
ACYP1_-_75536000.23-P2	1917
ACYP1_-_75536179.23-P2	1690
ACYP1_-_75536183.23-P2	1595
ACYP1_-_75536194.23-P2	2082
ACYP2_+_54342830.23-P1P2	1970
ACYP2_-_54342821.23-P1P2	1315
ACYP2_-_54343153.23-P1P2	1537
ACYP2_-_54343157.23-P1P2	1260
ACYP2_-_54343180.23-P1P2	1763
ADAD1_+_123300801.23-P1P2	2137
ADAD1_-_123300726.23-P1P2	1936
ADAD1_-_123300732.23-P1P2	1574
ADAD1_-_123300755.23-P1P2	1321
ADAD1_-_123300758.23-P1P2	1535
ADAD2_+_84224814.23-P1P2	1599
ADAD2_+_84225182.23-P1P2	1244
ADAD2_-_84224806.23-P1P2	1983
ADAD2_-_84224870.23-P1P2	1737
ADAD2_-_84224880.23-P1P2	1975
ADAL_-_43623106.23-P1P2	1641
ADAL_-_43623112.23-P1P2	1422
ADAL_-_43623116.23-P1P2	1734
ADAL_-_43623128.23-P1P2	1767
ADAL_-_43623140.23-P1P2	1804
ADAM10_+_59041561.23-P1P2	1855
ADAM10_+_59041886.23-P1P2	1366
ADAM10_-_59041337.23-P1P2	1608
ADAM10_-_59041501.23-P1P2	1614
ADAM10_-_59041703.23-P1P2	1660
ADAM11_+_42836733.23-P1P2	2083
ADAM11_+_42836787.23-P1P2	1396
ADAM11_+_42836832.23-P1P2	2064
ADAM11_+_42836963.23-P1P2	2016
ADAM11_-_42836572.23-P1P2	1668
[truncated: 101,076 more rows]

## Sheet: Addgene_NextSeq_CRISPRi_plasmid
Addgene_NextSeq_CRISPRi_plasmid
sgId	count
AMY1B_+_104238813.23-ENST00000330330.5,ENST00000370080.3	2627
AMY1B_+_104238866.23-ENST00000330330.5,ENST00000370080.3	1110
AMY1B_+_104238956.23-ENST00000330330.5,ENST00000370080.3	1126
AMY1B_-_104238984.23-ENST00000330330.5,ENST00000370080.3	1252
AMY1B_-_104239004.23-ENST00000330330.5,ENST00000370080.3	2520
ANKRD18A_+_38576705.23-ENST00000564591.1,ENST00000566717.2	2478
ANKRD18A_+_38576953.23-ENST00000564591.1,ENST00000566717.2	3384
ANKRD18A_+_38577104.23-ENST00000564591.1,ENST00000566717.2	3617
ANKRD18A_-_38576797.23-ENST00000564591.1,ENST00000566717.2	509
ANKRD18A_-_38577100.23-ENST00000564591.1,ENST00000566717.2	229
ANKS1B_+_100377730.23-ENST00000329257.7,ENST00000547776.2	378
ANKS1B_+_100377733.23-ENST00000329257.7,ENST00000547776.2	982
ANKS1B_+_100378180.23-ENST00000329257.7,ENST00000547776.2	1855
ANKS1B_-_100377459.23-ENST00000329257.7,ENST00000547776.2	1629
ANKS1B_-_100377812.23-ENST00000329257.7,ENST00000547776.2	1380
ARL17A_+_44656799.23-ENST00000329240.4,ENST00000336125.5,ENST00000445552.2	2401
ARL17A_+_44656972.23-ENST00000329240.4,ENST00000336125.5,ENST00000445552.2	3529
ARL17A_+_44656984.23-ENST00000329240.4,ENST00000336125.5,ENST00000445552.2	4796
ARL17A_+_44656990.23-ENST00000329240.4,ENST00000336125.5,ENST00000445552.2	1374
ARL17A_-_44656620.23-ENST00000329240.4,ENST00000336125.5,ENST00000445552.2	2818
ARL17B_-_44439136.23-ENST00000434041.2,ENST00000450673.3,ENST00000570618.1	925
B3GALT5_+_41029759.23-ENST00000343118.4,ENST00000398714.2	3421
B3GALT5_+_41029764.23-ENST00000343118.4,ENST00000398714.2	2148
B3GALT5_+_41029983.23-ENST00000343118.4,ENST00000398714.2	1035
B3GALT5_-_41029750.23-ENST00000343118.4,ENST00000398714.2	1682
B3GALT5_-_41029936.23-ENST00000343118.4,ENST00000398714.2	649
BPY2_+_25130428.23-ENST00000331070.3,ENST00000382585.1	5231
BPY2_+_25130448.23-ENST00000331070.3,ENST00000382585.1	9673
BPY2_+_25130523.23-ENST00000331070.3,ENST00000382585.1	4744
BPY2_+_25130534.23-ENST00000331070.3,ENST00000382585.1	9440
BPY2_-_25130440.23-ENST00000331070.3,ENST00000382585.1	1633
BRD4_+_15391148.23-ENST00000263377.2,ENST00000371835.4	1050
BRD4_-_15390745.23-ENST00000263377.2,ENST00000371835.4	842
BRD4_-_15390749.23-ENST00000263377.2,ENST00000371835.4	245
BRD4_-_15390773.23-ENST00000263377.2,ENST00000371835.4	1632
BRD4_-_15390857.23-ENST00000263377.2,ENST00000371835.4	626
BTBD16_+_124030839.23-ENST00000260723.4,ENST00000368994.2	1384
BTBD16_+_124030881.23-ENST00000260723.4,ENST00000368994.2	1320
BTBD16_+_124031133.23-ENST00000260723.4,ENST00000368994.2	2063
BTBD16_-_124030878.23-ENST00000260723.4,ENST00000368994.2	1292
BTBD16_-_124031204.23-ENST00000260723.4,ENST00000368994.2	632
C10orf113_+_21435217.23-ENST00000529198.1,ENST00000534331.1	1527
C10orf113_+_21435437.23-ENST00000529198.1,ENST00000534331.1	2195
C10orf113_-_21435011.23-ENST00000529198.1,ENST00000534331.1	1120
C10orf113_-_21435114.23-ENST00000529198.1,ENST00000534331.1	792
C10orf113_-_21435133.23-ENST00000529198.1,ENST00000534331.1	2098
C12orf42_+_103889475.23-ENST00000378113.2,ENST00000548883.1	516
C12orf42_+_103889483.23-ENST00000378113.2,ENST00000548883.1	1012
C12orf42_-_103889630.23-ENST00000378113.2,ENST00000548883.1	261
C12orf42_-_103889653.23-ENST00000378113.2,ENST00000548883.1	753
C12orf42_-_103889814.23-ENST00000378113.2,ENST00000548883.1	1049
C1orf228_+_45140288.23-ENST00000458657.2,ENST00000535358.1	590
C1orf228_+_45140480.23-ENST00000458657.2,ENST00000535358.1	1111
C1orf228_+_45140510.23-ENST00000458657.2,ENST00000535358.1	2500
C1orf228_+_45140691.23-ENST00000458657.2,ENST00000535358.1	1155
C1orf228_-_45140812.23-ENST00000458657.2,ENST00000535358.1	182
C7orf50_+_1177839.23-ENST00000357429.6,ENST00000397098.3,ENST00000397100.2	1750
C7orf50_+_1177884.23-ENST00000357429.6,ENST00000397098.3,ENST00000397100.2	1821
C7orf50_+_1177904.23-ENST00000357429.6,ENST00000397098.3,ENST00000397100.2	1950
C7orf50_-_1177485.23-ENST00000357429.6,ENST00000397098.3,ENST00000397100.2	1654
C7orf50_-_1177603.23-ENST00000357429.6,ENST00000397098.3,ENST00000397100.2	1017
CACNB4_+_152830050.23-ENST00000360283.6,ENST00000534999.1	319
CACNB4_+_152830465.23-ENST00000360283.6,ENST00000534999.1	700
CACNB4_+_152830507.23-ENST00000360283.6,ENST00000534999.1	1629
CACNB4_-_152830409.23-ENST00000360283.6,ENST00000534999.1	302
CACNB4_-_152830517.23-ENST00000360283.6,ENST00000534999.1	988
CCDC178_+_31020438.23-ENST00000300227.8,ENST00000383096.3	291
CCDC178_+_31020815.23-ENST00000300227.8,ENST00000383096.3	985
CCDC178_-_31020118.23-ENST00000300227.8,ENST00000383096.3	413
CCDC178_-_31020351.23-ENST00000300227.8,ENST00000383096.3	1711
CCDC178_-_31020485.23-ENST00000300227.8,ENST00000383096.3	717
CCR6_+_167536266.23-ENST00000341935.5,ENST00000349984.4	2181
CCR6_+_167536276.23-ENST00000341935.5,ENST00000349984.4	2839
CCR6_+_167536388.23-ENST00000341935.5,ENST00000349984.4	721
CCR6_-_167536326.23-ENST00000341935.5,ENST00000349984.4	358
CCR6_-_167536687.23-ENST00000341935.5,ENST00000349984.4	1088
CD163L1_+_7596517.23-ENST00000313599.3,ENST00000416109.2	2370
CD163L1_+_7596646.23-ENST00000313599.3,ENST00000416109.2	1523
CD163L1_+_7596686.23-ENST00000313599.3,ENST00000416109.2	556
CD163L1_+_7596691.23-ENST00000313599.3,ENST00000416109.2	184
CD163L1_+_7596699.23-ENST00000313599.3,ENST00000416109.2	763
CDHR3_+_105603899.23-ENST00000317716.9,ENST00000542731.1	3601
CDHR3_+_105603967.23-ENST00000317716.9,ENST00000542731.1	0
CDHR3_-_105603718.23-ENST00000317716.9,ENST00000542731.1	985
CDHR3_-_105603736.23-ENST00000317716.9,ENST00000542731.1	258
CDHR3_-_105604198.23-ENST00000317716.9,ENST00000542731.1	1956
CDK11B_+_1588798.23-ENST00000317673.7,ENST00000340677.5,ENST00000407249.3	699
CDK11B_+_1588853.23-ENST00000317673.7,ENST00000340677.5,ENST00000407249.3	694
CDK11B_+_1588866.23-ENST00000317673.7,ENST00000340677.5,ENST00000407249.3	220
CDK11B_-_1588699.23-ENST00000317673.7,ENST00000340677.5,ENST00000407249.3	713
CDK11B_-_1588818.23-ENST00000317673.7,ENST00000340677.5,ENST00000407249.3	353
CDKL4_+_39456624.23-ENST00000378803.1,ENST00000395035.3	864
CDKL4_+_39456634.23-ENST00000378803.1,ENST00000395035.3	802
CDKL4_-_39456218.23-ENST00000378803.1,ENST00000395035.3	1008
CDKL4_-_39456253.23-ENST00000378803.1,ENST00000395035.3	1246
CDKL4_-_39456599.23-ENST00000378803.1,ENST00000395035.3	775
CLEC18A_+_69985142.23-ENST00000288040.6,ENST00000449317.2	522
CLEC18A_+_69985146.23-ENST00000288040.6,ENST00000449317.2	1005
CLEC18A_+_69985428.23-ENST00000288040.6,ENST00000449317.2	175
CLEC18A_-_69984859.23-ENST00000393701.2,ENST00000568461.1	1710
CLEC18A_-_69984928.23-ENST00000393701.2,ENST00000568461.1	1288
CLEC18A_-_69984940.23-ENST00000393701.2,ENST00000568461.1	2290
CLEC18A_-_69984952.23-ENST00000393701.2,ENST00000568461.1	1111
CLEC18A_-_69985109.23-ENST00000288040.6,ENST00000449317.2	1152
CLEC18A_-_69985301.23-ENST00000393701.2,ENST00000568461.1	1372
CLEC18A_-_69985540.23-ENST00000288040.6,ENST00000449317.2	1706
CLLU1OS_+_92821833.23-ENST00000378487.2,ENST00000538965.1	1419
CLLU1OS_+_92821857.23-ENST00000378487.2,ENST00000538965.1	791
CLLU1OS_+_92821891.23-ENST00000378487.2,ENST00000538965.1	766
CLLU1OS_-_92821844.23-ENST00000378487.2,ENST00000538965.1	747
CLLU1OS_-_92821886.23-ENST00000378487.2,ENST00000538965.1	2441
CT45A1_+_134847236.23-ENST00000370741.3,ENST00000482795.1,ENST00000497301.2	1242
CT45A1_+_134847629.23-ENST00000370741.3,ENST00000482795.1,ENST00000497301.2	1767
CT45A1_+_134847640.23-ENST00000370741.3,ENST00000482795.1,ENST00000497301.2	800
CT45A1_-_134847660.23-ENST00000370741.3,ENST00000482795.1,ENST00000497301.2	1012
CT45A1_-_134847695.23-ENST00000370741.3,ENST00000482795.1,ENST00000497301.2	0
DACH2_+_85403702.23-ENST00000373125.4,ENST00000373131.1	489
DACH2_+_85403726.23-ENST00000373125.4,ENST00000373131.1	1460
DACH2_-_85403508.23-ENST00000373125.4,ENST00000373131.1	1030
DACH2_-_85403858.23-ENST00000373125.4,ENST00000373131.1	781
DACH2_-_85403877.23-ENST00000373125.4,ENST00000373131.1	792
DAOA_+_106118907.23-ENST00000329625.5,ENST00000375936.3	1197
DAOA_+_106118996.23-ENST00000329625.5,ENST00000375936.3	1539
DAOA_+_106119011.23-ENST00000329625.5,ENST00000375936.3	1237
DAOA_-_106118643.23-ENST00000329625.5,ENST00000375936.3	1001
DAOA_-_106118822.23-ENST00000329625.5,ENST00000375936.3	1640
DST_+_56707634.23-ENST00000361203.3,ENST00000370769.4	877
DST_-_56707881.23-ENST00000361203.3,ENST00000370769.4	167
DST_-_56707926.23-ENST00000361203.3,ENST00000370769.4	2296
DST_-_56708066.23-ENST00000361203.3,ENST00000370769.4	2035
DST_-_56708099.23-ENST00000361203.3,ENST00000370769.4	1725
EIF3CL_+_28415115.23-ENST00000380876.4,ENST00000398943.3,ENST00000398944.3	1700
EIF3CL_+_28415128.23-ENST00000380876.4,ENST00000398943.3,ENST00000398944.3	1653
EIF3CL_-_28415147.23-ENST00000380876.4,ENST00000398943.3,ENST00000398944.3	1369
EIF3CL_-_28415165.23-ENST00000380876.4,ENST00000398943.3,ENST00000398944.3	2096
EIF3CL_-_28415168.23-ENST00000380876.4,ENST00000398943.3,ENST00000398944.3	1705
ESRRG_+_217112607.23-ENST00000361395.2,ENST00000366938.2,ENST00000487276.1	1252
ESRRG_+_217112620.23-ENST00000361395.2,ENST00000366938.2,ENST00000487276.1	1062
ESRRG_+_217112922.23-ENST00000361395.2,ENST00000366938.2,ENST00000487276.1	705
ESRRG_+_217262979.23-ENST00000359162.2,ENST00000361525.3	743
ESRRG_+_217263157.23-ENST00000359162.2,ENST00000361525.3	2518
ESRRG_+_217263184.23-ENST00000359162.2,ENST00000361525.3	374
ESRRG_+_217310765.23-ENST00000366940.2,ENST00000493603.1	1847
ESRRG_+_217310891.23-ENST00000366940.2,ENST00000493603.1	850
ESRRG_+_217311037.23-ENST00000366940.2,ENST00000493603.1	1035
ESRRG_+_217311105.23-ENST00000366940.2,ENST00000493603.1	1077
ESRRG_-_217112601.23-ENST00000361395.2,ENST00000366938.2,ENST00000487276.1	461
ESRRG_-_217112951.23-ENST00000361395.2,ENST00000366938.2,ENST00000487276.1	879
ESRRG_-_217262665.23-ENST00000359162.2,ENST00000361525.3	577
ESRRG_-_217263115.23-ENST00000359162.2,ENST00000361525.3	2742
ESRRG_-_217311078.23-ENST00000366940.2,ENST00000493603.1	2366
FAM153A_+_177207239.23-ENST00000440605.3,ENST00000513554.1	1844
FAM153A_+_177207261.23-ENST00000440605.3,ENST00000513554.1	764
FAM153A_+_177207368.23-ENST00000440605.3,ENST00000513554.1	993
FAM153A_+_177207397.23-ENST00000440605.3,ENST00000513554.1	281
FAM153A_+_177207561.23-ENST00000440605.3,ENST00000513554.1	510
FAM156B_-_52926497.23-ENST00000412319.1,ENST00000452021.2	1801
FAM156B_-_52926501.23-ENST00000412319.1,ENST00000452021.2	1759
FAM156B_-_52926742.23-ENST00000412319.1,ENST00000452021.2	500
FAM156B_-_52926751.23-ENST00000412319.1,ENST00000452021.2	3083
FAM156B_-_52926781.23-ENST00000412319.1,ENST00000452021.2	5945
FAM193A_+_2627563.23-ENST00000324666.5,ENST00000382839.3,ENST00000502458.1,ENST00000545951.1	629
FAM193A_+_2627566.23-ENST00000324666.5,ENST00000382839.3,ENST00000502458.1,ENST00000545951.1	2285
FAM193A_-_2627185.23-ENST00000324666.5,ENST00000382839.3,ENST00000502458.1,ENST00000545951.1	488
FAM193A_-_2627204.23-ENST00000324666.5,ENST00000382839.3,ENST00000502458.1,ENST00000545951.1	1136
FAM193A_-_2627419.23-ENST00000324666.5,ENST00000382839.3,ENST00000502458.1,ENST00000545951.1	930
FAM90A1_+_8379960.23-ENST00000307435.6,ENST00000538603.1	379
FAM90A1_+_8380076.23-ENST00000307435.6,ENST00000538603.1	91
FAM90A1_+_8380079.23-ENST00000307435.6,ENST00000538603.1	3566
FAM90A1_-_8379804.23-ENST00000307435.6,ENST00000538603.1	1421
FAM90A1_-_8379986.23-ENST00000307435.6,ENST00000538603.1	3019
FBXW10_+_18647364.23-ENST00000395665.4,ENST00000395667.1	3027
FBXW10_-_18647398.23-ENST00000395665.4,ENST00000395667.1	853
FBXW10_-_18647538.23-ENST00000395665.4,ENST00000395667.1	1430
FBXW10_-_18647543.23-ENST00000395665.4,ENST00000395667.1	1335
FBXW10_-_18647732.23-ENST00000395665.4,ENST00000395667.1	1763
FRG2B_+_135439841.23-ENST00000425520.1,ENST00000443774.1	2042
FRG2B_+_135439992.23-ENST00000425520.1,ENST00000443774.1	1689
FRG2_+_190947967.23-ENST00000378763.1,ENST00000504750.1	5793
FRG2_+_190948145.23-ENST00000378763.1,ENST00000504750.1	3581
FRG2_-_190948065.23-ENST00000378763.1,ENST00000504750.1	2382
FRG2_-_190948162.23-ENST00000378763.1,ENST00000504750.1	2855
FRG2_-_190948402.23-ENST00000378763.1,ENST00000504750.1	2692
GFRA4_-_3643613.23-ENST00000290417.2,ENST00000319242.3	251
GFRA4_-_3643631.23-ENST00000290417.2,ENST00000319242.3	0
GFRA4_-_3643806.23-ENST00000290417.2,ENST00000319242.3	3419
GFRA4_-_3643884.23-ENST00000290417.2,ENST00000319242.3	943
GFRA4_-_3643982.23-ENST00000290417.2,ENST00000319242.3	2211
GNAL_+_11751554.23-ENST00000269162.5,ENST00000535121.1	790
GNAL_+_11751925.23-ENST00000269162.5,ENST00000535121.1	1243
GNAL_-_11751521.23-ENST00000269162.5,ENST00000535121.1	1869
GNAL_-_11751857.23-ENST00000269162.5,ENST00000535121.1	2099
GNAL_-_11751893.23-ENST00000269162.5,ENST00000535121.1	1510
GRAMD1B_+_123396780.23-ENST00000322282.7,ENST00000529750.1	1039
GRAMD1B_+_123396915.23-ENST00000322282.7,ENST00000529750.1	486
GRAMD1B_-_123396572.23-ENST00000322282.7,ENST00000529750.1	295
GRAMD1B_-_123396815.23-ENST00000322282.7,ENST00000529750.1	448
GRAMD1B_-_123396899.23-ENST00000322282.7,ENST00000529750.1	1824
GTF2H2_+_70363022.23-ENST00000274400.5,ENST00000330280.7	1580
GTF2H2_+_70363416.23-ENST00000274400.5,ENST00000330280.7	996
GTF2H2_+_70363428.23-ENST00000274400.5,ENST00000330280.7	2449
GTF2H2_+_70363440.23-ENST00000274400.5,ENST00000330280.7	5796
GTF2H2_+_70363453.23-ENST00000274400.5,ENST00000330280.7	3956
HIST1H4H_+_26285698.23-ENST00000289352.1,ENST00000377727.1	984
HIST1H4H_+_26285704.23-ENST00000289352.1,ENST00000377727.1	658
HIST1H4H_+_26285719.23-ENST00000289352.1,ENST00000377727.1	566
HIST1H4H_+_26285746.23-ENST00000289352.1,ENST00000377727.1	1110
HIST1H4H_-_26285580.23-ENST00000289352.1,ENST00000377727.1	869
HIST2H4B_+_149832653.23-ENST00000369157.2,ENST00000392932.4,ENST00000392933.1	583
HIST2H4B_+_149832656.23-ENST00000369157.2,ENST00000392932.4,ENST00000392933.1	530
HIST2H4B_+_149832683.23-ENST00000369157.2,ENST00000392932.4,ENST00000392933.1	2919
HIVEP3_+_42166184.23-ENST00000247584.5,ENST00000429157.2	675
HIVEP3_+_42166222.23-ENST00000247584.5,ENST00000429157.2	1264
HIVEP3_+_42166553.23-ENST00000247584.5,ENST00000429157.2	1276
HIVEP3_-_42166661.23-ENST00000247584.5,ENST00000429157.2	514
HIVEP3_-_42166664.23-ENST00000247584.5,ENST00000429157.2	972
IFLTD1_+_25705750.23-ENST00000282881.6,ENST00000458174.2,ENST00000539744.1	380
IFLTD1_+_25705753.23-ENST00000282881.6,ENST00000458174.2,ENST00000539744.1	896
IFLTD1_+_25706111.23-ENST00000282881.6,ENST00000458174.2,ENST00000539744.1	572
IFLTD1_-_25706145.23-ENST00000282881.6,ENST00000458174.2,ENST00000539744.1	2810
IFLTD1_-_25706184.23-ENST00000282881.6,ENST00000458174.2,ENST00000539744.1	0
IL22_-_68646857.23-ENST00000328087.4,ENST00000538666.1	141
IL22_-_68646946.23-ENST00000328087.4,ENST00000538666.1	805
IL22_-_68647125.23-ENST00000328087.4,ENST00000538666.1	1474
IL22_-_68647264.23-ENST00000328087.4,ENST00000538666.1	0
IL22_-_68647295.23-ENST00000328087.4,ENST00000538666.1	149
IL25_+_23842095.23-ENST00000329715.2,ENST00000397242.2	934
IL25_+_23842106.23-ENST00000329715.2,ENST00000397242.2	396
IL25_+_23842498.23-ENST00000329715.2,ENST00000397242.2	245
IL25_+_23842504.23-ENST00000329715.2,ENST00000397242.2	2145
IL25_+_23842507.23-ENST00000329715.2,ENST00000397242.2	1003
IL37_+_113670896.23-ENST00000263326.3,ENST00000349806.3,ENST00000352179.3,ENST00000353225.3	590
IL37_+_113670997.23-ENST00000263326.3,ENST00000349806.3,ENST00000352179.3,ENST00000353225.3	1090
IL37_-_113670614.23-ENST00000263326.3,ENST00000349806.3,ENST00000352179.3,ENST00000353225.3	326
IL37_-_113670626.23-ENST00000263326.3,ENST00000349806.3,ENST00000352179.3,ENST00000353225.3	838
IL37_-_113671046.23-ENST00000263326.3,ENST00000349806.3,ENST00000352179.3,ENST00000353225.3	3027
IQSEC3_+_175961.23-ENST00000326261.4,ENST00000538872.1	1223
IQSEC3_+_176417.23-ENST00000326261.4,ENST00000538872.1	1067
IQSEC3_+_176460.23-ENST00000326261.4,ENST00000538872.1	1499
IQSEC3_-_175971.23-ENST00000326261.4,ENST00000538872.1	1199
IQSEC3_-_176400.23-ENST00000326261.4,ENST00000538872.1	969
KCNK9_+_140715226.23-ENST00000303015.1,ENST00000520439.1	1736
KCNK9_-_140714957.23-ENST00000303015.1,ENST00000520439.1	787
KCNK9_-_140714960.23-ENST00000303015.1,ENST00000520439.1	571
KCNK9_-_140715164.23-ENST00000303015.1,ENST00000520439.1	949
KCNK9_-_140715167.23-ENST00000303015.1,ENST00000520439.1	1515
KIR2DS4_-_55344243.23-ENST00000339924.8,ENST00000391729.1	859
KIR2DS4_-_55344495.23-ENST00000339924.8,ENST00000391729.1	807
KIR2DS4_-_55344529.23-ENST00000339924.8,ENST00000391729.1	1380
KIR2DS4_-_55344542.23-ENST00000339924.8,ENST00000391729.1	1008
KIR2DS4_-_55344553.23-ENST00000339924.8,ENST00000391729.1	972
KIR3DL1_+_55236316.23-ENST00000402254.2,ENST00000538269.1,ENST00000541392.1	3872
KIR3DL1_+_55328310.23-ENST00000326542.7,ENST00000391728.4	1380
KIR3DL1_-_55236072.23-ENST00000402254.2,ENST00000538269.1,ENST00000541392.1	1985
KIR3DL1_-_55236084.23-ENST00000402254.2,ENST00000538269.1,ENST00000541392.1	2102
KIR3DL1_-_55236334.23-ENST00000402254.2,ENST00000538269.1,ENST00000541392.1	3828
KIR3DL1_-_55236470.23-ENST00000402254.2,ENST00000538269.1,ENST00000541392.1	4092
KIR3DL1_-_55328044.23-ENST00000326542.7,ENST00000391728.4	1758
KIR3DL1_-_55328047.23-ENST00000326542.7,ENST00000391728.4	2397
KIR3DL1_-_55328238.23-ENST00000326542.7,ENST00000391728.4	1264
KIR3DL1_-_55328329.23-ENST00000326542.7,ENST00000391728.4	1380
LGALS9B_+_20370650.23-ENST00000324290.5,ENST00000423676.3	1079
LGALS9B_+_20370769.23-ENST00000324290.5,ENST00000423676.3	310
LGALS9B_+_20370809.23-ENST00000324290.5,ENST00000423676.3	730
LGALS9B_-_20370542.23-ENST00000324290.5,ENST00000423676.3	1200
LGALS9B_-_20370758.23-ENST00000324290.5,ENST00000423676.3	466
LILRA6_+_54746221.23-ENST00000245621.5,ENST00000270464.5,ENST00000396365.2,ENST00000419410.2,ENST00000440558.2	2247
LILRA6_+_54746526.23-ENST00000245621.5,ENST00000270464.5,ENST00000396365.2,ENST00000419410.2,ENST00000440558.2	2125
LILRA6_+_54746607.23-ENST00000245621.5,ENST00000270464.5,ENST00000396365.2,ENST00000419410.2,ENST00000440558.2	1232
LILRA6_-_54746203.23-ENST00000245621.5,ENST00000270464.5,ENST00000396365.2,ENST00000419410.2,ENST00000440558.2	3672
LILRA6_-_54746614.23-ENST00000245621.5,ENST00000270464.5,ENST00000396365.2,ENST00000419410.2,ENST00000440558.2	430
MAGEA2_-_151921960.23-ENST00000370284.1,ENST00000393872.3,ENST00000393876.1,ENST00000543232.1	1654
MAGEA2_-_151921979.23-ENST00000370284.1,ENST00000393872.3,ENST00000393876.1,ENST00000543232.1	1510
MAGEA2_-_151921986.23-ENST00000370284.1,ENST00000393872.3,ENST00000393876.1,ENST00000543232.1	1901
MAGEA2_-_151922027.23-ENST00000370284.1,ENST00000393872.3,ENST00000393876.1,ENST00000543232.1	2449
MAGEA2_-_151922030.23-ENST00000370284.1,ENST00000393872.3,ENST00000393876.1,ENST00000543232.1	2297
MAGEA3_+_151937941.23-ENST00000370278.3,ENST00000393902.3	1748
MAGEA3_-_151937838.23-ENST00000370278.3,ENST00000393902.3	1556
MAGEA3_-_151938132.23-ENST00000370278.3,ENST00000393902.3	3624
MAGEC3_+_140968561.23-ENST00000443323.2,ENST00000536088.1	828
MAGEC3_+_140968644.23-ENST00000443323.2,ENST00000536088.1	1786
MAGEC3_+_140968690.23-ENST00000443323.2,ENST00000536088.1	864
MAGEC3_+_140968816.23-ENST00000443323.2,ENST00000536088.1	867
MAGEC3_-_140968587.23-ENST00000443323.2,ENST00000536088.1	1561
MAGED4B_-_51812061.23-ENST00000335504.5,ENST00000360134.6,ENST00000497164.1	2526
MAST4_+_65892185.23-ENST00000403625.2,ENST00000404260.3	2008
MAST4_+_65892577.23-ENST00000403625.2,ENST00000404260.3	1264
MAST4_+_65892684.23-ENST00000403625.2,ENST00000404260.3	1388
MAST4_-_65892199.23-ENST00000403625.2,ENST00000404260.3	2088
MAST4_-_65892226.23-ENST00000403625.2,ENST00000404260.3	2763
MBNL3_+_131573485.23-ENST00000370839.3,ENST00000370853.3	1380
MBNL3_+_131573659.23-ENST00000370839.3,ENST00000370853.3	1044
MBNL3_-_131573250.23-ENST00000370839.3,ENST00000370853.3	802
MBNL3_-_131573619.23-ENST00000370839.3,ENST00000370853.3	1494
MBNL3_-_131573703.23-ENST00000370839.3,ENST00000370853.3	1711
MILR1_+_62461599.23-ENST00000603557.1,ENST00000605096.1	1422
MILR1_+_62461613.23-ENST00000603557.1,ENST00000605096.1	1558
MILR1_+_62461783.23-ENST00000603557.1,ENST00000605096.1	3291
MILR1_-_62461604.23-ENST00000603557.1,ENST00000605096.1	2011
MILR1_-_62462010.23-ENST00000603557.1,ENST00000605096.1	783
MKL2_+_14165428.23-ENST00000571589.1,ENST00000574045.1	1826
MKL2_-_14165035.23-ENST00000571589.1,ENST00000574045.1	733
MKL2_-_14165038.23-ENST00000571589.1,ENST00000574045.1	2176
MKL2_-_14165059.23-ENST00000571589.1,ENST00000574045.1	2119
MKL2_-_14165285.23-ENST00000571589.1,ENST00000574045.1	1844
MUC12_+_100613248.23-ENST00000379442.3,ENST00000536621.1	1787
MUC12_+_100613300.23-ENST00000379442.3,ENST00000536621.1	1867
MUC12_-_100612877.23-ENST00000379442.3,ENST00000536621.1	678
MUC12_-_100613259.23-ENST00000379442.3,ENST00000536621.1	1021
MUC12_-_100613267.23-ENST00000379442.3,ENST00000536621.1	227
MYRFL_+_70320492.23-ENST00000299350.4,ENST00000548892.1	802
MYRFL_+_70320614.23-ENST00000299350.4,ENST00000548892.1	1191
MYRFL_-_70320416.23-ENST00000299350.4,ENST00000548892.1	995
MYRFL_-_70320469.23-ENST00000299350.4,ENST00000548892.1	1275
MYRFL_-_70320481.23-ENST00000299350.4,ENST00000548892.1	932
NAV1_+_201617284.23-ENST00000295624.6,ENST00000367296.4	1984
NAV1_+_201617314.23-ENST00000295624.6,ENST00000367296.4	1273
NAV1_+_201617540.23-ENST00000295624.6,ENST00000367296.4	1642
NAV1_+_201617611.23-ENST00000295624.6,ENST00000367296.4	1669
NAV1_+_201617745.23-ENST00000295624.6,ENST00000367296.4	616
NAV3_+_78225295.23-ENST00000228327.6,ENST00000536525.2	1624
NAV3_+_78225319.23-ENST00000228327.6,ENST00000536525.2	1407
NAV3_-_78225194.23-ENST00000228327.6,ENST00000536525.2	1750
NAV3_-_78225273.23-ENST00000228327.6,ENST00000536525.2	1473
NAV3_-_78225288.23-ENST00000228327.6,ENST00000536525.2	1263
NCALD_+_103136282.23-ENST00000311028.3,ENST00000521599.1	2010
NCALD_+_103136303.23-ENST00000311028.3,ENST00000521599.1	548
NCALD_-_103136272.23-ENST00000311028.3,ENST00000521599.1	2974
NCALD_-_103136656.23-ENST00000311028.3,ENST00000521599.1	652
NCALD_-_103136697.23-ENST00000311028.3,ENST00000521599.1	1488
NCOR2_+_125019723.23-ENST00000356219.3,ENST00000397355.1,ENST00000404621.1,ENST00000429285.2	1348
NCOR2_+_125019929.23-ENST00000356219.3,ENST00000397355.1,ENST00000404621.1,ENST00000429285.2	1136
NCOR2_+_125020105.23-ENST00000356219.3,ENST00000397355.1,ENST00000404621.1,ENST00000429285.2	1494
NCOR2_-_125019734.23-ENST00000356219.3,ENST00000397355.1,ENST00000404621.1,ENST00000429285.2	2478
NCOR2_-_125020080.23-ENST00000356219.3,ENST00000397355.1,ENST00000404621.1,ENST00000429285.2	1604
NLRP13_+_56443629.23-ENST00000342929.3,ENST00000588751.1	1527
NLRP13_+_56443642.23-ENST00000342929.3,ENST00000588751.1	2572
NLRP13_-_56443609.23-ENST00000342929.3,ENST00000588751.1	778
NLRP13_-_56443622.23-ENST00000342929.3,ENST00000588751.1	970
NLRP13_-_56443639.23-ENST00000342929.3,ENST00000588751.1	1481
NRXN2_+_64480953.23-ENST00000377551.1,ENST00000409571.1	0
NRXN2_+_64480956.23-ENST00000377551.1,ENST00000409571.1	1698
NRXN2_+_64481279.23-ENST00000377551.1,ENST00000409571.1	1767
NRXN2_+_64481378.23-ENST00000377551.1,ENST00000409571.1	559
NRXN2_-_64481358.23-ENST00000377551.1,ENST00000409571.1	1361
NSG1_+_4387929.23-NM_001040101,NM_014392	354
NSG1_+_4388188.23-NM_001040101,NM_014392	106
NSG1_+_4388227.23-NM_001040101,NM_014392	996
NSG1_+_4388291.23-NM_001040101,NM_014392	2207
NSG1_-_4387888.23-NM_001040101,NM_014392	748
NUTM2F_+_97090770.23-ENST00000253262.4,ENST00000335456.7,ENST00000341207.4	1034
NUTM2F_+_97090778.23-ENST00000253262.4,ENST00000335456.7,ENST00000341207.4	797
NUTM2F_+_97090875.23-ENST00000253262.4,ENST00000335456.7,ENST00000341207.4	2333
NUTM2F_-_97090501.23-ENST00000253262.4,ENST00000335456.7,ENST00000341207.4	0
NUTM2F_-_97090765.23-ENST00000253262.4,ENST00000335456.7,ENST00000341207.4	141
NXF2_-_101470289.23-ENST00000330252.5,ENST00000395088.2	6039
NXF2_-_101470313.23-ENST00000330252.5,ENST00000395088.2	6880
NXF2_-_101470316.23-ENST00000330252.5,ENST00000395088.2	4114
NXF2_-_101470341.23-ENST00000330252.5,ENST00000395088.2	8448
NXF2_-_101470350.23-ENST00000330252.5,ENST00000395088.2	6992
OBP2A_+_138438033.23-ENST00000371776.1,ENST00000539850.1	1847
OBP2A_+_138438069.23-ENST00000371776.1,ENST00000539850.1	2319
OBP2A_-_138438007.23-ENST00000371776.1,ENST00000539850.1	2329
OBP2A_-_138438296.23-ENST00000371776.1,ENST00000539850.1	117
OBP2A_-_138438304.23-ENST00000371776.1,ENST00000539850.1	815
OR51T1_+_4903123.23-ENST00000322049.1,ENST00000380378.1	1844
OR51T1_+_4903170.23-ENST00000322049.1,ENST00000380378.1	900
OR51T1_+_4903355.23-ENST00000322049.1,ENST00000380378.1	899
OR51T1_+_4903519.23-ENST00000322049.1,ENST00000380378.1	2012
OR51T1_-_4903569.23-ENST00000322049.1,ENST00000380378.1	1604
OR5AP2_+_56409889.23-ENST00000302981.1,ENST00000544374.1	2395
OR5AP2_-_56409501.23-ENST00000302981.1,ENST00000544374.1	1270
OR5AP2_-_56409512.23-ENST00000302981.1,ENST00000544374.1	1126
OR5AP2_-_56409702.23-ENST00000302981.1,ENST00000544374.1	997
OR5AP2_-_56409844.23-ENST00000302981.1,ENST00000544374.1	1058
OSBP2_-_31090700.23-ENST00000332585.6,ENST00000446658.2	2099
OSBP2_-_31091001.23-ENST00000332585.6,ENST00000446658.2	1336
OSBP2_-_31091106.23-ENST00000332585.6,ENST00000446658.2	1417
OSBP2_-_31091121.23-ENST00000332585.6,ENST00000446658.2	1559
OSBP2_-_31091136.23-ENST00000332585.6,ENST00000446658.2	1068
PABPC1L2B_+_72223446.23-ENST00000373521.2,ENST00000538388.1	1157
PABPC1L2B_-_72223439.23-ENST00000373521.2,ENST00000538388.1	2444
PABPC1L2B_-_72223465.23-ENST00000373521.2,ENST00000538388.1	340
PABPC1L2B_-_72223869.23-ENST00000373521.2,ENST00000538388.1	785
PALLD_+_169418209.23-ENST00000261509.6,ENST00000505667.1	1491
PALLD_+_169418220.23-ENST00000261509.6,ENST00000505667.1	2701
PALLD_+_169418255.23-ENST00000261509.6,ENST00000505667.1	1217
PALLD_-_169418225.23-ENST00000261509.6,ENST00000505667.1	1770
PALLD_-_169418249.23-ENST00000261509.6,ENST00000505667.1	1163
PDE6B_+_619459.23-ENST00000255622.6,ENST00000496514.1	2887
PDE6B_+_619552.23-ENST00000255622.6,ENST00000496514.1	1513
PDE6B_+_619693.23-ENST00000255622.6,ENST00000496514.1	1376
PDE6B_+_619797.23-ENST00000255622.6,ENST00000496514.1	1258
PDE6B_-_619430.23-ENST00000255622.6,ENST00000496514.1	1399
PEX5L_+_179754433.23-ENST00000465751.1,ENST00000467460.1,ENST00000472994.1	1427
PEX5L_+_179754565.23-ENST00000465751.1,ENST00000467460.1,ENST00000472994.1	12
PEX5L_+_179754770.23-ENST00000465751.1,ENST00000467460.1,ENST00000472994.1	1108
PEX5L_+_179754778.23-ENST00000465751.1,ENST00000467460.1,ENST00000472994.1	1614
PEX5L_-_179754495.23-ENST00000465751.1,ENST00000467460.1,ENST00000472994.1	2245
PLB1_+_28719212.23-ENST00000327757.5,ENST00000422425.2	1345
PLB1_+_28719362.23-ENST00000327757.5,ENST00000422425.2	1699
PLB1_-_28718979.23-ENST00000327757.5,ENST00000422425.2	1094
PLB1_-_28719208.23-ENST00000327757.5,ENST00000422425.2	1541
PLB1_-_28719300.23-ENST00000327757.5,ENST00000422425.2	1429
PPIP5K1_+_43876989.23-ENST00000381885.1,ENST00000396923.3	618
PPIP5K1_+_43881949.23-ENST00000334933.4,ENST00000360135.4,ENST00000360301.4,ENST00000420765.1	1985
PPIP5K1_+_43881996.23-ENST00000334933.4,ENST00000360135.4,ENST00000360301.4,ENST00000420765.1	309
PPIP5K1_+_43881999.23-ENST00000334933.4,ENST00000360135.4,ENST00000360301.4,ENST00000420765.1	1016
PPIP5K1_+_43882011.23-ENST00000334933.4,ENST00000360135.4,ENST00000360301.4,ENST00000420765.1	927
PPIP5K1_+_43882305.23-ENST00000334933.4,ENST00000360135.4,ENST00000360301.4,ENST00000420765.1	2079
PPIP5K1_-_43877076.23-ENST00000381885.1,ENST00000396923.3	1735
PPP1R1C_-_182850503.23-ENST00000409137.3,ENST00000409702.1,ENST00000452904.1	1724
PPP1R1C_-_182850544.23-ENST00000409137.3,ENST00000409702.1,ENST00000452904.1	1105
PPP1R1C_-_182850564.23-ENST00000409137.3,ENST00000409702.1,ENST00000452904.1	879
PPP1R1C_-_182850616.23-ENST00000409137.3,ENST00000409702.1,ENST00000452904.1	520
PPP1R1C_-_182850788.23-ENST00000409137.3,ENST00000409702.1,ENST00000452904.1	854
PRDM2_+_14031372.23-ENST00000235372.7,ENST00000311066.5	1602
PRDM2_+_14031589.23-ENST00000235372.7,ENST00000311066.5	1314
PRDM2_-_14031386.23-ENST00000235372.7,ENST00000311066.5	677
PRDM2_-_14031400.23-ENST00000235372.7,ENST00000311066.5	1136
PRDM2_-_14031775.23-ENST00000235372.7,ENST00000311066.5	1495
PROX2_+_75330231.23-ENST00000445876.1,ENST00000556489.2	746
PROX2_+_75330533.23-ENST00000445876.1,ENST00000556489.2	976
PROX2_-_75330424.23-ENST00000445876.1,ENST00000556489.2	977
PROX2_-_75330490.23-ENST00000445876.1,ENST00000556489.2	485
PROX2_-_75330501.23-ENST00000445876.1,ENST00000556489.2	751
PRR23C_+_138763338.23-ENST00000413199.1,ENST00000502927.2	2124
PRR23C_-_138763289.23-ENST00000413199.1,ENST00000502927.2	604
PRR23C_-_138763472.23-ENST00000413199.1,ENST00000502927.2	1404
PRR23C_-_138763626.23-ENST00000413199.1,ENST00000502927.2	2436
PRR23C_-_138763660.23-ENST00000413199.1,ENST00000502927.2	545
PTGES3L-AARSD1_+_41132447.23-ENST00000409399.1,ENST00000421990.2	898
PTGES3L_+_41132114.23-ENST00000409446.3,ENST00000453594.1	1209
PTGES3L_+_41132152.23-ENST00000409446.3,ENST00000453594.1	56
PTGES3L_+_41132460.23-ENST00000409446.3,ENST00000453594.1	1396
PTPN20A_+_46640542.23-ENST00000374218.2,ENST00000395721.2	447
PTPN20A_+_46640597.23-ENST00000374218.2,ENST00000395721.2	6327
PTPN20A_+_46640606.23-ENST00000505814.1,ENST00000511769.1	3741
PTPN20A_+_46640646.23-ENST00000505814.1,ENST00000511769.1	2859
PTPN20A_+_46640925.23-ENST00000374218.2,ENST00000395721.2	978
PTPN20A_+_46640956.23-ENST00000374218.2,ENST00000395721.2	2274
PTPN20A_-_46640217.23-ENST00000505814.1,ENST00000511769.1	3114
PTPN20A_-_46640626.23-ENST00000374218.2,ENST00000395721.2	8901
PTPN20B_-_48827138.23-ENST00000509631.1,ENST00000514491.1	3114
PTPRD_+_8733454.23-ENST00000356435.5,ENST00000540109.1	603
PTPRD_+_8733645.23-ENST00000356435.5,ENST00000540109.1	1067
PTPRD_+_8733732.23-ENST00000356435.5,ENST00000540109.1	922
PTPRD_+_8733896.23-ENST00000356435.5,ENST00000540109.1	1996
PTPRD_-_8733960.23-ENST00000356435.5,ENST00000540109.1	2134
PTPRN2_+_158380111.23-ENST00000389416.4,ENST00000389418.4,ENST00000409483.1	1199
PTPRN2_+_158380139.23-ENST00000389416.4,ENST00000389418.4,ENST00000409483.1	1465
PTPRN2_-_158380061.23-ENST00000389416.4,ENST00000389418.4,ENST00000409483.1	1646
PTPRN2_-_158380151.23-ENST00000389416.4,ENST00000389418.4,ENST00000409483.1	938
PTPRN2_-_158380293.23-ENST00000389416.4,ENST00000389418.4,ENST00000409483.1	2318
RASA4_+_102257144.23-ENST00000262940.7,ENST00000449970.2	1260
RASA4_+_102257208.23-ENST00000262940.7,ENST00000449970.2	1514
RASA4_-_102257153.23-ENST00000262940.7,ENST00000449970.2	679
RASA4_-_102257219.23-ENST00000262940.7,ENST00000449970.2	1443
RASA4_-_102257223.23-ENST00000262940.7,ENST00000449970.2	1077
RNF38_+_36400693.23-ENST00000350199.4,ENST00000357058.3	1133
RNF38_+_36401039.23-ENST00000350199.4,ENST00000357058.3	3955
RNF38_-_36400690.23-ENST00000350199.4,ENST00000357058.3	604
RNF38_-_36400702.23-ENST00000350199.4,ENST00000357058.3	426
RNF38_-_36400763.23-ENST00000350199.4,ENST00000357058.3	2605
RSPH10B2_+_6793826.23-ENST00000403107.1,ENST00000404077.1	2026
RSPH10B2_-_6793791.23-ENST00000403107.1,ENST00000404077.1	963
RSPH10B2_-_6793840.23-ENST00000403107.1,ENST00000404077.1	32
RSPH10B2_-_6793970.23-ENST00000403107.1,ENST00000404077.1	196
RSPH10B_+_6009854.23-ENST00000404406.1,ENST00000405415.1	2466
RSPH10B_+_6010082.23-ENST00000404406.1,ENST00000405415.1	1602
RSPH10B_+_6010212.23-ENST00000404406.1,ENST00000405415.1	1060
RSPH10B_-_6010085.23-ENST00000404406.1,ENST00000405415.1	1648
RSPH10B_-_6010226.23-ENST00000404406.1,ENST00000405415.1	536
RUNX1_+_36421137.23-ENST00000300305.3,ENST00000437180.1	1623
RUNX1_+_36421216.23-ENST00000300305.3,ENST00000437180.1	2004
RUNX1_+_36421296.23-ENST00000300305.3,ENST00000437180.1	1773
RUNX1_+_36421326.23-ENST00000300305.3,ENST00000437180.1	1816
RUNX1_-_36421165.23-ENST00000300305.3,ENST00000437180.1	2337
SCLY_+_238969776.23-ENST00000254663.6,ENST00000555827.1	2043
SCLY_-_238969756.23-ENST00000254663.6,ENST00000555827.1	2359
SCLY_-_238969931.23-ENST00000254663.6,ENST00000555827.1	1082
SCLY_-_238969949.23-ENST00000254663.6,ENST00000555827.1	770
SCLY_-_238969978.23-ENST00000254663.6,ENST00000555827.1	2122
SCN11A_+_38991609.23-ENST00000302328.3,ENST00000450244.1	678
SCN11A_+_38992029.23-ENST00000302328.3,ENST00000450244.1	195
SCN11A_+_38992032.23-ENST00000302328.3,ENST00000450244.1	566
SCN11A_-_38991624.23-ENST00000302328.3,ENST00000450244.1	153
SCN11A_-_38991801.23-ENST00000302328.3,ENST00000450244.1	646
SCN1A_+_166929645.23-ENST00000303395.4,ENST00000423058.2	758
SCN1A_+_166930061.23-ENST00000303395.4,ENST00000423058.2	251
SCN1A_+_166930127.23-ENST00000303395.4,ENST00000423058.2	733
SCN1A_-_166929817.23-ENST00000303395.4,ENST00000423058.2	412
SCN1A_-_166930100.23-ENST00000303395.4,ENST00000423058.2	408
SFTPA1_+_81370683.23-ENST00000372308.3,ENST00000398636.3,ENST00000428376.2	944
SFTPA1_+_81371011.23-ENST00000372308.3,ENST00000398636.3,ENST00000428376.2	1667
SFTPA1_+_81371021.23-ENST00000372308.3,ENST00000398636.3,ENST00000428376.2	1862
SFTPA1_+_81371024.23-ENST00000372308.3,ENST00000398636.3,ENST00000428376.2	1921
SFTPA1_-_81370974.23-ENST00000372308.3,ENST00000398636.3,ENST00000428376.2	1450
SGK3_+_67687519.23-ENST00000396596.1,ENST00000522398.1	3419
SGK3_-_67687499.23-ENST00000396596.1,ENST00000522398.1	2302
SGK3_-_67687510.23-ENST00000396596.1,ENST00000522398.1	2341
SGK3_-_67687513.23-ENST00000396596.1,ENST00000522398.1	1960
SGK3_-_67687752.23-ENST00000396596.1,ENST00000522398.1	439
SIPA1L1_+_71996034.23-ENST00000381232.3,ENST00000555818.1	1566
SIPA1L1_+_71996099.23-ENST00000381232.3,ENST00000555818.1	1666
SIPA1L1_+_71996107.23-ENST00000381232.3,ENST00000555818.1	2487
SIPA1L1_+_71996443.23-ENST00000381232.3,ENST00000555818.1	2335
SIPA1L1_-_71996074.23-ENST00000381232.3,ENST00000555818.1	2404
SKOR2_-_44775136.23-ENST00000400404.1,ENST00000425639.1	949
SKOR2_-_44775229.23-ENST00000400404.1,ENST00000425639.1	3131
SKOR2_-_44775505.23-ENST00000400404.1,ENST00000425639.1	2130
SKOR2_-_44775528.23-ENST00000400404.1,ENST00000425639.1	1798
SKOR2_-_44775546.23-ENST00000400404.1,ENST00000425639.1	2047
SLAIN1_+_78315570.23-ENST00000314070.5,ENST00000351546.3	25
SLAIN1_-_78315374.23-ENST00000314070.5,ENST00000351546.3	947
SLAIN1_-_78315556.23-ENST00000314070.5,ENST00000351546.3	769
SLAIN1_-_78315590.23-ENST00000314070.5,ENST00000351546.3	484
SLAIN1_-_78315844.23-ENST00000314070.5,ENST00000351546.3	191
SNX29_+_12146058.23-ENST00000306030.3,ENST00000323433.4	522
SNX29_+_12146371.23-ENST00000306030.3,ENST00000323433.4	1344
SNX29_-_12146065.23-ENST00000306030.3,ENST00000323433.4	660
SNX29_-_12146096.23-ENST00000306030.3,ENST00000323433.4	2606
SNX29_-_12146441.23-ENST00000306030.3,ENST00000323433.4	971
SOGA2_+_8717441.23-ENST00000359865.3,ENST00000400050.3	726
SOGA2_+_8717772.23-ENST00000359865.3,ENST00000400050.3	4572
SOGA2_-_8717408.23-ENST00000359865.3,ENST00000400050.3	1199
SOGA2_-_8717816.23-ENST00000359865.3,ENST00000400050.3	1694
SOGA2_-_8717836.23-ENST00000359865.3,ENST00000400050.3	1137
SOX6_+_16497571.23-ENST00000352083.6,ENST00000396356.3	733
SOX6_+_16497684.23-ENST00000352083.6,ENST00000396356.3	2213
SOX6_+_16497850.23-ENST00000352083.6,ENST00000396356.3	1208
SOX6_-_16497462.23-ENST00000352083.6,ENST00000396356.3	745
SOX6_-_16497469.23-ENST00000352083.6,ENST00000396356.3	635
SPATA13_+_24734905.23-ENST00000382095.4,ENST00000382108.3	1001
SPATA13_+_24734919.23-ENST00000382095.4,ENST00000382108.3	2698
SPATA13_+_24735216.23-ENST00000382095.4,ENST00000382108.3	3612
SPATA13_+_24735268.23-ENST00000382095.4,ENST00000382108.3	2735
SPATA13_-_24734938.23-ENST00000382095.4,ENST00000382108.3	2149
SPDYE2_+_102191690.23-ENST00000432940.1,ENST00000507918.1	2605
SPDYE2_+_102191744.23-ENST00000432940.1,ENST00000507918.1	2744
SPDYE2_-_102191702.23-ENST00000432940.1,ENST00000507918.1	3892
SPDYE2_-_102191735.23-ENST00000432940.1,ENST00000507918.1	1179
SPDYE2_-_102192077.23-ENST00000432940.1,ENST00000507918.1	1679
SULT1A3_+_30206178.23-ENST00000354723.6,ENST00000355544.5	1547
SULT1A3_+_30206186.23-ENST00000354723.6,ENST00000355544.5	1166
SULT1A3_-_30205788.23-ENST00000354723.6,ENST00000355544.5	2552
SULT1A3_-_30205792.23-ENST00000354723.6,ENST00000355544.5	705
SULT1A3_-_30205804.23-ENST00000354723.6,ENST00000355544.5	2347
SULT1C3_+_108863633.23-ENST00000329106.2,ENST00000376700.1	1466
SULT1C3_+_108863638.23-ENST00000329106.2,ENST00000376700.1	632
SULT1C3_+_108863674.23-ENST00000329106.2,ENST00000376700.1	1541
SULT1C3_-_108863653.23-ENST00000329106.2,ENST00000376700.1	1871
SULT1C3_-_108864121.23-ENST00000329106.2,ENST00000376700.1	909
SYNE1_+_152958082.23-ENST00000265368.4,ENST00000367255.5,ENST00000448038.1	1576
SYNE1_+_152958128.23-ENST00000265368.4,ENST00000367255.5,ENST00000448038.1	3364
SYNE1_+_152958466.23-ENST00000265368.4,ENST00000367255.5,ENST00000448038.1	1212
SYNE1_+_152958512.23-ENST00000265368.4,ENST00000367255.5,ENST00000448038.1	1577
SYNE1_-_152958089.23-ENST00000265368.4,ENST00000367255.5,ENST00000448038.1	2679
SYNE3_+_95942094.23-ENST00000334258.5,ENST00000557275.1	865
SYNE3_+_95942115.23-ENST00000334258.5,ENST00000557275.1	1849
SYNE3_+_95942125.23-ENST00000334258.5,ENST00000557275.1	387
SYNE3_-_95942111.23-ENST00000334258.5,ENST00000557275.1	1514
SYNE3_-_95942145.23-ENST00000334258.5,ENST00000557275.1	1628
TAL1_+_47695413.23-ENST00000294339.3,ENST00000371883.3	1128
TAL1_-_47695154.23-ENST00000294339.3,ENST00000371883.3	694
TAL1_-_47695385.23-ENST00000294339.3,ENST00000371883.3	2292
TAL1_-_47695430.23-ENST00000294339.3,ENST00000371883.3	1645
TAL1_-_47695451.23-ENST00000294339.3,ENST00000371883.3	1889
TGIF2LY_+_3447274.23-ENST00000321217.4,ENST00000559055.2	789
TGIF2LY_+_3447292.23-ENST00000321217.4,ENST00000559055.2	2031
TGIF2LY_-_3447288.23-ENST00000321217.4,ENST00000559055.2	830
TGIF2LY_-_3447304.23-ENST00000321217.4,ENST00000559055.2	1570
TMEM236_+_18041229.23-ENST00000457860.1,ENST00000480516.1	1238
TMEM236_+_18041302.23-ENST00000457860.1,ENST00000480516.1	1389
TMEM236_-_18041234.23-ENST00000457860.1,ENST00000480516.1	607
TMEM236_-_18041241.23-ENST00000457860.1,ENST00000480516.1	2329
TMEM236_-_18041275.23-ENST00000457860.1,ENST00000480516.1	719
TMSB15B_+_103217452.23-ENST00000436583.1,ENST00000540220.1,ENST00000569577.1	1255
TMSB15B_+_103217672.23-ENST00000436583.1,ENST00000540220.1,ENST00000569577.1	1317
TMSB15B_-_103217225.23-ENST00000436583.1,ENST00000540220.1,ENST00000569577.1	1097
TMSB15B_-_103217239.23-ENST00000436583.1,ENST00000540220.1,ENST00000569577.1	1062
TMSB15B_-_103217610.23-ENST00000436583.1,ENST00000540220.1,ENST00000569577.1	1661
TRAK1_+_42201647.23-ENST00000341421.3,ENST00000396175.1	1261
TRAK1_+_42201710.23-ENST00000341421.3,ENST00000396175.1	964
TRAK1_-_42201872.23-ENST00000341421.3,ENST00000396175.1	1693
TRAK1_-_42201877.23-ENST00000341421.3,ENST00000396175.1	621
TRAK1_-_42201933.23-ENST00000341421.3,ENST00000396175.1	2290
TRAPPC2_+_13752454.23-ENST00000358231.5,ENST00000359680.5,ENST00000380579.1	1337
TRAPPC2_+_13752701.23-ENST00000358231.5,ENST00000359680.5,ENST00000380579.1	1513
TRAPPC2_+_13752723.23-ENST00000358231.5,ENST00000359680.5,ENST00000380579.1	1638
TRAPPC2_+_13752743.23-ENST00000358231.5,ENST00000359680.5,ENST00000380579.1	2043
TRAPPC2_-_13752487.23-ENST00000358231.5,ENST00000359680.5,ENST00000380579.1	1223
TRIM49C_+_89764358.23-ENST00000432771.1,ENST00000448984.1	1851
TRIM49C_+_89764400.23-ENST00000432771.1,ENST00000448984.1	0
TRIM49C_-_89764362.23-ENST00000432771.1,ENST00000448984.1	2032
TRIM49C_-_89764365.23-ENST00000432771.1,ENST00000448984.1	1182
TRPM5_+_2443792.23-ENST00000155858.6,ENST00000452833.1,ENST00000528453.1,ENST00000533060.1	1151
TRPM5_+_2444142.23-ENST00000155858.6,ENST00000452833.1,ENST00000528453.1,ENST00000533060.1	252
TRPM5_+_2444226.23-ENST00000155858.6,ENST00000452833.1,ENST00000528453.1,ENST00000533060.1	446
TRPM5_+_2444237.23-ENST00000155858.6,ENST00000452833.1,ENST00000528453.1,ENST00000533060.1	1633
TRPM5_-_2444233.23-ENST00000155858.6,ENST00000452833.1,ENST00000528453.1,ENST00000533060.1	598
TTLL8_+_50492603.23-ENST00000266182.6,ENST00000440475.1	983
TTLL8_+_50493049.23-ENST00000266182.6,ENST00000440475.1	1012
TTLL8_-_50492959.23-ENST00000266182.6,ENST00000440475.1	0
TTLL8_-_50492980.23-ENST00000266182.6,ENST00000440475.1	2144
TTLL8_-_50492989.23-ENST00000266182.6,ENST00000440475.1	1549
TXNRD1_+_104609660.23-ENST00000429002.2,ENST00000525566.1	1049
TXNRD1_-_104609584.23-ENST00000429002.2,ENST00000525566.1	1261
TXNRD1_-_104609607.23-ENST00000429002.2,ENST00000525566.1	2329
TXNRD1_-_104609641.23-ENST00000429002.2,ENST00000525566.1	1590
TXNRD1_-_104609903.23-ENST00000429002.2,ENST00000525566.1	1115
WFDC11_+_44298698.23-ENST00000324384.3,ENST00000356562.2	2995
WFDC11_+_44298737.23-ENST00000324384.3,ENST00000356562.2	2957
WFDC11_+_44298749.23-ENST00000324384.3,ENST00000356562.2	2974
WFDC11_+_44298815.23-ENST00000324384.3,ENST00000356562.2	1927
WFDC11_-_44298489.23-ENST00000324384.3,ENST00000356562.2	1347
XAGE5_+_52841267.23-ENST00000351072.1,ENST00000425386.1	2523
XAGE5_-_52841245.23-ENST00000351072.1,ENST00000425386.1	313
XAGE5_-_52841257.23-ENST00000351072.1,ENST00000425386.1	273
XAGE5_-_52841284.23-ENST00000351072.1,ENST00000425386.1	1821
XAGE5_-_52841400.23-ENST00000351072.1,ENST00000425386.1	4343
ZNF285_+_44905577.23-ENST00000330997.4,ENST00000544719.2	273
ZNF285_+_44905732.23-ENST00000330997.4,ENST00000544719.2	241
ZNF285_+_44905756.23-ENST00000330997.4,ENST00000544719.2	1137
ZNF285_-_44905711.23-ENST00000330997.4,ENST00000544719.2	1775
ZNF285_-_44905726.23-ENST00000330997.4,ENST00000544719.2	2108
ZNF587_+_58361429.23-ENST00000339656.5,ENST00000423137.1	1455
ZNF587_+_58361512.23-ENST00000339656.5,ENST00000423137.1	3215
ZNF587_+_58361571.23-ENST00000339656.5,ENST00000423137.1	1054
ZNF587_+_58361676.23-ENST00000339656.5,ENST00000423137.1	931
ZNF587_-_58361252.23-ENST00000339656.5,ENST00000423137.1	2426
ZNF658_+_40791781.23-ENST00000377626.3,ENST00000602553.1	478
ZNF658_+_40791787.23-ENST00000377626.3,ENST00000602553.1	1358
ZNF658_+_40792017.23-ENST00000377626.3,ENST00000602553.1	1942
ZNF658_-_40791609.23-ENST00000377626.3,ENST00000602553.1	657
ZNF658_-_40791614.23-ENST00000377626.3,ENST00000602553.1	1117
ZNF718_+_124399.23-ENST00000510175.1,ENST00000511079.1,ENST00000513304.1,ENST00000513889.1	2248
ZNF718_+_124420.23-ENST00000510175.1,ENST00000511079.1,ENST00000513304.1,ENST00000513889.1	563
ZNF718_+_124436.23-ENST00000510175.1,ENST00000511079.1,ENST00000513304.1,ENST00000513889.1	597
ZNF718_+_124441.23-ENST00000510175.1,ENST00000511079.1,ENST00000513304.1,ENST00000513889.1	1833
ZNF718_-_124820.23-ENST00000510175.1,ENST00000511079.1,ENST00000513304.1,ENST00000513889.1	404
ZNF83_+_53141563.23-ENST00000301096.3,ENST00000536937.1,ENST00000544146.1,ENST00000545872.1	1090
ZNF83_+_53141566.23-ENST00000301096.3,ENST00000536937.1,ENST00000544146.1,ENST00000545872.1	352
ZNF83_+_53141585.23-ENST00000301096.3,ENST00000536937.1,ENST00000544146.1,ENST00000545872.1	1718
ZNF83_-_53141179.23-ENST00000301096.3,ENST00000536937.1,ENST00000544146.1,ENST00000545872.1	2547
ZNF83_-_53141571.23-ENST00000301096.3,ENST00000536937.1,ENST00000544146.1,ENST00000545872.1	1526
ZSCAN5A_+_56739414.23-ENST00000391713.1,ENST00000592355.1	886
ZSCAN5A_+_56739564.23-ENST00000391713.1,ENST00000592355.1	683
ZSCAN5A_+_56739568.23-ENST00000391713.1,ENST00000592355.1	1156
ZSCAN5A_-_56739196.23-ENST00000391713.1,ENST00000592355.1	1013
ZSCAN5A_-_56739611.23-ENST00000391713.1,ENST00000592355.1	2409
A1BG_+_58858549.23-P1	784
A1BG_+_58858964.23-P1	1091
A1BG_+_58864367.23-P2	1136
A1BG_-_58858617.23-P1	647
A1BG_-_58858630.23-P1	788
A1BG_-_58858788.23-P1	723
A1BG_-_58864354.23-P2	529
A1BG_-_58864360.23-P2	796
A1BG_-_58864822.23-P2	898
A1BG_-_58864840.23-P2	1539
A1CF_+_52645000.23-P1P2	1398
A1CF_+_52645080.23-P1P2	951
A1CF_+_52645339.23-P1P2	1663
A1CF_-_52645011.23-P1P2	2028
A1CF_-_52645373.23-P1P2	1835
A2ML1_+_8975211.23-P1P2	133
A2ML1_+_8975278.23-P1P2	1819
A2ML1_-_8975582.23-P1P2	1647
A2ML1_-_8975593.23-P1P2	283
A2ML1_-_8975664.23-P1P2	2412
A2M_+_9268141.23-P1P2	2896
A2M_+_9268487.23-P1P2	1880
A2M_+_9268495.23-P1P2	1422
A2M_-_9268273.23-P1P2	2546
A2M_-_9268387.23-P1P2	1566
A3GALT2_+_33786649.23-ENST00000442999.3	1115
A3GALT2_+_33786659.23-ENST00000442999.3	338
A3GALT2_+_33786675.23-ENST00000442999.3	364
A3GALT2_+_33786682.23-ENST00000442999.3	49
A3GALT2_-_33786280.23-ENST00000442999.3	254
A4GALT_+_43116425.23-P1P2	1455
A4GALT_+_43116792.23-P1P2	1798
A4GALT_-_43116431.23-P1P2	1813
A4GALT_-_43116434.23-P1P2	1747
A4GALT_-_43116819.23-P1P2	812
A4GNT_+_137850968.23-P1P2	245
A4GNT_+_137851024.23-P1P2	1126
A4GNT_+_137851178.23-P1P2	307
A4GNT_-_137851117.23-P1P2	1132
A4GNT_-_137851121.23-P1P2	529
AAAS_+_53714983.23-P1P2	827
AAAS_+_53715355.23-P1P2	1339
AAAS_-_53715371.23-P1P2	2271
AAAS_-_53715389.23-P1P2	2029
AAAS_-_53715438.23-P1P2	1394
AACS_+_125549983.23-P1P2	1401
AACS_+_125549999.23-P1P2	1323
AACS_+_125550002.23-P1P2	1059
AACS_+_125550035.23-P1P2	1436
AACS_-_125550169.23-P1P2	1186
AADACL2_+_151451732.23-P1P2	824
AADACL2_+_151451926.23-P1P2	762
AADACL2_+_151452121.23-P1P2	1030
AADACL2_-_151451828.23-P1P2	751
AADACL2_-_151451961.23-P1P2	107
AADACL3_+_12776115.23-P1P2	1966
AADACL3_+_12776133.23-P1P2	1182
AADACL3_+_12776213.23-P1P2	856
AADACL3_+_12776313.23-P1P2	439
AADACL3_+_12776495.23-P1P2	2196
AADACL4_+_12704573.23-P1P2	2147
AADACL4_+_12704601.23-P1P2	1121
AADACL4_+_12704653.23-P1P2	2375
AADACL4_+_12704714.23-P1P2	259
AADACL4_-_12704768.23-P1P2	1285
AADAC_+_151532013.23-P1P2	896
AADAC_+_151532371.23-P1P2	1472
AADAC_-_151531905.23-P1P2	1723
AADAC_-_151531939.23-P1P2	1233
AADAC_-_151531954.23-P1P2	1520
AADAT_+_171010904.23-P1P2	1864
AADAT_+_171010929.23-P1P2	1369
AADAT_+_171011392.23-P1P2	1236
AADAT_-_171011321.23-P1P2	1293
AADAT_-_171011368.23-P1P2	2362
AAED1_+_99417117.23-P1P2	947
AAED1_+_99417233.23-P1P2	74
AAED1_+_99417525.23-P1P2	1131
AAED1_+_99417589.23-P1P2	1347
AAED1_-_99417574.23-P1P2	1829
AAGAB_+_67546965.23-P1P2	41
AAGAB_-_67546714.23-P1P2	805
AAGAB_-_67546928.23-P1P2	305
AAGAB_-_67546952.23-P1P2	2665
AAGAB_-_67546997.23-P1P2	392
AAK1_+_69870290.23-P1P2	2412
AAK1_+_69870701.23-P1P2	2161
AAK1_-_69870541.23-P1P2	1154
AAK1_-_69870791.23-P1P2	2655
AAK1_-_69870794.23-P1P2	1222
AAMDC_+_77532426.23-P1P2	1089
AAMDC_-_77532187.23-P1P2	1752
AAMDC_-_77532222.23-P1P2	124
AAMDC_-_77532236.23-P1P2	967
AAMDC_-_77532634.23-P1P2	592
AAMP_+_219134841.23-P1P2	2077
AAMP_+_219134851.23-P1P2	1899
AAMP_-_219134415.23-P1P2	877
AAMP_-_219134424.23-P1P2	1727
AAMP_-_219134469.23-P1P2	1167
AANAT_+_74463718.23-P1P2	876
AANAT_+_74463735.23-P1P2	2220
AANAT_+_74464088.23-P1P2	818
AANAT_-_74464175.23-P1P2	1069
AANAT_-_74464185.23-P1P2	754
AAR2_+_34824386.23-P1P2	740
AAR2_+_34824488.23-P1P2	228
AAR2_+_34824681.23-P1P2	979
AAR2_-_34824417.23-P1P2	791
AAR2_-_34824425.23-P1P2	932
AARD_+_117950477.23-P1P2	2811
AARD_+_117950489.23-P1P2	412
AARD_+_117950882.23-P1P2	3086
AARD_+_117950890.23-P1P2	246
AARD_-_117950494.23-P1P2	1080
AARS2_+_44280650.23-P1P2	1332
AARS2_+_44281006.23-P1P2	1504
AARS2_+_44281027.23-P1P2	951
AARS2_+_44281044.23-P1P2	1149
AARS2_+_44281056.23-P1P2	1051
AARSD1_+_41116203.23-P1	3622
AARSD1_+_41116412.23-P1	1095
AARSD1_+_41116417.23-P1	1481
AARSD1_+_41132061.23-P2	4730
AARSD1_+_41132078.23-P2	718
AARSD1_-_41116243.23-P1	1586
AARSD1_-_41116425.23-P1	1414
AARSD1_-_41131712.23-P2	3329
AARSD1_-_41132037.23-P2	1314
AARSD1_-_41132088.23-P2	7282
AARS_+_70323318.23-P1P2	1176
AARS_+_70323322.23-P1P2	951
AARS_+_70323353.23-P1P2	1072
AARS_+_70323362.23-P1P2	3007
AARS_-_70323332.23-P1P2	1131
AASDHPPT_+_105948405.23-P1P2	464
AASDHPPT_+_105948450.23-P1P2	2000
AASDHPPT_+_105948813.23-P1P2	1692
AASDHPPT_-_105948374.23-P1P2	1543
AASDHPPT_-_105948417.23-P1P2	1814
AASDH_+_57253570.23-P1P2	3349
AASDH_-_57253280.23-P1P2	374
AASDH_-_57253356.23-P1P2	1545
AASDH_-_57253362.23-P1P2	2425
AASDH_-_57253588.23-P1P2	1246
AASS_+_121784000.23-P1P2	872
AASS_+_121784219.23-P1P2	2035
AASS_+_121784247.23-P1P2	923
AASS_-_121784277.23-P1P2	2031
AASS_-_121784328.23-P1P2	714
AATF_-_35306286.23-P1P2	1293
AATF_-_35306312.23-P1P2	1412
AATF_-_35306333.23-P1P2	3382
AATF_-_35306340.23-P1P2	2050
AATF_-_35306346.23-P1P2	1569
AATK_+_79139571.23-ENST00000326724.4	1097
AATK_+_79139589.23-ENST00000326724.4	2053
AATK_+_79139592.23-ENST00000326724.4	2156
AATK_-_79139586.23-ENST00000326724.4	685
AATK_-_79139956.23-ENST00000326724.4	2318
ABAT_+_8768492.23-P1	2988
ABAT_+_8768682.23-P1	877
ABAT_+_8807445.23-P2	2138
ABAT_+_8807450.23-P2	2020
ABAT_+_8807464.23-P2	3100
ABAT_+_8807492.23-P2	400
ABAT_+_8807696.23-P2	1531
ABAT_-_8768504.23-P1	2374
ABAT_-_8768523.23-P1	1853
ABAT_-_8768533.23-P1	2130
ABCA10_+_67224811.23-P1P2	1511
ABCA10_+_67224929.23-P1P2	628
ABCA10_-_67224447.23-P1P2	2658
ABCA10_-_67224767.23-P1P2	2828
ABCA10_-_67224823.23-P1P2	819
ABCA12_+_216002996.23-P1P2	1251
ABCA12_+_216003308.23-P1P2	1610
ABCA12_+_216003314.23-P1P2	1687
ABCA12_+_216003340.23-P1P2	1678
ABCA12_-_216002923.23-P1P2	359
ABCA13_+_48211090.23-P1P2	1389
ABCA13_+_48211097.23-P1P2	1104
ABCA13_+_48211145.23-P1P2	1150
ABCA13_+_48211160.23-P1P2	1940
ABCA13_-_48211093.23-P1P2	1255
ABCA1_-_107689997.23-P1P2	668
ABCA1_-_107690031.23-P1P2	2180
ABCA1_-_107690385.23-P1P2	1176
ABCA1_-_107690389.23-P1P2	1412
ABCA1_-_107690394.23-P1P2	1151
ABCA2_+_139922190.23-P1P2	870
ABCA2_+_139922201.23-P1P2	526
ABCA2_+_139922272.23-P1P2	1567
ABCA2_+_139922669.23-P1P2	1687
ABCA2_-_139922596.23-P1P2	1458
ABCA3_+_2390336.23-P1P2	1238
ABCA3_+_2390611.23-P1P2	1682
ABCA3_-_2390323.23-P1P2	1123
ABCA3_-_2390333.23-P1P2	835
ABCA3_-_2390704.23-P1P2	796
ABCA4_+_94586668.23-P1P2	430
ABCA4_-_94586219.23-P1P2	915
ABCA4_-_94586232.23-P1P2	2161
ABCA4_-_94586250.23-P1P2	1238
ABCA4_-_94586658.23-P1P2	1870
ABCA5_-_67322851.23-P1P2	1203
ABCA5_-_67322872.23-P1P2	2140
ABCA5_-_67322891.23-P1P2	1568
ABCA5_-_67323220.23-P1P2	1510
ABCA5_-_67323280.23-P1P2	1401
ABCA6_+_67137842.23-P1P2	2037
ABCA6_+_67138008.23-P1P2	1287
ABCA6_+_67138026.23-P1P2	2904
ABCA6_+_67138050.23-P1P2	1756
ABCA6_-_67137854.23-P1P2	2000
ABCA7_+_1040413.23-P1	1724
ABCA7_+_1040513.23-P1	2342
ABCA7_+_1040577.23-P1	2337
ABCA7_+_1041292.23-P2	1472
ABCA7_+_1041297.23-P2	2406
ABCA7_+_1041311.23-P2	1348
ABCA7_-_1040133.23-P1	1230
ABCA7_-_1040209.23-P1	989
ABCA7_-_1041459.23-P2	2186
ABCA7_-_1041717.23-P2	1996
ABCA8_+_66950959.23-P1P2	3117
ABCA8_+_66951401.23-P1P2	494
ABCA8_-_66951372.23-P1P2	1467
ABCA8_-_66951525.23-P1P2	2157
ABCA8_-_66951528.23-P1P2	1570
ABCA9_+_67057085.23-P1P2	2017
ABCA9_-_67056649.23-P1P2	1450
ABCA9_-_67057012.23-P1P2	1729
ABCA9_-_67057053.23-P1P2	1739
ABCA9_-_67057069.23-P1P2	1646
ABCB10_+_229694285.23-P1P2	1105
ABCB10_+_229694413.23-P1P2	1287
ABCB10_-_229694297.23-P1P2	1375
ABCB10_-_229694457.23-P1P2	1168
ABCB10_-_229694467.23-P1P2	1546
ABCB11_+_169887409.23-P1P2	2067
ABCB11_+_169887811.23-P1P2	2376
ABCB11_-_169887416.23-P1P2	1576
ABCB11_-_169887784.23-P1P2	2560
ABCB11_-_169887796.23-P1P2	1560
ABCB1_-_87342256.23-ENST00000265724.3	1476
ABCB1_-_87342302.23-ENST00000265724.3	1468
ABCB1_-_87342654.23-ENST00000265724.3	2531
ABCB1_-_87342657.23-ENST00000265724.3	1943
ABCB1_-_87342674.23-ENST00000265724.3	1800
ABCB4_+_87104933.23-P1P2	2041
ABCB4_+_87104939.23-P1P2	1680
ABCB4_+_87105008.23-P1P2	1191
ABCB4_-_87104608.23-P1P2	775
ABCB4_-_87104975.23-P1P2	1370
ABCB5_+_20687051.23-P1P2	364
ABCB5_+_20687218.23-P1P2	299
ABCB5_+_20687242.23-P1P2	2693
ABCB5_+_20687409.23-P1P2	0
ABCB5_-_20687396.23-P1P2	2508
ABCB6_+_220083500.23-P1P2	1953
ABCB6_-_220083181.23-P1P2	1634
ABCB6_-_220083194.23-P1P2	881
ABCB6_-_220083468.23-P1P2	1355
ABCB6_-_220083604.23-P1P2	2015
ABCB7_+_74375885.23-P1P2	954
ABCB7_+_74376070.23-P1P2	1093
ABCB7_-_74375964.23-P1P2	629
ABCB7_-_74376019.23-P1P2	2370
ABCB7_-_74376044.23-P1P2	960
ABCB8_+_150725965.23-P1P2	1967
ABCB8_-_150725551.23-P1P2	500
ABCB8_-_150725580.23-P1P2	3382
ABCB8_-_150725928.23-P1P2	1689
ABCB8_-_150725975.23-P1P2	2804
ABCB9_+_123450546.23-P1	957
ABCB9_+_123450566.23-P1	1349
ABCB9_+_123450826.23-P1	2815
ABCB9_+_123450970.23-P1	1700
ABCB9_+_123465727.23-P2	625
ABCB9_-_123450999.23-P1	1604
ABCB9_-_123465422.23-P2	1907
ABCB9_-_123465699.23-P2	3242
ABCB9_-_123465738.23-P2	1579
ABCB9_-_123465787.23-P2	1721
ABCC10_+_43395315.23-P1P2	474
ABCC10_-_43395330.23-P1P2	249
ABCC10_-_43395343.23-P1P2	667
ABCC10_-_43395891.23-P1P2	258
ABCC10_-_43395984.23-P1P2	936
ABCC11_+_48278130.23-P1	273
ABCC11_+_48281001.23-P2	2962
ABCC11_+_48281042.23-P2	1513
ABCC11_+_48281345.23-P2	230
ABCC11_+_48281428.23-P2	1288
ABCC11_-_48277852.23-P1	1360
ABCC11_-_48278103.23-P1	442
ABCC11_-_48278122.23-P1	2051
ABCC11_-_48278125.23-P1	367
ABCC11_-_48280980.23-P2	2364
ABCC12_+_48180636.23-ENST00000311303.3	2225
ABCC12_-_48180314.23-ENST00000311303.3	1481
ABCC12_-_48180643.23-ENST00000311303.3	1088
ABCC12_-_48180648.23-ENST00000311303.3	893
ABCC12_-_48180679.23-ENST00000311303.3	1485
ABCC1_+_16043482.23-P1P2	1053
ABCC1_+_16043921.23-P1P2	1607
ABCC1_-_16043871.23-P1P2	1250
ABCC1_-_16043934.23-P1P2	1683
ABCC1_-_16044002.23-P1P2	1858
ABCC2_+_101542515.23-P1P2	448
ABCC2_+_101542910.23-P1P2	340
ABCC2_+_101542914.23-P1P2	522
ABCC2_+_101542981.23-P1P2	397
ABCC2_-_101542808.23-P1P2	232
ABCC3_+_48712248.23-P1P2	1488
ABCC3_+_48712270.23-P1P2	1403
ABCC3_+_48712450.23-P1P2	1411
ABCC3_+_48712559.23-P1P2	1723
ABCC3_+_48712662.23-P1P2	1261
ABCC4_+_95953430.23-P1P2	1719
ABCC4_+_95953641.23-P1P2	1820
ABCC4_+_95953668.23-P1P2	1624
ABCC4_-_95953614.23-P1P2	1891
ABCC4_-_95953652.23-P1P2	736
ABCC5_+_183735648.23-P1P2	1163
ABCC5_+_183735692.23-P1P2	1273
ABCC5_-_183735259.23-P1P2	851
ABCC5_-_183735312.23-P1P2	2850
ABCC5_-_183735467.23-P1P2	1040
ABCC6_+_16316916.23-ENST00000205557.7	1
ABCC6_+_16317287.23-ENST00000205557.7	472
ABCC6_+_16317296.23-ENST00000205557.7	2146
ABCC6_-_16317235.23-ENST00000205557.7	1157
ABCC6_-_16317247.23-ENST00000205557.7	2221
ABCC8_+_17497953.23-P1P2	2629
ABCC8_+_17498387.23-P1P2	1227
ABCC8_-_17497979.23-P1P2	1464
ABCC8_-_17497997.23-P1P2	856
ABCC8_-_17498220.23-P1P2	1049
ABCC9_+_22093672.23-P1P2	1704
ABCC9_+_22093678.23-P1P2	1404
ABCC9_+_22093937.23-P1P2	550
ABCC9_+_22093941.23-P1P2	903
ABCC9_+_22094309.23-P1P2	2189
ABCD1_+_152990414.23-P1P2	1777
ABCD1_+_152990711.23-P1P2	1791
ABCD1_-_152990338.23-P1P2	604
ABCD1_-_152990379.23-P1P2	775
ABCD1_-_152990703.23-P1P2	2207
ABCD2_+_40013099.23-P1P2	1278
ABCD2_+_40013514.23-P1P2	1966
ABCD2_+_40013594.23-P1P2	2951
ABCD2_-_40013191.23-P1P2	546
ABCD2_-_40013610.23-P1P2	1908
ABCD3_+_94884002.23-P1P2	1407
ABCD3_+_94884009.23-P1P2	1383
ABCD3_+_94884032.23-P1P2	1780
ABCD3_+_94884473.23-P1P2	1033
ABCD3_-_94883974.23-P1P2	915
ABCD4_+_74769611.23-P1P2	2003
ABCD4_+_74769649.23-P1P2	1995
ABCD4_-_74769631.23-P1P2	1934
ABCD4_-_74769682.23-P1P2	2202
ABCD4_-_74769729.23-P1P2	1785
ABCE1_+_146019317.23-P1P2	4691
ABCE1_+_146019463.23-P1P2	2058
ABCE1_+_146019842.23-P1P2	963
ABCE1_-_146019502.23-P1P2	2259
ABCE1_-_146019516.23-P1P2	555
ABCF1_+_30539238.23-P1	2364
ABCF1_+_30539469.23-P1	2424
ABCF1_+_30539647.23-P1	1226
ABCF1_+_30546312.23-P2	849
ABCF1_+_30546315.23-P2	1178
ABCF1_-_30539232.23-P1	1671
ABCF1_-_30539602.23-P1	1785
ABCF1_-_30546344.23-P2	2131
ABCF1_-_30546354.23-P2	2654
ABCF1_-_30546366.23-P2	2309
ABCF2_+_150923872.23-P1P2	1353
ABCF2_+_150923902.23-P1P2	515
ABCF2_+_150924236.23-P1P2	572
ABCF2_+_150924287.23-P1P2	1114
ABCF2_-_150923882.23-P1P2	1228
ABCF3_-_183903980.23-P1P2	1983
ABCF3_-_183903991.23-P1P2	1920
ABCF3_-_183904021.23-P1P2	482
ABCF3_-_183904356.23-P1P2	782
ABCF3_-_183904380.23-P1P2	1083
ABCG1_+_43639544.23-P1P2	1360
ABCG1_+_43639681.23-P1P2	134
ABCG1_-_43639282.23-P1P2	3015
ABCG1_-_43639541.23-P1P2	1389
ABCG1_-_43639626.23-P1P2	2943
ABCG2_+_89079974.23-P1P2	928
ABCG2_+_89080025.23-P1P2	2096
ABCG2_+_89080044.23-P1P2	195
ABCG2_-_89079989.23-P1P2	2559
ABCG2_-_89080000.23-P1P2	65
ABCG4_+_119019794.23-P1P2	1811
ABCG4_+_119019855.23-P1P2	681
ABCG4_-_119019784.23-P1P2	2498
ABCG4_-_119019798.23-P1P2	0
ABCG4_-_119019811.23-P1P2	150
ABCG5_+_44065447.23-P1P2	1170
ABCG5_+_44065865.23-P1P2	434
ABCG5_-_44065428.23-P1P2	1333
ABCG5_-_44065433.23-P1P2	746
ABCG5_-_44065840.23-P1P2	87
ABCG8_+_44066166.23-P1P2	1271
ABCG8_+_44066180.23-P1P2	382
ABCG8_+_44066323.23-P1P2	503
ABCG8_+_44066333.23-P1P2	958
ABCG8_-_44066172.23-P1P2	1851
ABHD10_+_111697851.23-P1P2	1853
ABHD10_+_111698093.23-P1P2	1819
ABHD10_+_111698316.23-P1P2	1523
ABHD10_-_111697877.23-P1P2	1170
ABHD10_-_111697914.23-P1P2	1416
ABHD11_+_73152656.23-P1P2	1949
ABHD11_+_73152963.23-P1P2	1518
ABHD11_-_73152688.23-P1P2	1316
ABHD11_-_73153094.23-P1P2	964
ABHD11_-_73153135.23-P1P2	1255
ABHD12B_+_51339177.23-P1P2	2235
ABHD12B_-_51338832.23-P1P2	247
ABHD12B_-_51338864.23-P1P2	937
ABHD12B_-_51338885.23-P1P2	4093
ABHD12B_-_51339227.23-P1P2	298
ABHD12_+_25371393.23-P1P2	1343
ABHD12_+_25371436.23-P1P2	1615
ABHD12_-_25371053.23-P1P2	756
ABHD12_-_25371057.23-P1P2	1399
ABHD12_-_25371489.23-P1P2	876
ABHD13_+_108870795.23-P1P2	1579
ABHD13_+_108870811.23-P1P2	1011
ABHD13_+_108871228.23-P1P2	1901
ABHD13_-_108870880.23-P1P2	1606
ABHD13_-_108871256.23-P1P2	1034
ABHD14A_+_52009149.23-P1P2	2017
ABHD14A_+_52009194.23-P1P2	840
ABHD14A_+_52009255.23-P1P2	1626
ABHD14A_-_52009122.23-P1P2	1166
ABHD14A_-_52009160.23-P1P2	968
ABHD14B_+_52007815.23-P1	2724
ABHD14B_+_52016945.23-P2	1791
ABHD14B_+_52017325.23-P2	2668
ABHD14B_+_52017350.23-P2	2282
ABHD14B_-_52007985.23-P1	3086
ABHD14B_-_52007995.23-P1	3312
ABHD14B_-_52008027.23-P1	3452
ABHD14B_-_52008040.23-P1	2905
ABHD14B_-_52016965.23-P2	2069
ABHD14B_-_52017383.23-P2	1443
ABHD15_-_27893577.23-P1P2	3215
ABHD15_-_27893641.23-P1P2	354
ABHD15_-_27893654.23-P1P2	899
ABHD15_-_27893980.23-P1P2	1567
ABHD15_-_27894008.23-P1P2	2838
ABHD16A_+_31671120.23-P1P2	3240
ABHD16A_+_31671138.23-P1P2	518
ABHD16A_-_31670671.23-P1P2	3238
ABHD16A_-_31670679.23-P1P2	457
ABHD16A_-_31670764.23-P1P2	3315
ABHD16B_+_62492825.23-P1P2	793
ABHD16B_+_62492837.23-P1P2	876
ABHD16B_+_62492887.23-P1P2	99
ABHD16B_+_62493236.23-P1P2	1309
ABHD16B_-_62492870.23-P1P2	1625
ABHD17A_+_1885470.23-P1P2	725
ABHD17A_-_1885045.23-P1P2	2755
ABHD17A_-_1885076.23-P1P2	1630
ABHD17A_-_1885099.23-P1P2	1726
ABHD17A_-_1885483.23-P1P2	805
ABHD17B_+_74525655.23-P1P2	730
ABHD17B_+_74525862.23-P1P2	2264
ABHD17B_+_74526089.23-P1P2	490
ABHD17B_-_74525690.23-P1P2	1173
ABHD17B_-_74525704.23-P1P2	2249
ABHD17C_+_80987662.23-P1P2	383
ABHD17C_+_80987703.23-P1P2	491
ABHD17C_+_80987878.23-P1P2	348
ABHD17C_+_80987887.23-P1P2	885
ABHD17C_+_80988086.23-P1P2	1
ABHD1_+_27347075.23-P1P2	1541
ABHD1_+_27347086.23-P1P2	1387
ABHD1_+_27347095.23-P1P2	979
ABHD1_+_27347132.23-P1P2	1712
ABHD1_-_27346733.23-P1P2	1975
ABHD2_+_89631693.23-P1P2	1707
ABHD2_+_89632075.23-P1P2	1321
ABHD2_-_89631738.23-P1P2	1801
ABHD2_-_89631760.23-P1P2	839
ABHD2_-_89632154.23-P1P2	1212
ABHD3_+_19284354.23-P1P2	350
ABHD3_+_19284534.23-P1P2	946
ABHD3_+_19284717.23-P1P2	1091
ABHD3_+_19284728.23-P1P2	646
ABHD3_-_19284770.23-P1P2	2415
ABHD4_+_23067515.23-P1P2	1502
ABHD4_+_23067613.23-P1P2	1462
ABHD4_-_23067199.23-P1P2	1709
ABHD4_-_23067625.23-P1P2	1121
ABHD4_-_23067680.23-P1P2	1664
ABHD5_+_43732395.23-P1P2	1000
ABHD5_+_43732521.23-P1P2	449
ABHD5_+_43732806.23-P1P2	1115
ABHD5_-_43732422.23-P1P2	1263
ABHD5_-_43732464.23-P1P2	1170
ABHD6_+_58223718.23-P1P2	1355
ABHD6_+_58223966.23-P1P2	809
ABHD6_-_58223553.23-P1P2	916
ABHD6_-_58223594.23-P1P2	1312
ABHD6_-_58223914.23-P1P2	2009
ABHD8_+_17413753.23-P1P2	300
ABHD8_-_17413788.23-P1P2	1502
ABHD8_-_17414169.23-P1P2	1479
ABHD8_-_17414173.23-P1P2	838
ABHD8_-_17414201.23-P1P2	818
ABI1_+_27149446.23-P1P2	2273
ABI1_+_27149474.23-P1P2	1961
ABI1_+_27149800.23-P1P2	1943
ABI1_-_27149837.23-P1P2	1490
ABI1_-_27149855.23-P1P2	1271
ABI2_+_204193030.23-P1P2	1882
ABI2_+_204193079.23-P1P2	1509
ABI2_+_204193458.23-P1P2	2163
ABI2_-_204193058.23-P1P2	852
ABI2_-_204193288.23-P1P2	897
ABI3BP_+_100712238.23-P1P2	660
ABI3BP_+_100712307.23-P1P2	884
ABI3BP_-_100712220.23-P1P2	359
ABI3BP_-_100712267.23-P1P2	609
ABI3BP_-_100712320.23-P1P2	2784
ABI3_+_47287798.23-P1P2	1481
ABI3_+_47288122.23-P1P2	1790
ABI3_+_47288159.23-P1P2	857
ABI3_+_47288524.23-P1P2	1536
ABI3_-_47288028.23-P1P2	520
ABL1_+_133589617.23-ENST00000372348.2	1265
ABL1_+_133589629.23-ENST00000372348.2	1286
ABL1_+_133589636.23-ENST00000372348.2	1691
ABL1_-_133589228.23-ENST00000372348.2	1212
ABL1_-_133589268.23-ENST00000372348.2	1114
ABL2_+_179112168.23-P1	1211
ABL2_+_179112186.23-P1	455
ABL2_+_179198340.23-P2	2160
ABL2_+_179198398.23-P2	1581
ABL2_+_179198565.23-P2	1044
ABL2_+_179198740.23-P2	1559
ABL2_-_179112151.23-P1	580
ABL2_-_179112154.23-P1	115
ABL2_-_179112158.23-P1	924
ABL2_-_179198834.23-P2	1302
ABLIM1_+_116417743.23-ENST00000277895.5	2956
ABLIM1_+_116417829.23-ENST00000277895.5	750
ABLIM1_+_116418018.23-ENST00000277895.5	1385
ABLIM1_-_116417795.23-ENST00000277895.5	1201
ABLIM1_-_116417810.23-ENST00000277895.5	1382
ABLIM2_+_8160016.23-P1P2	2011
ABLIM2_+_8160141.23-P1P2	1057
ABLIM2_+_8160204.23-P1P2	954
ABLIM2_+_8160523.23-P1P2	791
ABLIM2_-_8160138.23-P1P2	1260
ABLIM3_+_148521102.23-P1P2	773
ABLIM3_+_148521451.23-P1P2	945
ABLIM3_-_148521229.23-P1P2	1313
ABLIM3_-_148521482.23-P1P2	2945
ABLIM3_-_148521503.23-P1P2	1065
ABO_+_136150190.23-P1	1182
ABO_+_136150601.23-P1	2155
ABO_-_136130692.23-P2	2591
ABO_-_136130921.23-P2	1359
ABO_-_136130955.23-P2	447
ABO_-_136130959.23-P2	475
ABO_-_136130966.23-P2	810
ABO_-_136150219.23-P1	1252
ABO_-_136150600.23-P1	3038
ABO_-_136150606.23-P1	2067
ABRACL_+_139349876.23-P1P2	1889
ABRACL_+_139349879.23-P1P2	843
ABRACL_+_139349931.23-P1P2	2046
ABRACL_+_139350209.23-P1P2	1398
ABRACL_-_139350119.23-P1P2	496
ABRA_+_107782019.23-P1P2	1606
ABRA_+_107782392.23-P1P2	995
ABRA_+_107782399.23-P1P2	2173
ABRA_+_107782422.23-P1P2	1772
ABRA_-_107782350.23-P1P2	1298
ABR_+_1082842.23-P1P2	1854
ABR_+_1082862.23-P1P2	316
ABR_+_1083266.23-P1P2	861
ABR_-_1083256.23-P1P2	877
ABR_-_1083263.23-P1P2	1600
ABT1_+_26597184.23-P1P2	1312
ABT1_+_26597412.23-P1P2	1522
ABT1_-_26597263.23-P1P2	1907
ABT1_-_26597427.23-P1P2	1152
ABT1_-_26597617.23-P1P2	811
ABTB1_+_127391808.23-P1P2	1819
ABTB1_+_127391828.23-P1P2	1056
ABTB1_+_127391831.23-P1P2	1699
ABTB1_+_127392221.23-P1P2	2334
ABTB1_-_127392198.23-P1P2	826
ABTB2_-_34379074.23-P1P2	1255
ABTB2_-_34379146.23-P1P2	1768
ABTB2_-_34379310.23-P1P2	1610
ABTB2_-_34379465.23-P1P2	1834
ABTB2_-_34379521.23-P1P2	1157
ACAA1_+_38178488.23-P1P2	1458
ACAA1_+_38178517.23-P1P2	863
ACAA1_+_38178570.23-P1P2	1249
ACAA1_-_38178168.23-P1P2	1286
ACAA1_-_38178575.23-P1P2	1626
ACAA2_+_47339850.23-P1P2	2166
ACAA2_-_47339449.23-P1P2	1249
ACAA2_-_47339855.23-P1P2	1349
ACAA2_-_47339858.23-P1P2	1401
ACAA2_-_47339876.23-P1P2	1850
ACACA_+_35715534.23-P1P2	1091
ACACA_+_35715655.23-P1P2	777
ACACA_-_35715847.23-P1P2	1524
ACACA_-_35715992.23-P1P2	3279
ACACA_-_35716002.23-P1P2	923
ACACB_+_109569160.23-P1	860
ACACB_+_109569170.23-P1	3081
ACACB_+_109592574.23-P2	2013
ACACB_+_109592655.23-P2	1990
ACACB_+_109592908.23-P2	581
ACACB_-_109569178.23-P1	825
ACACB_-_109569231.23-P1	1133
ACACB_-_109569639.23-P1	1253
ACACB_-_109592496.23-P2	1768
ACACB_-_109592519.23-P2	2349
ACAD10_+_112124115.23-P1P2	1067
ACAD10_-_112123894.23-P1P2	1280
ACAD10_-_112123907.23-P1P2	1083
ACAD10_-_112123925.23-P1P2	2229
ACAD10_-_112124210.23-P1P2	1292
ACAD11_+_132378312.23-P1P2	1984
ACAD11_+_132379379.23-P1P2	1601
ACAD11_-_132378623.23-P1P2	626
ACAD11_-_132378633.23-P1P2	2222
ACAD11_-_132379444.23-P1P2	670
ACAD8_+_134123511.23-P1P2	1935
ACAD8_-_134123448.23-P1P2	1802
ACAD8_-_134123455.23-P1P2	2030
ACAD8_-_134123502.23-P1P2	2652
ACAD8_-_134123507.23-P1P2	1431
ACAD9_+_128598604.23-P1P2	1483
ACAD9_-_128598499.23-P1P2	771
ACAD9_-_128598508.23-P1P2	1731
ACAD9_-_128598528.23-P1P2	1331
ACAD9_-_128598541.23-P1P2	1390
ACADL_+_211089722.23-P1P2	591
ACADL_-_211089695.23-P1P2	1582
ACADL_-_211090030.23-P1P2	1295
ACADL_-_211090048.23-P1P2	1214
ACADL_-_211090095.23-P1P2	1687
ACADM_+_76190107.23-P1P2	2237
ACADM_+_76190432.23-P1P2	1517
ACADM_+_76190695.23-P1P2	1125
ACADM_-_76190475.23-P1P2	1046
ACADM_-_76190633.23-P1P2	2110
ACADSB_+_124768874.23-P1P2	2277
ACADSB_+_124768891.23-P1P2	621
ACADSB_+_124768941.23-P1P2	646
ACADSB_+_124768944.23-P1P2	1378
ACADSB_-_124768552.23-P1P2	2190
ACADS_+_121163685.23-P1P2	4138
ACADS_+_121164090.23-P1P2	1131
ACADS_-_121163653.23-P1P2	2488
ACADS_-_121163657.23-P1P2	2474
ACADS_-_121163671.23-P1P2	3372
ACADVL_-_7123221.23-P1P2	965
ACADVL_-_7123283.23-P1P2	1504
ACADVL_-_7123639.23-P1P2	1330
ACADVL_-_7123665.23-P1P2	1202
ACADVL_-_7123677.23-P1P2	1882
ACAN_+_89347139.23-P1P2	472
ACAN_+_89347148.23-P1P2	157
ACAN_+_89347151.23-P1P2	328
ACAN_-_89346701.23-P1P2	1098
ACAN_-_89347101.23-P1P2	3106
ACAP1_+_7239854.23-P1P2	975
ACAP1_+_7239956.23-P1P2	1245
ACAP1_+_7240320.23-P1P2	851
ACAP1_-_7239866.23-P1P2	1222
ACAP1_-_7240242.23-P1P2	1101
ACAP2_+_195163707.23-P1P2	1888
ACAP2_-_195163352.23-P1P2	1547
ACAP2_-_195163362.23-P1P2	1532
ACAP2_-_195163395.23-P1P2	1010
ACAP2_-_195163655.23-P1P2	1576
ACAP3_+_1243258.23-P1P2	2669
ACAP3_+_1243337.23-P1P2	1516
ACAP3_-_1243095.23-P1P2	2197
ACAP3_-_1243221.23-P1P2	2466
ACAP3_-_1243235.23-P1P2	1456
ACAT1_+_107992288.23-P1P2	227
ACAT1_+_107992310.23-P1P2	1450
ACAT1_+_107992321.23-P1P2	1472
ACAT1_-_107992364.23-P1P2	2344
ACAT1_-_107992733.23-P1P2	1849
ACAT2_+_160183436.23-P1P2	125
ACAT2_+_160183505.23-P1P2	1888
ACAT2_-_160183054.23-P1P2	1566
ACAT2_-_160183095.23-P1P2	1726
ACAT2_-_160183174.23-P1P2	2823
ACBD3_+_226374329.23-P1P2	935
ACBD3_+_226374366.23-P1P2	1215
ACBD3_-_226373992.23-P1P2	1908
ACBD3_-_226374403.23-P1P2	1141
ACBD3_-_226374411.23-P1P2	839
ACBD4_+_43210021.23-P2	1440
ACBD4_+_43210042.23-P2	1870
ACBD4_+_43210060.23-P2	0
ACBD4_+_43210408.23-P2	841
ACBD4_+_43213087.23-P1	1408
ACBD4_+_43213412.23-P1	101
ACBD4_-_43210055.23-P2	1678
ACBD4_-_43213050.23-P1	305
ACBD4_-_43213072.23-P1	2109
ACBD4_-_43213075.23-P1	994
ACBD5_+_27529332.23-P1P2	1186
ACBD5_+_27529682.23-P1P2	1600
ACBD5_+_27529701.23-P1P2	1354
ACBD5_+_27529710.23-P1P2	2370
ACBD5_-_27529679.23-P1P2	790
ACBD6_+_180471319.23-P1P2	2362
ACBD6_+_180471354.23-P1P2	1537
ACBD6_+_180471617.23-P1P2	2027
ACBD6_-_180471532.23-P1P2	1067
ACBD6_-_180471707.23-P1P2	1846
ACBD7_+_15130520.23-P1P2	1229
ACBD7_+_15130776.23-P1P2	1251
ACBD7_-_15130379.23-P1P2	1505
ACBD7_-_15130397.23-P1P2	337
ACBD7_-_15130438.23-P1P2	535
ACCSL_+_44069616.23-ENST00000378832.1	2227
ACCSL_+_44069971.23-ENST00000378832.1	3372
ACCSL_+_44069981.23-ENST00000378832.1	439
ACCSL_-_44069582.23-ENST00000378832.1	1172
ACCSL_-_44069930.23-ENST00000378832.1	0
ACCS_+_44087946.23-P1P2	905
ACCS_+_44088028.23-P1P2	819
ACCS_+_44088091.23-P1P2	2091
ACCS_+_44088215.23-P1P2	816
ACCS_-_44088090.23-P1P2	1801
ACD_+_67693748.23-P1P2	2671
ACD_+_67694124.23-P1P2	2076
ACD_-_67693904.23-P1P2	1011
ACD_-_67693957.23-P1P2	458
ACD_-_67694143.23-P1P2	1958
ACE2_+_15619016.23-P1P2	245
ACE2_+_15619087.23-P1P2	494
ACE2_-_15618594.23-P1P2	1071
ACE2_-_15618975.23-P1P2	324
ACE2_-_15619013.23-P1P2	1127
ACER1_+_6333110.23-P1P2	1433
ACER1_+_6333137.23-P1P2	1004
ACER1_+_6333164.23-P1P2	1011
ACER1_-_6333545.23-P1P2	329
ACER1_-_6333558.23-P1P2	994
ACER2_+_19409007.23-P1P2	1202
ACER2_+_19409248.23-P1P2	2171
ACER2_+_19409376.23-P1P2	1930
ACER2_+_19409383.23-P1P2	1150
ACER2_-_19409474.23-P1P2	1669
ACER3_+_76571969.23-P1P2	1171
ACER3_-_76571978.23-P1P2	553
ACER3_-_76572000.23-P1P2	994
ACER3_-_76572003.23-P1P2	1683
ACER3_-_76572404.23-P1P2	1904
ACE_+_61554448.23-P1	1377
ACE_+_61554829.23-P1	2922
ACE_+_61562272.23-P2	2171
ACE_+_61562293.23-P2	757
ACE_-_61554428.23-P1	1919
ACE_-_61554458.23-P1	2603
ACE_-_61554461.23-P1	2558
ACE_-_61562238.23-P2	2187
ACE_-_61562443.23-P2	884
ACE_-_61562661.23-P2	1209
ACHE_+_100493456.23-P1	2738
ACHE_+_100493473.23-P1	1638
ACHE_+_100494559.23-P2	1392
ACHE_+_100494570.23-P2	2587
ACHE_-_100493122.23-P1	387
ACHE_-_100493427.23-P1	1038
ACHE_-_100493486.23-P1	1070
ACHE_-_100494233.23-P2	2448
ACHE_-_100494236.23-P2	1533
ACHE_-_100494578.23-P2	3219
ACIN1_+_23564314.23-P1	1847
ACIN1_-_23540292.23-P2	1390
ACIN1_-_23540722.23-P2	1115
ACIN1_-_23540730.23-P2	530
ACIN1_-_23540744.23-P2	1140
ACIN1_-_23540756.23-P2	1299
ACIN1_-_23563847.23-P1	1060
ACIN1_-_23563913.23-P1	1375
ACIN1_-_23564262.23-P1	1408
ACIN1_-_23564284.23-P1	1800
ACKR2_+_42850956.23-P1P2	901
ACKR2_-_42850976.23-P1P2	1683
ACKR2_-_42850992.23-P1P2	2135
ACKR2_-_42851020.23-P1P2	3173
ACKR2_-_42851479.23-P1P2	2195
ACKR3_+_237476473.23-P2	1588
ACKR3_+_237476822.23-P2	388
ACKR3_+_237478500.23-P1	2246
ACKR3_+_237478916.23-P1	739
ACKR3_+_237478950.23-P1	2068
ACKR3_-_237476493.23-P2	1360
ACKR3_-_237476505.23-P2	2143
ACKR3_-_237476900.23-P2	1922
ACKR3_-_237478578.23-P1	844
ACKR3_-_237478610.23-P1	626
ACKR4_+_132316377.23-P1P2	1236
ACKR4_-_132316111.23-P1P2	3351
ACKR4_-_132316167.23-P1P2	122
ACKR4_-_132316171.23-P1P2	101
ACKR4_-_132316525.23-P1P2	3180
ACLY_+_40074807.23-P1P2	1825
ACLY_+_40075121.23-P1P2	844
ACLY_-_40074817.23-P1P2	741
ACLY_-_40075090.23-P1P2	862
ACLY_-_40075227.23-P1P2	969
ACMSD_+_135596183.23-P1P2	2145
ACMSD_-_135596123.23-P1P2	2687
ACMSD_-_135596200.23-P1P2	1093
ACMSD_-_135596354.23-P1P2	1046
ACMSD_-_135596438.23-P1P2	2013
ACN9_+_96747104.23-P1P2	1263
ACN9_+_96747240.23-P1P2	1476
ACN9_+_96747363.23-P1P2	1259
ACN9_-_96747046.23-P1P2	1606
ACN9_-_96747065.23-P1P2	1224
ACO1_+_32384680.23-P1P2	934
ACO1_+_32385057.23-P1P2	1330
ACO1_-_32384733.23-P1P2	1846
ACO1_-_32385047.23-P1P2	1532
ACO1_-_32385064.23-P1P2	1065
ACO2_+_41865203.23-P1P2	1387
ACO2_+_41865228.23-P1P2	1427
ACO2_+_41865345.23-P1P2	1179
ACO2_-_41865209.23-P1P2	1682
ACO2_-_41865534.23-P1P2	1542
ACOT11_+_55007947.23-P2	825
ACOT11_+_55007963.23-P2	856
ACOT11_+_55008406.23-P2	1806
ACOT11_+_55013888.23-P1	1503
ACOT11_+_55013964.23-P1	926
ACOT11_+_55013970.23-P1	1699
ACOT11_-_55008004.23-P2	1080
ACOT11_-_55008376.23-P2	1432
ACOT11_-_55013950.23-P1	1601
ACOT11_-_55014234.23-P1	670
ACOT12_+_80689628.23-P1P2	2036
ACOT12_+_80689672.23-P1P2	1133
ACOT12_+_80689929.23-P1P2	267
ACOT12_-_80689574.23-P1P2	792
ACOT12_-_80689897.23-P1P2	1493
ACOT13_+_24667341.23-P1P2	1768
ACOT13_-_24667329.23-P1P2	2979
ACOT13_-_24667371.23-P1P2	1651
ACOT13_-_24667386.23-P1P2	640
ACOT13_-_24667473.23-P1P2	1545
ACOT1_+_74003818.23-P1P2	1738
ACOT1_+_74003843.23-P1P2	1815
ACOT1_+_74004100.23-P1P2	2508
ACOT1_-_74004062.23-P1P2	1462
ACOT1_-_74004076.23-P1P2	1469
ACOT2_+_74035740.23-P1P2	1079
ACOT2_+_74035970.23-P1P2	644
ACOT2_+_74036024.23-P1P2	1185
ACOT2_-_74036051.23-P1P2	1492
ACOT2_-_74036501.23-P1P2	1574
ACOT4_+_74058635.23-P1P2	1291
ACOT4_+_74058647.23-P1P2	1131
ACOT4_+_74058910.23-P1P2	1746
ACOT4_+_74058918.23-P1P2	972
ACOT4_-_74059268.23-P1P2	1840
ACOT6_+_74077704.23-P1P2	3153
ACOT6_+_74077926.23-P1P2	1514
ACOT6_+_74078053.23-P1P2	2330
ACOT6_-_74077984.23-P1P2	2074
ACOT6_-_74078059.23-P1P2	1053
ACOT7_+_6453356.23-P1P2	1420
ACOT7_-_6453334.23-P1P2	1563
ACOT7_-_6453369.23-P1P2	1567
ACOT7_-_6453388.23-P1P2	1064
ACOT7_-_6453406.23-P1P2	1314
ACOT8_+_44485553.23-P1P2	976
ACOT8_+_44486016.23-P1P2	1063
ACOT8_-_44485597.23-P1P2	752
ACOT8_-_44485992.23-P1P2	1099
ACOT8_-_44486001.23-P1P2	2097
ACOT9_+_23761133.23-P1P2	1778
ACOT9_+_23761350.23-P1P2	801
ACOT9_+_23761360.23-P1P2	1069
ACOT9_-_23761316.23-P1P2	814
ACOT9_-_23761394.23-P1P2	1247
ACOX1_+_73975227.23-P1P2	1885
ACOX1_-_73975169.23-P1P2	2592
ACOX1_-_73975193.23-P1P2	1491
ACOX1_-_73975196.23-P1P2	1428
ACOX1_-_73975245.23-P1P2	2714
ACOX2_+_58512428.23-P2	2044
ACOX2_+_58512441.23-P2	1071
ACOX2_+_58522520.23-P1	1456
ACOX2_+_58522852.23-P1	2816
ACOX2_+_58522860.23-P1	974
ACOX2_+_58522888.23-P1	1288
ACOX2_+_58522893.23-P1	1178
ACOX2_-_58512038.23-P2	1554
ACOX2_-_58512043.23-P2	2012
ACOX2_-_58512435.23-P2	1332
ACOX3_+_8430113.23-P1	2999
ACOX3_+_8430140.23-P1	1713
ACOX3_+_8442373.23-P2	1860
ACOX3_+_8442383.23-P2	936
ACOX3_+_8442467.23-P2	976
ACOX3_-_8430094.23-P1	852
ACOX3_-_8430121.23-P1	1079
ACOX3_-_8430129.23-P1	1176
ACOX3_-_8442419.23-P2	1705
ACOX3_-_8442435.23-P2	1614
ACOXL_+_111490271.23-P1P2	2252
ACOXL_+_111490547.23-P1P2	1442
ACOXL_+_111490560.23-P1P2	1132
ACOXL_+_111490595.23-P1P2	1732
ACOXL_-_111490612.23-P1P2	1292
ACP1_+_264980.23-P1P2	2534
ACP1_+_265303.23-P1P2	516
ACP1_-_264967.23-P1P2	1695
ACP1_-_264970.23-P1P2	1280
ACP1_-_265107.23-P1P2	813
ACP2_+_47270320.23-P1P2	1325
ACP2_+_47270332.23-P1P2	157
ACP2_-_47269915.23-P1P2	938
ACP2_-_47269958.23-P1P2	1000
ACP2_-_47270385.23-P1P2	1363
ACP5_+_11688472.23-P1	341
ACP5_-_11688086.23-P1	920
ACP5_-_11688414.23-P1	2613
ACP5_-_11688437.23-P1	1663
ACP5_-_11688455.23-P1	1096
ACP5_-_11689356.23-P2	1722
ACP5_-_11689724.23-P2	2295
ACP5_-_11689727.23-P2	2033
ACP5_-_11689744.23-P2	838
ACP5_-_11689771.23-P2	2258
ACP6_+_147141956.23-P1P2	4057
ACP6_+_147142159.23-P1P2	307
ACP6_-_147142348.23-P1P2	1277
ACP6_-_147142356.23-P1P2	1241
ACP6_-_147142393.23-P1P2	1429
ACPL2_+_140950942.23-P1P2	1644
ACPL2_+_140950963.23-P1P2	0
ACPL2_+_140951037.23-P1P2	230
ACPL2_+_140951203.23-P1P2	2599
ACPL2_-_140950647.23-P1P2	1238
ACPP_+_132036268.23-P1P2	1904
ACPP_+_132036293.23-P1P2	985
ACPP_+_132036338.23-P1P2	593
ACPP_+_132036504.23-P1P2	356
ACPP_+_132036703.23-P1P2	1336
ACPT_+_51293697.23-ENST00000270593.1	1013
ACPT_+_51293761.23-ENST00000270593.1	1833
ACPT_+_51294074.23-ENST00000270593.1	654
ACPT_-_51293910.23-ENST00000270593.1	1611
ACPT_-_51294122.23-ENST00000270593.1	922
ACRBP_+_6756555.23-P1P2	1923
ACRBP_+_6756569.23-P1P2	1539
ACRBP_+_6756572.23-P1P2	2966
ACRBP_-_6756126.23-P1P2	937
ACRBP_-_6756147.23-P1P2	808
ACRC_-_70797923.23-P1P2	846
ACRC_-_70798359.23-P1P2	984
ACRC_-_70798376.23-P1P2	885
ACRC_-_70798717.23-P1P2	190
ACRC_-_70798784.23-P1P2	2155
ACRV1_+_125550253.23-P1P2	1812
ACRV1_+_125550420.23-P1P2	1598
ACRV1_+_125550697.23-P1P2	2691
ACRV1_-_125550324.23-P1P2	2102
ACRV1_-_125550695.23-P1P2	1388
ACR_+_51177061.23-P1P2	1814
ACR_+_51177099.23-P1P2	1363
ACR_-_51176666.23-P1P2	982
ACR_-_51176714.23-P1P2	1798
ACR_-_51176829.23-P1P2	2108
ACSBG1_+_78526472.23-P1P2	1008
ACSBG1_+_78526497.23-P1P2	1467
ACSBG1_+_78526814.23-P1P2	1412
ACSBG1_+_78526846.23-P1P2	1564
ACSBG1_-_78526810.23-P1P2	2473
ACSBG2_+_6135737.23-P1P2	902
ACSBG2_-_6135670.23-P1P2	1372
ACSBG2_-_6135684.23-P1P2	2032
ACSBG2_-_6135704.23-P1P2	1682
ACSBG2_-_6135770.23-P1P2	1534
ACSF2_+_48503620.23-P1P2	2864
ACSF2_+_48503830.23-P1P2	1911
ACSF2_-_48503625.23-P1P2	1960
ACSF2_-_48503638.23-P1P2	1352
ACSF2_-_48503858.23-P1P2	1768
ACSF3_+_89160267.23-P1P2	1270
ACSF3_+_89160393.23-P1P2	2254
ACSF3_+_89160580.23-P1P2	929
ACSF3_-_89160263.23-P1P2	1134
ACSF3_-_89160302.23-P1P2	1863
ACSL1_+_185746700.23-P1P2	2232
ACSL1_+_185747071.23-P1P2	1821
ACSL1_+_185747074.23-P1P2	2999
ACSL1_+_185747085.23-P1P2	1230
ACSL1_-_185746686.23-P1P2	1430
ACSL3_+_223725692.23-P1P2	449
ACSL3_+_223726215.23-P1P2	2518
ACSL3_-_223725802.23-P1P2	1046
ACSL3_-_223725834.23-P1P2	1183
ACSL3_-_223726162.23-P1P2	2126
ACSL4_+_108976382.23-P1P2	1811
ACSL4_-_108976096.23-P1P2	1319
ACSL4_-_108976106.23-P1P2	1900
ACSL4_-_108976456.23-P1P2	3804
ACSL4_-_108976463.23-P1P2	1712
ACSL5_+_114136352.23-P1	1824
ACSL5_+_114136372.23-P1	479
ACSL5_-_114133923.23-P2	2029
ACSL5_-_114133956.23-P2	2039
ACSL5_-_114133986.23-P2	1568
ACSL5_-_114134322.23-P2	1224
ACSL5_-_114134410.23-P2	2022
ACSL5_-_114136013.23-P1	411
ACSL5_-_114136040.23-P1	2330
ACSL5_-_114136407.23-P1	1574
ACSL6_+_131310427.23-P2	2005
ACSL6_+_131346969.23-P1	1413
ACSL6_+_131347320.23-P1	1342
ACSL6_+_131347346.23-P1	2168
ACSL6_-_131310249.23-P2	2206
ACSL6_-_131310298.23-P2	1385
ACSL6_-_131310302.23-P2	492
ACSL6_-_131310682.23-P2	1854
ACSL6_-_131347379.23-P1	1212
ACSL6_-_131347437.23-P1	1189
ACSM1_+_20686984.23-P1P2	2114
ACSM1_+_20687058.23-P1P2	1769
ACSM1_-_20687024.23-P1P2	1382
ACSM1_-_20687076.23-P1P2	1367
ACSM1_-_20687521.23-P1P2	1300
ACSM2A_-_20462920.23-P1P2	431
ACSM2A_-_20462957.23-P1P2	2730
ACSM2A_-_20463169.23-P1P2	3010
ACSM2A_-_20463214.23-P1P2	2990
ACSM2A_-_20463283.23-P1P2	1589
ACSM2B_+_20587244.23-P1P2	2049
ACSM2B_+_20587247.23-P1P2	1266
ACSM3_+_20775307.23-P1P2	2036
ACSM3_+_20775331.23-P1P2	2028
ACSM3_+_20775412.23-P1P2	850
ACSM3_-_20775380.23-P1P2	2322
ACSM3_-_20775771.23-P1P2	1605
ACSM4_+_7456947.23-ENST00000399422.4	1450
ACSM4_+_7457146.23-ENST00000399422.4	294
ACSM4_+_7457164.23-ENST00000399422.4	1544
ACSM4_+_7457340.23-ENST00000399422.4	955
ACSM4_+_7457345.23-ENST00000399422.4	1450
ACSM5_-_20420881.23-P1P2	2134
ACSM5_-_20421144.23-P1P2	2733
ACSM5_-_20421170.23-P1P2	1939
ACSM5_-_20421270.23-P1P2	2216
ACSM5_-_20421315.23-P1P2	1211
ACSS1_+_25038329.23-P1P2	1202
ACSS1_+_25038734.23-P1P2	982
ACSS1_+_25038767.23-P1P2	327
ACSS1_-_25038359.23-P1P2	1306
ACSS1_-_25038372.23-P1P2	840
ACSS2_+_33464457.23-P1P2	2416
ACSS2_-_33464420.23-P1P2	3901
ACSS2_-_33464423.23-P1P2	1937
ACSS2_-_33464453.23-P1P2	756
ACSS2_-_33464808.23-P1P2	1539
ACSS3_+_81471956.23-P1P2	1029
ACSS3_-_81471886.23-P1P2	843
ACSS3_-_81471913.23-P1P2	1866
ACSS3_-_81472068.23-P1P2	1523
ACSS3_-_81472074.23-P1P2	1707
ACTA1_+_229568301.23-P2	3344
ACTA1_+_229569744.23-P1	1367
ACTA1_-_229568328.23-P2	1495
ACTA1_-_229568723.23-P2	1818
ACTA1_-_229568745.23-P2	2478
ACTA1_-_229568779.23-P2	818
ACTA1_-_229569627.23-P1	2015
ACTA1_-_229569754.23-P1	1191
ACTA1_-_229569824.23-P1	1381
ACTA1_-_229569839.23-P1	3242
ACTA2_+_90712275.23-P1	1353
ACTA2_+_90712443.23-P1	2547
ACTA2_+_90712479.23-P1	1571
ACTA2_+_90750678.23-P2	1675
ACTA2_+_90750694.23-P2	5484
ACTA2_+_90751072.23-P2	902
ACTA2_-_90712449.23-P1	2267
ACTA2_-_90712506.23-P1	1818
ACTA2_-_90751052.23-P2	975
ACTA2_-_90751066.23-P2	1744
ACTBL2_+_56778209.23-P1P2	2536
ACTBL2_+_56778273.23-P1P2	2304
ACTBL2_+_56778359.23-P1P2	1951
ACTBL2_-_56778219.23-P1P2	958
ACTBL2_-_56778661.23-P1P2	2295
ACTB_+_5569721.23-P1P2	1860
ACTB_+_5570130.23-P1P2	1582
ACTB_-_5568781.23-P1P2	802
ACTB_-_5570006.23-P1P2	1264
ACTB_-_5570191.23-P1P2	1606
ACTC1_+_35087479.23-P1P2	705
ACTC1_-_35087222.23-P1P2	1593
ACTC1_-_35087295.23-P1P2	1420
ACTC1_-_35087685.23-P1P2	1877
ACTC1_-_35087711.23-P1P2	1076
ACTG1_-_79479746.23-P1P2	1125
ACTG1_-_79479777.23-P1P2	1317
ACTG1_-_79479780.23-P1P2	1018
ACTG1_-_79479785.23-P1P2	1316
ACTG1_-_79479816.23-P1P2	1800
ACTG2_+_74120163.23-P1	1258
ACTG2_+_74120172.23-P1	1667
ACTG2_+_74120202.23-P1	1355
ACTG2_+_74128454.23-P2	1759
ACTG2_+_74128598.23-P2	1349
ACTG2_-_74120192.23-P1	1688
ACTG2_-_74120376.23-P1	1255
ACTG2_-_74128450.23-P2	1317
ACTG2_-_74128624.23-P2	1362
ACTG2_-_74128769.23-P2	979
ACTL10_+_32254796.23-P1P2	899
ACTL10_-_32254768.23-P1P2	1908
ACTL10_-_32254788.23-P1P2	2513
ACTL10_-_32254809.23-P1P2	1498
ACTL10_-_32254824.23-P1P2	695
ACTL6A_+_179280744.23-P1P2	2087
ACTL6A_+_179280755.23-P1P2	915
ACTL6A_+_179280849.23-P1P2	2121
ACTL6A_-_179280784.23-P1P2	1063
ACTL6A_-_179280860.23-P1P2	514
ACTL6B_+_100253966.23-P1P2	1651
ACTL6B_+_100253969.23-P1P2	1587
ACTL6B_+_100254000.23-P1P2	1835
ACTL6B_-_100254007.23-P1P2	1665
ACTL6B_-_100254010.23-P1P2	545
ACTL7A_+_111624526.23-P1P2	189
ACTL7A_-_111624563.23-P1P2	3522
ACTL7A_-_111624608.23-P1P2	464
ACTL7A_-_111624654.23-P1P2	566
ACTL7A_-_111624958.23-P1P2	1388
ACTL7B_+_111617819.23-P1P2	1227
ACTL7B_+_111617857.23-P1P2	1724
ACTL7B_+_111618198.23-P1P2	1538
ACTL7B_-_111618185.23-P1P2	921
ACTL7B_-_111618259.23-P1P2	1717
ACTL8_+_18081845.23-P1P2	1118
ACTL8_+_18081855.23-P1P2	1075
ACTL8_-_18081836.23-P1P2	1882
ACTL8_-_18081842.23-P1P2	1072
ACTL8_-_18081895.23-P1P2	1945
ACTL9_+_8808720.23-P1P2	2315
ACTL9_+_8808755.23-P1P2	952
ACTL9_+_8808881.23-P1P2	963
ACTL9_-_8808643.23-P1P2	636
ACTL9_-_8809073.23-P1P2	1354
ACTN1_+_69445571.23-P1P2	978
ACTN1_-_69445619.23-P1P2	1222
ACTN1_-_69445944.23-P1P2	1909
ACTN1_-_69445956.23-P1P2	1420
ACTN1_-_69446029.23-P1P2	1296
ACTN2_+_236849796.23-P1P2	344
ACTN2_+_236849840.23-P1P2	1204
ACTN2_+_236849897.23-P1P2	2877
ACTN2_-_236849849.23-P1P2	1141
ACTN2_-_236850209.23-P1P2	1483
ACTN3_+_66313715.23-P1P2	1229
ACTN3_+_66313730.23-P1P2	1381
ACTN3_+_66313881.23-P1P2	1322
ACTN3_-_66313676.23-P1P2	1771
ACTN3_-_66314441.23-P1P2	1995
ACTN4_-_39138303.23-P1P2	1293
ACTN4_-_39138358.23-P1P2	1311
ACTN4_-_39138687.23-P1P2	1988
ACTN4_-_39138723.23-P1P2	1853
ACTN4_-_39138727.23-P1P2	1947
ACTR10_+_58666878.23-P1P2	370
ACTR10_+_58666892.23-P1P2	2390
ACTR10_+_58666925.23-P1P2	1699
ACTR10_+_58666938.23-P1P2	737
ACTR10_+_58667079.23-P1P2	407
ACTR1A_+_104262452.23-P1P2	693
ACTR1A_+_104262461.23-P1P2	1708
ACTR1A_-_104261998.23-P1P2	1812
ACTR1A_-_104262054.23-P1P2	1973
ACTR1A_-_104262086.23-P1P2	748
ACTR1B_+_98280441.23-P1P2	1235
ACTR1B_+_98280464.23-P1P2	1385
ACTR1B_-_98279951.23-P1P2	1343
ACTR1B_-_98280407.23-P1P2	1671
ACTR1B_-_98280450.23-P1P2	999
ACTR2_+_65455294.23-P1P2	203
ACTR2_+_65455348.23-P1P2	1446
ACTR2_-_65454953.23-P1P2	677
ACTR2_-_65454971.23-P1P2	751
ACTR2_-_65455345.23-P1P2	1071
ACTR3B_+_152457249.23-P1P2	1001
ACTR3B_+_152457287.23-P1P2	2076
ACTR3B_+_152457301.23-P1P2	1380
ACTR3B_+_152457333.23-P1P2	1176
ACTR3B_+_152457345.23-P1P2	469
ACTR3C_+_150020242.23-P1P2	889
ACTR3C_+_150020273.23-P1P2	1657
ACTR3C_+_150020641.23-P1P2	1269
ACTR3C_-_150020122.23-P1P2	626
ACTR3C_-_150020411.23-P1P2	1689
ACTR3_+_114647775.23-P1P2	1755
ACTR3_+_114648069.23-P1P2	1486
ACTR3_-_114647984.23-P1P2	1588
ACTR3_-_114647989.23-P1P2	2162
ACTR3_-_114648039.23-P1P2	1519
ACTR5_+_37377138.23-P1P2	1283
ACTR5_+_37377152.23-P1P2	735
ACTR5_+_37377158.23-P1P2	1374
ACTR5_-_37377124.23-P1P2	1136
ACTR5_-_37377127.23-P1P2	889
ACTR6_+_100593852.23-P1P2	2006
ACTR6_+_100594789.23-P1P2	1011
ACTR6_+_100594811.23-P1P2	683
ACTR6_-_100594606.23-P1P2	1382
ACTR6_-_100594621.23-P1P2	1750
ACTR8_+_53916118.23-P1P2	2048
ACTR8_+_53916142.23-P1P2	1706
ACTR8_+_53916157.23-P1P2	957
ACTR8_-_53915974.23-P1P2	584
ACTR8_-_53916193.23-P1P2	851
ACTRT1_+_127185986.23-P1P2	1129
ACTRT1_+_127186306.23-P1P2	2512
ACTRT1_+_127186328.23-P1P2	1435
ACTRT1_-_127185969.23-P1P2	1427
ACTRT1_-_127186343.23-P1P2	1979
ACTRT2_+_2938135.23-P1P2	1340
ACTRT2_+_2938467.23-P1P2	1673
ACTRT2_-_2938118.23-P1P2	1224
ACTRT2_-_2938494.23-P1P2	1028
ACTRT2_-_2938499.23-P1P2	839
ACTRT3_+_169487270.23-P1P2	739
ACTRT3_+_169487327.23-P1P2	1718
ACTRT3_+_169487330.23-P1P2	1241
ACTRT3_+_169487342.23-P1P2	834
ACTRT3_-_169487289.23-P1P2	2274
ACVR1B_+_52345561.23-P1P2	841
ACVR1B_+_52345897.23-P1P2	254
ACVR1B_+_52345907.23-P1P2	723
ACVR1B_-_52345530.23-P1P2	1107
ACVR1B_-_52345917.23-P1P2	998
ACVR1C_+_158484889.23-P1P2	2101
ACVR1C_+_158484901.23-P1P2	2120
ACVR1C_+_158484938.23-P1P2	1973
ACVR1C_+_158485339.23-P1P2	3546
ACVR1C_-_158485307.23-P1P2	357
ACVR1_+_158732079.23-P1P2	1145
ACVR1_+_158732198.23-P1P2	1749
ACVR1_+_158732232.23-P1P2	565
ACVR1_+_158732258.23-P1P2	472
ACVR1_-_158732511.23-P1P2	2012
ACVR2A_+_148602294.23-P1P2	505
ACVR2A_+_148602343.23-P1P2	1921
ACVR2A_+_148602346.23-P1P2	1655
ACVR2A_-_148602102.23-P1P2	1348
ACVR2A_-_148602669.23-P1P2	1578
ACVR2B_+_38495339.23-P1P2	879
ACVR2B_+_38495450.23-P1P2	1219
ACVR2B_+_38495606.23-P1P2	1926
ACVR2B_+_38495842.23-P1P2	2311
ACVR2B_-_38495819.23-P1P2	1503
ACVRL1_+_52300726.23-P1P2	879
ACVRL1_+_52300742.23-P1P2	604
ACVRL1_+_52300819.23-P1P2	933
ACVRL1_-_52300776.23-P1P2	1749
ACVRL1_-_52301119.23-P1P2	1177
ACY1_+_52017535.23-P1P2	955
ACY1_+_52017980.23-P1P2	3203
ACY1_-_52017547.23-P1P2	1168
ACY1_-_52017921.23-P1P2	243
ACY1_-_52017938.23-P1P2	632
ACY3_+_67414985.23-P2	1365
ACY3_+_67415013.23-P2	572
ACY3_+_67417722.23-P1	244
ACY3_+_67417960.23-P1	1809
ACY3_+_67418110.23-P1	3280
ACY3_-_67414577.23-P2	2241
ACY3_-_67414607.23-P2	2418
ACY3_-_67414970.23-P2	1406
ACY3_-_67417956.23-P1	203
ACY3_-_67418149.23-P1	881
ACYP1_+_75530659.23-P1	1578
ACYP1_+_75530680.23-P1	1865
ACYP1_-_75530695.23-P1	1520
ACYP1_-_75530711.23-P1	1349
ACYP1_-_75530721.23-P1	599
ACYP1_-_75535758.23-P2	619
ACYP1_-_75536000.23-P2	1661
ACYP1_-_75536179.23-P2	1667
ACYP1_-_75536183.23-P2	1791
ACYP1_-_75536194.23-P2	1456
ACYP2_+_54342830.23-P1P2	1628
ACYP2_-_54342821.23-P1P2	420
ACYP2_-_54343153.23-P1P2	1568
ACYP2_-_54343157.23-P1P2	1451
ACYP2_-_54343180.23-P1P2	1675
ADAD1_+_123300801.23-P1P2	1610
ADAD1_-_123300726.23-P1P2	1698
ADAD1_-_123300732.23-P1P2	1288
ADAD1_-_123300755.23-P1P2	1164
ADAD1_-_123300758.23-P1P2	818
ADAD2_+_84224814.23-P1P2	663
ADAD2_+_84225182.23-P1P2	1618
ADAD2_-_84224806.23-P1P2	2060
ADAD2_-_84224870.23-P1P2	2092
ADAD2_-_84224880.23-P1P2	1691
ADAL_-_43623106.23-P1P2	549
ADAL_-_43623112.23-P1P2	313
ADAL_-_43623116.23-P1P2	1646
ADAL_-_43623128.23-P1P2	462
ADAL_-_43623140.23-P1P2	84
ADAM10_+_59041561.23-P1P2	1519
ADAM10_+_59041886.23-P1P2	1384
ADAM10_-_59041337.23-P1P2	1793
ADAM10_-_59041501.23-P1P2	1999
ADAM10_-_59041703.23-P1P2	2186
ADAM11_+_42836733.23-P1P2	2118
ADAM11_+_42836787.23-P1P2	663
ADAM11_+_42836832.23-P1P2	881
ADAM11_+_42836963.23-P1P2	1413
ADAM11_-_42836572.23-P1P2	805
[truncated: 101,076 more rows]

## Sheet: LGR_NextSeq_CRISPRa_plasmid
LGR_NextSeq_CRISPRa_plasmid
sgId	count
AMY1B_+_104239265.23-ENST00000330330.5,ENST00000370080.3	376
AMY1B_-_104239325.23-ENST00000330330.5,ENST00000370080.3	447
ANKRD18A_+_38577310.23-ENST00000564591.1,ENST00000566717.2	655
ANKRD18A_+_38577606.23-ENST00000564591.1,ENST00000566717.2	565
ANKRD18A_+_38577609.23-ENST00000564591.1,ENST00000566717.2	879
ANKRD18A_-_38577378.23-ENST00000564591.1,ENST00000566717.2	471
ANKRD18A_-_38577748.23-ENST00000564591.1,ENST00000566717.2	502
ANKS1B_-_100378212.23-ENST00000329257.7,ENST00000547776.2	182
ANKS1B_-_100378322.23-ENST00000329257.7,ENST00000547776.2	606
ANKS1B_-_100378327.23-ENST00000329257.7,ENST00000547776.2	400
ANKS1B_-_100378444.23-ENST00000329257.7,ENST00000547776.2	446
ANKS1B_-_100378505.23-ENST00000329257.7,ENST00000547776.2	365
ARL17A_+_44657541.23-ENST00000329240.4,ENST00000336125.5,ENST00000445552.2	634
ARL17A_+_44657547.23-ENST00000329240.4,ENST00000336125.5,ENST00000445552.2	647
ARL17A_+_44657550.23-ENST00000329240.4,ENST00000336125.5,ENST00000445552.2	392
ARL17A_+_44657565.23-ENST00000329240.4,ENST00000336125.5,ENST00000445552.2	814
ARL17A_+_44657569.23-ENST00000329240.4,ENST00000336125.5,ENST00000445552.2	504
ARL17B_+_44439458.23-ENST00000434041.2,ENST00000450673.3,ENST00000570618.1	549
B3GALT5_+_41029479.23-ENST00000343118.4,ENST00000398714.2	480
B3GALT5_+_41029494.23-ENST00000343118.4,ENST00000398714.2	561
B3GALT5_+_41029533.23-ENST00000343118.4,ENST00000398714.2	632
B3GALT5_+_41029537.23-ENST00000343118.4,ENST00000398714.2	501
B3GALT5_+_41029614.23-ENST00000343118.4,ENST00000398714.2	715
BPY2_+_25129859.23-ENST00000331070.3,ENST00000382585.1	510
BPY2_+_25129862.23-ENST00000331070.3,ENST00000382585.1	461
BPY2_-_25129920.23-ENST00000331070.3,ENST00000382585.1	430
BPY2_-_25129925.23-ENST00000331070.3,ENST00000382585.1	674
BPY2_-_25130349.23-ENST00000331070.3,ENST00000382585.1	466
BRD4_+_15391494.23-ENST00000263377.2,ENST00000371835.4	507
BRD4_+_15391515.23-ENST00000263377.2,ENST00000371835.4	445
BRD4_+_15391549.23-ENST00000263377.2,ENST00000371835.4	388
BRD4_-_15391386.23-ENST00000263377.2,ENST00000371835.4	525
BRD4_-_15391392.23-ENST00000263377.2,ENST00000371835.4	594
BTBD16_+_124030584.23-ENST00000260723.4,ENST00000368994.2	366
BTBD16_+_124030621.23-ENST00000260723.4,ENST00000368994.2	526
BTBD16_+_124030672.23-ENST00000260723.4,ENST00000368994.2	613
BTBD16_+_124030737.23-ENST00000260723.4,ENST00000368994.2	466
BTBD16_-_124030534.23-ENST00000260723.4,ENST00000368994.2	491
C10orf113_+_21435703.23-ENST00000529198.1,ENST00000534331.1	573
C10orf113_-_21435642.23-ENST00000529198.1,ENST00000534331.1	655
C10orf113_-_21435825.23-ENST00000529198.1,ENST00000534331.1	533
C10orf113_-_21435833.23-ENST00000529198.1,ENST00000534331.1	469
C10orf113_-_21435841.23-ENST00000529198.1,ENST00000534331.1	660
C12orf42_+_103890038.23-ENST00000378113.2,ENST00000548883.1	579
C12orf42_+_103890057.23-ENST00000378113.2,ENST00000548883.1	509
C12orf42_+_103890119.23-ENST00000378113.2,ENST00000548883.1	781
C12orf42_-_103889814.23-ENST00000378113.2,ENST00000548883.1	434
C12orf42_-_103890167.23-ENST00000378113.2,ENST00000548883.1	474
C1orf228_+_45140222.23-ENST00000458657.2,ENST00000535358.1	619
C1orf228_+_45140268.23-ENST00000458657.2,ENST00000535358.1	306
C1orf228_+_45140288.23-ENST00000458657.2,ENST00000535358.1	504
C1orf228_-_45140076.23-ENST00000458657.2,ENST00000535358.1	581
C1orf228_-_45140144.23-ENST00000458657.2,ENST00000535358.1	408
C7orf50_+_1177926.23-ENST00000357429.6,ENST00000397098.3,ENST00000397100.2	309
C7orf50_+_1177978.23-ENST00000357429.6,ENST00000397098.3,ENST00000397100.2	530
C7orf50_+_1178042.23-ENST00000357429.6,ENST00000397098.3,ENST00000397100.2	616
C7orf50_-_1178009.23-ENST00000357429.6,ENST00000397098.3,ENST00000397100.2	415
C7orf50_-_1178074.23-ENST00000357429.6,ENST00000397098.3,ENST00000397100.2	610
CACNB4_+_152830507.23-ENST00000360283.6,ENST00000534999.1	597
CACNB4_+_152830553.23-ENST00000360283.6,ENST00000534999.1	289
CACNB4_-_152830517.23-ENST00000360283.6,ENST00000534999.1	499
CACNB4_-_152830570.23-ENST00000360283.6,ENST00000534999.1	420
CACNB4_-_152830682.23-ENST00000360283.6,ENST00000534999.1	594
CCDC178_+_31020704.23-ENST00000300227.8,ENST00000383096.3	412
CCDC178_+_31020904.23-ENST00000300227.8,ENST00000383096.3	450
CCDC178_+_31020995.23-ENST00000300227.8,ENST00000383096.3	604
CCDC178_-_31020980.23-ENST00000300227.8,ENST00000383096.3	625
CCDC178_-_31021005.23-ENST00000300227.8,ENST00000383096.3	728
CCR6_+_167535906.23-ENST00000341935.5,ENST00000349984.4	393
CCR6_+_167535939.23-ENST00000341935.5,ENST00000349984.4	200
CCR6_-_167536071.23-ENST00000341935.5,ENST00000349984.4	441
CCR6_-_167536087.23-ENST00000341935.5,ENST00000349984.4	513
CCR6_-_167536170.23-ENST00000341935.5,ENST00000349984.4	477
CD163L1_-_7596862.23-ENST00000313599.3,ENST00000416109.2	511
CD163L1_-_7596885.23-ENST00000313599.3,ENST00000416109.2	465
CD163L1_-_7596920.23-ENST00000313599.3,ENST00000416109.2	370
CD163L1_-_7596926.23-ENST00000313599.3,ENST00000416109.2	589
CD163L1_-_7596976.23-ENST00000313599.3,ENST00000416109.2	422
CDHR3_+_105603522.23-ENST00000317716.9,ENST00000542731.1	361
CDHR3_-_105603396.23-ENST00000317716.9,ENST00000542731.1	268
CDHR3_-_105603531.23-ENST00000317716.9,ENST00000542731.1	712
CDHR3_-_105603539.23-ENST00000317716.9,ENST00000542731.1	432
CDHR3_-_105603548.23-ENST00000317716.9,ENST00000542731.1	432
CDK11B_+_1589326.23-ENST00000317673.7,ENST00000340677.5,ENST00000407249.3	393
CDK11B_+_1589433.23-ENST00000317673.7,ENST00000340677.5,ENST00000407249.3	675
CDK11B_-_1589090.23-ENST00000317673.7,ENST00000340677.5,ENST00000407249.3	523
CDK11B_-_1589140.23-ENST00000317673.7,ENST00000340677.5,ENST00000407249.3	623
CDK11B_-_1589262.23-ENST00000317673.7,ENST00000340677.5,ENST00000407249.3	570
CDKL4_+_39456796.23-ENST00000378803.1,ENST00000395035.3	311
CDKL4_-_39456785.23-ENST00000378803.1,ENST00000395035.3	561
CDKL4_-_39457134.23-ENST00000378803.1,ENST00000395035.3	556
CDKL4_-_39457181.23-ENST00000378803.1,ENST00000395035.3	440
CDKL4_-_39457203.23-ENST00000378803.1,ENST00000395035.3	395
CLEC18A_+_69984306.23-ENST00000393701.2,ENST00000568461.1	577
CLEC18A_+_69984651.23-ENST00000393701.2,ENST00000568461.1	576
CLEC18A_+_69984655.23-ENST00000393701.2,ENST00000568461.1	596
CLEC18A_+_69984667.23-ENST00000393701.2,ENST00000568461.1	525
CLEC18A_+_69984785.23-ENST00000288040.6,ENST00000449317.2	460
CLEC18A_+_69984974.23-ENST00000288040.6,ENST00000449317.2	442
CLEC18A_-_69984859.23-ENST00000288040.6,ENST00000449317.2	442
CLEC18A_-_69984928.23-ENST00000288040.6,ENST00000449317.2	509
CLEC18A_-_69985032.23-ENST00000288040.6,ENST00000449317.2	585
CLLU1OS_+_92822108.23-ENST00000378487.2,ENST00000538965.1	404
CLLU1OS_+_92822283.23-ENST00000378487.2,ENST00000538965.1	438
CLLU1OS_-_92822089.23-ENST00000378487.2,ENST00000538965.1	307
CLLU1OS_-_92822112.23-ENST00000378487.2,ENST00000538965.1	468
CLLU1OS_-_92822136.23-ENST00000378487.2,ENST00000538965.1	511
CT45A1_+_134847084.23-ENST00000370741.3,ENST00000482795.1,ENST00000497301.2	502
CT45A1_+_134847097.23-ENST00000370741.3,ENST00000482795.1,ENST00000497301.2	564
CT45A1_-_134846814.23-ENST00000370741.3,ENST00000482795.1,ENST00000497301.2	615
CT45A1_-_134846818.23-ENST00000370741.3,ENST00000482795.1,ENST00000497301.2	431
CT45A1_-_134847112.23-ENST00000370741.3,ENST00000482795.1,ENST00000497301.2	482
CT45A6_+_134971594.23-ENST00000448053.2,ENST00000472834.1,ENST00000491002.2	555
CT45A6_+_134971606.23-ENST00000448053.2,ENST00000472834.1,ENST00000491002.2	461
CT45A6_+_134971610.23-ENST00000448053.2,ENST00000472834.1,ENST00000491002.2	482
CT45A6_+_134971616.23-ENST00000448053.2,ENST00000472834.1,ENST00000491002.2	528
CT45A6_-_134971728.23-ENST00000448053.2,ENST00000472834.1,ENST00000491002.2	545
DACH2_+_85403337.23-ENST00000373125.4,ENST00000373131.1	446
DACH2_-_85403354.23-ENST00000373125.4,ENST00000373131.1	604
DACH2_-_85403364.23-ENST00000373125.4,ENST00000373131.1	681
DACH2_-_85403378.23-ENST00000373125.4,ENST00000373131.1	452
DACH2_-_85403578.23-ENST00000373125.4,ENST00000373131.1	565
DAOA_+_106118204.23-ENST00000329625.5,ENST00000375936.3	474
DAOA_+_106118377.23-ENST00000329625.5,ENST00000375936.3	515
DAOA_-_106118423.23-ENST00000329625.5,ENST00000375936.3	364
DAOA_-_106118516.23-ENST00000329625.5,ENST00000375936.3	431
DAOA_-_106118570.23-ENST00000329625.5,ENST00000375936.3	641
DST_+_56708080.23-ENST00000361203.3,ENST00000370769.4	525
DST_+_56708157.23-ENST00000361203.3,ENST00000370769.4	327
DST_-_56708066.23-ENST00000361203.3,ENST00000370769.4	683
DST_-_56708266.23-ENST00000361203.3,ENST00000370769.4	390
DST_-_56708322.23-ENST00000361203.3,ENST00000370769.4	496
EIF3CL_-_28415352.23-ENST00000380876.4,ENST00000398943.3,ENST00000398944.3	694
ESRRG_+_217113221.23-ENST00000361395.2,ENST00000366938.2,ENST00000487276.1	582
ESRRG_+_217113263.23-ENST00000361395.2,ENST00000366938.2,ENST00000487276.1	451
ESRRG_+_217113299.23-ENST00000361395.2,ENST00000366938.2,ENST00000487276.1	469
ESRRG_+_217262982.23-ENST00000359162.2,ENST00000361525.3	500
ESRRG_+_217263226.23-ENST00000359162.2,ENST00000361525.3	662
ESRRG_+_217263290.23-ENST00000359162.2,ENST00000361525.3	501
ESRRG_+_217311196.23-ENST00000366940.2,ENST00000493603.1	822
ESRRG_+_217311254.23-ENST00000366940.2,ENST00000493603.1	706
ESRRG_+_217311265.23-ENST00000366940.2,ENST00000493603.1	420
ESRRG_+_217311277.23-ENST00000366940.2,ENST00000493603.1	379
ESRRG_-_217113207.23-ENST00000361395.2,ENST00000366938.2,ENST00000487276.1	296
ESRRG_-_217113332.23-ENST00000361395.2,ENST00000366938.2,ENST00000487276.1	407
ESRRG_-_217263305.23-ENST00000359162.2,ENST00000361525.3	422
ESRRG_-_217263316.23-ENST00000359162.2,ENST00000361525.3	483
ESRRG_-_217311376.23-ENST00000366940.2,ENST00000493603.1	422
FAM153A_-_177207801.23-ENST00000440605.3,ENST00000513554.1	818
FAM153A_-_177207818.23-ENST00000440605.3,ENST00000513554.1	558
FAM153A_-_177207828.23-ENST00000440605.3,ENST00000513554.1	574
FAM153A_-_177207835.23-ENST00000440605.3,ENST00000513554.1	590
FAM153A_-_177207943.23-ENST00000440605.3,ENST00000513554.1	533
FAM156B_+_52926125.23-ENST00000412319.1,ENST00000452021.2	510
FAM156B_+_52926171.23-ENST00000412319.1,ENST00000452021.2	502
FAM156B_+_52926176.23-ENST00000412319.1,ENST00000452021.2	673
FAM156B_+_52926241.23-ENST00000412319.1,ENST00000452021.2	710
FAM156B_-_52926152.23-ENST00000412319.1,ENST00000452021.2	642
FAM193A_+_2627010.23-ENST00000324666.5,ENST00000382839.3,ENST00000502458.1,ENST00000545951.1	472
FAM193A_+_2627026.23-ENST00000324666.5,ENST00000382839.3,ENST00000502458.1,ENST00000545951.1	820
FAM193A_+_2627030.23-ENST00000324666.5,ENST00000382839.3,ENST00000502458.1,ENST00000545951.1	544
FAM193A_-_2627064.23-ENST00000324666.5,ENST00000382839.3,ENST00000502458.1,ENST00000545951.1	428
FAM193A_-_2627122.23-ENST00000324666.5,ENST00000382839.3,ENST00000502458.1,ENST00000545951.1	515
FBXW10_+_18646825.23-ENST00000395665.4,ENST00000395667.1	641
FBXW10_+_18646935.23-ENST00000395665.4,ENST00000395667.1	486
FBXW10_+_18646956.23-ENST00000395665.4,ENST00000395667.1	396
FBXW10_-_18646806.23-ENST00000395665.4,ENST00000395667.1	626
FBXW10_-_18646892.23-ENST00000395665.4,ENST00000395667.1	527
FRG2B_-_135440804.23-ENST00000425520.1,ENST00000443774.1	457
FRG2_+_190948905.23-ENST00000378763.1,ENST00000504750.1	421
FRG2_+_190948918.23-ENST00000378763.1,ENST00000504750.1	436
FRG2_+_190948923.23-ENST00000378763.1,ENST00000504750.1	369
FRG2_-_190948859.23-ENST00000378763.1,ENST00000504750.1	386
FRG2_-_190948938.23-ENST00000378763.1,ENST00000504750.1	327
GFRA4_+_3644193.23-ENST00000290417.2,ENST00000319242.3	377
GFRA4_+_3644211.23-ENST00000290417.2,ENST00000319242.3	613
GFRA4_+_3644222.23-ENST00000290417.2,ENST00000319242.3	304
GFRA4_-_3644165.23-ENST00000290417.2,ENST00000319242.3	516
GFRA4_-_3644229.23-ENST00000290417.2,ENST00000319242.3	394
GNAL_+_11751318.23-ENST00000269162.5,ENST00000535121.1	537
GNAL_+_11751729.23-ENST00000269162.5,ENST00000535121.1	470
GNAL_-_11751283.23-ENST00000269162.5,ENST00000535121.1	370
GNAL_-_11751299.23-ENST00000269162.5,ENST00000535121.1	524
GNAL_-_11751446.23-ENST00000269162.5,ENST00000535121.1	318
GRAMD1B_+_123396153.23-ENST00000322282.7,ENST00000529750.1	674
GRAMD1B_+_123396222.23-ENST00000322282.7,ENST00000529750.1	533
GRAMD1B_-_123396067.23-ENST00000322282.7,ENST00000529750.1	472
GRAMD1B_-_123396114.23-ENST00000322282.7,ENST00000529750.1	626
GRAMD1B_-_123396163.23-ENST00000322282.7,ENST00000529750.1	465
GTF2H2_+_70363505.23-ENST00000274400.5,ENST00000330280.7	294
GTF2H2_+_70363548.23-ENST00000274400.5,ENST00000330280.7	290
GTF2H2_-_70363596.23-ENST00000274400.5,ENST00000330280.7	439
GTF2H2_-_70363641.23-ENST00000274400.5,ENST00000330280.7	605
GTF2H2_-_70363765.23-ENST00000274400.5,ENST00000330280.7	635
HIST1H4H_+_26285858.23-ENST00000289352.1,ENST00000377727.1	523
HIST1H4H_+_26285865.23-ENST00000289352.1,ENST00000377727.1	571
HIST1H4H_+_26285878.23-ENST00000289352.1,ENST00000377727.1	356
HIST1H4H_+_26285893.23-ENST00000289352.1,ENST00000377727.1	520
HIST1H4H_+_26285906.23-ENST00000289352.1,ENST00000377727.1	484
HIST2H4B_+_149832816.23-ENST00000369157.2,ENST00000392932.4,ENST00000392933.1	661
HIST2H4B_+_149832864.23-ENST00000369157.2,ENST00000392932.4,ENST00000392933.1	602
HIST2H4B_+_149832867.23-ENST00000369157.2,ENST00000392932.4,ENST00000392933.1	646
HIVEP3_+_42166891.23-ENST00000247584.5,ENST00000429157.2	630
HIVEP3_-_42166750.23-ENST00000247584.5,ENST00000429157.2	515
HIVEP3_-_42166836.23-ENST00000247584.5,ENST00000429157.2	622
HIVEP3_-_42166909.23-ENST00000247584.5,ENST00000429157.2	438
HIVEP3_-_42166917.23-ENST00000247584.5,ENST00000429157.2	406
IFLTD1_+_25706204.23-ENST00000282881.6,ENST00000458174.2,ENST00000539744.1	498
IFLTD1_+_25706232.23-ENST00000282881.6,ENST00000458174.2,ENST00000539744.1	519
IFLTD1_+_25706267.23-ENST00000282881.6,ENST00000458174.2,ENST00000539744.1	435
IFLTD1_+_25706436.23-ENST00000282881.6,ENST00000458174.2,ENST00000539744.1	311
IFLTD1_-_25706453.23-ENST00000282881.6,ENST00000458174.2,ENST00000539744.1	608
IL22_+_68647500.23-ENST00000328087.4,ENST00000538666.1	427
IL22_+_68647517.23-ENST00000328087.4,ENST00000538666.1	614
IL22_+_68647543.23-ENST00000328087.4,ENST00000538666.1	324
IL22_+_68647566.23-ENST00000328087.4,ENST00000538666.1	474
IL22_-_68647514.23-ENST00000328087.4,ENST00000538666.1	456
IL25_-_23841575.23-ENST00000329715.2,ENST00000397242.2	525
IL25_-_23841654.23-ENST00000329715.2,ENST00000397242.2	439
IL25_-_23841674.23-ENST00000329715.2,ENST00000397242.2	506
IL25_-_23841732.23-ENST00000329715.2,ENST00000397242.2	578
IL25_-_23841735.23-ENST00000329715.2,ENST00000397242.2	744
IL37_+_113670324.23-ENST00000263326.3,ENST00000349806.3,ENST00000352179.3,ENST00000353225.3	570
IL37_+_113670401.23-ENST00000263326.3,ENST00000349806.3,ENST00000352179.3,ENST00000353225.3	567
IL37_-_113670350.23-ENST00000263326.3,ENST00000349806.3,ENST00000352179.3,ENST00000353225.3	461
IL37_-_113670386.23-ENST00000263326.3,ENST00000349806.3,ENST00000352179.3,ENST00000353225.3	464
IL37_-_113670497.23-ENST00000263326.3,ENST00000349806.3,ENST00000352179.3,ENST00000353225.3	614
IQSEC3_+_175475.23-ENST00000326261.4,ENST00000538872.1	515
IQSEC3_-_175799.23-ENST00000326261.4,ENST00000538872.1	691
IQSEC3_-_175804.23-ENST00000326261.4,ENST00000538872.1	675
IQSEC3_-_175818.23-ENST00000326261.4,ENST00000538872.1	682
IQSEC3_-_175971.23-ENST00000326261.4,ENST00000538872.1	681
KCNK9_+_140715455.23-ENST00000303015.1,ENST00000520439.1	463
KCNK9_+_140715563.23-ENST00000303015.1,ENST00000520439.1	517
KCNK9_+_140715630.23-ENST00000303015.1,ENST00000520439.1	502
KCNK9_-_140715367.23-ENST00000303015.1,ENST00000520439.1	440
KCNK9_-_140715526.23-ENST00000303015.1,ENST00000520439.1	444
KIR3DL1_+_55235845.23-ENST00000402254.2,ENST00000538269.1,ENST00000541392.1	620
KIR3DL1_+_55235882.23-ENST00000402254.2,ENST00000538269.1,ENST00000541392.1	523
KIR3DL1_-_55235562.23-ENST00000402254.2,ENST00000538269.1,ENST00000541392.1	609
KIR3DL1_-_55235605.23-ENST00000402254.2,ENST00000538269.1,ENST00000541392.1	428
KIR3DL1_-_55235752.23-ENST00000402254.2,ENST00000538269.1,ENST00000541392.1	402
KRTAP2-2_+_39211577.23-ENST00000398477.1,ENST00000542910.1	546
KRTAP2-2_+_39211580.23-ENST00000398477.1,ENST00000542910.1	491
KRTAP2-2_+_39211619.23-ENST00000398477.1,ENST00000542910.1	739
KRTAP2-2_+_39211695.23-ENST00000398477.1,ENST00000542910.1	394
KRTAP2-2_-_39211674.23-ENST00000398477.1,ENST00000542910.1	449
KRTAP5-10_+_71276070.23-ENST00000376536.4,ENST00000398531.1	525
KRTAP5-10_-_71276235.23-ENST00000376536.4,ENST00000398531.1	583
KRTAP5-10_-_71276247.23-ENST00000376536.4,ENST00000398531.1	653
KRTAP5-10_-_71276376.23-ENST00000376536.4,ENST00000398531.1	498
KRTAP5-10_-_71276393.23-ENST00000376536.4,ENST00000398531.1	483
KRTAP9-2_+_39382559.23-ENST00000377721.3,ENST00000455970.2	505
KRTAP9-2_-_39382435.23-ENST00000377721.3,ENST00000455970.2	514
KRTAP9-2_-_39382563.23-ENST00000377721.3,ENST00000455970.2	422
KRTAP9-2_-_39382572.23-ENST00000377721.3,ENST00000455970.2	555
KRTAP9-2_-_39382758.23-ENST00000377721.3,ENST00000455970.2	715
LGALS9B_+_20371302.23-ENST00000324290.5,ENST00000423676.3	466
LGALS9B_+_20371346.23-ENST00000324290.5,ENST00000423676.3	595
LGALS9B_-_20370960.23-ENST00000324290.5,ENST00000423676.3	509
LGALS9B_-_20371133.23-ENST00000324290.5,ENST00000423676.3	557
LGALS9B_-_20371159.23-ENST00000324290.5,ENST00000423676.3	551
LILRA6_+_54746753.23-ENST00000245621.5,ENST00000270464.5,ENST00000396365.2,ENST00000419410.2,ENST00000440558.2	487
LILRA6_+_54747003.23-ENST00000245621.5,ENST00000270464.5,ENST00000396365.2,ENST00000419410.2,ENST00000440558.2	744
LILRA6_-_54746758.23-ENST00000245621.5,ENST00000270464.5,ENST00000396365.2,ENST00000419410.2,ENST00000440558.2	559
LILRA6_-_54746765.23-ENST00000245621.5,ENST00000270464.5,ENST00000396365.2,ENST00000419410.2,ENST00000440558.2	312
LILRA6_-_54746959.23-ENST00000245621.5,ENST00000270464.5,ENST00000396365.2,ENST00000419410.2,ENST00000440558.2	401
MAGEA2_-_151922458.23-ENST00000370284.1,ENST00000393872.3,ENST00000393876.1,ENST00000543232.1	432
MAGEA2_-_151922490.23-ENST00000370284.1,ENST00000393872.3,ENST00000393876.1,ENST00000543232.1	562
MAGEA2_-_151922495.23-ENST00000370284.1,ENST00000393872.3,ENST00000393876.1,ENST00000543232.1	672
MAGEA2_-_151922499.23-ENST00000370284.1,ENST00000393872.3,ENST00000393876.1,ENST00000543232.1	494
MAGEA2_-_151922533.23-ENST00000370284.1,ENST00000393872.3,ENST00000393876.1,ENST00000543232.1	567
MAGEA3_-_151938396.23-ENST00000370278.3,ENST00000393902.3	639
MAGEC3_+_140967838.23-ENST00000443323.2,ENST00000536088.1	407
MAGEC3_+_140967894.23-ENST00000443323.2,ENST00000536088.1	555
MAGEC3_-_140967853.23-ENST00000443323.2,ENST00000536088.1	441
MAGEC3_-_140967866.23-ENST00000443323.2,ENST00000536088.1	623
MAGEC3_-_140967872.23-ENST00000443323.2,ENST00000536088.1	362
MAGED4B_+_51812489.23-ENST00000335504.5,ENST00000360134.6,ENST00000497164.1	680
MAGED4B_+_51812574.23-ENST00000335504.5,ENST00000360134.6,ENST00000497164.1	500
MAGED4B_+_51812594.23-ENST00000335504.5,ENST00000360134.6,ENST00000497164.1	479
MAST4_+_65891920.23-ENST00000403625.2,ENST00000404260.3	553
MAST4_+_65891944.23-ENST00000403625.2,ENST00000404260.3	447
MAST4_+_65892058.23-ENST00000403625.2,ENST00000404260.3	531
MAST4_+_65892070.23-ENST00000403625.2,ENST00000404260.3	482
MAST4_-_65891963.23-ENST00000403625.2,ENST00000404260.3	427
MBNL3_+_131573863.23-ENST00000370839.3,ENST00000370853.3	773
MBNL3_+_131574017.23-ENST00000370839.3,ENST00000370853.3	530
MBNL3_-_131574031.23-ENST00000370839.3,ENST00000370853.3	545
MBNL3_-_131574048.23-ENST00000370839.3,ENST00000370853.3	544
MBNL3_-_131574265.23-ENST00000370839.3,ENST00000370853.3	616
MILR1_+_62461375.23-ENST00000603557.1,ENST00000605096.1	400
MILR1_+_62461405.23-ENST00000603557.1,ENST00000605096.1	425
MILR1_+_62461426.23-ENST00000603557.1,ENST00000605096.1	389
MILR1_-_62461331.23-ENST00000603557.1,ENST00000605096.1	514
MILR1_-_62461381.23-ENST00000603557.1,ENST00000605096.1	280
MKL2_+_14164886.23-ENST00000571589.1,ENST00000574045.1	274
MKL2_-_14164813.23-ENST00000571589.1,ENST00000574045.1	371
MKL2_-_14164851.23-ENST00000571589.1,ENST00000574045.1	291
MKL2_-_14164855.23-ENST00000571589.1,ENST00000574045.1	537
MKL2_-_14165038.23-ENST00000571589.1,ENST00000574045.1	539
MUC12_+_100612558.23-ENST00000379442.3,ENST00000536621.1	535
MUC12_+_100612630.23-ENST00000379442.3,ENST00000536621.1	608
MUC12_+_100612723.23-ENST00000379442.3,ENST00000536621.1	298
MUC12_-_100612642.23-ENST00000379442.3,ENST00000536621.1	381
MUC12_-_100612676.23-ENST00000379442.3,ENST00000536621.1	377
MYRFL_+_70320070.23-ENST00000299350.4,ENST00000548892.1	575
MYRFL_+_70320095.23-ENST00000299350.4,ENST00000548892.1	324
MYRFL_+_70320202.23-ENST00000299350.4,ENST00000548892.1	353
MYRFL_+_70320245.23-ENST00000299350.4,ENST00000548892.1	481
MYRFL_-_70320281.23-ENST00000299350.4,ENST00000548892.1	325
NAV1_+_201617071.23-ENST00000295624.6,ENST00000367296.4	339
NAV1_+_201617132.23-ENST00000295624.6,ENST00000367296.4	453
NAV1_+_201617138.23-ENST00000295624.6,ENST00000367296.4	628
NAV1_+_201617314.23-ENST00000295624.6,ENST00000367296.4	527
NAV1_-_201617097.23-ENST00000295624.6,ENST00000367296.4	504
NAV3_+_78224380.23-ENST00000228327.6,ENST00000536525.2	463
NAV3_+_78224567.23-ENST00000228327.6,ENST00000536525.2	609
NAV3_+_78224841.23-ENST00000228327.6,ENST00000536525.2	313
NAV3_-_78224681.23-ENST00000228327.6,ENST00000536525.2	373
NAV3_-_78224742.23-ENST00000228327.6,ENST00000536525.2	392
NCALD_+_103136842.23-ENST00000311028.3,ENST00000521599.1	586
NCALD_+_103136864.23-ENST00000311028.3,ENST00000521599.1	365
NCALD_-_103136686.23-ENST00000311028.3,ENST00000521599.1	440
NCALD_-_103136921.23-ENST00000311028.3,ENST00000521599.1	382
NCALD_-_103136958.23-ENST00000311028.3,ENST00000521599.1	583
NCOR2_+_125020458.23-ENST00000356219.3,ENST00000397355.1,ENST00000404621.1,ENST00000429285.2	454
NCOR2_+_125020467.23-ENST00000356219.3,ENST00000397355.1,ENST00000404621.1,ENST00000429285.2	429
NCOR2_+_125020522.23-ENST00000356219.3,ENST00000397355.1,ENST00000404621.1,ENST00000429285.2	376
NCOR2_-_125020485.23-ENST00000356219.3,ENST00000397355.1,ENST00000404621.1,ENST00000429285.2	359
NCOR2_-_125020548.23-ENST00000356219.3,ENST00000397355.1,ENST00000404621.1,ENST00000429285.2	622
NLRP13_+_56443717.23-ENST00000342929.3,ENST00000588751.1	533
NLRP13_+_56443724.23-ENST00000342929.3,ENST00000588751.1	456
NLRP13_+_56443838.23-ENST00000342929.3,ENST00000588751.1	411
NLRP13_+_56444196.23-ENST00000342929.3,ENST00000588751.1	496
NLRP13_-_56444215.23-ENST00000342929.3,ENST00000588751.1	504
NRXN2_+_64481563.23-ENST00000377551.1,ENST00000409571.1	390
NRXN2_+_64481585.23-ENST00000377551.1,ENST00000409571.1	274
NRXN2_-_64481476.23-ENST00000377551.1,ENST00000409571.1	591
NRXN2_-_64481561.23-ENST00000377551.1,ENST00000409571.1	448
NRXN2_-_64481581.23-ENST00000377551.1,ENST00000409571.1	401
NSG1_+_4387616.23-NM_001040101,NM_014392	361
NSG1_-_4387436.23-NM_001040101,NM_014392	444
NSG1_-_4387528.23-NM_001040101,NM_014392	332
NSG1_-_4387645.23-NM_001040101,NM_014392	485
NSG1_-_4387650.23-NM_001040101,NM_014392	370
NUTM2F_+_97090984.23-ENST00000253262.4,ENST00000335456.7,ENST00000341207.4	569
NUTM2F_+_97091002.23-ENST00000253262.4,ENST00000335456.7,ENST00000341207.4	297
NUTM2F_+_97091162.23-ENST00000253262.4,ENST00000335456.7,ENST00000341207.4	342
NUTM2F_-_97091159.23-ENST00000253262.4,ENST00000335456.7,ENST00000341207.4	414
NUTM2F_-_97091168.23-ENST00000253262.4,ENST00000335456.7,ENST00000341207.4	613
NXF2B_+_101726911.23-ENST00000412230.2,ENST00000457521.2	284
NXF2_+_101469745.23-ENST00000330252.5,ENST00000395088.2	377
NXF2_+_101470041.23-ENST00000330252.5,ENST00000395088.2	511
NXF2_+_101470129.23-ENST00000330252.5,ENST00000395088.2	491
NXF2_+_101470200.23-ENST00000330252.5,ENST00000395088.2	653
NXF2_-_101469753.23-ENST00000330252.5,ENST00000395088.2	286
OBP2A_+_138437686.23-ENST00000371776.1,ENST00000539850.1	308
OBP2A_-_138437684.23-ENST00000371776.1,ENST00000539850.1	364
OBP2A_-_138437698.23-ENST00000371776.1,ENST00000539850.1	351
OBP2A_-_138437705.23-ENST00000371776.1,ENST00000539850.1	429
OBP2A_-_138437749.23-ENST00000371776.1,ENST00000539850.1	385
OR51T1_+_4902601.23-ENST00000322049.1,ENST00000380378.1	576
OR51T1_+_4902611.23-ENST00000322049.1,ENST00000380378.1	538
OR51T1_+_4902762.23-ENST00000322049.1,ENST00000380378.1	558
OR51T1_+_4902958.23-ENST00000322049.1,ENST00000380378.1	377
OR51T1_-_4902794.23-ENST00000322049.1,ENST00000380378.1	531
OR5AP2_+_56410061.23-ENST00000302981.1,ENST00000544374.1	409
OR5AP2_+_56410145.23-ENST00000302981.1,ENST00000544374.1	433
OR5AP2_-_56410052.23-ENST00000302981.1,ENST00000544374.1	415
OR5AP2_-_56410267.23-ENST00000302981.1,ENST00000544374.1	697
OR5AP2_-_56410292.23-ENST00000302981.1,ENST00000544374.1	481
OSBP2_+_31090292.23-ENST00000332585.6,ENST00000446658.2	372
OSBP2_-_31090337.23-ENST00000332585.6,ENST00000446658.2	383
OSBP2_-_31090595.23-ENST00000332585.6,ENST00000446658.2	545
OSBP2_-_31090619.23-ENST00000332585.6,ENST00000446658.2	443
OSBP2_-_31090911.23-ENST00000332585.6,ENST00000446658.2	306
PABPC1L2B_-_72223211.23-ENST00000373521.2,ENST00000538388.1	469
PABPC1L2B_-_72223385.23-ENST00000373521.2,ENST00000538388.1	441
PALLD_+_169418072.23-ENST00000261509.6,ENST00000505667.1	350
PALLD_+_169418076.23-ENST00000261509.6,ENST00000505667.1	465
PALLD_-_169417890.23-ENST00000261509.6,ENST00000505667.1	598
PALLD_-_169418090.23-ENST00000261509.6,ENST00000505667.1	661
PALLD_-_169418249.23-ENST00000261509.6,ENST00000505667.1	368
PDE6B_+_619190.23-ENST00000255622.6,ENST00000496514.1	411
PDE6B_+_619215.23-ENST00000255622.6,ENST00000496514.1	472
PDE6B_+_619279.23-ENST00000255622.6,ENST00000496514.1	410
PDE6B_-_619178.23-ENST00000255622.6,ENST00000496514.1	391
PDE6B_-_619290.23-ENST00000255622.6,ENST00000496514.1	367
PEX5L_+_179754778.23-ENST00000465751.1,ENST00000467460.1,ENST00000472994.1	585
PEX5L_-_179754898.23-ENST00000465751.1,ENST00000467460.1,ENST00000472994.1	367
PEX5L_-_179754985.23-ENST00000465751.1,ENST00000467460.1,ENST00000472994.1	645
PEX5L_-_179754991.23-ENST00000465751.1,ENST00000467460.1,ENST00000472994.1	316
PEX5L_-_179755047.23-ENST00000465751.1,ENST00000467460.1,ENST00000472994.1	425
PKD1_+_2186319.23-ENST00000262304.4,ENST00000423118.1	409
PKD1_+_2186325.23-ENST00000262304.4,ENST00000423118.1	561
PKD1_+_2186361.23-ENST00000262304.4,ENST00000423118.1	429
PKD1_-_2186164.23-ENST00000262304.4,ENST00000423118.1	377
PKD1_-_2186370.23-ENST00000262304.4,ENST00000423118.1	338
PLB1_+_28718761.23-ENST00000327757.5,ENST00000422425.2	603
PLB1_+_28718780.23-ENST00000327757.5,ENST00000422425.2	263
PLB1_+_28718794.23-ENST00000327757.5,ENST00000422425.2	344
PLB1_-_28718576.23-ENST00000327757.5,ENST00000422425.2	381
PLB1_-_28718848.23-ENST00000327757.5,ENST00000422425.2	496
PPIP5K1_+_43877258.23-ENST00000381885.1,ENST00000396923.3	379
PPIP5K1_+_43877295.23-ENST00000381885.1,ENST00000396923.3	507
PPIP5K1_+_43877348.23-ENST00000381885.1,ENST00000396923.3	462
PPIP5K1_+_43882502.23-ENST00000334933.4,ENST00000360135.4,ENST00000360301.4,ENST00000420765.1	515
PPIP5K1_+_43882529.23-ENST00000334933.4,ENST00000360135.4,ENST00000360301.4,ENST00000420765.1	420
PPIP5K1_-_43877341.23-ENST00000381885.1,ENST00000396923.3	937
PPIP5K1_-_43882501.23-ENST00000334933.4,ENST00000360135.4,ENST00000360301.4,ENST00000420765.1	504
PPIP5K1_-_43882538.23-ENST00000334933.4,ENST00000360135.4,ENST00000360301.4,ENST00000420765.1	307
PPIP5K1_-_43882549.23-ENST00000334933.4,ENST00000360135.4,ENST00000360301.4,ENST00000420765.1	491
PPP1R1C_+_182850132.23-ENST00000409137.3,ENST00000409702.1,ENST00000452904.1	483
PPP1R1C_+_182850327.23-ENST00000409137.3,ENST00000409702.1,ENST00000452904.1	330
PPP1R1C_-_182850414.23-ENST00000409137.3,ENST00000409702.1,ENST00000452904.1	395
PPP1R1C_-_182850503.23-ENST00000409137.3,ENST00000409702.1,ENST00000452904.1	261
PPP1R1C_-_182850564.23-ENST00000409137.3,ENST00000409702.1,ENST00000452904.1	630
PRAMEF3_-_13331942.23-ENST00000353410.5,ENST00000376173.3	446
PRDM2_+_14031147.23-ENST00000235372.7,ENST00000311066.5	428
PRDM2_+_14031287.23-ENST00000235372.7,ENST00000311066.5	504
PRDM2_-_14031119.23-ENST00000235372.7,ENST00000311066.5	500
PRDM2_-_14031208.23-ENST00000235372.7,ENST00000311066.5	523
PRDM2_-_14031220.23-ENST00000235372.7,ENST00000311066.5	391
PROX2_-_75330677.23-ENST00000445876.1,ENST00000556489.2	511
PROX2_-_75330686.23-ENST00000445876.1,ENST00000556489.2	463
PROX2_-_75330703.23-ENST00000445876.1,ENST00000556489.2	355
PROX2_-_75330793.23-ENST00000445876.1,ENST00000556489.2	601
PROX2_-_75330932.23-ENST00000445876.1,ENST00000556489.2	367
PRR23C_+_138763827.23-ENST00000413199.1,ENST00000502927.2	450
PRR23C_-_138763836.23-ENST00000413199.1,ENST00000502927.2	326
PRR23C_-_138763839.23-ENST00000413199.1,ENST00000502927.2	445
PRR23C_-_138763845.23-ENST00000413199.1,ENST00000502927.2	488
PRR23C_-_138763931.23-ENST00000413199.1,ENST00000502927.2	361
PTGES3L_-_41132611.23-ENST00000409446.3,ENST00000453594.1	664
PTGES3L_-_41132623.23-ENST00000409446.3,ENST00000453594.1	434
PTGES3L_-_41132632.23-ENST00000409446.3,ENST00000453594.1	425
PTGES3L_-_41132635.23-ENST00000409446.3,ENST00000453594.1	563
PTGES3L_-_41132638.23-ENST00000409446.3,ENST00000453594.1	413
PTPN20A_+_46640785.23-ENST00000505814.1,ENST00000511769.1	343
PTPN20A_+_46640809.23-ENST00000505814.1,ENST00000511769.1	364
PTPN20A_+_46640815.23-ENST00000505814.1,ENST00000511769.1	370
PTPN20A_+_46640831.23-ENST00000374218.2,ENST00000395721.2	733
PTPN20A_+_46640925.23-ENST00000505814.1,ENST00000511769.1	368
PTPN20A_+_46641207.23-ENST00000374218.2,ENST00000395721.2	346
PTPN20A_+_46641349.23-ENST00000374218.2,ENST00000395721.2	285
PTPN20A_+_46641527.23-ENST00000374218.2,ENST00000395721.2	702
PTPN20A_-_46640802.23-ENST00000505814.1,ENST00000511769.1	382
PTPN20A_-_46641160.23-ENST00000374218.2,ENST00000395721.2	366
PTPN20B_+_48827707.23-ENST00000509631.1,ENST00000514491.1	368
PTPN20B_+_48828141.23-ENST00000331650.4,ENST00000395668.1	303
PTPN20B_-_48828149.23-ENST00000331650.4,ENST00000395668.1	350
PTPRD_+_8734016.23-ENST00000356435.5,ENST00000540109.1	448
PTPRD_+_8734146.23-ENST00000356435.5,ENST00000540109.1	363
PTPRD_-_8734150.23-ENST00000356435.5,ENST00000540109.1	388
PTPRD_-_8734164.23-ENST00000356435.5,ENST00000540109.1	438
PTPRD_-_8734440.23-ENST00000356435.5,ENST00000540109.1	244
PTPRN2_+_158380645.23-ENST00000389416.4,ENST00000389418.4,ENST00000409483.1	443
PTPRN2_+_158380650.23-ENST00000389416.4,ENST00000389418.4,ENST00000409483.1	453
PTPRN2_+_158380717.23-ENST00000389416.4,ENST00000389418.4,ENST00000409483.1	227
PTPRN2_+_158380766.23-ENST00000389416.4,ENST00000389418.4,ENST00000409483.1	0
PTPRN2_+_158380795.23-ENST00000389416.4,ENST00000389418.4,ENST00000409483.1	545
RASA4_-_102257357.23-ENST00000262940.7,ENST00000449970.2	530
RASA4_-_102257393.23-ENST00000262940.7,ENST00000449970.2	417
RASA4_-_102257429.23-ENST00000262940.7,ENST00000449970.2	309
RASA4_-_102257777.23-ENST00000262940.7,ENST00000449970.2	267
RASA4_-_102257781.23-ENST00000262940.7,ENST00000449970.2	460
RBMY1J_+_24454787.23-ENST00000414629.2,ENST00000445779.2	412
RBMY1J_+_24454793.23-ENST00000414629.2,ENST00000445779.2	301
RBMY1J_+_24454803.23-ENST00000414629.2,ENST00000445779.2	324
RBMY1J_+_24454846.23-ENST00000414629.2,ENST00000445779.2	286
RBMY1J_-_24454876.23-ENST00000414629.2,ENST00000445779.2	545
RNF38_+_36401006.23-ENST00000350199.4,ENST00000357058.3	436
RNF38_+_36401039.23-ENST00000350199.4,ENST00000357058.3	449
RNF38_+_36401119.23-ENST00000350199.4,ENST00000357058.3	843
RNF38_-_36400972.23-ENST00000350199.4,ENST00000357058.3	240
RNF38_-_36401245.23-ENST00000350199.4,ENST00000357058.3	521
RSPH10B2_+_6793588.23-ENST00000403107.1,ENST00000404077.1	497
RSPH10B2_-_6793445.23-ENST00000403107.1,ENST00000404077.1	387
RSPH10B_+_6010460.23-ENST00000404406.1,ENST00000405415.1	522
RSPH10B_-_6010378.23-ENST00000404406.1,ENST00000405415.1	377
RSPH10B_-_6010430.23-ENST00000404406.1,ENST00000405415.1	397
RSPH10B_-_6010449.23-ENST00000404406.1,ENST00000405415.1	231
RSPH10B_-_6010452.23-ENST00000404406.1,ENST00000405415.1	446
RUNX1_+_36421645.23-ENST00000300305.3,ENST00000437180.1	466
RUNX1_+_36421766.23-ENST00000300305.3,ENST00000437180.1	399
RUNX1_+_36421953.23-ENST00000300305.3,ENST00000437180.1	700
RUNX1_+_36422006.23-ENST00000300305.3,ENST00000437180.1	252
RUNX1_-_36421786.23-ENST00000300305.3,ENST00000437180.1	473
SCLY_+_238969499.23-ENST00000254663.6,ENST00000555827.1	273
SCLY_+_238969588.23-ENST00000254663.6,ENST00000555827.1	470
SCLY_-_238969388.23-ENST00000254663.6,ENST00000555827.1	338
SCLY_-_238969444.23-ENST00000254663.6,ENST00000555827.1	273
SCLY_-_238969560.23-ENST00000254663.6,ENST00000555827.1	485
SCN11A_+_38992415.23-ENST00000302328.3,ENST00000450244.1	558
SCN11A_-_38992127.23-ENST00000302328.3,ENST00000450244.1	450
SCN11A_-_38992218.23-ENST00000302328.3,ENST00000450244.1	360
SCN11A_-_38992235.23-ENST00000302328.3,ENST00000450244.1	426
SCN11A_-_38992250.23-ENST00000302328.3,ENST00000450244.1	492
SCN1A_+_166930598.23-ENST00000303395.4,ENST00000423058.2	405
SCN1A_+_166930625.23-ENST00000303395.4,ENST00000423058.2	208
SCN1A_-_166930454.23-ENST00000303395.4,ENST00000423058.2	498
SCN1A_-_166930529.23-ENST00000303395.4,ENST00000423058.2	411
SCN1A_-_166930560.23-ENST00000303395.4,ENST00000423058.2	375
SFTPA1_+_81370462.23-ENST00000372308.3,ENST00000398636.3,ENST00000428376.2	451
SFTPA1_+_81370521.23-ENST00000372308.3,ENST00000398636.3,ENST00000428376.2	626
SFTPA1_+_81370533.23-ENST00000372308.3,ENST00000398636.3,ENST00000428376.2	395
SFTPA1_-_81370443.23-ENST00000372308.3,ENST00000398636.3,ENST00000428376.2	742
SFTPA1_-_81370472.23-ENST00000372308.3,ENST00000398636.3,ENST00000428376.2	339
SGK3_+_67687304.23-ENST00000396596.1,ENST00000522398.1	381
SGK3_+_67687359.23-ENST00000396596.1,ENST00000522398.1	442
SGK3_-_67687322.23-ENST00000396596.1,ENST00000522398.1	445
SGK3_-_67687344.23-ENST00000396596.1,ENST00000522398.1	365
SGK3_-_67687388.23-ENST00000396596.1,ENST00000522398.1	244
SKOR2_+_44775579.23-ENST00000400404.1,ENST00000425639.1	387
SKOR2_+_44775870.23-ENST00000400404.1,ENST00000425639.1	489
SKOR2_+_44775884.23-ENST00000400404.1,ENST00000425639.1	317
SKOR2_-_44775703.23-ENST00000400404.1,ENST00000425639.1	498
SKOR2_-_44775987.23-ENST00000400404.1,ENST00000425639.1	309
SLAIN1_+_78315146.23-ENST00000314070.5,ENST00000351546.3	431
SLAIN1_+_78315171.23-ENST00000314070.5,ENST00000351546.3	597
SLAIN1_-_78315197.23-ENST00000314070.5,ENST00000351546.3	667
SLAIN1_-_78315205.23-ENST00000314070.5,ENST00000351546.3	349
SLAIN1_-_78315274.23-ENST00000314070.5,ENST00000351546.3	425
SNX29_+_12145617.23-ENST00000306030.3,ENST00000323433.4	437
SNX29_-_12145627.23-ENST00000306030.3,ENST00000323433.4	465
SNX29_-_12145630.23-ENST00000306030.3,ENST00000323433.4	523
SNX29_-_12145926.23-ENST00000306030.3,ENST00000323433.4	624
SNX29_-_12145954.23-ENST00000306030.3,ENST00000323433.4	421
SOGA2_+_8717168.23-ENST00000359865.3,ENST00000400050.3	528
SOGA2_+_8717181.23-ENST00000359865.3,ENST00000400050.3	281
SOGA2_-_8717133.23-ENST00000359865.3,ENST00000400050.3	455
SOGA2_-_8717252.23-ENST00000359865.3,ENST00000400050.3	391
SOGA2_-_8717298.23-ENST00000359865.3,ENST00000400050.3	433
SOX6_+_16498053.23-ENST00000352083.6,ENST00000396356.3	411
SOX6_+_16498130.23-ENST00000352083.6,ENST00000396356.3	649
SOX6_-_16498348.23-ENST00000352083.6,ENST00000396356.3	408
SOX6_-_16498390.23-ENST00000352083.6,ENST00000396356.3	424
SOX6_-_16498414.23-ENST00000352083.6,ENST00000396356.3	373
SPATA13_+_24734708.23-ENST00000382095.4,ENST00000382108.3	411
SPATA13_-_24734704.23-ENST00000382095.4,ENST00000382108.3	523
SPATA13_-_24734723.23-ENST00000382095.4,ENST00000382108.3	396
SPATA13_-_24734796.23-ENST00000382095.4,ENST00000382108.3	318
SPATA13_-_24734800.23-ENST00000382095.4,ENST00000382108.3	401
SPDYE2_+_102191460.23-ENST00000432940.1,ENST00000507918.1	284
SPDYE2_+_102191581.23-ENST00000432940.1,ENST00000507918.1	396
SPDYE2_-_102191399.23-ENST00000432940.1,ENST00000507918.1	534
SPDYE2_-_102191515.23-ENST00000432940.1,ENST00000507918.1	303
SPDYE2_-_102191520.23-ENST00000432940.1,ENST00000507918.1	282
SULT1A3_+_30205648.23-ENST00000354723.6,ENST00000355544.5	475
SULT1A3_+_30205662.23-ENST00000354723.6,ENST00000355544.5	313
SULT1A3_-_30205601.23-ENST00000354723.6,ENST00000355544.5	508
SULT1A3_-_30205711.23-ENST00000354723.6,ENST00000355544.5	407
SULT1C3_+_108863282.23-ENST00000329106.2,ENST00000376700.1	334
SULT1C3_+_108863293.23-ENST00000329106.2,ENST00000376700.1	465
SULT1C3_+_108863362.23-ENST00000329106.2,ENST00000376700.1	504
SULT1C3_+_108863454.23-ENST00000329106.2,ENST00000376700.1	563
SULT1C3_-_108863467.23-ENST00000329106.2,ENST00000376700.1	431
SYNE1_+_152958396.23-ENST00000265368.4,ENST00000367255.5,ENST00000448038.1	469
SYNE1_+_152958445.23-ENST00000265368.4,ENST00000367255.5,ENST00000448038.1	239
SYNE1_+_152958576.23-ENST00000265368.4,ENST00000367255.5,ENST00000448038.1	398
SYNE1_-_152958433.23-ENST00000265368.4,ENST00000367255.5,ENST00000448038.1	509
SYNE1_-_152958565.23-ENST00000265368.4,ENST00000367255.5,ENST00000448038.1	571
SYNE3_+_95942231.23-ENST00000334258.5,ENST00000557275.1	373
SYNE3_+_95942417.23-ENST00000334258.5,ENST00000557275.1	754
SYNE3_+_95942697.23-ENST00000334258.5,ENST00000557275.1	421
SYNE3_-_95942249.23-ENST00000334258.5,ENST00000557275.1	436
SYNE3_-_95942328.23-ENST00000334258.5,ENST00000557275.1	558
TAL1_+_47695576.23-ENST00000294339.3,ENST00000371883.3	414
TAL1_+_47695583.23-ENST00000294339.3,ENST00000371883.3	596
TAL1_-_47695473.23-ENST00000294339.3,ENST00000371883.3	600
TAL1_-_47695595.23-ENST00000294339.3,ENST00000371883.3	352
TAL1_-_47695628.23-ENST00000294339.3,ENST00000371883.3	553
TGIF2LY_+_3446932.23-ENST00000321217.4,ENST00000559055.2	367
TGIF2LY_-_3446905.23-ENST00000321217.4,ENST00000559055.2	655
TGIF2LY_-_3447064.23-ENST00000321217.4,ENST00000559055.2	754
TMEM236_+_18040712.23-ENST00000457860.1,ENST00000480516.1	381
TMEM236_+_18040971.23-ENST00000457860.1,ENST00000480516.1	342
TMEM236_+_18041056.23-ENST00000457860.1,ENST00000480516.1	330
TMEM236_-_18040705.23-ENST00000457860.1,ENST00000480516.1	191
TMEM236_-_18040716.23-ENST00000457860.1,ENST00000480516.1	506
TMSB15B_-_103216981.23-ENST00000436583.1,ENST00000540220.1,ENST00000569577.1	409
TMSB15B_-_103216989.23-ENST00000436583.1,ENST00000540220.1,ENST00000569577.1	501
TMSB15B_-_103217124.23-ENST00000436583.1,ENST00000540220.1,ENST00000569577.1	525
TMSB15B_-_103217127.23-ENST00000436583.1,ENST00000540220.1,ENST00000569577.1	442
TMSB15B_-_103217148.23-ENST00000436583.1,ENST00000540220.1,ENST00000569577.1	324
TRAK1_+_42201583.23-ENST00000341421.3,ENST00000396175.1	442
TRAK1_+_42201588.23-ENST00000341421.3,ENST00000396175.1	126
TRAK1_-_42201338.23-ENST00000341421.3,ENST00000396175.1	484
TRAK1_-_42201455.23-ENST00000341421.3,ENST00000396175.1	392
TRAK1_-_42201650.23-ENST00000341421.3,ENST00000396175.1	544
TRAPPC2_+_13752934.23-ENST00000358231.5,ENST00000359680.5,ENST00000380579.1	364
TRAPPC2_-_13752830.23-ENST00000358231.5,ENST00000359680.5,ENST00000380579.1	425
TRIM49C_+_89763726.23-ENST00000432771.1,ENST00000448984.1	383
TRPM5_+_2444334.23-ENST00000155858.6,ENST00000452833.1,ENST00000528453.1,ENST00000533060.1	389
TRPM5_+_2444412.23-ENST00000155858.6,ENST00000452833.1,ENST00000528453.1,ENST00000533060.1	526
TRPM5_+_2444572.23-ENST00000155858.6,ENST00000452833.1,ENST00000528453.1,ENST00000533060.1	510
TRPM5_-_2444344.23-ENST00000155858.6,ENST00000452833.1,ENST00000528453.1,ENST00000533060.1	310
TRPM5_-_2444634.23-ENST00000155858.6,ENST00000452833.1,ENST00000528453.1,ENST00000533060.1	448
TSPY2_+_6113760.23-ENST00000320701.4,ENST00000383042.1	569
TSPY2_+_6113776.23-ENST00000320701.4,ENST00000383042.1	647
TSPY2_+_6113788.23-ENST00000320701.4,ENST00000383042.1	385
TSPY2_+_6114210.23-ENST00000320701.4,ENST00000383042.1	296
TSPY2_-_6113780.23-ENST00000320701.4,ENST00000383042.1	547
TTLL8_+_50493102.23-ENST00000266182.6,ENST00000440475.1	497
TTLL8_-_50493133.23-ENST00000266182.6,ENST00000440475.1	514
TTLL8_-_50493147.23-ENST00000266182.6,ENST00000440475.1	258
TTLL8_-_50493151.23-ENST00000266182.6,ENST00000440475.1	324
TTLL8_-_50493577.23-ENST00000266182.6,ENST00000440475.1	294
TXNRD1_+_104609483.23-ENST00000429002.2,ENST00000525566.1	355
TXNRD1_+_104609487.23-ENST00000429002.2,ENST00000525566.1	414
TXNRD1_+_104609490.23-ENST00000429002.2,ENST00000525566.1	265
TXNRD1_+_104609510.23-ENST00000429002.2,ENST00000525566.1	294
TXNRD1_-_104609548.23-ENST00000429002.2,ENST00000525566.1	345
VCX3A_+_6453284.23-ENST00000381089.3,ENST00000398729.1	554
VCX3A_-_6453439.23-ENST00000381089.3,ENST00000398729.1	601
VCX3A_-_6453445.23-ENST00000381089.3,ENST00000398729.1	384
VCX3A_-_6453470.23-ENST00000381089.3,ENST00000398729.1	569
WFDC11_+_44299099.23-ENST00000324384.3,ENST00000356562.2	405
WFDC11_+_44299110.23-ENST00000324384.3,ENST00000356562.2	414
WFDC11_+_44299149.23-ENST00000324384.3,ENST00000356562.2	405
WFDC11_+_44299154.23-ENST00000324384.3,ENST00000356562.2	665
WFDC11_-_44299118.23-ENST00000324384.3,ENST00000356562.2	535
XAGE5_+_52840813.23-ENST00000351072.1,ENST00000425386.1	473
XAGE5_+_52841075.23-ENST00000351072.1,ENST00000425386.1	508
XAGE5_-_52840743.23-ENST00000351072.1,ENST00000425386.1	523
XAGE5_-_52840754.23-ENST00000351072.1,ENST00000425386.1	267
XAGE5_-_52841120.23-ENST00000351072.1,ENST00000425386.1	429
ZNF285_+_44905813.23-ENST00000330997.4,ENST00000544719.2	418
ZNF285_+_44906135.23-ENST00000330997.4,ENST00000544719.2	493
ZNF285_-_44905839.23-ENST00000330997.4,ENST00000544719.2	413
ZNF285_-_44905866.23-ENST00000330997.4,ENST00000544719.2	457
ZNF285_-_44905869.23-ENST00000330997.4,ENST00000544719.2	613
ZNF587_+_58360676.23-ENST00000339656.5,ENST00000423137.1	303
ZNF587_+_58360995.23-ENST00000339656.5,ENST00000423137.1	530
ZNF587_-_58361098.23-ENST00000339656.5,ENST00000423137.1	373
ZNF587_-_58361106.23-ENST00000339656.5,ENST00000423137.1	621
ZNF587_-_58361252.23-ENST00000339656.5,ENST00000423137.1	505
ZNF658_+_40792122.23-ENST00000377626.3,ENST00000602553.1	402
ZNF658_+_40792280.23-ENST00000377626.3,ENST00000602553.1	378
ZNF658_+_40792360.23-ENST00000377626.3,ENST00000602553.1	364
ZNF658_-_40792265.23-ENST00000377626.3,ENST00000602553.1	537
ZNF658_-_40792326.23-ENST00000377626.3,ENST00000602553.1	526
ZNF718_+_124192.23-ENST00000510175.1,ENST00000511079.1,ENST00000513304.1,ENST00000513889.1	431
ZNF718_+_124196.23-ENST00000510175.1,ENST00000511079.1,ENST00000513304.1,ENST00000513889.1	561
ZNF718_+_124206.23-ENST00000510175.1,ENST00000511079.1,ENST00000513304.1,ENST00000513889.1	434
ZNF718_+_124277.23-ENST00000510175.1,ENST00000511079.1,ENST00000513304.1,ENST00000513889.1	382
ZNF718_-_124355.23-ENST00000510175.1,ENST00000511079.1,ENST00000513304.1,ENST00000513889.1	583
ZNF83_+_53141711.23-ENST00000301096.3,ENST00000536937.1,ENST00000544146.1,ENST00000545872.1	411
ZNF83_+_53141773.23-ENST00000301096.3,ENST00000536937.1,ENST00000544146.1,ENST00000545872.1	478
ZNF83_-_53141664.23-ENST00000301096.3,ENST00000536937.1,ENST00000544146.1,ENST00000545872.1	250
ZNF83_-_53141686.23-ENST00000301096.3,ENST00000536937.1,ENST00000544146.1,ENST00000545872.1	160
ZNF83_-_53141737.23-ENST00000301096.3,ENST00000536937.1,ENST00000544146.1,ENST00000545872.1	420
ZSCAN5A_+_56739773.23-ENST00000391713.1,ENST00000592355.1	496
ZSCAN5A_+_56739847.23-ENST00000391713.1,ENST00000592355.1	330
ZSCAN5A_-_56739789.23-ENST00000391713.1,ENST00000592355.1	469
ZSCAN5A_-_56739801.23-ENST00000391713.1,ENST00000592355.1	551
ZSCAN5A_-_56740005.23-ENST00000391713.1,ENST00000592355.1	402
A1BG_+_58859110.23-P1	666
A1BG_+_58859199.23-P1	404
A1BG_+_58859204.23-P1	391
A1BG_+_58864915.23-P2	438
A1BG_+_58865122.23-P2	658
A1BG_-_58859113.23-P1	485
A1BG_-_58859158.23-P1	425
A1BG_-_58864933.23-P2	586
A1BG_-_58864955.23-P2	435
A1BG_-_58864975.23-P2	681
A1CF_+_52645511.23-P1P2	570
A1CF_+_52645527.23-P1P2	481
A1CF_-_52645463.23-P1P2	648
A1CF_-_52645539.23-P1P2	424
A1CF_-_52645861.23-P1P2	478
A2ML1_+_8974963.23-P1P2	593
A2ML1_+_8975008.23-P1P2	463
A2ML1_+_8975069.23-P1P2	727
A2ML1_-_8975016.23-P1P2	385
A2ML1_-_8975026.23-P1P2	445
A2M_+_9268702.23-P1P2	437
A2M_+_9268776.23-P1P2	631
A2M_+_9268794.23-P1P2	573
A2M_-_9268620.23-P1P2	558
A2M_-_9268635.23-P1P2	399
A3GALT2_+_33786914.23-ENST00000442999.3	468
A3GALT2_-_33786839.23-ENST00000442999.3	461
A3GALT2_-_33786863.23-ENST00000442999.3	493
A3GALT2_-_33786879.23-ENST00000442999.3	397
A3GALT2_-_33786967.23-ENST00000442999.3	581
A4GALT_+_43116948.23-P1P2	332
A4GALT_+_43116953.23-P1P2	486
A4GALT_+_43117014.23-P1P2	570
A4GALT_+_43117057.23-P1P2	683
A4GALT_+_43117061.23-P1P2	280
A4GNT_+_137851367.23-P1P2	695
A4GNT_+_137851419.23-P1P2	425
A4GNT_+_137851432.23-P1P2	658
A4GNT_-_137851386.23-P1P2	483
A4GNT_-_137851396.23-P1P2	372
AAAS_+_53715447.23-P1P2	220
AAAS_+_53715502.23-P1P2	751
AAAS_+_53715556.23-P1P2	439
AAAS_-_53715389.23-P1P2	528
AAAS_-_53715519.23-P1P2	539
AACS_+_125549846.23-P1P2	421
AACS_-_125549706.23-P1P2	538
AACS_-_125549875.23-P1P2	410
AACS_-_125549882.23-P1P2	350
AACS_-_125549890.23-P1P2	550
AADACL2_+_151451431.23-P1P2	616
AADACL2_+_151451607.23-P1P2	448
AADACL2_-_151451238.23-P1P2	554
AADACL2_-_151451485.23-P1P2	568
AADACL2_-_151451555.23-P1P2	509
AADACL3_+_12775953.23-P1P2	597
AADACL3_+_12775987.23-P1P2	589
AADACL3_-_12775815.23-P1P2	441
AADACL3_-_12775818.23-P1P2	547
AADACL3_-_12775965.23-P1P2	432
AADACL4_+_12704309.23-P1P2	687
AADACL4_+_12704396.23-P1P2	490
AADACL4_+_12704411.23-P1P2	448
AADACL4_-_12704368.23-P1P2	395
AADACL4_-_12704476.23-P1P2	530
AADAC_+_151531365.23-P1P2	721
AADAC_+_151531719.23-P1P2	445
AADAC_+_151531810.23-P1P2	429
AADAC_-_151531298.23-P1P2	487
AADAC_-_151531776.23-P1P2	532
AADAT_+_171011478.23-P1P2	531
AADAT_+_171011507.23-P1P2	604
AADAT_-_171011381.23-P1P2	546
AADAT_-_171011434.23-P1P2	472
AADAT_-_171011524.23-P1P2	342
AAED1_+_99417723.23-P1P2	384
AAED1_-_99417731.23-P1P2	469
AAED1_-_99417754.23-P1P2	569
AAED1_-_99417759.23-P1P2	736
AAED1_-_99417790.23-P1P2	705
AAGAB_+_67547095.23-P1P2	654
AAGAB_+_67547115.23-P1P2	588
AAGAB_+_67547183.23-P1P2	539
AAGAB_+_67547201.23-P1P2	632
AAGAB_-_67547158.23-P1P2	431
AAK1_+_69870922.23-P1P2	401
AAK1_+_69870940.23-P1P2	601
AAK1_+_69870950.23-P1P2	284
AAK1_-_69870926.23-P1P2	392
AAK1_-_69870957.23-P1P2	510
AAMDC_+_77531976.23-P1P2	807
AAMDC_+_77532017.23-P1P2	587
AAMDC_-_77531865.23-P1P2	538
AAMDC_-_77531897.23-P1P2	509
AAMDC_-_77532073.23-P1P2	480
AAMP_-_219134967.23-P1P2	574
AAMP_-_219135004.23-P1P2	441
AAMP_-_219135011.23-P1P2	616
AAMP_-_219135073.23-P1P2	608
AAMP_-_219135111.23-P1P2	535
AANAT_+_74463370.23-P1P2	609
AANAT_+_74463519.23-P1P2	784
AANAT_+_74463549.23-P1P2	498
AANAT_+_74463564.23-P1P2	337
AANAT_-_74463386.23-P1P2	439
AAR2_+_34824126.23-P1P2	324
AAR2_+_34824309.23-P1P2	386
AAR2_+_34824317.23-P1P2	654
AAR2_+_34824347.23-P1P2	547
AAR2_-_34824434.23-P1P2	377
AARD_+_117950262.23-P1P2	255
AARD_+_117950380.23-P1P2	250
AARD_-_117950317.23-P1P2	444
AARD_-_117950596.23-P1P2	494
AARD_-_117950667.23-P1P2	259
AARS2_+_44281112.23-P1P2	410
AARS2_-_44281145.23-P1P2	598
AARS2_-_44281158.23-P1P2	283
AARS2_-_44281194.23-P1P2	426
AARS2_-_44281201.23-P1P2	667
AARSD1_+_41116733.23-P1	523
AARSD1_+_41132209.23-P2	639
AARSD1_+_41132260.23-P2	444
AARSD1_+_41132306.23-P2	445
AARSD1_+_41132335.23-P2	595
AARSD1_-_41116521.23-P1	564
AARSD1_-_41116538.23-P1	344
AARSD1_-_41116569.23-P1	554
AARSD1_-_41116765.23-P1	570
AARSD1_-_41132355.23-P2	440
AARS_+_70323525.23-P1P2	545
AARS_+_70323546.23-P1P2	416
AARS_-_70323559.23-P1P2	432
AARS_-_70323586.23-P1P2	306
AARS_-_70323698.23-P1P2	837
AASDHPPT_+_105948166.23-P1P2	564
AASDHPPT_+_105948178.23-P1P2	531
AASDHPPT_+_105948188.23-P1P2	777
AASDHPPT_+_105948254.23-P1P2	388
AASDHPPT_-_105948308.23-P1P2	605
AASDH_+_57253649.23-P1P2	536
AASDH_+_57253725.23-P1P2	597
AASDH_+_57253803.23-P1P2	372
AASDH_-_57253705.23-P1P2	745
AASDH_-_57253832.23-P1P2	566
AASS_+_121784363.23-P1P2	381
AASS_+_121784388.23-P1P2	350
AASS_+_121784429.23-P1P2	537
AASS_+_121784462.23-P1P2	549
AASS_-_121784395.23-P1P2	507
AATF_+_35306123.23-P1P2	577
AATF_+_35306129.23-P1P2	634
AATF_+_35306161.23-P1P2	618
AATF_+_35306178.23-P1P2	441
AATF_+_35306199.23-P1P2	447
AATK_+_79139934.23-ENST00000326724.4	478
AATK_-_79140109.23-ENST00000326724.4	444
AATK_-_79140171.23-ENST00000326724.4	498
AATK_-_79140196.23-ENST00000326724.4	672
AATK_-_79140243.23-ENST00000326724.4	605
ABAT_+_8768193.23-P1	519
ABAT_+_8768252.23-P1	636
ABAT_+_8768301.23-P1	427
ABAT_+_8768341.23-P1	311
ABAT_+_8806916.23-P2	380
ABAT_+_8807078.23-P2	330
ABAT_+_8807096.23-P2	546
ABAT_+_8807115.23-P2	523
ABAT_-_8768381.23-P1	537
ABAT_-_8806964.23-P2	214
ABCA10_+_67224929.23-P1P2	305
ABCA10_+_67225208.23-P1P2	369
ABCA10_-_67224969.23-P1P2	520
ABCA10_-_67225301.23-P1P2	570
ABCA10_-_67225462.23-P1P2	542
ABCA12_+_216003680.23-P1P2	516
ABCA12_-_216003397.23-P1P2	542
ABCA12_-_216003484.23-P1P2	577
ABCA12_-_216003511.23-P1P2	390
ABCA12_-_216003679.23-P1P2	537
ABCA13_+_48210574.23-P1P2	678
ABCA13_+_48210948.23-P1P2	603
ABCA13_-_48210778.23-P1P2	478
ABCA13_-_48210841.23-P1P2	487
ABCA13_-_48210919.23-P1P2	561
ABCA1_+_107690542.23-P1P2	430
ABCA1_+_107690619.23-P1P2	606
ABCA1_+_107690622.23-P1P2	857
ABCA1_-_107690608.23-P1P2	536
ABCA1_-_107690639.23-P1P2	484
ABCA2_+_139922844.23-P1P2	424
ABCA2_+_139922862.23-P1P2	397
ABCA2_+_139922959.23-P1P2	464
ABCA2_-_139922859.23-P1P2	296
ABCA2_-_139923118.23-P1P2	418
ABCA3_+_2390869.23-P1P2	458
ABCA3_+_2390930.23-P1P2	449
ABCA3_+_2390968.23-P1P2	411
ABCA3_+_2391032.23-P1P2	408
ABCA3_-_2390945.23-P1P2	522
ABCA4_+_94586768.23-P1P2	383
ABCA4_-_94586785.23-P1P2	466
ABCA4_-_94586803.23-P1P2	502
ABCA4_-_94586874.23-P1P2	426
ABCA4_-_94586933.23-P1P2	470
ABCA5_-_67323368.23-P1P2	621
ABCA5_-_67323373.23-P1P2	509
ABCA5_-_67323403.23-P1P2	574
ABCA5_-_67323481.23-P1P2	583
ABCA5_-_67323536.23-P1P2	436
ABCA6_-_67138141.23-P1P2	562
ABCA6_-_67138145.23-P1P2	331
ABCA6_-_67138150.23-P1P2	504
ABCA6_-_67138206.23-P1P2	485
ABCA6_-_67138222.23-P1P2	304
ABCA7_+_1039947.23-P1	460
ABCA7_+_1039975.23-P1	600
ABCA7_+_1039996.23-P1	262
ABCA7_+_1040027.23-P1	517
ABCA7_+_1041087.23-P2	522
ABCA7_+_1041114.23-P2	533
ABCA7_+_1041166.23-P2	368
ABCA7_-_1040041.23-P1	644
ABCA7_-_1041049.23-P2	521
ABCA7_-_1041060.23-P2	400
ABCA8_+_66951555.23-P1P2	570
ABCA8_-_66951528.23-P1P2	726
ABCA8_-_66951585.23-P1P2	630
ABCA8_-_66951646.23-P1P2	692
ABCA8_-_66951671.23-P1P2	610
ABCA9_+_67057158.23-P1P2	641
ABCA9_+_67057187.23-P1P2	755
ABCA9_+_67057247.23-P1P2	530
ABCA9_+_67057323.23-P1P2	384
ABCA9_-_67057286.23-P1P2	221
ABCB10_+_229694528.23-P1P2	302
ABCB10_+_229694567.23-P1P2	411
ABCB10_+_229694571.23-P1P2	504
ABCB10_+_229694605.23-P1P2	596
ABCB10_-_229694617.23-P1P2	507
ABCB11_+_169888003.23-P1P2	495
ABCB11_+_169888067.23-P1P2	586
ABCB11_-_169887978.23-P1P2	431
ABCB11_-_169887992.23-P1P2	638
ABCB11_-_169888002.23-P1P2	534
ABCB1_+_87342707.23-ENST00000265724.3	390
ABCB1_-_87342674.23-ENST00000265724.3	490
ABCB1_-_87342724.23-ENST00000265724.3	559
ABCB1_-_87342884.23-ENST00000265724.3	491
ABCB1_-_87342889.23-ENST00000265724.3	552
ABCB4_+_87105085.23-P1P2	501
ABCB4_+_87105112.23-P1P2	312
ABCB4_+_87105150.23-P1P2	595
ABCB4_-_87105166.23-P1P2	561
ABCB4_-_87105352.23-P1P2	326
ABCB5_-_20686630.23-P1P2	379
ABCB5_-_20686798.23-P1P2	491
ABCB5_-_20686802.23-P1P2	374
ABCB5_-_20686822.23-P1P2	512
ABCB5_-_20686833.23-P1P2	397
ABCB6_+_220083820.23-P1P2	614
ABCB6_+_220083910.23-P1P2	421
ABCB6_-_220083771.23-P1P2	462
ABCB6_-_220083823.23-P1P2	461
ABCB6_-_220083828.23-P1P2	779
ABCB7_+_74376207.23-P1P2	686
ABCB7_+_74376501.23-P1P2	370
ABCB7_-_74376157.23-P1P2	663
ABCB7_-_74376168.23-P1P2	567
ABCB7_-_74376223.23-P1P2	417
ABCB8_+_150725295.23-P1P2	414
ABCB8_-_150725248.23-P1P2	543
ABCB8_-_150725307.23-P1P2	408
ABCB8_-_150725382.23-P1P2	411
ABCB8_-_150725517.23-P1P2	485
ABCB9_+_123451176.23-P1	391
ABCB9_+_123465931.23-P2	472
ABCB9_+_123465947.23-P2	452
ABCB9_-_123451127.23-P1	424
ABCB9_-_123451165.23-P1	463
ABCB9_-_123451193.23-P1	444
ABCB9_-_123451202.23-P1	509
ABCB9_-_123465891.23-P2	449
ABCB9_-_123465915.23-P2	630
ABCB9_-_123465997.23-P2	699
ABCC10_+_43395192.23-P1P2	461
ABCC10_+_43395315.23-P1P2	378
ABCC10_-_43395154.23-P1P2	554
ABCC10_-_43395237.23-P1P2	483
ABCC10_-_43395305.23-P1P2	569
ABCC11_+_48278325.23-P1	623
ABCC11_+_48278372.23-P1	475
ABCC11_+_48281540.23-P2	588
ABCC11_+_48281632.23-P2	463
ABCC11_+_48281681.23-P2	537
ABCC11_-_48278224.23-P1	465
ABCC11_-_48278290.23-P1	576
ABCC11_-_48278360.23-P1	498
ABCC11_-_48281536.23-P2	531
ABCC11_-_48281708.23-P2	487
ABCC12_+_48180850.23-ENST00000311303.3	548
ABCC12_+_48180952.23-ENST00000311303.3	614
ABCC12_+_48180955.23-ENST00000311303.3	550
ABCC12_+_48181025.23-ENST00000311303.3	539
ABCC12_-_48181024.23-ENST00000311303.3	472
ABCC1_+_16043347.23-P1P2	701
ABCC1_+_16043414.23-P1P2	526
ABCC1_-_16043124.23-P1P2	343
ABCC1_-_16043343.23-P1P2	415
ABCC1_-_16043374.23-P1P2	607
ABCC2_+_101542290.23-P1P2	492
ABCC2_+_101542318.23-P1P2	490
ABCC2_+_101542377.23-P1P2	661
ABCC2_-_101542206.23-P1P2	568
ABCC2_-_101542361.23-P1P2	444
ABCC3_+_48711927.23-P1P2	590
ABCC3_-_48711944.23-P1P2	293
ABCC3_-_48712061.23-P1P2	631
ABCC3_-_48712142.23-P1P2	675
ABCC3_-_48712176.23-P1P2	653
ABCC4_+_95953837.23-P1P2	350
ABCC4_+_95953902.23-P1P2	474
ABCC4_-_95953856.23-P1P2	701
ABCC4_-_95953919.23-P1P2	516
ABCC4_-_95953932.23-P1P2	623
ABCC5_+_183735769.23-P1P2	410
ABCC5_+_183735827.23-P1P2	383
ABCC5_+_183735858.23-P1P2	399
ABCC5_+_183735865.23-P1P2	660
ABCC5_-_183735843.23-P1P2	619
ABCC6_+_16317626.23-ENST00000205557.7	558
ABCC6_-_16317468.23-ENST00000205557.7	623
ABCC6_-_16317846.23-ENST00000205557.7	453
ABCC6_-_16317851.23-ENST00000205557.7	749
ABCC6_-_16317856.23-ENST00000205557.7	654
ABCC8_+_17498524.23-P1P2	576
ABCC8_-_17498531.23-P1P2	240
ABCC8_-_17498596.23-P1P2	281
ABCC8_-_17498659.23-P1P2	563
ABCC8_-_17498665.23-P1P2	454
ABCC9_+_22094392.23-P1P2	546
ABCC9_+_22094538.23-P1P2	535
ABCC9_+_22094549.23-P1P2	497
ABCC9_-_22094564.23-P1P2	435
ABCC9_-_22094763.23-P1P2	569
ABCD1_+_152990083.23-P1P2	445
ABCD1_+_152990254.23-P1P2	379
ABCD1_-_152990127.23-P1P2	484
ABCD1_-_152990165.23-P1P2	239
ABCD1_-_152990199.23-P1P2	428
ABCD2_+_40013661.23-P1P2	396
ABCD2_+_40013687.23-P1P2	404
ABCD2_-_40013800.23-P1P2	627
ABCD2_-_40013821.23-P1P2	529
ABCD2_-_40013834.23-P1P2	620
ABCD3_+_94883763.23-P1P2	501
ABCD3_+_94883803.23-P1P2	394
ABCD3_+_94883819.23-P1P2	375
ABCD3_-_94883730.23-P1P2	676
ABCD3_-_94883808.23-P1P2	577
ABCD4_+_74769817.23-P1P2	361
ABCD4_-_74769710.23-P1P2	360
ABCD4_-_74769803.23-P1P2	531
ABCD4_-_74769806.23-P1P2	552
ABCD4_-_74769830.23-P1P2	394
ABCE1_+_146019314.23-P1P2	652
ABCE1_+_146019333.23-P1P2	306
ABCE1_+_146019378.23-P1P2	727
ABCE1_+_146019382.23-P1P2	335
ABCE1_-_146019352.23-P1P2	578
ABCF1_+_30539070.23-P1	535
ABCF1_+_30539075.23-P1	689
ABCF1_+_30539093.23-P1	337
ABCF1_+_30539115.23-P1	551
ABCF1_+_30545753.23-P2	713
ABCF1_+_30546108.23-P2	535
ABCF1_+_30546111.23-P2	282
ABCF1_+_30546203.23-P2	648
ABCF1_-_30539087.23-P1	392
ABCF1_-_30546149.23-P2	287
ABCF2_+_150924394.23-P1P2	567
ABCF2_+_150924431.23-P1P2	403
ABCF2_+_150924458.23-P1P2	562
ABCF2_+_150924501.23-P1P2	506
ABCF2_-_150924475.23-P1P2	599
ABCF3_+_183903666.23-P1P2	400
ABCF3_+_183903820.23-P1P2	607
ABCF3_+_183903847.23-P1P2	762
ABCF3_+_183903872.23-P1P2	605
ABCF3_-_183903928.23-P1P2	479
ABCG1_+_43638952.23-P1P2	478
ABCG1_+_43639008.23-P1P2	389
ABCG1_+_43639053.23-P1P2	523
ABCG1_+_43639186.23-P1P2	628
ABCG1_-_43639082.23-P1P2	571
ABCG2_+_89080067.23-P1P2	548
ABCG2_-_89079989.23-P1P2	422
ABCG2_-_89080000.23-P1P2	714
ABCG2_-_89080233.23-P1P2	499
ABCG2_-_89080413.23-P1P2	475
ABCG4_+_119019536.23-P1P2	417
ABCG4_+_119019549.23-P1P2	624
ABCG4_+_119019610.23-P1P2	308
ABCG4_+_119019678.23-P1P2	547
ABCG4_+_119019715.23-P1P2	367
ABCG5_+_44066166.23-P1P2	529
ABCG5_+_44066240.23-P1P2	677
ABCG5_-_44066042.23-P1P2	730
ABCG5_-_44066283.23-P1P2	474
ABCG5_-_44066429.23-P1P2	325
ABCG8_+_44065865.23-P1P2	459
ABCG8_+_44065925.23-P1P2	581
ABCG8_+_44065932.23-P1P2	358
ABCG8_-_44065795.23-P1P2	553
ABHD10_+_111697651.23-P1P2	513
ABHD10_+_111697814.23-P1P2	407
ABHD10_+_111697851.23-P1P2	516
ABHD10_-_111697797.23-P1P2	800
ABHD10_-_111697877.23-P1P2	618
ABHD11_+_73153239.23-P1P2	454
ABHD11_+_73153260.23-P1P2	401
ABHD11_+_73153286.23-P1P2	330
ABHD11_+_73153315.23-P1P2	705
ABHD11_+_73153319.23-P1P2	536
ABHD12B_+_51338721.23-P1P2	634
ABHD12B_+_51338757.23-P1P2	493
ABHD12B_+_51338760.23-P1P2	715
ABHD12B_-_51338731.23-P1P2	365
ABHD12B_-_51338748.23-P1P2	424
ABHD12_+_25371569.23-P1P2	611
ABHD12_+_25371576.23-P1P2	548
ABHD12_+_25371579.23-P1P2	361
ABHD12_-_25371663.23-P1P2	485
ABHD12_-_25371679.23-P1P2	712
ABHD13_+_108870666.23-P1P2	599
ABHD13_+_108870683.23-P1P2	483
ABHD13_+_108870692.23-P1P2	580
ABHD13_+_108870695.23-P1P2	377
ABHD13_-_108870764.23-P1P2	339
ABHD14A_+_52008993.23-P1P2	500
ABHD14A_+_52009025.23-P1P2	203
ABHD14A_-_52008686.23-P1P2	534
ABHD14A_-_52008702.23-P1P2	379
ABHD14A_-_52008948.23-P1P2	363
ABHD14B_+_52008150.23-P1	382
ABHD14B_+_52008190.23-P1	443
ABHD14B_+_52017455.23-P2	557
ABHD14B_+_52017506.23-P2	634
ABHD14B_-_52008086.23-P1	393
ABHD14B_-_52008218.23-P1	497
ABHD14B_-_52008297.23-P1	435
ABHD14B_-_52017521.23-P2	465
ABHD14B_-_52017533.23-P2	669
ABHD14B_-_52017631.23-P2	459
ABHD15_+_27894498.23-P1P2	611
ABHD15_-_27894212.23-P1P2	656
ABHD15_-_27894236.23-P1P2	391
ABHD15_-_27894315.23-P1P2	305
ABHD15_-_27894474.23-P1P2	484
ABHD16A_+_31671120.23-P1P2	321
ABHD16A_+_31671138.23-P1P2	512
ABHD16A_+_31671198.23-P1P2	329
ABHD16A_-_31670881.23-P1P2	440
ABHD16A_-_31671242.23-P1P2	525
ABHD16B_+_62492726.23-P1P2	432
ABHD16B_+_62492825.23-P1P2	637
ABHD16B_-_62492635.23-P1P2	723
ABHD16B_-_62492639.23-P1P2	378
ABHD16B_-_62492685.23-P1P2	470
ABHD17A_+_1885661.23-P1P2	549
ABHD17A_-_1885582.23-P1P2	753
ABHD17A_-_1885603.23-P1P2	220
ABHD17A_-_1885642.23-P1P2	362
ABHD17A_-_1885670.23-P1P2	575
ABHD17B_+_74526189.23-P1P2	468
ABHD17B_+_74526192.23-P1P2	471
ABHD17B_+_74526310.23-P1P2	675
ABHD17B_+_74526412.23-P1P2	427
ABHD17B_-_74526219.23-P1P2	404
ABHD17C_+_80987533.23-P1P2	372
ABHD17C_+_80987552.23-P1P2	473
ABHD17C_+_80987555.23-P1P2	424
ABHD17C_-_80987413.23-P1P2	531
ABHD17C_-_80987551.23-P1P2	463
ABHD1_-_27346456.23-P1P2	705
ABHD1_-_27346510.23-P1P2	0
ABHD1_-_27346531.23-P1P2	572
ABHD1_-_27346534.23-P1P2	380
ABHD1_-_27346571.23-P1P2	570
ABHD2_+_89631401.23-P1P2	411
ABHD2_-_89631532.23-P1P2	528
ABHD2_-_89631578.23-P1P2	543
ABHD2_-_89631602.23-P1P2	694
ABHD2_-_89631642.23-P1P2	599
ABHD3_+_19284800.23-P1P2	381
ABHD3_-_19284909.23-P1P2	600
ABHD3_-_19284953.23-P1P2	524
ABHD3_-_19284965.23-P1P2	290
ABHD3_-_19284969.23-P1P2	587
ABHD4_+_23066970.23-P1P2	655
ABHD4_+_23067000.23-P1P2	601
ABHD4_+_23067075.23-P1P2	392
ABHD4_+_23067128.23-P1P2	414
ABHD4_-_23067003.23-P1P2	428
ABHD5_-_43732225.23-P1P2	388
ABHD5_-_43732256.23-P1P2	602
ABHD5_-_43732268.23-P1P2	693
ABHD5_-_43732287.23-P1P2	805
ABHD5_-_43732293.23-P1P2	605
ABHD6_+_58223170.23-P1P2	286
ABHD6_+_58223253.23-P1P2	530
ABHD6_+_58223423.23-P1P2	436
ABHD6_-_58223389.23-P1P2	383
ABHD6_-_58223402.23-P1P2	526
ABHD8_+_17414325.23-P1P2	681
ABHD8_+_17414344.23-P1P2	440
ABHD8_+_17414376.23-P1P2	413
ABHD8_-_17414352.23-P1P2	378
ABHD8_-_17414358.23-P1P2	530
ABI1_+_27149957.23-P1P2	584
ABI1_+_27149964.23-P1P2	541
ABI1_+_27149978.23-P1P2	650
ABI1_-_27150085.23-P1P2	645
ABI1_-_27150166.23-P1P2	444
ABI2_+_204192729.23-P1P2	533
ABI2_+_204192895.23-P1P2	466
ABI2_+_204192901.23-P1P2	662
ABI2_+_204193039.23-P1P2	543
ABI2_-_204192963.23-P1P2	427
ABI3BP_+_100712307.23-P1P2	458
ABI3BP_+_100712343.23-P1P2	466
ABI3BP_-_100712323.23-P1P2	521
ABI3BP_-_100712349.23-P1P2	571
ABI3BP_-_100712361.23-P1P2	724
ABI3_+_47287732.23-P1P2	0
ABI3_+_47287750.23-P1P2	657
ABI3_-_47287417.23-P1P2	677
ABI3_-_47287527.23-P1P2	542
ABI3_-_47288028.23-P1P2	483
ABL1_+_133588936.23-ENST00000372348.2	461
ABL1_+_133588940.23-ENST00000372348.2	309
ABL1_+_133589009.23-ENST00000372348.2	522
ABL1_+_133589018.23-ENST00000372348.2	545
ABL1_-_133589216.23-ENST00000372348.2	589
ABL2_+_179112332.23-P1	313
ABL2_+_179198988.23-P2	540
ABL2_+_179199028.23-P2	407
ABL2_+_179199071.23-P2	378
ABL2_-_179112315.23-P1	405
ABL2_-_179112359.23-P1	469
ABL2_-_179112398.23-P1	557
ABL2_-_179112762.23-P1	490
ABL2_-_179198903.23-P2	505
ABL2_-_179199180.23-P2	429
ABLIM1_+_116418018.23-ENST00000277895.5	607
ABLIM1_+_116418129.23-ENST00000277895.5	681
ABLIM1_+_116418171.23-ENST00000277895.5	600
ABLIM1_-_116418175.23-ENST00000277895.5	530
ABLIM1_-_116418330.23-ENST00000277895.5	703
ABLIM2_+_8160651.23-P1P2	519
ABLIM2_-_8160657.23-P1P2	363
ABLIM2_-_8160715.23-P1P2	384
ABLIM2_-_8160767.23-P1P2	484
ABLIM2_-_8160770.23-P1P2	531
ABLIM3_+_148520930.23-P1P2	577
ABLIM3_+_148520962.23-P1P2	471
ABLIM3_-_148520884.23-P1P2	495
ABLIM3_-_148520914.23-P1P2	422
ABLIM3_-_148520948.23-P1P2	349
ABO_+_136131048.23-P2	174
ABO_+_136131066.23-P2	342
ABO_+_136131069.23-P2	495
ABO_+_136150834.23-P1	646
ABO_-_136131057.23-P2	632
ABO_-_136131158.23-P2	447
ABO_-_136150725.23-P1	598
ABO_-_136150729.23-P1	450
ABO_-_136150767.23-P1	441
ABO_-_136150814.23-P1	544
ABRACL_+_139349742.23-P1P2	618
ABRACL_+_139349757.23-P1P2	398
ABRACL_+_139349778.23-P1P2	599
ABRACL_+_139349879.23-P1P2	258
ABRACL_-_139349725.23-P1P2	651
ABRA_-_107782516.23-P1P2	573
ABRA_-_107782520.23-P1P2	688
ABRA_-_107782542.23-P1P2	782
ABRA_-_107782633.23-P1P2	558
ABRA_-_107782658.23-P1P2	600
ABR_+_1083266.23-P1P2	450
ABR_+_1083406.23-P1P2	298
ABR_-_1083422.23-P1P2	398
ABR_-_1083425.23-P1P2	339
ABR_-_1083439.23-P1P2	417
ABT1_+_26596978.23-P1P2	367
ABT1_+_26597028.23-P1P2	581
ABT1_+_26597060.23-P1P2	487
ABT1_+_26597066.23-P1P2	350
ABT1_+_26597128.23-P1P2	495
ABTB1_+_127391554.23-P1P2	368
ABTB1_+_127391600.23-P1P2	303
ABTB1_+_127391620.23-P1P2	541
ABTB1_+_127391638.23-P1P2	424
ABTB1_+_127391759.23-P1P2	499
ABTB2_+_34379701.23-P1P2	512
ABTB2_+_34379742.23-P1P2	449
ABTB2_-_34379672.23-P1P2	525
ABTB2_-_34379760.23-P1P2	554
ABTB2_-_34379880.23-P1P2	322
ACAA1_+_38178706.23-P1P2	447
ACAA1_+_38178741.23-P1P2	469
ACAA1_+_38178759.23-P1P2	359
ACAA1_+_38178792.23-P1P2	642
ACAA1_-_38178773.23-P1P2	350
ACAA2_+_47340025.23-P1P2	392
ACAA2_+_47340045.23-P1P2	321
ACAA2_+_47340186.23-P1P2	438
ACAA2_+_47340202.23-P1P2	783
ACAA2_-_47340018.23-P1P2	321
ACACA_+_35716160.23-P1P2	604
ACACA_+_35716176.23-P1P2	356
ACACA_+_35716420.23-P1P2	529
ACACA_-_35716078.23-P1P2	273
ACACA_-_35716150.23-P1P2	477
ACACB_+_109568920.23-P1	465
ACACB_+_109568928.23-P1	520
ACACB_+_109569097.23-P1	559
ACACB_+_109592194.23-P2	568
ACACB_+_109592381.23-P2	487
ACACB_-_109568981.23-P1	537
ACACB_-_109569004.23-P1	477
ACACB_-_109592276.23-P2	391
ACACB_-_109592361.23-P2	485
ACACB_-_109592373.23-P2	460
ACAD10_+_112123731.23-P1P2	536
ACAD10_+_112123750.23-P1P2	533
ACAD10_+_112123782.23-P1P2	626
ACAD10_-_112123798.23-P1P2	485
ACAD10_-_112123838.23-P1P2	649
ACAD11_+_132378672.23-P1P2	417
ACAD11_+_132378720.23-P1P2	577
ACAD11_-_132378980.23-P1P2	639
ACAD11_-_132379124.23-P1P2	477
ACAD11_-_132379184.23-P1P2	660
ACAD8_+_134123328.23-P1P2	343
ACAD8_-_134123272.23-P1P2	367
ACAD8_-_134123275.23-P1P2	451
ACAD8_-_134123391.23-P1P2	263
ACAD8_-_134123455.23-P1P2	534
ACAD9_+_128598196.23-P1P2	478
ACAD9_+_128598208.23-P1P2	441
ACAD9_+_128598251.23-P1P2	699
ACAD9_-_128598349.23-P1P2	824
ACAD9_-_128598356.23-P1P2	486
ACADL_+_211090261.23-P1P2	447
ACADL_+_211090665.23-P1P2	744
ACADL_-_211090152.23-P1P2	351
ACADL_-_211090294.23-P1P2	410
ACADL_-_211090307.23-P1P2	613
ACADM_+_76189998.23-P1P2	492
ACADM_+_76190205.23-P1P2	521
ACADM_+_76190222.23-P1P2	622
ACADM_+_76190358.23-P1P2	437
ACADM_-_76190263.23-P1P2	448
ACADSB_+_124768268.23-P1P2	596
ACADSB_+_124768332.23-P1P2	466
ACADSB_+_124768388.23-P1P2	434
ACADSB_-_124768367.23-P1P2	589
ACADSB_-_124768371.23-P1P2	670
ACADS_+_121163487.23-P1P2	601
ACADS_+_121163587.23-P1P2	424
ACADS_-_121163513.23-P1P2	732
ACADS_-_121163531.23-P1P2	481
ACADS_-_121163542.23-P1P2	460
ACADVL_-_7123046.23-P1P2	452
ACADVL_-_7123089.23-P1P2	239
ACADVL_-_7123126.23-P1P2	416
ACADVL_-_7123139.23-P1P2	515
ACADVL_-_7123220.23-P1P2	503
ACAN_+_89346481.23-P1P2	381
ACAN_+_89346492.23-P1P2	373
ACAN_+_89346533.23-P1P2	490
ACAN_+_89346595.23-P1P2	327
ACAN_-_89346562.23-P1P2	508
ACAP1_+_7239561.23-P1P2	389
ACAP1_+_7239809.23-P1P2	324
ACAP1_-_7239650.23-P1P2	609
ACAP1_-_7239780.23-P1P2	523
ACAP1_-_7239785.23-P1P2	462
ACAP2_+_195163836.23-P1P2	392
ACAP2_+_195163965.23-P1P2	532
ACAP2_+_195163975.23-P1P2	595
ACAP2_-_195163900.23-P1P2	534
ACAP2_-_195163913.23-P1P2	530
ACAP3_+_1243301.23-P1P2	382
ACAP3_+_1243333.23-P1P2	506
ACAP3_+_1243491.23-P1P2	525
ACAP3_-_1243504.23-P1P2	398
ACAP3_-_1243527.23-P1P2	543
ACAT1_+_107992111.23-P1P2	615
ACAT1_+_107992182.23-P1P2	629
ACAT1_-_107992055.23-P1P2	503
ACAT1_-_107992230.23-P1P2	520
ACAT1_-_107992267.23-P1P2	525
ACAT2_+_160183137.23-P1P2	423
ACAT2_+_160183335.23-P1P2	452
ACAT2_-_160182997.23-P1P2	461
ACAT2_-_160183054.23-P1P2	610
ACAT2_-_160183208.23-P1P2	459
ACBD3_+_226374366.23-P1P2	686
ACBD3_+_226374437.23-P1P2	463
ACBD3_+_226374526.23-P1P2	631
ACBD3_+_226374563.23-P1P2	422
ACBD3_+_226374628.23-P1P2	349
ACBD4_+_43209852.23-P2	409
ACBD4_+_43212810.23-P1	570
ACBD4_+_43212843.23-P1	408
ACBD4_+_43212871.23-P1	335
ACBD4_+_43212875.23-P1	370
ACBD4_-_43209820.23-P2	358
ACBD4_-_43209846.23-P2	548
ACBD4_-_43209892.23-P2	688
ACBD4_-_43209908.23-P2	409
ACBD4_-_43212959.23-P1	770
ACBD5_+_27529754.23-P1P2	366
ACBD5_+_27529765.23-P1P2	403
ACBD5_-_27529872.23-P1P2	89
ACBD5_-_27529876.23-P1P2	318
ACBD5_-_27529882.23-P1P2	538
ACBD6_+_180471815.23-P1P2	599
ACBD6_+_180472052.23-P1P2	370
ACBD6_-_180471832.23-P1P2	476
ACBD6_-_180471955.23-P1P2	426
ACBD6_-_180472029.23-P1P2	486
ACBD7_+_15130776.23-P1P2	516
ACBD7_+_15130807.23-P1P2	581
ACBD7_+_15130822.23-P1P2	478
ACBD7_-_15130872.23-P1P2	391
ACBD7_-_15130938.23-P1P2	458
ACCSL_+_44069382.23-ENST00000378832.1	607
ACCSL_+_44069477.23-ENST00000378832.1	616
ACCSL_-_44069270.23-ENST00000378832.1	660
ACCSL_-_44069273.23-ENST00000378832.1	504
ACCSL_-_44069432.23-ENST00000378832.1	672
ACCS_+_44087641.23-P1P2	355
ACCS_+_44087724.23-P1P2	584
ACCS_+_44087774.23-P1P2	542
ACCS_-_44087743.23-P1P2	489
ACCS_-_44087876.23-P1P2	303
ACD_+_67694237.23-P1P2	378
ACD_+_67694314.23-P1P2	371
ACD_-_67694270.23-P1P2	535
ACD_-_67694284.23-P1P2	626
ACD_-_67694307.23-P1P2	518
ACE2_+_15619116.23-P1P2	356
ACE2_+_15619290.23-P1P2	536
ACE2_+_15619304.23-P1P2	526
ACE2_-_15619216.23-P1P2	511
ACE2_-_15619428.23-P1P2	450
ACER1_+_6333747.23-P1P2	550
ACER1_-_6333680.23-P1P2	558
ACER1_-_6333720.23-P1P2	477
ACER1_-_6333764.23-P1P2	406
ACER1_-_6333854.23-P1P2	602
ACER2_+_19408797.23-P1P2	477
ACER2_+_19408824.23-P1P2	379
ACER2_+_19408842.23-P1P2	432
ACER2_-_19408852.23-P1P2	353
ACER2_-_19408914.23-P1P2	391
ACER3_+_76571786.23-P1P2	453
ACER3_-_76571689.23-P1P2	401
ACER3_-_76571769.23-P1P2	410
ACER3_-_76571797.23-P1P2	356
ACER3_-_76571867.23-P1P2	276
ACE_+_61553993.23-P1	414
ACE_+_61561999.23-P2	480
ACE_+_61562033.23-P2	462
ACE_-_61554169.23-P1	502
ACE_-_61554274.23-P1	628
ACE_-_61554351.23-P1	253
ACE_-_61554354.23-P1	408
ACE_-_61561930.23-P2	569
ACE_-_61562051.23-P2	281
ACE_-_61562117.23-P2	550
ACHE_+_100493634.23-P1	262
ACHE_+_100493638.23-P1	444
ACHE_+_100493652.23-P1	452
ACHE_+_100493697.23-P1	561
ACHE_+_100494723.23-P2	648
ACHE_+_100494786.23-P2	391
ACHE_+_100494847.23-P2	668
ACHE_-_100493665.23-P1	299
ACHE_-_100494778.23-P2	523
ACHE_-_100494875.23-P2	618
ACIN1_+_23540956.23-P2	354
ACIN1_+_23564397.23-P1	563
ACIN1_+_23564439.23-P1	535
ACIN1_+_23564521.23-P1	461
ACIN1_+_23564543.23-P1	744
ACIN1_-_23540887.23-P2	426
ACIN1_-_23540961.23-P2	385
ACIN1_-_23540994.23-P2	508
ACIN1_-_23541092.23-P2	651
ACIN1_-_23564466.23-P1	487
ACKR2_+_42850731.23-P1P2	653
ACKR2_+_42850737.23-P1P2	497
ACKR2_+_42850740.23-P1P2	599
ACKR2_+_42850788.23-P1P2	569
ACKR2_-_42850889.23-P1P2	511
ACKR3_+_237476203.23-P2	476
ACKR3_+_237476250.23-P2	446
ACKR3_+_237476319.23-P2	557
ACKR3_+_237476323.23-P2	647
ACKR3_+_237478274.23-P1	684
ACKR3_+_237478402.23-P1	460
ACKR3_-_237476409.23-P2	779
ACKR3_-_237478314.23-P1	626
ACKR3_-_237478326.23-P1	537
ACKR3_-_237478329.23-P1	440
ACKR4_+_132315826.23-P1P2	579
ACKR4_+_132315890.23-P1P2	485
ACKR4_+_132315966.23-P1P2	285
ACKR4_-_132315833.23-P1P2	499
ACKR4_-_132315917.23-P1P2	421
ACLY_+_40075309.23-P1P2	505
ACLY_+_40075334.23-P1P2	573
ACLY_+_40075360.23-P1P2	548
ACLY_-_40075349.23-P1P2	474
ACLY_-_40075370.23-P1P2	447
ACMSD_+_135595919.23-P1P2	334
ACMSD_+_135595993.23-P1P2	558
ACMSD_+_135596015.23-P1P2	532
ACMSD_-_135596123.23-P1P2	614
ACMSD_-_135596149.23-P1P2	526
ACN9_+_96746862.23-P1P2	863
ACN9_+_96746913.23-P1P2	481
ACN9_-_96746823.23-P1P2	662
ACN9_-_96746878.23-P1P2	573
ACN9_-_96746889.23-P1P2	420
ACO1_+_32384442.23-P1P2	498
ACO1_+_32384475.23-P1P2	490
ACO1_+_32384489.23-P1P2	524
ACO1_+_32384509.23-P1P2	567
ACO1_-_32384518.23-P1P2	440
ACO2_+_41864997.23-P1P2	528
ACO2_+_41865000.23-P1P2	659
ACO2_+_41865026.23-P1P2	273
ACO2_+_41865057.23-P1P2	363
ACO2_-_41865034.23-P1P2	455
ACOT11_+_55007739.23-P2	414
ACOT11_+_55007792.23-P2	472
ACOT11_+_55007843.23-P2	418
ACOT11_+_55007912.23-P2	391
ACOT11_+_55013701.23-P1	420
ACOT11_+_55013737.23-P1	467
ACOT11_-_55007812.23-P2	395
ACOT11_-_55013804.23-P1	702
ACOT11_-_55013822.23-P1	454
ACOT11_-_55013844.23-P1	600
ACOT12_+_80690102.23-P1P2	619
ACOT12_-_80690107.23-P1P2	332
ACOT12_-_80690160.23-P1P2	530
ACOT12_-_80690194.23-P1P2	464
ACOT12_-_80690199.23-P1P2	472
ACOT13_+_24667097.23-P1P2	424
ACOT13_-_24667168.23-P1P2	461
ACOT13_-_24667190.23-P1P2	528
ACOT13_-_24667212.23-P1P2	332
ACOT13_-_24667290.23-P1P2	729
ACOT1_+_74003620.23-P1P2	500
ACOT1_+_74003625.23-P1P2	647
ACOT1_+_74003818.23-P1P2	510
ACOT1_+_74003838.23-P1P2	464
ACOT1_+_74003843.23-P1P2	577
ACOT2_+_74035431.23-P1P2	1020
ACOT2_+_74035703.23-P1P2	459
ACOT2_+_74035734.23-P1P2	548
ACOT2_+_74035740.23-P1P2	543
ACOT2_+_74035935.23-P1P2	564
ACOT4_+_74058416.23-P1P2	520
ACOT4_+_74058629.23-P1P2	321
ACOT4_+_74058635.23-P1P2	420
ACOT4_+_74058714.23-P1P2	560
ACOT4_-_74058526.23-P1P2	657
ACOT6_+_74077533.23-P1P2	491
ACOT6_+_74077555.23-P1P2	711
ACOT6_-_74077412.23-P1P2	324
ACOT6_-_74077492.23-P1P2	430
ACOT6_-_74077567.23-P1P2	366
ACOT7_-_6453463.23-P1P2	523
ACOT7_-_6453488.23-P1P2	745
ACOT7_-_6453531.23-P1P2	454
ACOT7_-_6453630.23-P1P2	485
ACOT7_-_6453633.23-P1P2	411
ACOT8_+_44486286.23-P1P2	738
ACOT8_-_44486095.23-P1P2	512
ACOT8_-_44486122.23-P1P2	468
ACOT8_-_44486206.23-P1P2	537
ACOT8_-_44486218.23-P1P2	709
ACOT9_+_23761452.23-P1P2	503
ACOT9_+_23761456.23-P1P2	305
ACOT9_-_23761424.23-P1P2	200
ACOT9_-_23761470.23-P1P2	412
ACOT9_-_23761605.23-P1P2	704
ACOX1_+_73975656.23-P1P2	527
ACOX1_+_73975689.23-P1P2	669
ACOX1_-_73975358.23-P1P2	799
ACOX1_-_73975461.23-P1P2	414
ACOX1_-_73975592.23-P1P2	534
ACOX2_+_58512674.23-P2	637
ACOX2_+_58512747.23-P2	519
ACOX2_+_58523057.23-P1	423
ACOX2_+_58523093.23-P1	416
ACOX2_+_58523101.23-P1	676
ACOX2_-_58512608.23-P2	556
ACOX2_-_58512649.23-P2	648
ACOX2_-_58512733.23-P2	721
ACOX2_-_58522962.23-P1	395
ACOX2_-_58523068.23-P1	537
ACOX3_+_8430197.23-P1	411
ACOX3_+_8430295.23-P1	608
ACOX3_+_8430311.23-P1	573
ACOX3_+_8430398.23-P1	648
ACOX3_+_8442464.23-P2	420
ACOX3_+_8442547.23-P2	415
ACOX3_-_8430302.23-P1	366
ACOX3_-_8442552.23-P2	674
ACOX3_-_8442586.23-P2	369
ACOX3_-_8442629.23-P2	461
ACOXL_+_111490003.23-P1P2	621
ACOXL_+_111490035.23-P1P2	534
ACOXL_-_111489963.23-P1P2	310
ACOXL_-_111490053.23-P1P2	422
ACOXL_-_111490115.23-P1P2	408
ACP1_+_264759.23-P1P2	713
ACP1_+_264763.23-P1P2	528
ACP1_+_264780.23-P1P2	218
ACP1_-_264789.23-P1P2	654
ACP1_-_264826.23-P1P2	713
ACP2_-_47270495.23-P1P2	273
ACP2_-_47270499.23-P1P2	742
ACP2_-_47270511.23-P1P2	501
ACP2_-_47270521.23-P1P2	745
ACP2_-_47270745.23-P1P2	269
ACP5_+_11688559.23-P1	478
ACP5_+_11688649.23-P1	573
ACP5_+_11688655.23-P1	481
ACP5_+_11689904.23-P2	477
ACP5_+_11689998.23-P2	442
ACP5_-_11688616.23-P1	568
ACP5_-_11688654.23-P1	504
ACP5_-_11689912.23-P2	409
ACP5_-_11689955.23-P2	760
ACP5_-_11690024.23-P2	446
ACP6_+_147142613.23-P1P2	500
ACP6_+_147142621.23-P1P2	588
ACP6_+_147142634.23-P1P2	635
ACP6_+_147142638.23-P1P2	535
ACP6_-_147142667.23-P1P2	407
ACPL2_+_140950502.23-P1P2	431
ACPL2_+_140950525.23-P1P2	351
ACPL2_-_140950562.23-P1P2	632
ACPL2_-_140950596.23-P1P2	400
ACPL2_-_140950615.23-P1P2	226
ACPP_+_132036046.23-P1P2	263
ACPP_+_132036084.23-P1P2	325
ACPP_+_132036148.23-P1P2	743
ACPP_+_132036153.23-P1P2	520
ACPP_-_132036098.23-P1P2	352
ACPT_+_51293557.23-ENST00000270593.1	609
ACPT_-_51293281.23-ENST00000270593.1	526
ACPT_-_51293528.23-ENST00000270593.1	435
ACPT_-_51293548.23-ENST00000270593.1	656
ACPT_-_51293592.23-ENST00000270593.1	674
ACRBP_-_6756655.23-P1P2	400
ACRBP_-_6756661.23-P1P2	516
ACRBP_-_6756664.23-P1P2	582
ACRBP_-_6756689.23-P1P2	495
ACRBP_-_6756700.23-P1P2	496
ACRC_+_70797793.23-P1P2	386
ACRC_+_70797805.23-P1P2	529
ACRC_+_70797823.23-P1P2	674
ACRC_+_70797837.23-P1P2	0
ACRC_-_70797728.23-P1P2	402
ACRV1_+_125550902.23-P1P2	631
ACRV1_+_125551094.23-P1P2	532
ACRV1_+_125551116.23-P1P2	611
ACRV1_-_125550836.23-P1P2	631
ACRV1_-_125550865.23-P1P2	467
ACR_+_51176472.23-P1P2	321
ACR_+_51176496.23-P1P2	371
ACR_+_51176532.23-P1P2	679
ACR_-_51176484.23-P1P2	530
ACR_-_51176559.23-P1P2	456
ACSBG1_+_78526895.23-P1P2	422
ACSBG1_+_78527292.23-P1P2	637
ACSBG1_-_78526959.23-P1P2	595
ACSBG1_-_78527124.23-P1P2	368
ACSBG1_-_78527146.23-P1P2	567
ACSBG2_+_6135301.23-P1P2	488
ACSBG2_+_6135630.23-P1P2	471
ACSBG2_-_6135356.23-P1P2	258
ACSBG2_-_6135600.23-P1P2	464
ACSBG2_-_6135604.23-P1P2	411
ACSF2_+_48503247.23-P1P2	637
ACSF2_+_48503324.23-P1P2	625
ACSF2_-_48503219.23-P1P2	538
ACSF2_-_48503440.23-P1P2	424
ACSF2_-_48503522.23-P1P2	469
ACSF3_+_89160147.23-P1P2	392
ACSF3_+_89160200.23-P1P2	538
ACSF3_-_89160046.23-P1P2	565
ACSF3_-_89160158.23-P1P2	421
ACSF3_-_89160163.23-P1P2	441
ACSL1_+_185747316.23-P1P2	387
ACSL1_+_185747320.23-P1P2	354
ACSL1_+_185747384.23-P1P2	485
ACSL1_-_185747367.23-P1P2	296
ACSL1_-_185747503.23-P1P2	406
ACSL3_+_223725504.23-P1P2	635
ACSL3_+_223725551.23-P1P2	467
ACSL3_+_223725585.23-P1P2	208
ACSL3_+_223725634.23-P1P2	384
ACSL3_+_223725667.23-P1P2	546
ACSL4_+_108976612.23-P1P2	545
ACSL4_+_108976692.23-P1P2	476
ACSL4_-_108976571.23-P1P2	547
ACSL4_-_108976623.23-P1P2	594
ACSL4_-_108976689.23-P1P2	379
ACSL5_+_114133616.23-P2	331
ACSL5_+_114133632.23-P2	599
ACSL5_+_114133716.23-P2	678
ACSL5_+_114133820.23-P2	408
ACSL5_+_114135885.23-P1	379
ACSL5_-_114133661.23-P2	496
ACSL5_-_114135620.23-P1	632
ACSL5_-_114135828.23-P1	491
ACSL5_-_114135836.23-P1	453
ACSL5_-_114135858.23-P1	791
ACSL6_+_131311024.23-P2	588
ACSL6_-_131310907.23-P2	535
ACSL6_-_131310916.23-P2	642
ACSL6_-_131310931.23-P2	490
ACSL6_-_131311001.23-P2	592
ACSL6_-_131347425.23-P1	402
ACSL6_-_131347431.23-P1	490
ACSL6_-_131347517.23-P1	573
ACSL6_-_131347541.23-P1	471
ACSL6_-_131347544.23-P1	402
ACSM1_-_20687575.23-P1P2	498
ACSM1_-_20687648.23-P1P2	401
ACSM1_-_20687773.23-P1P2	426
ACSM1_-_20687961.23-P1P2	477
ACSM1_-_20688026.23-P1P2	639
ACSM2A_+_20462646.23-P1P2	606
ACSM2A_+_20462712.23-P1P2	502
ACSM2A_-_20462468.23-P1P2	588
ACSM2A_-_20462675.23-P1P2	438
ACSM2A_-_20462730.23-P1P2	599
ACSM2B_+_20587979.23-P1P2	528
ACSM3_+_20775164.23-P1P2	416
ACSM3_+_20775201.23-P1P2	382
ACSM3_+_20775240.23-P1P2	405
ACSM3_+_20775310.23-P1P2	525
ACSM3_-_20775221.23-P1P2	670
ACSM4_+_7456711.23-ENST00000399422.4	467
ACSM4_+_7456726.23-ENST00000399422.4	506
ACSM4_+_7456783.23-ENST00000399422.4	643
ACSM4_-_7456561.23-ENST00000399422.4	752
ACSM4_-_7456717.23-ENST00000399422.4	586
ACSM5_+_20420687.23-P1P2	419
ACSM5_+_20420690.23-P1P2	687
ACSM5_+_20420811.23-P1P2	584
ACSM5_-_20420726.23-P1P2	484
ACSM5_-_20420785.23-P1P2	529
ACSS1_+_25038788.23-P1P2	540
ACSS1_+_25038797.23-P1P2	508
ACSS1_+_25038989.23-P1P2	332
ACSS1_-_25038928.23-P1P2	251
ACSS1_-_25038970.23-P1P2	516
ACSS2_+_33464212.23-P1P2	579
ACSS2_+_33464215.23-P1P2	592
ACSS2_+_33464256.23-P1P2	740
ACSS2_+_33464272.23-P1P2	208
ACSS2_+_33464292.23-P1P2	393
ACSS3_+_81471691.23-P1P2	456
ACSS3_+_81471706.23-P1P2	572
ACSS3_+_81471716.23-P1P2	452
ACSS3_+_81471737.23-P1P2	432
ACSS3_-_81471638.23-P1P2	708
ACTA1_+_229568972.23-P2	595
ACTA1_+_229569990.23-P1	418
ACTA1_+_229570009.23-P1	479
ACTA1_+_229570073.23-P1	620
ACTA1_+_229570087.23-P1	807
ACTA1_-_229568937.23-P2	481
ACTA1_-_229568940.23-P2	356
ACTA1_-_229568950.23-P2	468
ACTA1_-_229568985.23-P2	641
ACTA1_-_229570127.23-P1	564
ACTA2_+_90712701.23-P1	452
ACTA2_+_90712849.23-P1	607
ACTA2_+_90751087.23-P2	448
ACTA2_+_90751100.23-P2	444
ACTA2_-_90712681.23-P1	337
ACTA2_-_90712737.23-P1	546
ACTA2_-_90712823.23-P1	479
ACTA2_-_90751135.23-P2	553
ACTA2_-_90751240.23-P2	452
ACTA2_-_90751286.23-P2	541
ACTBL2_+_56778826.23-P1P2	354
ACTBL2_+_56778841.23-P1P2	473
ACTBL2_-_56778722.23-P1P2	316
ACTBL2_-_56778823.23-P1P2	615
ACTBL2_-_56778900.23-P1P2	491
ACTB_+_5569498.23-P1P2	468
ACTB_+_5569531.23-P1P2	690
ACTB_-_5569404.23-P1P2	331
ACTB_-_5569627.23-P1P2	577
ACTB_-_5570605.23-P1P2	466
ACTC1_+_35087933.23-P1P2	515
ACTC1_-_35087685.23-P1P2	529
ACTC1_-_35087729.23-P1P2	429
ACTC1_-_35088013.23-P1P2	448
ACTC1_-_35088018.23-P1P2	486
ACTG1_+_79480007.23-P1P2	381
ACTG1_-_79479971.23-P1P2	544
ACTG1_-_79480014.23-P1P2	444
ACTG1_-_79480113.23-P1P2	375
ACTG1_-_79480159.23-P1P2	552
ACTG2_+_74119986.23-P1	301
ACTG2_+_74119996.23-P1	441
ACTG2_+_74128169.23-P2	394
ACTG2_+_74128283.23-P2	509
ACTG2_-_74119810.23-P1	365
ACTG2_-_74119864.23-P1	618
ACTG2_-_74119924.23-P1	627
ACTG2_-_74128095.23-P2	475
ACTG2_-_74128268.23-P2	478
ACTG2_-_74128271.23-P2	354
ACTL10_+_32254401.23-P1P2	456
ACTL10_+_32254588.23-P1P2	425
ACTL10_-_32254496.23-P1P2	632
ACTL10_-_32254512.23-P1P2	390
ACTL10_-_32254623.23-P1P2	610
ACTL6A_+_179280403.23-P1P2	438
ACTL6A_+_179280433.23-P1P2	425
ACTL6A_+_179280503.23-P1P2	513
ACTL6A_+_179280551.23-P1P2	613
ACTL6A_-_179280694.23-P1P2	368
ACTL6B_+_100254113.23-P1P2	610
ACTL6B_-_100254150.23-P1P2	463
ACTL6B_-_100254153.23-P1P2	414
ACTL6B_-_100254170.23-P1P2	0
ACTL6B_-_100254256.23-P1P2	495
ACTL7A_+_111624113.23-P1P2	466
ACTL7A_+_111624195.23-P1P2	386
ACTL7A_+_111624303.23-P1P2	510
ACTL7A_-_111624041.23-P1P2	853
ACTL7A_-_111624446.23-P1P2	403
ACTL7B_+_111618383.23-P1P2	426
ACTL7B_+_111618481.23-P1P2	411
ACTL7B_+_111618497.23-P1P2	544
ACTL7B_-_111618306.23-P1P2	490
ACTL7B_-_111618467.23-P1P2	542
ACTL8_+_18081686.23-P1P2	451
ACTL8_+_18081763.23-P1P2	506
ACTL8_-_18081795.23-P1P2	632
ACTL8_-_18081800.23-P1P2	256
ACTL8_-_18081836.23-P1P2	702
ACTL9_+_8809217.23-P1P2	419
ACTL9_+_8809250.23-P1P2	730
ACTL9_+_8809318.23-P1P2	512
ACTL9_-_8809229.23-P1P2	681
ACTL9_-_8809364.23-P1P2	497
ACTN1_+_69446084.23-P1P2	455
ACTN1_+_69446128.23-P1P2	845
ACTN1_+_69446354.23-P1P2	454
ACTN1_-_69446192.23-P1P2	499
ACTN1_-_69446197.23-P1P2	531
ACTN2_+_236849571.23-P1P2	753
ACTN2_+_236849657.23-P1P2	703
ACTN2_+_236849668.23-P1P2	358
ACTN2_-_236849626.23-P1P2	508
ACTN2_-_236849686.23-P1P2	549
ACTN3_+_66313498.23-P1P2	608
ACTN3_+_66313733.23-P1P2	292
ACTN3_+_66313837.23-P1P2	180
ACTN3_+_66314192.23-P1P2	525
ACTN3_-_66313745.23-P1P2	430
ACTN4_+_39138001.23-P1P2	465
ACTN4_-_39138096.23-P1P2	530
ACTN4_-_39138104.23-P1P2	654
ACTN4_-_39138134.23-P1P2	408
ACTN4_-_39138303.23-P1P2	480
ACTR10_+_58666571.23-P1P2	469
ACTR10_+_58666641.23-P1P2	300
ACTR10_+_58666685.23-P1P2	319
ACTR10_+_58666709.23-P1P2	729
ACTR10_+_58666723.23-P1P2	549
ACTR1A_+_104262486.23-P1P2	329
ACTR1A_+_104262524.23-P1P2	260
ACTR1A_+_104262651.23-P1P2	492
ACTR1A_-_104262499.23-P1P2	506
ACTR1A_-_104262639.23-P1P2	622
ACTR1B_+_98280525.23-P1P2	560
ACTR1B_-_98280511.23-P1P2	648
ACTR1B_-_98280561.23-P1P2	584
ACTR1B_-_98280588.23-P1P2	313
ACTR1B_-_98280731.23-P1P2	333
ACTR2_+_65454508.23-P1P2	417
ACTR2_+_65454802.23-P1P2	710
ACTR2_+_65454815.23-P1P2	488
ACTR2_+_65454835.23-P1P2	629
ACTR2_-_65454757.23-P1P2	576
ACTR3B_+_152456671.23-P1P2	520
ACTR3B_+_152456827.23-P1P2	763
ACTR3B_-_152456707.23-P1P2	622
ACTR3B_-_152456747.23-P1P2	472
ACTR3B_-_152456798.23-P1P2	294
ACTR3C_+_150020788.23-P1P2	507
ACTR3C_+_150020798.23-P1P2	624
ACTR3C_-_150020686.23-P1P2	475
ACTR3C_-_150020731.23-P1P2	450
ACTR3C_-_150020762.23-P1P2	566
ACTR3_+_114647402.23-P1P2	538
ACTR3_-_114647473.23-P1P2	393
ACTR3_-_114647560.23-P1P2	521
ACTR3_-_114647582.23-P1P2	409
ACTR3_-_114647588.23-P1P2	660
ACTR5_+_37376917.23-P1P2	478
ACTR5_+_37376952.23-P1P2	547
ACTR5_-_37376861.23-P1P2	613
ACTR5_-_37376878.23-P1P2	575
ACTR5_-_37377011.23-P1P2	343
ACTR6_+_100594485.23-P1P2	659
ACTR6_-_100594513.23-P1P2	352
ACTR6_-_100594587.23-P1P2	640
ACTR6_-_100594606.23-P1P2	449
ACTR6_-_100594624.23-P1P2	576
ACTR8_-_53916235.23-P1P2	458
ACTR8_-_53916259.23-P1P2	572
ACTR8_-_53916270.23-P1P2	432
ACTR8_-_53916330.23-P1P2	438
ACTR8_-_53916333.23-P1P2	680
ACTRT1_+_127186422.23-P1P2	465
ACTRT1_+_127186489.23-P1P2	427
ACTRT1_+_127186497.23-P1P2	701
ACTRT1_+_127186748.23-P1P2	605
ACTRT1_-_127186478.23-P1P2	610
ACTRT2_+_2937777.23-P1P2	372
ACTRT2_+_2937877.23-P1P2	398
ACTRT2_+_2937899.23-P1P2	481
ACTRT2_+_2937938.23-P1P2	207
ACTRT2_-_2937822.23-P1P2	523
ACTRT3_+_169487502.23-P1P2	616
ACTRT3_+_169487506.23-P1P2	489
ACTRT3_-_169487479.23-P1P2	330
ACTRT3_-_169487532.23-P1P2	826
ACTRT3_-_169487571.23-P1P2	479
ACVR1B_+_52345257.23-P1P2	692
ACVR1B_+_52345310.23-P1P2	355
ACVR1B_+_52345347.23-P1P2	513
ACVR1B_+_52345384.23-P1P2	351
ACVR1B_-_52345222.23-P1P2	443
ACVR1C_+_158485452.23-P1P2	551
ACVR1C_+_158485575.23-P1P2	469
ACVR1C_+_158485677.23-P1P2	617
ACVR1C_-_158485601.23-P1P2	305
ACVR1C_-_158485614.23-P1P2	443
ACVR1_+_158732795.23-P1P2	405
ACVR1_-_158732701.23-P1P2	637
ACVR1_-_158732742.23-P1P2	245
ACVR1_-_158732756.23-P1P2	600
ACVR1_-_158732970.23-P1P2	640
ACVR2A_+_148601913.23-P1P2	515
ACVR2A_+_148601921.23-P1P2	355
ACVR2A_+_148601943.23-P1P2	540
ACVR2A_+_148601947.23-P1P2	407
ACVR2A_+_148601997.23-P1P2	472
ACVR2B_+_38495273.23-P1P2	444
ACVR2B_+_38495276.23-P1P2	248
ACVR2B_-_38494967.23-P1P2	526
ACVR2B_-_38495034.23-P1P2	402
ACVR2B_-_38495238.23-P1P2	494
ACVRL1_+_52300550.23-P1P2	422
ACVRL1_+_52300558.23-P1P2	671
ACVRL1_-_52300556.23-P1P2	555
ACVRL1_-_52300589.23-P1P2	489
ACVRL1_-_52300594.23-P1P2	486
ACY1_+_52017411.23-P1P2	459
ACY1_-_52017189.23-P1P2	401
ACY1_-_52017221.23-P1P2	540
ACY1_-_52017383.23-P1P2	412
ACY3_+_67415185.23-P2	507
ACY3_+_67415189.23-P2	744
ACY3_+_67415226.23-P2	377
ACY3_+_67418355.23-P1	426
ACY3_-_67415130.23-P2	453
ACY3_-_67415238.23-P2	610
ACY3_-_67418217.23-P1	560
ACY3_-_67418276.23-P1	705
ACY3_-_67418318.23-P1	706
ACY3_-_67418366.23-P1	455
ACYP1_+_75530799.23-P1	638
ACYP1_+_75530928.23-P1	626
ACYP1_+_75536273.23-P2	432
ACYP1_-_75530843.23-P1	434
ACYP1_-_75530857.23-P1	574
ACYP1_-_75530888.23-P1	554
ACYP1_-_75536376.23-P2	706
ACYP1_-_75536388.23-P2	397
ACYP1_-_75536464.23-P2	367
ACYP1_-_75536478.23-P2	471
ACYP2_+_54342625.23-P1P2	407
ACYP2_+_54342637.23-P1P2	535
ACYP2_+_54342677.23-P1P2	225
ACYP2_-_54342192.23-P1P2	733
ACYP2_-_54342600.23-P1P2	560
ADAD1_+_123300498.23-P1P2	585
ADAD1_+_123300520.23-P1P2	513
ADAD1_-_123300392.23-P1P2	0
ADAD1_-_123300395.23-P1P2	455
ADAD1_-_123300470.23-P1P2	452
ADAD2_+_84224613.23-P1P2	556
ADAD2_+_84224628.23-P1P2	549
ADAD2_+_84224631.23-P1P2	399
ADAD2_+_84224674.23-P1P2	615
ADAD2_-_84224641.23-P1P2	466
ADAL_+_43622523.23-P1P2	651
ADAL_+_43622733.23-P1P2	468
ADAL_-_43622528.23-P1P2	424
ADAL_-_43622722.23-P1P2	483
ADAL_-_43622769.23-P1P2	572
ADAM10_+_59041979.23-P1P2	714
ADAM10_+_59042002.23-P1P2	656
ADAM10_+_59042042.23-P1P2	601
ADAM10_+_59042152.23-P1P2	373
ADAM10_+_59042238.23-P1P2	463
ADAM11_+_42836074.23-P1P2	563
[truncated: 99,252 more rows]

## Sheet: LGR_HiSeq_CRISPRa_plasmid
LGR_HighSeq_CRISPRa_plasmid
sgId	count
AMY1B_+_104239265.23-ENST00000330330.5,ENST00000370080.3	1742
AMY1B_-_104239325.23-ENST00000330330.5,ENST00000370080.3	1771
ANKRD18A_+_38577310.23-ENST00000564591.1,ENST00000566717.2	1987
ANKRD18A_+_38577606.23-ENST00000564591.1,ENST00000566717.2	1900
ANKRD18A_+_38577609.23-ENST00000564591.1,ENST00000566717.2	2638
ANKRD18A_-_38577378.23-ENST00000564591.1,ENST00000566717.2	1463
ANKRD18A_-_38577748.23-ENST00000564591.1,ENST00000566717.2	1486
ANKS1B_-_100378212.23-ENST00000329257.7,ENST00000547776.2	1142
ANKS1B_-_100378322.23-ENST00000329257.7,ENST00000547776.2	2275
ANKS1B_-_100378327.23-ENST00000329257.7,ENST00000547776.2	2045
ANKS1B_-_100378444.23-ENST00000329257.7,ENST00000547776.2	1786
ANKS1B_-_100378505.23-ENST00000329257.7,ENST00000547776.2	1250
ARL17A_+_44657541.23-ENST00000329240.4,ENST00000336125.5,ENST00000445552.2	2057
ARL17A_+_44657547.23-ENST00000329240.4,ENST00000336125.5,ENST00000445552.2	2530
ARL17A_+_44657550.23-ENST00000329240.4,ENST00000336125.5,ENST00000445552.2	1763
ARL17A_+_44657565.23-ENST00000329240.4,ENST00000336125.5,ENST00000445552.2	2558
ARL17A_+_44657569.23-ENST00000329240.4,ENST00000336125.5,ENST00000445552.2	1720
ARL17B_+_44439458.23-ENST00000434041.2,ENST00000450673.3,ENST00000570618.1	1948
B3GALT5_+_41029479.23-ENST00000343118.4,ENST00000398714.2	2064
B3GALT5_+_41029494.23-ENST00000343118.4,ENST00000398714.2	1873
B3GALT5_+_41029533.23-ENST00000343118.4,ENST00000398714.2	2236
B3GALT5_+_41029537.23-ENST00000343118.4,ENST00000398714.2	1894
B3GALT5_+_41029614.23-ENST00000343118.4,ENST00000398714.2	2654
BPY2_+_25129859.23-ENST00000331070.3,ENST00000382585.1	1555
BPY2_+_25129862.23-ENST00000331070.3,ENST00000382585.1	1475
BPY2_-_25129920.23-ENST00000331070.3,ENST00000382585.1	1474
BPY2_-_25129925.23-ENST00000331070.3,ENST00000382585.1	2337
BPY2_-_25130349.23-ENST00000331070.3,ENST00000382585.1	1568
BRD4_+_15391494.23-ENST00000263377.2,ENST00000371835.4	2372
BRD4_+_15391515.23-ENST00000263377.2,ENST00000371835.4	1490
BRD4_+_15391549.23-ENST00000263377.2,ENST00000371835.4	1580
BRD4_-_15391386.23-ENST00000263377.2,ENST00000371835.4	1596
BRD4_-_15391392.23-ENST00000263377.2,ENST00000371835.4	2075
BTBD16_+_124030584.23-ENST00000260723.4,ENST00000368994.2	1342
BTBD16_+_124030621.23-ENST00000260723.4,ENST00000368994.2	1789
BTBD16_+_124030672.23-ENST00000260723.4,ENST00000368994.2	2134
BTBD16_+_124030737.23-ENST00000260723.4,ENST00000368994.2	1689
BTBD16_-_124030534.23-ENST00000260723.4,ENST00000368994.2	1906
C10orf113_+_21435703.23-ENST00000529198.1,ENST00000534331.1	1740
C10orf113_-_21435642.23-ENST00000529198.1,ENST00000534331.1	2033
C10orf113_-_21435825.23-ENST00000529198.1,ENST00000534331.1	1655
C10orf113_-_21435833.23-ENST00000529198.1,ENST00000534331.1	1743
C10orf113_-_21435841.23-ENST00000529198.1,ENST00000534331.1	2192
C12orf42_+_103890038.23-ENST00000378113.2,ENST00000548883.1	1961
C12orf42_+_103890057.23-ENST00000378113.2,ENST00000548883.1	1393
C12orf42_+_103890119.23-ENST00000378113.2,ENST00000548883.1	2750
C12orf42_-_103889814.23-ENST00000378113.2,ENST00000548883.1	1531
C12orf42_-_103890167.23-ENST00000378113.2,ENST00000548883.1	1872
C1orf228_+_45140222.23-ENST00000458657.2,ENST00000535358.1	2370
C1orf228_+_45140268.23-ENST00000458657.2,ENST00000535358.1	2118
C1orf228_+_45140288.23-ENST00000458657.2,ENST00000535358.1	1820
C1orf228_-_45140076.23-ENST00000458657.2,ENST00000535358.1	2445
C1orf228_-_45140144.23-ENST00000458657.2,ENST00000535358.1	1609
C7orf50_+_1177926.23-ENST00000357429.6,ENST00000397098.3,ENST00000397100.2	1163
C7orf50_+_1177978.23-ENST00000357429.6,ENST00000397098.3,ENST00000397100.2	2158
C7orf50_+_1178042.23-ENST00000357429.6,ENST00000397098.3,ENST00000397100.2	1895
C7orf50_-_1178009.23-ENST00000357429.6,ENST00000397098.3,ENST00000397100.2	1393
C7orf50_-_1178074.23-ENST00000357429.6,ENST00000397098.3,ENST00000397100.2	2513
CACNB4_+_152830507.23-ENST00000360283.6,ENST00000534999.1	2188
CACNB4_+_152830553.23-ENST00000360283.6,ENST00000534999.1	1316
CACNB4_-_152830517.23-ENST00000360283.6,ENST00000534999.1	1661
CACNB4_-_152830570.23-ENST00000360283.6,ENST00000534999.1	1288
CACNB4_-_152830682.23-ENST00000360283.6,ENST00000534999.1	2322
CCDC178_+_31020704.23-ENST00000300227.8,ENST00000383096.3	1668
CCDC178_+_31020904.23-ENST00000300227.8,ENST00000383096.3	1347
CCDC178_+_31020995.23-ENST00000300227.8,ENST00000383096.3	2078
CCDC178_-_31020980.23-ENST00000300227.8,ENST00000383096.3	2182
CCDC178_-_31021005.23-ENST00000300227.8,ENST00000383096.3	2406
CCR6_+_167535906.23-ENST00000341935.5,ENST00000349984.4	1342
CCR6_+_167535939.23-ENST00000341935.5,ENST00000349984.4	915
CCR6_-_167536071.23-ENST00000341935.5,ENST00000349984.4	1565
CCR6_-_167536087.23-ENST00000341935.5,ENST00000349984.4	2158
CCR6_-_167536170.23-ENST00000341935.5,ENST00000349984.4	2107
CD163L1_-_7596862.23-ENST00000313599.3,ENST00000416109.2	1823
CD163L1_-_7596885.23-ENST00000313599.3,ENST00000416109.2	1580
CD163L1_-_7596920.23-ENST00000313599.3,ENST00000416109.2	1464
CD163L1_-_7596926.23-ENST00000313599.3,ENST00000416109.2	1778
CD163L1_-_7596976.23-ENST00000313599.3,ENST00000416109.2	1463
CDHR3_+_105603522.23-ENST00000317716.9,ENST00000542731.1	1500
CDHR3_-_105603396.23-ENST00000317716.9,ENST00000542731.1	1778
CDHR3_-_105603531.23-ENST00000317716.9,ENST00000542731.1	2396
CDHR3_-_105603539.23-ENST00000317716.9,ENST00000542731.1	1566
CDHR3_-_105603548.23-ENST00000317716.9,ENST00000542731.1	1586
CDK11B_+_1589326.23-ENST00000317673.7,ENST00000340677.5,ENST00000407249.3	1284
CDK11B_+_1589433.23-ENST00000317673.7,ENST00000340677.5,ENST00000407249.3	2357
CDK11B_-_1589090.23-ENST00000317673.7,ENST00000340677.5,ENST00000407249.3	2061
CDK11B_-_1589140.23-ENST00000317673.7,ENST00000340677.5,ENST00000407249.3	2102
CDK11B_-_1589262.23-ENST00000317673.7,ENST00000340677.5,ENST00000407249.3	2101
CDKL4_+_39456796.23-ENST00000378803.1,ENST00000395035.3	1244
CDKL4_-_39456785.23-ENST00000378803.1,ENST00000395035.3	1761
CDKL4_-_39457134.23-ENST00000378803.1,ENST00000395035.3	1865
CDKL4_-_39457181.23-ENST00000378803.1,ENST00000395035.3	1279
CDKL4_-_39457203.23-ENST00000378803.1,ENST00000395035.3	1310
CLEC18A_+_69984306.23-ENST00000393701.2,ENST00000568461.1	1720
CLEC18A_+_69984651.23-ENST00000393701.2,ENST00000568461.1	2331
CLEC18A_+_69984655.23-ENST00000393701.2,ENST00000568461.1	1865
CLEC18A_+_69984667.23-ENST00000393701.2,ENST00000568461.1	1899
CLEC18A_+_69984785.23-ENST00000288040.6,ENST00000449317.2	1706
CLEC18A_+_69984974.23-ENST00000288040.6,ENST00000449317.2	1745
CLEC18A_-_69984859.23-ENST00000288040.6,ENST00000449317.2	2106
CLEC18A_-_69984928.23-ENST00000288040.6,ENST00000449317.2	1737
CLEC18A_-_69985032.23-ENST00000288040.6,ENST00000449317.2	2115
CLLU1OS_+_92822108.23-ENST00000378487.2,ENST00000538965.1	1442
CLLU1OS_+_92822283.23-ENST00000378487.2,ENST00000538965.1	1418
CLLU1OS_-_92822089.23-ENST00000378487.2,ENST00000538965.1	1084
CLLU1OS_-_92822112.23-ENST00000378487.2,ENST00000538965.1	1693
CLLU1OS_-_92822136.23-ENST00000378487.2,ENST00000538965.1	1937
CT45A1_+_134847084.23-ENST00000370741.3,ENST00000482795.1,ENST00000497301.2	1665
CT45A1_+_134847097.23-ENST00000370741.3,ENST00000482795.1,ENST00000497301.2	2623
CT45A1_-_134846814.23-ENST00000370741.3,ENST00000482795.1,ENST00000497301.2	1897
CT45A1_-_134846818.23-ENST00000370741.3,ENST00000482795.1,ENST00000497301.2	1630
CT45A1_-_134847112.23-ENST00000370741.3,ENST00000482795.1,ENST00000497301.2	1937
CT45A6_+_134971594.23-ENST00000448053.2,ENST00000472834.1,ENST00000491002.2	2051
CT45A6_+_134971606.23-ENST00000448053.2,ENST00000472834.1,ENST00000491002.2	1642
CT45A6_+_134971610.23-ENST00000448053.2,ENST00000472834.1,ENST00000491002.2	1753
CT45A6_+_134971616.23-ENST00000448053.2,ENST00000472834.1,ENST00000491002.2	1797
CT45A6_-_134971728.23-ENST00000448053.2,ENST00000472834.1,ENST00000491002.2	1834
DACH2_+_85403337.23-ENST00000373125.4,ENST00000373131.1	1673
DACH2_-_85403354.23-ENST00000373125.4,ENST00000373131.1	2266
DACH2_-_85403364.23-ENST00000373125.4,ENST00000373131.1	2421
DACH2_-_85403378.23-ENST00000373125.4,ENST00000373131.1	1512
DACH2_-_85403578.23-ENST00000373125.4,ENST00000373131.1	2462
DAOA_+_106118204.23-ENST00000329625.5,ENST00000375936.3	1634
DAOA_+_106118377.23-ENST00000329625.5,ENST00000375936.3	1946
DAOA_-_106118423.23-ENST00000329625.5,ENST00000375936.3	1457
DAOA_-_106118516.23-ENST00000329625.5,ENST00000375936.3	1504
DAOA_-_106118570.23-ENST00000329625.5,ENST00000375936.3	2058
DST_+_56708080.23-ENST00000361203.3,ENST00000370769.4	1991
DST_+_56708157.23-ENST00000361203.3,ENST00000370769.4	1162
DST_-_56708066.23-ENST00000361203.3,ENST00000370769.4	2208
DST_-_56708266.23-ENST00000361203.3,ENST00000370769.4	1296
DST_-_56708322.23-ENST00000361203.3,ENST00000370769.4	2235
EIF3CL_-_28415352.23-ENST00000380876.4,ENST00000398943.3,ENST00000398944.3	2381
ESRRG_+_217113221.23-ENST00000361395.2,ENST00000366938.2,ENST00000487276.1	1841
ESRRG_+_217113263.23-ENST00000361395.2,ENST00000366938.2,ENST00000487276.1	1473
ESRRG_+_217113299.23-ENST00000361395.2,ENST00000366938.2,ENST00000487276.1	1339
ESRRG_+_217262982.23-ENST00000359162.2,ENST00000361525.3	1850
ESRRG_+_217263226.23-ENST00000359162.2,ENST00000361525.3	2097
ESRRG_+_217263290.23-ENST00000359162.2,ENST00000361525.3	1636
ESRRG_+_217311196.23-ENST00000366940.2,ENST00000493603.1	2424
ESRRG_+_217311254.23-ENST00000366940.2,ENST00000493603.1	2314
ESRRG_+_217311265.23-ENST00000366940.2,ENST00000493603.1	1731
ESRRG_+_217311277.23-ENST00000366940.2,ENST00000493603.1	1297
ESRRG_-_217113207.23-ENST00000361395.2,ENST00000366938.2,ENST00000487276.1	1018
ESRRG_-_217113332.23-ENST00000361395.2,ENST00000366938.2,ENST00000487276.1	1361
ESRRG_-_217263305.23-ENST00000359162.2,ENST00000361525.3	1668
ESRRG_-_217263316.23-ENST00000359162.2,ENST00000361525.3	1668
ESRRG_-_217311376.23-ENST00000366940.2,ENST00000493603.1	1675
FAM153A_-_177207801.23-ENST00000440605.3,ENST00000513554.1	2573
FAM153A_-_177207818.23-ENST00000440605.3,ENST00000513554.1	1697
FAM153A_-_177207828.23-ENST00000440605.3,ENST00000513554.1	1775
FAM153A_-_177207835.23-ENST00000440605.3,ENST00000513554.1	2010
FAM153A_-_177207943.23-ENST00000440605.3,ENST00000513554.1	1569
FAM156B_+_52926125.23-ENST00000412319.1,ENST00000452021.2	1907
FAM156B_+_52926171.23-ENST00000412319.1,ENST00000452021.2	1823
FAM156B_+_52926176.23-ENST00000412319.1,ENST00000452021.2	2345
FAM156B_+_52926241.23-ENST00000412319.1,ENST00000452021.2	2278
FAM156B_-_52926152.23-ENST00000412319.1,ENST00000452021.2	2265
FAM193A_+_2627010.23-ENST00000324666.5,ENST00000382839.3,ENST00000502458.1,ENST00000545951.1	1839
FAM193A_+_2627026.23-ENST00000324666.5,ENST00000382839.3,ENST00000502458.1,ENST00000545951.1	2817
FAM193A_+_2627030.23-ENST00000324666.5,ENST00000382839.3,ENST00000502458.1,ENST00000545951.1	1841
FAM193A_-_2627064.23-ENST00000324666.5,ENST00000382839.3,ENST00000502458.1,ENST00000545951.1	1818
FAM193A_-_2627122.23-ENST00000324666.5,ENST00000382839.3,ENST00000502458.1,ENST00000545951.1	1949
FBXW10_+_18646825.23-ENST00000395665.4,ENST00000395667.1	2505
FBXW10_+_18646935.23-ENST00000395665.4,ENST00000395667.1	1859
FBXW10_+_18646956.23-ENST00000395665.4,ENST00000395667.1	1228
FBXW10_-_18646806.23-ENST00000395665.4,ENST00000395667.1	1876
FBXW10_-_18646892.23-ENST00000395665.4,ENST00000395667.1	1754
FRG2B_-_135440804.23-ENST00000425520.1,ENST00000443774.1	1383
FRG2_+_190948905.23-ENST00000378763.1,ENST00000504750.1	1519
FRG2_+_190948918.23-ENST00000378763.1,ENST00000504750.1	1472
FRG2_+_190948923.23-ENST00000378763.1,ENST00000504750.1	1374
FRG2_-_190948859.23-ENST00000378763.1,ENST00000504750.1	1259
FRG2_-_190948938.23-ENST00000378763.1,ENST00000504750.1	1226
GFRA4_+_3644193.23-ENST00000290417.2,ENST00000319242.3	2066
GFRA4_+_3644211.23-ENST00000290417.2,ENST00000319242.3	2015
GFRA4_+_3644222.23-ENST00000290417.2,ENST00000319242.3	1269
GFRA4_-_3644165.23-ENST00000290417.2,ENST00000319242.3	1955
GFRA4_-_3644229.23-ENST00000290417.2,ENST00000319242.3	1446
GNAL_+_11751318.23-ENST00000269162.5,ENST00000535121.1	1835
GNAL_+_11751729.23-ENST00000269162.5,ENST00000535121.1	1750
GNAL_-_11751283.23-ENST00000269162.5,ENST00000535121.1	1470
GNAL_-_11751299.23-ENST00000269162.5,ENST00000535121.1	2543
GNAL_-_11751446.23-ENST00000269162.5,ENST00000535121.1	1090
GRAMD1B_+_123396153.23-ENST00000322282.7,ENST00000529750.1	2376
GRAMD1B_+_123396222.23-ENST00000322282.7,ENST00000529750.1	1767
GRAMD1B_-_123396067.23-ENST00000322282.7,ENST00000529750.1	1645
GRAMD1B_-_123396114.23-ENST00000322282.7,ENST00000529750.1	2316
GRAMD1B_-_123396163.23-ENST00000322282.7,ENST00000529750.1	1817
GTF2H2_+_70363505.23-ENST00000274400.5,ENST00000330280.7	1488
GTF2H2_+_70363548.23-ENST00000274400.5,ENST00000330280.7	1297
GTF2H2_-_70363596.23-ENST00000274400.5,ENST00000330280.7	1812
GTF2H2_-_70363641.23-ENST00000274400.5,ENST00000330280.7	2297
GTF2H2_-_70363765.23-ENST00000274400.5,ENST00000330280.7	2350
HIST1H4H_+_26285858.23-ENST00000289352.1,ENST00000377727.1	2473
HIST1H4H_+_26285865.23-ENST00000289352.1,ENST00000377727.1	1979
HIST1H4H_+_26285878.23-ENST00000289352.1,ENST00000377727.1	1254
HIST1H4H_+_26285893.23-ENST00000289352.1,ENST00000377727.1	2074
HIST1H4H_+_26285906.23-ENST00000289352.1,ENST00000377727.1	2177
HIST2H4B_+_149832816.23-ENST00000369157.2,ENST00000392932.4,ENST00000392933.1	1909
HIST2H4B_+_149832864.23-ENST00000369157.2,ENST00000392932.4,ENST00000392933.1	1943
HIST2H4B_+_149832867.23-ENST00000369157.2,ENST00000392932.4,ENST00000392933.1	2267
HIVEP3_+_42166891.23-ENST00000247584.5,ENST00000429157.2	2035
HIVEP3_-_42166750.23-ENST00000247584.5,ENST00000429157.2	1678
HIVEP3_-_42166836.23-ENST00000247584.5,ENST00000429157.2	2144
HIVEP3_-_42166909.23-ENST00000247584.5,ENST00000429157.2	1595
HIVEP3_-_42166917.23-ENST00000247584.5,ENST00000429157.2	1203
IFLTD1_+_25706204.23-ENST00000282881.6,ENST00000458174.2,ENST00000539744.1	1694
IFLTD1_+_25706232.23-ENST00000282881.6,ENST00000458174.2,ENST00000539744.1	1599
IFLTD1_+_25706267.23-ENST00000282881.6,ENST00000458174.2,ENST00000539744.1	1423
IFLTD1_+_25706436.23-ENST00000282881.6,ENST00000458174.2,ENST00000539744.1	1051
IFLTD1_-_25706453.23-ENST00000282881.6,ENST00000458174.2,ENST00000539744.1	1977
IL22_+_68647500.23-ENST00000328087.4,ENST00000538666.1	1879
IL22_+_68647517.23-ENST00000328087.4,ENST00000538666.1	2005
IL22_+_68647543.23-ENST00000328087.4,ENST00000538666.1	1111
IL22_+_68647566.23-ENST00000328087.4,ENST00000538666.1	1800
IL22_-_68647514.23-ENST00000328087.4,ENST00000538666.1	1523
IL25_-_23841575.23-ENST00000329715.2,ENST00000397242.2	1829
IL25_-_23841654.23-ENST00000329715.2,ENST00000397242.2	1781
IL25_-_23841674.23-ENST00000329715.2,ENST00000397242.2	1516
IL25_-_23841732.23-ENST00000329715.2,ENST00000397242.2	1800
IL25_-_23841735.23-ENST00000329715.2,ENST00000397242.2	2621
IL37_+_113670324.23-ENST00000263326.3,ENST00000349806.3,ENST00000352179.3,ENST00000353225.3	1755
IL37_+_113670401.23-ENST00000263326.3,ENST00000349806.3,ENST00000352179.3,ENST00000353225.3	1756
IL37_-_113670350.23-ENST00000263326.3,ENST00000349806.3,ENST00000352179.3,ENST00000353225.3	1792
IL37_-_113670386.23-ENST00000263326.3,ENST00000349806.3,ENST00000352179.3,ENST00000353225.3	1505
IL37_-_113670497.23-ENST00000263326.3,ENST00000349806.3,ENST00000352179.3,ENST00000353225.3	2062
IQSEC3_+_175475.23-ENST00000326261.4,ENST00000538872.1	2026
IQSEC3_-_175799.23-ENST00000326261.4,ENST00000538872.1	2314
IQSEC3_-_175804.23-ENST00000326261.4,ENST00000538872.1	2120
IQSEC3_-_175818.23-ENST00000326261.4,ENST00000538872.1	2273
IQSEC3_-_175971.23-ENST00000326261.4,ENST00000538872.1	2273
KCNK9_+_140715455.23-ENST00000303015.1,ENST00000520439.1	1636
KCNK9_+_140715563.23-ENST00000303015.1,ENST00000520439.1	2232
KCNK9_+_140715630.23-ENST00000303015.1,ENST00000520439.1	1917
KCNK9_-_140715367.23-ENST00000303015.1,ENST00000520439.1	1971
KCNK9_-_140715526.23-ENST00000303015.1,ENST00000520439.1	1646
KIR3DL1_+_55235845.23-ENST00000402254.2,ENST00000538269.1,ENST00000541392.1	1981
KIR3DL1_+_55235882.23-ENST00000402254.2,ENST00000538269.1,ENST00000541392.1	2131
KIR3DL1_-_55235562.23-ENST00000402254.2,ENST00000538269.1,ENST00000541392.1	1816
KIR3DL1_-_55235605.23-ENST00000402254.2,ENST00000538269.1,ENST00000541392.1	1532
KIR3DL1_-_55235752.23-ENST00000402254.2,ENST00000538269.1,ENST00000541392.1	1327
KRTAP2-2_+_39211577.23-ENST00000398477.1,ENST00000542910.1	1696
KRTAP2-2_+_39211580.23-ENST00000398477.1,ENST00000542910.1	1504
KRTAP2-2_+_39211619.23-ENST00000398477.1,ENST00000542910.1	2267
KRTAP2-2_+_39211695.23-ENST00000398477.1,ENST00000542910.1	1296
KRTAP2-2_-_39211674.23-ENST00000398477.1,ENST00000542910.1	1534
KRTAP5-10_+_71276070.23-ENST00000376536.4,ENST00000398531.1	1727
KRTAP5-10_-_71276235.23-ENST00000376536.4,ENST00000398531.1	1765
KRTAP5-10_-_71276247.23-ENST00000376536.4,ENST00000398531.1	1989
KRTAP5-10_-_71276376.23-ENST00000376536.4,ENST00000398531.1	1558
KRTAP5-10_-_71276393.23-ENST00000376536.4,ENST00000398531.1	1773
KRTAP9-2_+_39382559.23-ENST00000377721.3,ENST00000455970.2	1531
KRTAP9-2_-_39382435.23-ENST00000377721.3,ENST00000455970.2	1730
KRTAP9-2_-_39382563.23-ENST00000377721.3,ENST00000455970.2	1371
KRTAP9-2_-_39382572.23-ENST00000377721.3,ENST00000455970.2	1958
KRTAP9-2_-_39382758.23-ENST00000377721.3,ENST00000455970.2	2204
LGALS9B_+_20371302.23-ENST00000324290.5,ENST00000423676.3	1563
LGALS9B_+_20371346.23-ENST00000324290.5,ENST00000423676.3	1915
LGALS9B_-_20370960.23-ENST00000324290.5,ENST00000423676.3	1825
LGALS9B_-_20371133.23-ENST00000324290.5,ENST00000423676.3	2211
LGALS9B_-_20371159.23-ENST00000324290.5,ENST00000423676.3	1808
LILRA6_+_54746753.23-ENST00000245621.5,ENST00000270464.5,ENST00000396365.2,ENST00000419410.2,ENST00000440558.2	1470
LILRA6_+_54747003.23-ENST00000245621.5,ENST00000270464.5,ENST00000396365.2,ENST00000419410.2,ENST00000440558.2	2576
LILRA6_-_54746758.23-ENST00000245621.5,ENST00000270464.5,ENST00000396365.2,ENST00000419410.2,ENST00000440558.2	1974
LILRA6_-_54746765.23-ENST00000245621.5,ENST00000270464.5,ENST00000396365.2,ENST00000419410.2,ENST00000440558.2	1028
LILRA6_-_54746959.23-ENST00000245621.5,ENST00000270464.5,ENST00000396365.2,ENST00000419410.2,ENST00000440558.2	1330
MAGEA2_-_151922458.23-ENST00000370284.1,ENST00000393872.3,ENST00000393876.1,ENST00000543232.1	1618
MAGEA2_-_151922490.23-ENST00000370284.1,ENST00000393872.3,ENST00000393876.1,ENST00000543232.1	1985
MAGEA2_-_151922495.23-ENST00000370284.1,ENST00000393872.3,ENST00000393876.1,ENST00000543232.1	2587
MAGEA2_-_151922499.23-ENST00000370284.1,ENST00000393872.3,ENST00000393876.1,ENST00000543232.1	1966
MAGEA2_-_151922533.23-ENST00000370284.1,ENST00000393872.3,ENST00000393876.1,ENST00000543232.1	1700
MAGEA3_-_151938396.23-ENST00000370278.3,ENST00000393902.3	2349
MAGEC3_+_140967838.23-ENST00000443323.2,ENST00000536088.1	1300
MAGEC3_+_140967894.23-ENST00000443323.2,ENST00000536088.1	2023
MAGEC3_-_140967853.23-ENST00000443323.2,ENST00000536088.1	1511
MAGEC3_-_140967866.23-ENST00000443323.2,ENST00000536088.1	2033
MAGEC3_-_140967872.23-ENST00000443323.2,ENST00000536088.1	1818
MAGED4B_+_51812489.23-ENST00000335504.5,ENST00000360134.6,ENST00000497164.1	2424
MAGED4B_+_51812574.23-ENST00000335504.5,ENST00000360134.6,ENST00000497164.1	2008
MAGED4B_+_51812594.23-ENST00000335504.5,ENST00000360134.6,ENST00000497164.1	1426
MAST4_+_65891920.23-ENST00000403625.2,ENST00000404260.3	2083
MAST4_+_65891944.23-ENST00000403625.2,ENST00000404260.3	1618
MAST4_+_65892058.23-ENST00000403625.2,ENST00000404260.3	1791
MAST4_+_65892070.23-ENST00000403625.2,ENST00000404260.3	1633
MAST4_-_65891963.23-ENST00000403625.2,ENST00000404260.3	1658
MBNL3_+_131573863.23-ENST00000370839.3,ENST00000370853.3	2483
MBNL3_+_131574017.23-ENST00000370839.3,ENST00000370853.3	1697
MBNL3_-_131574031.23-ENST00000370839.3,ENST00000370853.3	2222
MBNL3_-_131574048.23-ENST00000370839.3,ENST00000370853.3	2205
MBNL3_-_131574265.23-ENST00000370839.3,ENST00000370853.3	2465
MILR1_+_62461375.23-ENST00000603557.1,ENST00000605096.1	1567
MILR1_+_62461405.23-ENST00000603557.1,ENST00000605096.1	1345
MILR1_+_62461426.23-ENST00000603557.1,ENST00000605096.1	1328
MILR1_-_62461331.23-ENST00000603557.1,ENST00000605096.1	1874
MILR1_-_62461381.23-ENST00000603557.1,ENST00000605096.1	1021
MKL2_+_14164886.23-ENST00000571589.1,ENST00000574045.1	1149
MKL2_-_14164813.23-ENST00000571589.1,ENST00000574045.1	1238
MKL2_-_14164851.23-ENST00000571589.1,ENST00000574045.1	921
MKL2_-_14164855.23-ENST00000571589.1,ENST00000574045.1	1928
MKL2_-_14165038.23-ENST00000571589.1,ENST00000574045.1	1869
MUC12_+_100612558.23-ENST00000379442.3,ENST00000536621.1	1884
MUC12_+_100612630.23-ENST00000379442.3,ENST00000536621.1	2010
MUC12_+_100612723.23-ENST00000379442.3,ENST00000536621.1	1296
MUC12_-_100612642.23-ENST00000379442.3,ENST00000536621.1	1283
MUC12_-_100612676.23-ENST00000379442.3,ENST00000536621.1	1215
MYRFL_+_70320070.23-ENST00000299350.4,ENST00000548892.1	1934
MYRFL_+_70320095.23-ENST00000299350.4,ENST00000548892.1	1036
MYRFL_+_70320202.23-ENST00000299350.4,ENST00000548892.1	1184
MYRFL_+_70320245.23-ENST00000299350.4,ENST00000548892.1	1386
MYRFL_-_70320281.23-ENST00000299350.4,ENST00000548892.1	1083
NAV1_+_201617071.23-ENST00000295624.6,ENST00000367296.4	1225
NAV1_+_201617132.23-ENST00000295624.6,ENST00000367296.4	1971
NAV1_+_201617138.23-ENST00000295624.6,ENST00000367296.4	2423
NAV1_+_201617314.23-ENST00000295624.6,ENST00000367296.4	1915
NAV1_-_201617097.23-ENST00000295624.6,ENST00000367296.4	1769
NAV3_+_78224380.23-ENST00000228327.6,ENST00000536525.2	1602
NAV3_+_78224567.23-ENST00000228327.6,ENST00000536525.2	2056
NAV3_+_78224841.23-ENST00000228327.6,ENST00000536525.2	915
NAV3_-_78224681.23-ENST00000228327.6,ENST00000536525.2	1568
NAV3_-_78224742.23-ENST00000228327.6,ENST00000536525.2	1491
NCALD_+_103136842.23-ENST00000311028.3,ENST00000521599.1	1857
NCALD_+_103136864.23-ENST00000311028.3,ENST00000521599.1	1334
NCALD_-_103136686.23-ENST00000311028.3,ENST00000521599.1	1668
NCALD_-_103136921.23-ENST00000311028.3,ENST00000521599.1	1331
NCALD_-_103136958.23-ENST00000311028.3,ENST00000521599.1	1824
NCOR2_+_125020458.23-ENST00000356219.3,ENST00000397355.1,ENST00000404621.1,ENST00000429285.2	1572
NCOR2_+_125020467.23-ENST00000356219.3,ENST00000397355.1,ENST00000404621.1,ENST00000429285.2	1433
NCOR2_+_125020522.23-ENST00000356219.3,ENST00000397355.1,ENST00000404621.1,ENST00000429285.2	1525
NCOR2_-_125020485.23-ENST00000356219.3,ENST00000397355.1,ENST00000404621.1,ENST00000429285.2	1500
NCOR2_-_125020548.23-ENST00000356219.3,ENST00000397355.1,ENST00000404621.1,ENST00000429285.2	1908
NLRP13_+_56443717.23-ENST00000342929.3,ENST00000588751.1	1621
NLRP13_+_56443724.23-ENST00000342929.3,ENST00000588751.1	1706
NLRP13_+_56443838.23-ENST00000342929.3,ENST00000588751.1	1283
NLRP13_+_56444196.23-ENST00000342929.3,ENST00000588751.1	1693
NLRP13_-_56444215.23-ENST00000342929.3,ENST00000588751.1	1723
NRXN2_+_64481563.23-ENST00000377551.1,ENST00000409571.1	1357
NRXN2_+_64481585.23-ENST00000377551.1,ENST00000409571.1	1057
NRXN2_-_64481476.23-ENST00000377551.1,ENST00000409571.1	1892
NRXN2_-_64481561.23-ENST00000377551.1,ENST00000409571.1	1545
NRXN2_-_64481581.23-ENST00000377551.1,ENST00000409571.1	1520
NSG1_+_4387616.23-NM_001040101,NM_014392	1231
NSG1_-_4387436.23-NM_001040101,NM_014392	1520
NSG1_-_4387528.23-NM_001040101,NM_014392	1129
NSG1_-_4387645.23-NM_001040101,NM_014392	1647
NSG1_-_4387650.23-NM_001040101,NM_014392	1447
NUTM2F_+_97090984.23-ENST00000253262.4,ENST00000335456.7,ENST00000341207.4	1919
NUTM2F_+_97091002.23-ENST00000253262.4,ENST00000335456.7,ENST00000341207.4	1130
NUTM2F_+_97091162.23-ENST00000253262.4,ENST00000335456.7,ENST00000341207.4	1154
NUTM2F_-_97091159.23-ENST00000253262.4,ENST00000335456.7,ENST00000341207.4	1598
NUTM2F_-_97091168.23-ENST00000253262.4,ENST00000335456.7,ENST00000341207.4	1942
NXF2B_+_101726911.23-ENST00000412230.2,ENST00000457521.2	940
NXF2_+_101469745.23-ENST00000330252.5,ENST00000395088.2	1085
NXF2_+_101470041.23-ENST00000330252.5,ENST00000395088.2	2039
NXF2_+_101470129.23-ENST00000330252.5,ENST00000395088.2	1611
NXF2_+_101470200.23-ENST00000330252.5,ENST00000395088.2	2044
NXF2_-_101469753.23-ENST00000330252.5,ENST00000395088.2	998
OBP2A_+_138437686.23-ENST00000371776.1,ENST00000539850.1	1097
OBP2A_-_138437684.23-ENST00000371776.1,ENST00000539850.1	1237
OBP2A_-_138437698.23-ENST00000371776.1,ENST00000539850.1	1286
OBP2A_-_138437705.23-ENST00000371776.1,ENST00000539850.1	1658
OBP2A_-_138437749.23-ENST00000371776.1,ENST00000539850.1	1440
OR51T1_+_4902601.23-ENST00000322049.1,ENST00000380378.1	1689
OR51T1_+_4902611.23-ENST00000322049.1,ENST00000380378.1	1772
OR51T1_+_4902762.23-ENST00000322049.1,ENST00000380378.1	1807
OR51T1_+_4902958.23-ENST00000322049.1,ENST00000380378.1	1194
OR51T1_-_4902794.23-ENST00000322049.1,ENST00000380378.1	1638
OR5AP2_+_56410061.23-ENST00000302981.1,ENST00000544374.1	1333
OR5AP2_+_56410145.23-ENST00000302981.1,ENST00000544374.1	1378
OR5AP2_-_56410052.23-ENST00000302981.1,ENST00000544374.1	1433
OR5AP2_-_56410267.23-ENST00000302981.1,ENST00000544374.1	2220
OR5AP2_-_56410292.23-ENST00000302981.1,ENST00000544374.1	1538
OSBP2_+_31090292.23-ENST00000332585.6,ENST00000446658.2	1293
OSBP2_-_31090337.23-ENST00000332585.6,ENST00000446658.2	1345
OSBP2_-_31090595.23-ENST00000332585.6,ENST00000446658.2	2356
OSBP2_-_31090619.23-ENST00000332585.6,ENST00000446658.2	1706
OSBP2_-_31090911.23-ENST00000332585.6,ENST00000446658.2	1468
PABPC1L2B_-_72223211.23-ENST00000373521.2,ENST00000538388.1	1617
PABPC1L2B_-_72223385.23-ENST00000373521.2,ENST00000538388.1	1611
PALLD_+_169418072.23-ENST00000261509.6,ENST00000505667.1	1154
PALLD_+_169418076.23-ENST00000261509.6,ENST00000505667.1	1574
PALLD_-_169417890.23-ENST00000261509.6,ENST00000505667.1	1867
PALLD_-_169418090.23-ENST00000261509.6,ENST00000505667.1	2257
PALLD_-_169418249.23-ENST00000261509.6,ENST00000505667.1	1408
PDE6B_+_619190.23-ENST00000255622.6,ENST00000496514.1	1502
PDE6B_+_619215.23-ENST00000255622.6,ENST00000496514.1	1708
PDE6B_+_619279.23-ENST00000255622.6,ENST00000496514.1	1380
PDE6B_-_619178.23-ENST00000255622.6,ENST00000496514.1	1324
PDE6B_-_619290.23-ENST00000255622.6,ENST00000496514.1	1478
PEX5L_+_179754778.23-ENST00000465751.1,ENST00000467460.1,ENST00000472994.1	2356
PEX5L_-_179754898.23-ENST00000465751.1,ENST00000467460.1,ENST00000472994.1	1258
PEX5L_-_179754985.23-ENST00000465751.1,ENST00000467460.1,ENST00000472994.1	2356
PEX5L_-_179754991.23-ENST00000465751.1,ENST00000467460.1,ENST00000472994.1	1499
PEX5L_-_179755047.23-ENST00000465751.1,ENST00000467460.1,ENST00000472994.1	1596
PKD1_+_2186319.23-ENST00000262304.4,ENST00000423118.1	1483
PKD1_+_2186325.23-ENST00000262304.4,ENST00000423118.1	1985
PKD1_+_2186361.23-ENST00000262304.4,ENST00000423118.1	1462
PKD1_-_2186164.23-ENST00000262304.4,ENST00000423118.1	1573
PKD1_-_2186370.23-ENST00000262304.4,ENST00000423118.1	1056
PLB1_+_28718761.23-ENST00000327757.5,ENST00000422425.2	1846
PLB1_+_28718780.23-ENST00000327757.5,ENST00000422425.2	851
PLB1_+_28718794.23-ENST00000327757.5,ENST00000422425.2	1042
PLB1_-_28718576.23-ENST00000327757.5,ENST00000422425.2	1402
PLB1_-_28718848.23-ENST00000327757.5,ENST00000422425.2	1749
PPIP5K1_+_43877258.23-ENST00000381885.1,ENST00000396923.3	1161
PPIP5K1_+_43877295.23-ENST00000381885.1,ENST00000396923.3	1553
PPIP5K1_+_43877348.23-ENST00000381885.1,ENST00000396923.3	1410
PPIP5K1_+_43882502.23-ENST00000334933.4,ENST00000360135.4,ENST00000360301.4,ENST00000420765.1	1850
PPIP5K1_+_43882529.23-ENST00000334933.4,ENST00000360135.4,ENST00000360301.4,ENST00000420765.1	1488
PPIP5K1_-_43877341.23-ENST00000381885.1,ENST00000396923.3	2962
PPIP5K1_-_43882501.23-ENST00000334933.4,ENST00000360135.4,ENST00000360301.4,ENST00000420765.1	1599
PPIP5K1_-_43882538.23-ENST00000334933.4,ENST00000360135.4,ENST00000360301.4,ENST00000420765.1	1433
PPIP5K1_-_43882549.23-ENST00000334933.4,ENST00000360135.4,ENST00000360301.4,ENST00000420765.1	1812
PPP1R1C_+_182850132.23-ENST00000409137.3,ENST00000409702.1,ENST00000452904.1	1571
PPP1R1C_+_182850327.23-ENST00000409137.3,ENST00000409702.1,ENST00000452904.1	1883
PPP1R1C_-_182850414.23-ENST00000409137.3,ENST00000409702.1,ENST00000452904.1	1364
PPP1R1C_-_182850503.23-ENST00000409137.3,ENST00000409702.1,ENST00000452904.1	1150
PPP1R1C_-_182850564.23-ENST00000409137.3,ENST00000409702.1,ENST00000452904.1	2223
PRAMEF3_-_13331942.23-ENST00000353410.5,ENST00000376173.3	1473
PRDM2_+_14031147.23-ENST00000235372.7,ENST00000311066.5	1405
PRDM2_+_14031287.23-ENST00000235372.7,ENST00000311066.5	1826
PRDM2_-_14031119.23-ENST00000235372.7,ENST00000311066.5	1484
PRDM2_-_14031208.23-ENST00000235372.7,ENST00000311066.5	1758
PRDM2_-_14031220.23-ENST00000235372.7,ENST00000311066.5	1354
PROX2_-_75330677.23-ENST00000445876.1,ENST00000556489.2	1881
PROX2_-_75330686.23-ENST00000445876.1,ENST00000556489.2	1540
PROX2_-_75330703.23-ENST00000445876.1,ENST00000556489.2	1565
PROX2_-_75330793.23-ENST00000445876.1,ENST00000556489.2	1882
PROX2_-_75330932.23-ENST00000445876.1,ENST00000556489.2	1338
PRR23C_+_138763827.23-ENST00000413199.1,ENST00000502927.2	1549
PRR23C_-_138763836.23-ENST00000413199.1,ENST00000502927.2	1045
PRR23C_-_138763839.23-ENST00000413199.1,ENST00000502927.2	1529
PRR23C_-_138763845.23-ENST00000413199.1,ENST00000502927.2	1891
PRR23C_-_138763931.23-ENST00000413199.1,ENST00000502927.2	1264
PTGES3L_-_41132611.23-ENST00000409446.3,ENST00000453594.1	2257
PTGES3L_-_41132623.23-ENST00000409446.3,ENST00000453594.1	1630
PTGES3L_-_41132632.23-ENST00000409446.3,ENST00000453594.1	1737
PTGES3L_-_41132635.23-ENST00000409446.3,ENST00000453594.1	1854
PTGES3L_-_41132638.23-ENST00000409446.3,ENST00000453594.1	1699
PTPN20A_+_46640785.23-ENST00000505814.1,ENST00000511769.1	1254
PTPN20A_+_46640809.23-ENST00000505814.1,ENST00000511769.1	1366
PTPN20A_+_46640815.23-ENST00000505814.1,ENST00000511769.1	1443
PTPN20A_+_46640831.23-ENST00000374218.2,ENST00000395721.2	2290
PTPN20A_+_46640925.23-ENST00000505814.1,ENST00000511769.1	1527
PTPN20A_+_46641207.23-ENST00000374218.2,ENST00000395721.2	1204
PTPN20A_+_46641349.23-ENST00000374218.2,ENST00000395721.2	899
PTPN20A_+_46641527.23-ENST00000374218.2,ENST00000395721.2	2172
PTPN20A_-_46640802.23-ENST00000505814.1,ENST00000511769.1	1448
PTPN20A_-_46641160.23-ENST00000374218.2,ENST00000395721.2	1228
PTPN20B_+_48827707.23-ENST00000509631.1,ENST00000514491.1	1421
PTPN20B_+_48828141.23-ENST00000331650.4,ENST00000395668.1	1248
PTPN20B_-_48828149.23-ENST00000331650.4,ENST00000395668.1	1264
PTPRD_+_8734016.23-ENST00000356435.5,ENST00000540109.1	1591
PTPRD_+_8734146.23-ENST00000356435.5,ENST00000540109.1	1388
PTPRD_-_8734150.23-ENST00000356435.5,ENST00000540109.1	1285
PTPRD_-_8734164.23-ENST00000356435.5,ENST00000540109.1	1471
PTPRD_-_8734440.23-ENST00000356435.5,ENST00000540109.1	1219
PTPRN2_+_158380645.23-ENST00000389416.4,ENST00000389418.4,ENST00000409483.1	1932
PTPRN2_+_158380650.23-ENST00000389416.4,ENST00000389418.4,ENST00000409483.1	1751
PTPRN2_+_158380717.23-ENST00000389416.4,ENST00000389418.4,ENST00000409483.1	1675
PTPRN2_+_158380766.23-ENST00000389416.4,ENST00000389418.4,ENST00000409483.1	2178
PTPRN2_+_158380795.23-ENST00000389416.4,ENST00000389418.4,ENST00000409483.1	2090
RASA4_-_102257357.23-ENST00000262940.7,ENST00000449970.2	2190
RASA4_-_102257393.23-ENST00000262940.7,ENST00000449970.2	1884
RASA4_-_102257429.23-ENST00000262940.7,ENST00000449970.2	1354
RASA4_-_102257777.23-ENST00000262940.7,ENST00000449970.2	848
RASA4_-_102257781.23-ENST00000262940.7,ENST00000449970.2	1475
RBMY1J_+_24454787.23-ENST00000414629.2,ENST00000445779.2	1613
RBMY1J_+_24454793.23-ENST00000414629.2,ENST00000445779.2	1854
RBMY1J_+_24454803.23-ENST00000414629.2,ENST00000445779.2	1231
RBMY1J_+_24454846.23-ENST00000414629.2,ENST00000445779.2	1137
RBMY1J_-_24454876.23-ENST00000414629.2,ENST00000445779.2	1743
RNF38_+_36401006.23-ENST00000350199.4,ENST00000357058.3	1493
RNF38_+_36401039.23-ENST00000350199.4,ENST00000357058.3	1713
RNF38_+_36401119.23-ENST00000350199.4,ENST00000357058.3	2558
RNF38_-_36400972.23-ENST00000350199.4,ENST00000357058.3	780
RNF38_-_36401245.23-ENST00000350199.4,ENST00000357058.3	1955
RSPH10B2_+_6793588.23-ENST00000403107.1,ENST00000404077.1	1665
RSPH10B2_-_6793445.23-ENST00000403107.1,ENST00000404077.1	1157
RSPH10B_+_6010460.23-ENST00000404406.1,ENST00000405415.1	1831
RSPH10B_-_6010378.23-ENST00000404406.1,ENST00000405415.1	1348
RSPH10B_-_6010430.23-ENST00000404406.1,ENST00000405415.1	1550
RSPH10B_-_6010449.23-ENST00000404406.1,ENST00000405415.1	1593
RSPH10B_-_6010452.23-ENST00000404406.1,ENST00000405415.1	1581
RUNX1_+_36421645.23-ENST00000300305.3,ENST00000437180.1	1663
RUNX1_+_36421766.23-ENST00000300305.3,ENST00000437180.1	1634
RUNX1_+_36421953.23-ENST00000300305.3,ENST00000437180.1	2319
RUNX1_+_36422006.23-ENST00000300305.3,ENST00000437180.1	800
RUNX1_-_36421786.23-ENST00000300305.3,ENST00000437180.1	1728
SCLY_+_238969499.23-ENST00000254663.6,ENST00000555827.1	1091
SCLY_+_238969588.23-ENST00000254663.6,ENST00000555827.1	1941
SCLY_-_238969388.23-ENST00000254663.6,ENST00000555827.1	1210
SCLY_-_238969444.23-ENST00000254663.6,ENST00000555827.1	957
SCLY_-_238969560.23-ENST00000254663.6,ENST00000555827.1	1692
SCN11A_+_38992415.23-ENST00000302328.3,ENST00000450244.1	1912
SCN11A_-_38992127.23-ENST00000302328.3,ENST00000450244.1	1611
SCN11A_-_38992218.23-ENST00000302328.3,ENST00000450244.1	1570
SCN11A_-_38992235.23-ENST00000302328.3,ENST00000450244.1	1471
SCN11A_-_38992250.23-ENST00000302328.3,ENST00000450244.1	1607
SCN1A_+_166930598.23-ENST00000303395.4,ENST00000423058.2	1147
SCN1A_+_166930625.23-ENST00000303395.4,ENST00000423058.2	745
SCN1A_-_166930454.23-ENST00000303395.4,ENST00000423058.2	1776
SCN1A_-_166930529.23-ENST00000303395.4,ENST00000423058.2	1484
SCN1A_-_166930560.23-ENST00000303395.4,ENST00000423058.2	1306
SFTPA1_+_81370462.23-ENST00000372308.3,ENST00000398636.3,ENST00000428376.2	1629
SFTPA1_+_81370521.23-ENST00000372308.3,ENST00000398636.3,ENST00000428376.2	2144
SFTPA1_+_81370533.23-ENST00000372308.3,ENST00000398636.3,ENST00000428376.2	1484
SFTPA1_-_81370443.23-ENST00000372308.3,ENST00000398636.3,ENST00000428376.2	2498
SFTPA1_-_81370472.23-ENST00000372308.3,ENST00000398636.3,ENST00000428376.2	1206
SGK3_+_67687304.23-ENST00000396596.1,ENST00000522398.1	1390
SGK3_+_67687359.23-ENST00000396596.1,ENST00000522398.1	1371
SGK3_-_67687322.23-ENST00000396596.1,ENST00000522398.1	1420
SGK3_-_67687344.23-ENST00000396596.1,ENST00000522398.1	1387
SGK3_-_67687388.23-ENST00000396596.1,ENST00000522398.1	1595
SKOR2_+_44775579.23-ENST00000400404.1,ENST00000425639.1	1346
SKOR2_+_44775870.23-ENST00000400404.1,ENST00000425639.1	1551
SKOR2_+_44775884.23-ENST00000400404.1,ENST00000425639.1	1052
SKOR2_-_44775703.23-ENST00000400404.1,ENST00000425639.1	1665
SKOR2_-_44775987.23-ENST00000400404.1,ENST00000425639.1	892
SLAIN1_+_78315146.23-ENST00000314070.5,ENST00000351546.3	1462
SLAIN1_+_78315171.23-ENST00000314070.5,ENST00000351546.3	1860
SLAIN1_-_78315197.23-ENST00000314070.5,ENST00000351546.3	2128
SLAIN1_-_78315205.23-ENST00000314070.5,ENST00000351546.3	1169
SLAIN1_-_78315274.23-ENST00000314070.5,ENST00000351546.3	1499
SNX29_+_12145617.23-ENST00000306030.3,ENST00000323433.4	1344
SNX29_-_12145627.23-ENST00000306030.3,ENST00000323433.4	1656
SNX29_-_12145630.23-ENST00000306030.3,ENST00000323433.4	1768
SNX29_-_12145926.23-ENST00000306030.3,ENST00000323433.4	1889
SNX29_-_12145954.23-ENST00000306030.3,ENST00000323433.4	1496
SOGA2_+_8717168.23-ENST00000359865.3,ENST00000400050.3	1492
SOGA2_+_8717181.23-ENST00000359865.3,ENST00000400050.3	966
SOGA2_-_8717133.23-ENST00000359865.3,ENST00000400050.3	1584
SOGA2_-_8717252.23-ENST00000359865.3,ENST00000400050.3	1352
SOGA2_-_8717298.23-ENST00000359865.3,ENST00000400050.3	1523
SOX6_+_16498053.23-ENST00000352083.6,ENST00000396356.3	1408
SOX6_+_16498130.23-ENST00000352083.6,ENST00000396356.3	1918
SOX6_-_16498348.23-ENST00000352083.6,ENST00000396356.3	1319
SOX6_-_16498390.23-ENST00000352083.6,ENST00000396356.3	1554
SOX6_-_16498414.23-ENST00000352083.6,ENST00000396356.3	1237
SPATA13_+_24734708.23-ENST00000382095.4,ENST00000382108.3	1450
SPATA13_-_24734704.23-ENST00000382095.4,ENST00000382108.3	1954
SPATA13_-_24734723.23-ENST00000382095.4,ENST00000382108.3	1952
SPATA13_-_24734796.23-ENST00000382095.4,ENST00000382108.3	1289
SPATA13_-_24734800.23-ENST00000382095.4,ENST00000382108.3	1586
SPDYE2_+_102191460.23-ENST00000432940.1,ENST00000507918.1	1201
SPDYE2_+_102191581.23-ENST00000432940.1,ENST00000507918.1	1909
SPDYE2_-_102191399.23-ENST00000432940.1,ENST00000507918.1	1863
SPDYE2_-_102191515.23-ENST00000432940.1,ENST00000507918.1	1596
SPDYE2_-_102191520.23-ENST00000432940.1,ENST00000507918.1	1013
SULT1A3_+_30205648.23-ENST00000354723.6,ENST00000355544.5	1507
SULT1A3_+_30205662.23-ENST00000354723.6,ENST00000355544.5	1333
SULT1A3_-_30205601.23-ENST00000354723.6,ENST00000355544.5	1854
SULT1A3_-_30205711.23-ENST00000354723.6,ENST00000355544.5	1440
SULT1C3_+_108863282.23-ENST00000329106.2,ENST00000376700.1	1198
SULT1C3_+_108863293.23-ENST00000329106.2,ENST00000376700.1	1581
SULT1C3_+_108863362.23-ENST00000329106.2,ENST00000376700.1	1520
SULT1C3_+_108863454.23-ENST00000329106.2,ENST00000376700.1	1699
SULT1C3_-_108863467.23-ENST00000329106.2,ENST00000376700.1	1545
SYNE1_+_152958396.23-ENST00000265368.4,ENST00000367255.5,ENST00000448038.1	1764
SYNE1_+_152958445.23-ENST00000265368.4,ENST00000367255.5,ENST00000448038.1	858
SYNE1_+_152958576.23-ENST00000265368.4,ENST00000367255.5,ENST00000448038.1	1336
SYNE1_-_152958433.23-ENST00000265368.4,ENST00000367255.5,ENST00000448038.1	1706
SYNE1_-_152958565.23-ENST00000265368.4,ENST00000367255.5,ENST00000448038.1	2324
SYNE3_+_95942231.23-ENST00000334258.5,ENST00000557275.1	1355
SYNE3_+_95942417.23-ENST00000334258.5,ENST00000557275.1	2403
SYNE3_+_95942697.23-ENST00000334258.5,ENST00000557275.1	1695
SYNE3_-_95942249.23-ENST00000334258.5,ENST00000557275.1	1595
SYNE3_-_95942328.23-ENST00000334258.5,ENST00000557275.1	1813
TAL1_+_47695576.23-ENST00000294339.3,ENST00000371883.3	1693
TAL1_+_47695583.23-ENST00000294339.3,ENST00000371883.3	2013
TAL1_-_47695473.23-ENST00000294339.3,ENST00000371883.3	2219
TAL1_-_47695595.23-ENST00000294339.3,ENST00000371883.3	1128
TAL1_-_47695628.23-ENST00000294339.3,ENST00000371883.3	1714
TGIF2LY_+_3446932.23-ENST00000321217.4,ENST00000559055.2	1289
TGIF2LY_-_3446905.23-ENST00000321217.4,ENST00000559055.2	1948
TGIF2LY_-_3447064.23-ENST00000321217.4,ENST00000559055.2	2267
TMEM236_+_18040712.23-ENST00000457860.1,ENST00000480516.1	1236
TMEM236_+_18040971.23-ENST00000457860.1,ENST00000480516.1	1319
TMEM236_+_18041056.23-ENST00000457860.1,ENST00000480516.1	1073
TMEM236_-_18040705.23-ENST00000457860.1,ENST00000480516.1	656
TMEM236_-_18040716.23-ENST00000457860.1,ENST00000480516.1	1478
TMSB15B_-_103216981.23-ENST00000436583.1,ENST00000540220.1,ENST00000569577.1	1367
TMSB15B_-_103216989.23-ENST00000436583.1,ENST00000540220.1,ENST00000569577.1	1686
TMSB15B_-_103217124.23-ENST00000436583.1,ENST00000540220.1,ENST00000569577.1	2069
TMSB15B_-_103217127.23-ENST00000436583.1,ENST00000540220.1,ENST00000569577.1	1857
TMSB15B_-_103217148.23-ENST00000436583.1,ENST00000540220.1,ENST00000569577.1	1563
TRAK1_+_42201583.23-ENST00000341421.3,ENST00000396175.1	1638
TRAK1_+_42201588.23-ENST00000341421.3,ENST00000396175.1	692
TRAK1_-_42201338.23-ENST00000341421.3,ENST00000396175.1	1624
TRAK1_-_42201455.23-ENST00000341421.3,ENST00000396175.1	1329
TRAK1_-_42201650.23-ENST00000341421.3,ENST00000396175.1	1650
TRAPPC2_+_13752934.23-ENST00000358231.5,ENST00000359680.5,ENST00000380579.1	1531
TRAPPC2_-_13752830.23-ENST00000358231.5,ENST00000359680.5,ENST00000380579.1	1750
TRIM49C_+_89763726.23-ENST00000432771.1,ENST00000448984.1	1309
TRPM5_+_2444334.23-ENST00000155858.6,ENST00000452833.1,ENST00000528453.1,ENST00000533060.1	1439
TRPM5_+_2444412.23-ENST00000155858.6,ENST00000452833.1,ENST00000528453.1,ENST00000533060.1	1770
TRPM5_+_2444572.23-ENST00000155858.6,ENST00000452833.1,ENST00000528453.1,ENST00000533060.1	1706
TRPM5_-_2444344.23-ENST00000155858.6,ENST00000452833.1,ENST00000528453.1,ENST00000533060.1	1129
TRPM5_-_2444634.23-ENST00000155858.6,ENST00000452833.1,ENST00000528453.1,ENST00000533060.1	1450
TSPY2_+_6113760.23-ENST00000320701.4,ENST00000383042.1	2186
TSPY2_+_6113776.23-ENST00000320701.4,ENST00000383042.1	2266
TSPY2_+_6113788.23-ENST00000320701.4,ENST00000383042.1	1234
TSPY2_+_6114210.23-ENST00000320701.4,ENST00000383042.1	1247
TSPY2_-_6113780.23-ENST00000320701.4,ENST00000383042.1	1823
TTLL8_+_50493102.23-ENST00000266182.6,ENST00000440475.1	2034
TTLL8_-_50493133.23-ENST00000266182.6,ENST00000440475.1	1787
TTLL8_-_50493147.23-ENST00000266182.6,ENST00000440475.1	1257
TTLL8_-_50493151.23-ENST00000266182.6,ENST00000440475.1	1090
TTLL8_-_50493577.23-ENST00000266182.6,ENST00000440475.1	1885
TXNRD1_+_104609483.23-ENST00000429002.2,ENST00000525566.1	1629
TXNRD1_+_104609487.23-ENST00000429002.2,ENST00000525566.1	1776
TXNRD1_+_104609490.23-ENST00000429002.2,ENST00000525566.1	1340
TXNRD1_+_104609510.23-ENST00000429002.2,ENST00000525566.1	1070
TXNRD1_-_104609548.23-ENST00000429002.2,ENST00000525566.1	1075
VCX3A_+_6453284.23-ENST00000381089.3,ENST00000398729.1	1768
VCX3A_-_6453439.23-ENST00000381089.3,ENST00000398729.1	2043
VCX3A_-_6453445.23-ENST00000381089.3,ENST00000398729.1	1268
VCX3A_-_6453470.23-ENST00000381089.3,ENST00000398729.1	1738
WFDC11_+_44299099.23-ENST00000324384.3,ENST00000356562.2	1476
WFDC11_+_44299110.23-ENST00000324384.3,ENST00000356562.2	1384
WFDC11_+_44299149.23-ENST00000324384.3,ENST00000356562.2	1262
WFDC11_+_44299154.23-ENST00000324384.3,ENST00000356562.2	2260
WFDC11_-_44299118.23-ENST00000324384.3,ENST00000356562.2	1857
XAGE5_+_52840813.23-ENST00000351072.1,ENST00000425386.1	1624
XAGE5_+_52841075.23-ENST00000351072.1,ENST00000425386.1	1665
XAGE5_-_52840743.23-ENST00000351072.1,ENST00000425386.1	1726
XAGE5_-_52840754.23-ENST00000351072.1,ENST00000425386.1	1166
XAGE5_-_52841120.23-ENST00000351072.1,ENST00000425386.1	1361
ZNF285_+_44905813.23-ENST00000330997.4,ENST00000544719.2	1499
ZNF285_+_44906135.23-ENST00000330997.4,ENST00000544719.2	1501
ZNF285_-_44905839.23-ENST00000330997.4,ENST00000544719.2	1280
ZNF285_-_44905866.23-ENST00000330997.4,ENST00000544719.2	1426
ZNF285_-_44905869.23-ENST00000330997.4,ENST00000544719.2	2253
ZNF587_+_58360676.23-ENST00000339656.5,ENST00000423137.1	1098
ZNF587_+_58360995.23-ENST00000339656.5,ENST00000423137.1	1856
ZNF587_-_58361098.23-ENST00000339656.5,ENST00000423137.1	1208
ZNF587_-_58361106.23-ENST00000339656.5,ENST00000423137.1	1976
ZNF587_-_58361252.23-ENST00000339656.5,ENST00000423137.1	2149
ZNF658_+_40792122.23-ENST00000377626.3,ENST00000602553.1	1429
ZNF658_+_40792280.23-ENST00000377626.3,ENST00000602553.1	1478
ZNF658_+_40792360.23-ENST00000377626.3,ENST00000602553.1	1057
ZNF658_-_40792265.23-ENST00000377626.3,ENST00000602553.1	2037
ZNF658_-_40792326.23-ENST00000377626.3,ENST00000602553.1	1796
ZNF718_+_124192.23-ENST00000510175.1,ENST00000511079.1,ENST00000513304.1,ENST00000513889.1	1647
ZNF718_+_124196.23-ENST00000510175.1,ENST00000511079.1,ENST00000513304.1,ENST00000513889.1	2147
ZNF718_+_124206.23-ENST00000510175.1,ENST00000511079.1,ENST00000513304.1,ENST00000513889.1	1332
ZNF718_+_124277.23-ENST00000510175.1,ENST00000511079.1,ENST00000513304.1,ENST00000513889.1	1220
ZNF718_-_124355.23-ENST00000510175.1,ENST00000511079.1,ENST00000513304.1,ENST00000513889.1	1922
ZNF83_+_53141711.23-ENST00000301096.3,ENST00000536937.1,ENST00000544146.1,ENST00000545872.1	1483
ZNF83_+_53141773.23-ENST00000301096.3,ENST00000536937.1,ENST00000544146.1,ENST00000545872.1	1646
ZNF83_-_53141664.23-ENST00000301096.3,ENST00000536937.1,ENST00000544146.1,ENST00000545872.1	1010
ZNF83_-_53141686.23-ENST00000301096.3,ENST00000536937.1,ENST00000544146.1,ENST00000545872.1	1020
ZNF83_-_53141737.23-ENST00000301096.3,ENST00000536937.1,ENST00000544146.1,ENST00000545872.1	1291
ZSCAN5A_+_56739773.23-ENST00000391713.1,ENST00000592355.1	1649
ZSCAN5A_+_56739847.23-ENST00000391713.1,ENST00000592355.1	1122
ZSCAN5A_-_56739789.23-ENST00000391713.1,ENST00000592355.1	1411
ZSCAN5A_-_56739801.23-ENST00000391713.1,ENST00000592355.1	1725
ZSCAN5A_-_56740005.23-ENST00000391713.1,ENST00000592355.1	1242
A1BG_+_58859110.23-P1	2135
A1BG_+_58859199.23-P1	1601
A1BG_+_58859204.23-P1	1533
A1BG_+_58864915.23-P2	1532
A1BG_+_58865122.23-P2	2179
A1BG_-_58859113.23-P1	1952
A1BG_-_58859158.23-P1	1551
A1BG_-_58864933.23-P2	2137
A1BG_-_58864955.23-P2	1646
A1BG_-_58864975.23-P2	2276
A1CF_+_52645511.23-P1P2	1801
A1CF_+_52645527.23-P1P2	1801
A1CF_-_52645463.23-P1P2	2386
A1CF_-_52645539.23-P1P2	1735
A1CF_-_52645861.23-P1P2	1488
A2ML1_+_8974963.23-P1P2	1887
A2ML1_+_8975008.23-P1P2	1994
A2ML1_+_8975069.23-P1P2	2388
A2ML1_-_8975016.23-P1P2	1193
A2ML1_-_8975026.23-P1P2	1433
A2M_+_9268702.23-P1P2	1641
A2M_+_9268776.23-P1P2	2137
A2M_+_9268794.23-P1P2	1956
A2M_-_9268620.23-P1P2	1956
A2M_-_9268635.23-P1P2	1370
A3GALT2_+_33786914.23-ENST00000442999.3	1744
A3GALT2_-_33786839.23-ENST00000442999.3	1540
A3GALT2_-_33786863.23-ENST00000442999.3	1908
A3GALT2_-_33786879.23-ENST00000442999.3	1989
A3GALT2_-_33786967.23-ENST00000442999.3	2215
A4GALT_+_43116948.23-P1P2	1408
A4GALT_+_43116953.23-P1P2	1825
A4GALT_+_43117014.23-P1P2	2164
A4GALT_+_43117057.23-P1P2	2617
A4GALT_+_43117061.23-P1P2	1380
A4GNT_+_137851367.23-P1P2	2166
A4GNT_+_137851419.23-P1P2	1435
A4GNT_+_137851432.23-P1P2	2125
A4GNT_-_137851386.23-P1P2	1776
A4GNT_-_137851396.23-P1P2	1344
AAAS_+_53715447.23-P1P2	1584
AAAS_+_53715502.23-P1P2	2601
AAAS_+_53715556.23-P1P2	1602
AAAS_-_53715389.23-P1P2	1775
AAAS_-_53715519.23-P1P2	1958
AACS_+_125549846.23-P1P2	1277
AACS_-_125549706.23-P1P2	1745
AACS_-_125549875.23-P1P2	1677
AACS_-_125549882.23-P1P2	1280
AACS_-_125549890.23-P1P2	2081
AADACL2_+_151451431.23-P1P2	1780
AADACL2_+_151451607.23-P1P2	1452
AADACL2_-_151451238.23-P1P2	1687
AADACL2_-_151451485.23-P1P2	1862
AADACL2_-_151451555.23-P1P2	2151
AADACL3_+_12775953.23-P1P2	2021
AADACL3_+_12775987.23-P1P2	1926
AADACL3_-_12775815.23-P1P2	1599
AADACL3_-_12775818.23-P1P2	1803
AADACL3_-_12775965.23-P1P2	1605
AADACL4_+_12704309.23-P1P2	2294
AADACL4_+_12704396.23-P1P2	1657
AADACL4_+_12704411.23-P1P2	1658
AADACL4_-_12704368.23-P1P2	1779
AADACL4_-_12704476.23-P1P2	1879
AADAC_+_151531365.23-P1P2	2578
AADAC_+_151531719.23-P1P2	1286
AADAC_+_151531810.23-P1P2	1504
AADAC_-_151531298.23-P1P2	1930
AADAC_-_151531776.23-P1P2	1638
AADAT_+_171011478.23-P1P2	1987
AADAT_+_171011507.23-P1P2	1982
AADAT_-_171011381.23-P1P2	2012
AADAT_-_171011434.23-P1P2	1766
AADAT_-_171011524.23-P1P2	1288
AAED1_+_99417723.23-P1P2	1483
AAED1_-_99417731.23-P1P2	1604
AAED1_-_99417754.23-P1P2	1984
AAED1_-_99417759.23-P1P2	2574
AAED1_-_99417790.23-P1P2	2274
AAGAB_+_67547095.23-P1P2	2836
AAGAB_+_67547115.23-P1P2	1834
AAGAB_+_67547183.23-P1P2	2073
AAGAB_+_67547201.23-P1P2	2247
AAGAB_-_67547158.23-P1P2	1656
AAK1_+_69870922.23-P1P2	1598
AAK1_+_69870940.23-P1P2	1984
AAK1_+_69870950.23-P1P2	1093
AAK1_-_69870926.23-P1P2	1581
AAK1_-_69870957.23-P1P2	2014
AAMDC_+_77531976.23-P1P2	2578
AAMDC_+_77532017.23-P1P2	2176
AAMDC_-_77531865.23-P1P2	1858
AAMDC_-_77531897.23-P1P2	1702
AAMDC_-_77532073.23-P1P2	1515
AAMP_-_219134967.23-P1P2	1982
AAMP_-_219135004.23-P1P2	1540
AAMP_-_219135011.23-P1P2	1987
AAMP_-_219135073.23-P1P2	1959
AAMP_-_219135111.23-P1P2	1855
AANAT_+_74463370.23-P1P2	2057
AANAT_+_74463519.23-P1P2	2657
AANAT_+_74463549.23-P1P2	1702
AANAT_+_74463564.23-P1P2	1302
AANAT_-_74463386.23-P1P2	1489
AAR2_+_34824126.23-P1P2	1136
AAR2_+_34824309.23-P1P2	1489
AAR2_+_34824317.23-P1P2	2436
AAR2_+_34824347.23-P1P2	1920
AAR2_-_34824434.23-P1P2	1890
AARD_+_117950262.23-P1P2	1073
AARD_+_117950380.23-P1P2	1757
AARD_-_117950317.23-P1P2	1479
AARD_-_117950596.23-P1P2	1698
AARD_-_117950667.23-P1P2	1085
AARS2_+_44281112.23-P1P2	1762
AARS2_-_44281145.23-P1P2	1876
AARS2_-_44281158.23-P1P2	1887
AARS2_-_44281194.23-P1P2	2266
AARS2_-_44281201.23-P1P2	2186
AARSD1_+_41116733.23-P1	1708
AARSD1_+_41132209.23-P2	1965
AARSD1_+_41132260.23-P2	1301
AARSD1_+_41132306.23-P2	1663
AARSD1_+_41132335.23-P2	2058
AARSD1_-_41116521.23-P1	1861
AARSD1_-_41116538.23-P1	1499
AARSD1_-_41116569.23-P1	2068
AARSD1_-_41116765.23-P1	1974
AARSD1_-_41132355.23-P2	1701
AARS_+_70323525.23-P1P2	1967
AARS_+_70323546.23-P1P2	1434
AARS_-_70323559.23-P1P2	1597
AARS_-_70323586.23-P1P2	1268
AARS_-_70323698.23-P1P2	2482
AASDHPPT_+_105948166.23-P1P2	2198
AASDHPPT_+_105948178.23-P1P2	1887
AASDHPPT_+_105948188.23-P1P2	2436
AASDHPPT_+_105948254.23-P1P2	1438
AASDHPPT_-_105948308.23-P1P2	2538
AASDH_+_57253649.23-P1P2	1932
AASDH_+_57253725.23-P1P2	2206
AASDH_+_57253803.23-P1P2	1402
AASDH_-_57253705.23-P1P2	2732
AASDH_-_57253832.23-P1P2	2294
AASS_+_121784363.23-P1P2	1743
AASS_+_121784388.23-P1P2	1183
AASS_+_121784429.23-P1P2	2390
AASS_+_121784462.23-P1P2	1652
AASS_-_121784395.23-P1P2	1779
AATF_+_35306123.23-P1P2	2276
AATF_+_35306129.23-P1P2	2117
AATF_+_35306161.23-P1P2	2298
AATF_+_35306178.23-P1P2	1688
AATF_+_35306199.23-P1P2	1784
AATK_+_79139934.23-ENST00000326724.4	1553
AATK_-_79140109.23-ENST00000326724.4	1594
AATK_-_79140171.23-ENST00000326724.4	1689
AATK_-_79140196.23-ENST00000326724.4	2385
AATK_-_79140243.23-ENST00000326724.4	2356
ABAT_+_8768193.23-P1	2006
ABAT_+_8768252.23-P1	2111
ABAT_+_8768301.23-P1	1674
ABAT_+_8768341.23-P1	1438
ABAT_+_8806916.23-P2	1374
ABAT_+_8807078.23-P2	1588
ABAT_+_8807096.23-P2	2260
ABAT_+_8807115.23-P2	1944
ABAT_-_8768381.23-P1	2007
ABAT_-_8806964.23-P2	1348
ABCA10_+_67224929.23-P1P2	1016
ABCA10_+_67225208.23-P1P2	1038
ABCA10_-_67224969.23-P1P2	1495
ABCA10_-_67225301.23-P1P2	2026
ABCA10_-_67225462.23-P1P2	1739
ABCA12_+_216003680.23-P1P2	1712
ABCA12_-_216003397.23-P1P2	1930
ABCA12_-_216003484.23-P1P2	1942
ABCA12_-_216003511.23-P1P2	1286
ABCA12_-_216003679.23-P1P2	2264
ABCA13_+_48210574.23-P1P2	2336
ABCA13_+_48210948.23-P1P2	1908
ABCA13_-_48210778.23-P1P2	1882
ABCA13_-_48210841.23-P1P2	2039
ABCA13_-_48210919.23-P1P2	1817
ABCA1_+_107690542.23-P1P2	1422
ABCA1_+_107690619.23-P1P2	2146
ABCA1_+_107690622.23-P1P2	2735
ABCA1_-_107690608.23-P1P2	2645
ABCA1_-_107690639.23-P1P2	1939
ABCA2_+_139922844.23-P1P2	1610
ABCA2_+_139922862.23-P1P2	2067
ABCA2_+_139922959.23-P1P2	1861
ABCA2_-_139922859.23-P1P2	1014
ABCA2_-_139923118.23-P1P2	1722
ABCA3_+_2390869.23-P1P2	1833
ABCA3_+_2390930.23-P1P2	1643
ABCA3_+_2390968.23-P1P2	1408
ABCA3_+_2391032.23-P1P2	1552
ABCA3_-_2390945.23-P1P2	1867
ABCA4_+_94586768.23-P1P2	1339
ABCA4_-_94586785.23-P1P2	1739
ABCA4_-_94586803.23-P1P2	1967
ABCA4_-_94586874.23-P1P2	1452
ABCA4_-_94586933.23-P1P2	1615
ABCA5_-_67323368.23-P1P2	2122
ABCA5_-_67323373.23-P1P2	1705
ABCA5_-_67323403.23-P1P2	1696
ABCA5_-_67323481.23-P1P2	1980
ABCA5_-_67323536.23-P1P2	1984
ABCA6_-_67138141.23-P1P2	1757
ABCA6_-_67138145.23-P1P2	1139
ABCA6_-_67138150.23-P1P2	1617
ABCA6_-_67138206.23-P1P2	1644
ABCA6_-_67138222.23-P1P2	1459
ABCA7_+_1039947.23-P1	1625
ABCA7_+_1039975.23-P1	2063
ABCA7_+_1039996.23-P1	946
ABCA7_+_1040027.23-P1	1971
ABCA7_+_1041087.23-P2	1675
ABCA7_+_1041114.23-P2	2262
ABCA7_+_1041166.23-P2	1258
ABCA7_-_1040041.23-P1	2218
ABCA7_-_1041049.23-P2	1833
ABCA7_-_1041060.23-P2	1463
ABCA8_+_66951555.23-P1P2	1848
ABCA8_-_66951528.23-P1P2	2327
ABCA8_-_66951585.23-P1P2	1891
ABCA8_-_66951646.23-P1P2	2516
ABCA8_-_66951671.23-P1P2	2464
ABCA9_+_67057158.23-P1P2	2018
ABCA9_+_67057187.23-P1P2	2784
ABCA9_+_67057247.23-P1P2	1882
ABCA9_+_67057323.23-P1P2	1243
ABCA9_-_67057286.23-P1P2	1042
ABCB10_+_229694528.23-P1P2	1535
ABCB10_+_229694567.23-P1P2	1895
ABCB10_+_229694571.23-P1P2	1814
ABCB10_+_229694605.23-P1P2	2063
ABCB10_-_229694617.23-P1P2	1864
ABCB11_+_169888003.23-P1P2	1747
ABCB11_+_169888067.23-P1P2	2038
ABCB11_-_169887978.23-P1P2	1531
ABCB11_-_169887992.23-P1P2	2159
ABCB11_-_169888002.23-P1P2	1575
ABCB1_+_87342707.23-ENST00000265724.3	1394
ABCB1_-_87342674.23-ENST00000265724.3	2341
ABCB1_-_87342724.23-ENST00000265724.3	1778
ABCB1_-_87342884.23-ENST00000265724.3	1612
ABCB1_-_87342889.23-ENST00000265724.3	1789
ABCB4_+_87105085.23-P1P2	1830
ABCB4_+_87105112.23-P1P2	1483
ABCB4_+_87105150.23-P1P2	2112
ABCB4_-_87105166.23-P1P2	2009
ABCB4_-_87105352.23-P1P2	1167
ABCB5_-_20686630.23-P1P2	1228
ABCB5_-_20686798.23-P1P2	1527
ABCB5_-_20686802.23-P1P2	1662
ABCB5_-_20686822.23-P1P2	1760
ABCB5_-_20686833.23-P1P2	1328
ABCB6_+_220083820.23-P1P2	2495
ABCB6_+_220083910.23-P1P2	1567
ABCB6_-_220083771.23-P1P2	1841
ABCB6_-_220083823.23-P1P2	1225
ABCB6_-_220083828.23-P1P2	2468
ABCB7_+_74376207.23-P1P2	2112
ABCB7_+_74376501.23-P1P2	1853
ABCB7_-_74376157.23-P1P2	2589
ABCB7_-_74376168.23-P1P2	2050
ABCB7_-_74376223.23-P1P2	1724
ABCB8_+_150725295.23-P1P2	2080
ABCB8_-_150725248.23-P1P2	1793
ABCB8_-_150725307.23-P1P2	1513
ABCB8_-_150725382.23-P1P2	1648
ABCB8_-_150725517.23-P1P2	1891
ABCB9_+_123451176.23-P1	1569
ABCB9_+_123465931.23-P2	1677
ABCB9_+_123465947.23-P2	1543
ABCB9_-_123451127.23-P1	2362
ABCB9_-_123451165.23-P1	2521
ABCB9_-_123451193.23-P1	1524
ABCB9_-_123451202.23-P1	2314
ABCB9_-_123465891.23-P2	1581
ABCB9_-_123465915.23-P2	2028
ABCB9_-_123465997.23-P2	2138
ABCC10_+_43395192.23-P1P2	1597
ABCC10_+_43395315.23-P1P2	1357
ABCC10_-_43395154.23-P1P2	1796
ABCC10_-_43395237.23-P1P2	1759
ABCC10_-_43395305.23-P1P2	2412
ABCC11_+_48278325.23-P1	2067
ABCC11_+_48278372.23-P1	1897
ABCC11_+_48281540.23-P2	1870
ABCC11_+_48281632.23-P2	1774
ABCC11_+_48281681.23-P2	1918
ABCC11_-_48278224.23-P1	1811
ABCC11_-_48278290.23-P1	1915
ABCC11_-_48278360.23-P1	1808
ABCC11_-_48281536.23-P2	2084
ABCC11_-_48281708.23-P2	1419
ABCC12_+_48180850.23-ENST00000311303.3	2342
ABCC12_+_48180952.23-ENST00000311303.3	1961
ABCC12_+_48180955.23-ENST00000311303.3	1958
ABCC12_+_48181025.23-ENST00000311303.3	1865
ABCC12_-_48181024.23-ENST00000311303.3	1963
ABCC1_+_16043347.23-P1P2	2176
ABCC1_+_16043414.23-P1P2	1846
ABCC1_-_16043124.23-P1P2	1084
ABCC1_-_16043343.23-P1P2	1700
ABCC1_-_16043374.23-P1P2	2065
ABCC2_+_101542290.23-P1P2	1679
ABCC2_+_101542318.23-P1P2	1790
ABCC2_+_101542377.23-P1P2	2181
ABCC2_-_101542206.23-P1P2	1827
ABCC2_-_101542361.23-P1P2	1482
ABCC3_+_48711927.23-P1P2	1891
ABCC3_-_48711944.23-P1P2	1327
ABCC3_-_48712061.23-P1P2	2200
ABCC3_-_48712142.23-P1P2	2399
ABCC3_-_48712176.23-P1P2	2005
ABCC4_+_95953837.23-P1P2	1332
ABCC4_+_95953902.23-P1P2	1637
ABCC4_-_95953856.23-P1P2	2592
ABCC4_-_95953919.23-P1P2	2239
ABCC4_-_95953932.23-P1P2	2139
ABCC5_+_183735769.23-P1P2	1517
ABCC5_+_183735827.23-P1P2	1487
ABCC5_+_183735858.23-P1P2	1637
ABCC5_+_183735865.23-P1P2	1945
ABCC5_-_183735843.23-P1P2	2116
ABCC6_+_16317626.23-ENST00000205557.7	2013
ABCC6_-_16317468.23-ENST00000205557.7	1967
ABCC6_-_16317846.23-ENST00000205557.7	1488
ABCC6_-_16317851.23-ENST00000205557.7	2361
ABCC6_-_16317856.23-ENST00000205557.7	2150
ABCC8_+_17498524.23-P1P2	1795
ABCC8_-_17498531.23-P1P2	1389
ABCC8_-_17498596.23-P1P2	1193
ABCC8_-_17498659.23-P1P2	1777
ABCC8_-_17498665.23-P1P2	1793
ABCC9_+_22094392.23-P1P2	1895
ABCC9_+_22094538.23-P1P2	1797
ABCC9_+_22094549.23-P1P2	1754
ABCC9_-_22094564.23-P1P2	1409
ABCC9_-_22094763.23-P1P2	1898
ABCD1_+_152990083.23-P1P2	1666
ABCD1_+_152990254.23-P1P2	1239
ABCD1_-_152990127.23-P1P2	1784
ABCD1_-_152990165.23-P1P2	1664
ABCD1_-_152990199.23-P1P2	1579
ABCD2_+_40013661.23-P1P2	1438
ABCD2_+_40013687.23-P1P2	1414
ABCD2_-_40013800.23-P1P2	1907
ABCD2_-_40013821.23-P1P2	1947
ABCD2_-_40013834.23-P1P2	2032
ABCD3_+_94883763.23-P1P2	1696
ABCD3_+_94883803.23-P1P2	1613
ABCD3_+_94883819.23-P1P2	1566
ABCD3_-_94883730.23-P1P2	2491
ABCD3_-_94883808.23-P1P2	2065
ABCD4_+_74769817.23-P1P2	1093
ABCD4_-_74769710.23-P1P2	1380
ABCD4_-_74769803.23-P1P2	1733
ABCD4_-_74769806.23-P1P2	2106
ABCD4_-_74769830.23-P1P2	1403
ABCE1_+_146019314.23-P1P2	2450
ABCE1_+_146019333.23-P1P2	1182
ABCE1_+_146019378.23-P1P2	2489
ABCE1_+_146019382.23-P1P2	1428
ABCE1_-_146019352.23-P1P2	1847
ABCF1_+_30539070.23-P1	2368
ABCF1_+_30539075.23-P1	2614
ABCF1_+_30539093.23-P1	1277
ABCF1_+_30539115.23-P1	1740
ABCF1_+_30545753.23-P2	2392
ABCF1_+_30546108.23-P2	2303
ABCF1_+_30546111.23-P2	1991
ABCF1_+_30546203.23-P2	2200
ABCF1_-_30539087.23-P1	1628
ABCF1_-_30546149.23-P2	1165
ABCF2_+_150924394.23-P1P2	1876
ABCF2_+_150924431.23-P1P2	1641
ABCF2_+_150924458.23-P1P2	1935
ABCF2_+_150924501.23-P1P2	1842
ABCF2_-_150924475.23-P1P2	2107
ABCF3_+_183903666.23-P1P2	1806
ABCF3_+_183903820.23-P1P2	2396
ABCF3_+_183903847.23-P1P2	2703
ABCF3_+_183903872.23-P1P2	2197
ABCF3_-_183903928.23-P1P2	1568
ABCG1_+_43638952.23-P1P2	1694
ABCG1_+_43639008.23-P1P2	1463
ABCG1_+_43639053.23-P1P2	2254
ABCG1_+_43639186.23-P1P2	2122
ABCG1_-_43639082.23-P1P2	1970
ABCG2_+_89080067.23-P1P2	1976
ABCG2_-_89079989.23-P1P2	1853
ABCG2_-_89080000.23-P1P2	2465
ABCG2_-_89080233.23-P1P2	1702
ABCG2_-_89080413.23-P1P2	2013
ABCG4_+_119019536.23-P1P2	1535
ABCG4_+_119019549.23-P1P2	1914
ABCG4_+_119019610.23-P1P2	1630
ABCG4_+_119019678.23-P1P2	1858
ABCG4_+_119019715.23-P1P2	1379
ABCG5_+_44066166.23-P1P2	1745
ABCG5_+_44066240.23-P1P2	2144
ABCG5_-_44066042.23-P1P2	2066
ABCG5_-_44066283.23-P1P2	1554
ABCG5_-_44066429.23-P1P2	2137
ABCG8_+_44065865.23-P1P2	1567
ABCG8_+_44065925.23-P1P2	2101
ABCG8_+_44065932.23-P1P2	1273
ABCG8_-_44065795.23-P1P2	2001
ABHD10_+_111697651.23-P1P2	1991
ABHD10_+_111697814.23-P1P2	1536
ABHD10_+_111697851.23-P1P2	1877
ABHD10_-_111697797.23-P1P2	2732
ABHD10_-_111697877.23-P1P2	2144
ABHD11_+_73153239.23-P1P2	1841
ABHD11_+_73153260.23-P1P2	1248
ABHD11_+_73153286.23-P1P2	2192
ABHD11_+_73153315.23-P1P2	2280
ABHD11_+_73153319.23-P1P2	1705
ABHD12B_+_51338721.23-P1P2	2427
ABHD12B_+_51338757.23-P1P2	1757
ABHD12B_+_51338760.23-P1P2	2777
ABHD12B_-_51338731.23-P1P2	1596
ABHD12B_-_51338748.23-P1P2	1735
ABHD12_+_25371569.23-P1P2	1987
ABHD12_+_25371576.23-P1P2	1869
ABHD12_+_25371579.23-P1P2	1349
ABHD12_-_25371663.23-P1P2	1769
ABHD12_-_25371679.23-P1P2	2657
ABHD13_+_108870666.23-P1P2	2113
ABHD13_+_108870683.23-P1P2	1696
ABHD13_+_108870692.23-P1P2	2152
ABHD13_+_108870695.23-P1P2	1281
ABHD13_-_108870764.23-P1P2	1767
ABHD14A_+_52008993.23-P1P2	1595
ABHD14A_+_52009025.23-P1P2	2183
ABHD14A_-_52008686.23-P1P2	1882
ABHD14A_-_52008702.23-P1P2	1623
ABHD14A_-_52008948.23-P1P2	1319
ABHD14B_+_52008150.23-P1	1544
ABHD14B_+_52008190.23-P1	2269
ABHD14B_+_52017455.23-P2	2222
ABHD14B_+_52017506.23-P2	2167
ABHD14B_-_52008086.23-P1	1645
ABHD14B_-_52008218.23-P1	1786
ABHD14B_-_52008297.23-P1	1691
ABHD14B_-_52017521.23-P2	1511
ABHD14B_-_52017533.23-P2	2418
ABHD14B_-_52017631.23-P2	2043
ABHD15_+_27894498.23-P1P2	2309
ABHD15_-_27894212.23-P1P2	2111
ABHD15_-_27894236.23-P1P2	1428
ABHD15_-_27894315.23-P1P2	1257
ABHD15_-_27894474.23-P1P2	2010
ABHD16A_+_31671120.23-P1P2	1368
ABHD16A_+_31671138.23-P1P2	1823
ABHD16A_+_31671198.23-P1P2	1101
ABHD16A_-_31670881.23-P1P2	2146
ABHD16A_-_31671242.23-P1P2	2035
ABHD16B_+_62492726.23-P1P2	1456
ABHD16B_+_62492825.23-P1P2	2323
ABHD16B_-_62492635.23-P1P2	2590
ABHD16B_-_62492639.23-P1P2	1212
ABHD16B_-_62492685.23-P1P2	2179
ABHD17A_+_1885661.23-P1P2	1855
ABHD17A_-_1885582.23-P1P2	2716
ABHD17A_-_1885603.23-P1P2	1772
ABHD17A_-_1885642.23-P1P2	1502
ABHD17A_-_1885670.23-P1P2	1985
ABHD17B_+_74526189.23-P1P2	1997
ABHD17B_+_74526192.23-P1P2	1549
ABHD17B_+_74526310.23-P1P2	2158
ABHD17B_+_74526412.23-P1P2	1868
ABHD17B_-_74526219.23-P1P2	1429
ABHD17C_+_80987533.23-P1P2	1573
ABHD17C_+_80987552.23-P1P2	1677
ABHD17C_+_80987555.23-P1P2	1757
ABHD17C_-_80987413.23-P1P2	1816
ABHD17C_-_80987551.23-P1P2	1963
ABHD1_-_27346456.23-P1P2	2496
ABHD1_-_27346510.23-P1P2	2090
ABHD1_-_27346531.23-P1P2	2064
ABHD1_-_27346534.23-P1P2	1331
ABHD1_-_27346571.23-P1P2	2292
ABHD2_+_89631401.23-P1P2	1274
ABHD2_-_89631532.23-P1P2	1705
ABHD2_-_89631578.23-P1P2	2461
ABHD2_-_89631602.23-P1P2	2332
ABHD2_-_89631642.23-P1P2	2172
ABHD3_+_19284800.23-P1P2	2016
ABHD3_-_19284909.23-P1P2	1975
ABHD3_-_19284953.23-P1P2	1729
ABHD3_-_19284965.23-P1P2	1845
ABHD3_-_19284969.23-P1P2	2041
ABHD4_+_23066970.23-P1P2	2221
ABHD4_+_23067000.23-P1P2	2097
ABHD4_+_23067075.23-P1P2	1764
ABHD4_+_23067128.23-P1P2	2049
ABHD4_-_23067003.23-P1P2	1609
ABHD5_-_43732225.23-P1P2	1534
ABHD5_-_43732256.23-P1P2	2523
ABHD5_-_43732268.23-P1P2	2316
ABHD5_-_43732287.23-P1P2	3011
ABHD5_-_43732293.23-P1P2	1784
ABHD6_+_58223170.23-P1P2	1215
ABHD6_+_58223253.23-P1P2	1904
ABHD6_+_58223423.23-P1P2	1606
ABHD6_-_58223389.23-P1P2	1364
ABHD6_-_58223402.23-P1P2	1779
ABHD8_+_17414325.23-P1P2	2103
ABHD8_+_17414344.23-P1P2	1540
ABHD8_+_17414376.23-P1P2	1342
ABHD8_-_17414352.23-P1P2	1429
ABHD8_-_17414358.23-P1P2	1789
ABI1_+_27149957.23-P1P2	2130
ABI1_+_27149964.23-P1P2	1966
ABI1_+_27149978.23-P1P2	2205
ABI1_-_27150085.23-P1P2	2267
ABI1_-_27150166.23-P1P2	1591
ABI2_+_204192729.23-P1P2	1799
ABI2_+_204192895.23-P1P2	1647
ABI2_+_204192901.23-P1P2	2283
ABI2_+_204193039.23-P1P2	1960
ABI2_-_204192963.23-P1P2	2044
ABI3BP_+_100712307.23-P1P2	2028
ABI3BP_+_100712343.23-P1P2	1909
ABI3BP_-_100712323.23-P1P2	1992
ABI3BP_-_100712349.23-P1P2	1853
ABI3BP_-_100712361.23-P1P2	2778
ABI3_+_47287732.23-P1P2	1975
ABI3_+_47287750.23-P1P2	2587
ABI3_-_47287417.23-P1P2	2003
ABI3_-_47287527.23-P1P2	1817
ABI3_-_47288028.23-P1P2	1541
ABL1_+_133588936.23-ENST00000372348.2	1553
ABL1_+_133588940.23-ENST00000372348.2	1215
ABL1_+_133589009.23-ENST00000372348.2	2331
ABL1_+_133589018.23-ENST00000372348.2	1888
ABL1_-_133589216.23-ENST00000372348.2	1855
ABL2_+_179112332.23-P1	1214
ABL2_+_179198988.23-P2	2061
[truncated: 100,046 more rows]

## Sheet: Addgene_NextSeq_CRISPRa_plasmid
Addgene_NextSeq_CRISPRa_plasmid
[truncated: 101,251 more rows]
