# Supplementary material for: Compact CRISPR genetic screens enabled by improved guide RNA library cloning
Source: Genome Biol. 2024 Jan 19;25:25. doi: 10.1186/s13059-023-03132-3 (PMC10797759; doi:10.1186/s13059-023-03132-3)
Supplement: Supplementary file 9 — Additional file 9. [file 13059_2023_3132_MOESM9_ESM.xlsx]

## Sheet: LGR_1000x
	T0	T0	T0	Tf	Tf	Tf
	Rep1	Rep2	Rep3	Rep1	Rep2	Rep3
	/home/lenriquez/Screening_Data/Dual_Guide_1000x_vs_100x_LGR_CRISPRi/Dual_Guide_1000x_100x_Screen/220214_NB552361_0067_AH35YVBGXL/counts_output/count_files/A-Rachel-1000X-T0_clean_v2.0_top5.fa.counts	/home/lenriquez/Screening_Data/Dual_Guide_1000x_vs_100x_LGR_CRISPRi/Dual_Guide_1000x_100x_Screen/220214_NB552361_0067_AH35YVBGXL/counts_output/count_files/A-Rachel-1000X-T0_clean_v2.0_top5.fa.counts	/home/lenriquez/Screening_Data/Dual_Guide_1000x_vs_100x_LGR_CRISPRi/Dual_Guide_1000x_100x_Screen/220214_NB552361_0067_AH35YVBGXL/counts_output/count_files/A-Rachel-1000X-T0_clean_v2.0_top5.fa.counts	/home/lenriquez/Screening_Data/Dual_Guide_1000x_vs_100x_LGR_CRISPRi/Dual_Guide_1000x_100x_Screen/220214_NB552361_0067_AH35YVBGXL/counts_output/count_files/B-Rachel-1000X-Tf_clean_v2.0_top5.fa.counts	/home/lenriquez/Screening_Data/Dual_Guide_1000x_vs_100x_LGR_CRISPRi/Dual_Guide_1000x_100x_Screen/220214_NB552361_0067_AH35YVBGXL/counts_output/count_files/C-Rachel-1000X-Tf_clean_v2.0_top5.fa.counts	/home/lenriquez/Screening_Data/Dual_Guide_1000x_vs_100x_LGR_CRISPRi/Dual_Guide_1000x_100x_Screen/220214_NB552361_0067_AH35YVBGXL/counts_output/count_files/D-Rachel-1000X-Tf_clean_v2.0_top5.fa.counts
sgId
A1BG_+_58858549.23-P1	1233	1233	1233	1097	1132	1188
A1BG_+_58858964.23-P1	834	834	834	814	827	867
A1BG_+_58864367.23-P2	1005	1005	1005	924	974	941
A1BG_-_58858617.23-P1	1545	1545	1545	1386	1370	1424
A1BG_-_58858630.23-P1	934	934	934	943	1085	1160
A1BG_-_58858788.23-P1	983	983	983	1025	952	1121
A1BG_-_58864354.23-P2	1587	1587	1587	1569	1596	1593
A1BG_-_58864360.23-P2	1660	1660	1660	1701	1512	1770
A1BG_-_58864822.23-P2	1084	1084	1084	1150	1167	1161
A1BG_-_58864840.23-P2	789	789	789	808	916	1025
A1CF_+_52645000.23-P1P2	1185	1185	1185	1387	1432	1272
A1CF_+_52645080.23-P1P2	1568	1568	1568	1607	1453	1470
A1CF_+_52645339.23-P1P2	966	966	966	946	1096	1180
A1CF_-_52645011.23-P1P2	1088	1088	1088	1321	1237	1226
A1CF_-_52645373.23-P1P2	932	932	932	1038	1108	1036
A2ML1_+_8975211.23-P1P2	1371	1371	1371	1254	1373	1434
A2ML1_+_8975278.23-P1P2	1144	1144	1144	1164	1273	1091
A2ML1_-_8975582.23-P1P2	1362	1362	1362	1398	1460	1464
A2ML1_-_8975593.23-P1P2	1007	1007	1007	1126	1107	1353
A2ML1_-_8975664.23-P1P2	1646	1646	1646	1567	1637	1860
A2M_+_9268141.23-P1P2	1832	1832	1832	1616	1741	1737
A2M_+_9268487.23-P1P2	1396	1396	1396	1298	1254	1363
A2M_+_9268495.23-P1P2	716	716	716	577	642	640
A2M_-_9268273.23-P1P2	1519	1519	1519	1505	1439	1579
A2M_-_9268387.23-P1P2	1115	1115	1115	1133	1319	1341
A3GALT2_+_33786649.23-ENST00000442999.3	0	0	0	0	0	0
A3GALT2_+_33786659.23-ENST00000442999.3	1087	1087	1087	925	1016	1129
A3GALT2_+_33786675.23-ENST00000442999.3	777	777	777	784	721	945
A3GALT2_+_33786682.23-ENST00000442999.3	1296	1296	1296	1408	1523	1471
A3GALT2_-_33786280.23-ENST00000442999.3	948	948	948	1095	1018	1172
A4GALT_+_43116425.23-P1P2	1312	1312	1312	1365	1570	1314
A4GALT_+_43116792.23-P1P2	1199	1199	1199	1344	1245	1532
A4GALT_-_43116431.23-P1P2	963	963	963	1211	1081	1155
A4GALT_-_43116434.23-P1P2	792	792	792	781	821	899
A4GALT_-_43116819.23-P1P2	1304	1304	1304	1470	1685	1435
A4GNT_+_137850968.23-P1P2	1087	1087	1087	1152	1345	1163
A4GNT_+_137851024.23-P1P2	1577	1577	1577	1981	1672	1956
A4GNT_+_137851178.23-P1P2	1584	1584	1584	1693	1730	2027
A4GNT_-_137851117.23-P1P2	1341	1341	1341	1214	1402	1581
A4GNT_-_137851121.23-P1P2	1646	1646	1646	1725	1615	1629
AAAS_+_53714983.23-P1P2	1113	1113	1113	1024	1100	1046
AAAS_+_53715355.23-P1P2	940	940	940	1096	1137	1220
AAAS_-_53715371.23-P1P2	1041	1041	1041	997	845	1030
AAAS_-_53715389.23-P1P2	1196	1196	1196	1103	1182	1025
AAAS_-_53715438.23-P1P2	1695	1695	1695	1297	1392	1464
AACS_+_125549983.23-P1P2	1049	1049	1049	1067	1038	1114
AACS_+_125549999.23-P1P2	918	918	918	845	768	851
AACS_+_125550002.23-P1P2	776	776	776	795	915	737
AACS_+_125550035.23-P1P2	860	860	860	988	973	957
AACS_-_125550169.23-P1P2	830	830	830	647	606	662
AADACL2_+_151451732.23-P1P2	1410	1410	1410	1159	1305	1274
AADACL2_+_151451926.23-P1P2	1160	1160	1160	1050	1152	1356
AADACL2_+_151452121.23-P1P2	1192	1192	1192	1281	1232	1474
AADACL2_-_151451828.23-P1P2	1580	1580	1580	1543	1438	1591
AADACL2_-_151451961.23-P1P2	1350	1350	1350	1638	1631	1585
AADACL3_+_12776115.23-P1P2	1399	1399	1399	1514	1548	1491
AADACL3_+_12776133.23-P1P2	1330	1330	1330	1354	1320	1596
AADACL3_+_12776213.23-P1P2	1137	1137	1137	1463	1454	1396
AADACL3_+_12776313.23-P1P2	1151	1151	1151	1093	1201	1266
AADACL3_+_12776495.23-P1P2	1287	1287	1287	1127	1139	939
AADACL4_+_12704573.23-P1P2	1539	1539	1539	1426	1289	1707
AADACL4_+_12704601.23-P1P2	1298	1298	1298	1429	1554	1669
AADACL4_+_12704653.23-P1P2	1291	1291	1291	1386	1468	1510
AADACL4_+_12704714.23-P1P2	1935	1935	1935	1932	1802	2261
AADACL4_-_12704768.23-P1P2	981	981	981	1002	999	1027
AADAC_+_151532013.23-P1P2	844	844	844	981	1074	969
AADAC_+_151532371.23-P1P2	1628	1628	1628	1553	1484	1970
AADAC_-_151531905.23-P1P2	1480	1480	1480	1574	1522	1543
AADAC_-_151531939.23-P1P2	1031	1031	1031	1218	1352	1164
AADAC_-_151531954.23-P1P2	1345	1345	1345	1322	1420	1509
AADAT_+_171010904.23-P1P2	1801	1801	1801	1723	1666	1607
AADAT_+_171010929.23-P1P2	1371	1371	1371	1233	1442	1420
AADAT_+_171011392.23-P1P2	1119	1119	1119	1200	1122	1422
AADAT_-_171011321.23-P1P2	907	907	907	847	890	835
AADAT_-_171011368.23-P1P2	1145	1145	1145	1297	1208	1319
AAED1_+_99417117.23-P1P2	1461	1461	1461	1695	1806	1744
AAED1_+_99417233.23-P1P2	1297	1297	1297	1190	1261	1592
AAED1_+_99417525.23-P1P2	1071	1071	1071	1188	1099	1302
AAED1_+_99417589.23-P1P2	1259	1259	1259	1021	999	1203
AAED1_-_99417574.23-P1P2	1051	1051	1051	1156	1122	1175
AAGAB_+_67546965.23-P1P2	1230	1230	1230	1093	1216	1117
AAGAB_-_67546714.23-P1P2	1489	1489	1489	1605	1655	1676
AAGAB_-_67546928.23-P1P2	1056	1056	1056	1135	1217	1160
AAGAB_-_67546952.23-P1P2	1620	1620	1620	2077	1820	2042
AAGAB_-_67546997.23-P1P2	946	946	946	1177	1215	1142
AAK1_+_69870290.23-P1P2	1563	1563	1563	1704	1724	1583
AAK1_+_69870701.23-P1P2	950	950	950	794	734	777
AAK1_-_69870541.23-P1P2	1317	1317	1317	1717	1455	1674
AAK1_-_69870791.23-P1P2	1704	1704	1704	1916	1810	1993
AAK1_-_69870794.23-P1P2	1214	1214	1214	859	851	813
AAMDC_+_77532426.23-P1P2	1498	1498	1498	1630	1581	1731
AAMDC_-_77532187.23-P1P2	1206	1206	1206	1176	1003	1255
AAMDC_-_77532222.23-P1P2	2029	2029	2029	2159	2097	2130
AAMDC_-_77532236.23-P1P2	973	973	973	1075	979	1181
AAMDC_-_77532634.23-P1P2	1496	1496	1496	1477	1596	1593
AAMP_+_219134841.23-P1P2	786	786	786	270	225	301
AAMP_+_219134851.23-P1P2	1396	1396	1396	550	455	543
AAMP_-_219134415.23-P1P2	959	959	959	1113	1040	1167
AAMP_-_219134424.23-P1P2	1220	1220	1220	1252	1274	1390
AAMP_-_219134469.23-P1P2	679	679	679	651	674	657
AANAT_+_74463718.23-P1P2	1164	1164	1164	1393	1313	1348
AANAT_+_74463735.23-P1P2	760	760	760	730	781	746
AANAT_+_74464088.23-P1P2	906	906	906	824	978	846
AANAT_-_74464175.23-P1P2	1135	1135	1135	1212	1353	1250
AANAT_-_74464185.23-P1P2	1264	1264	1264	1311	1380	1260
AAR2_+_34824386.23-P1P2	1486	1486	1486	1506	1442	1476
AAR2_+_34824488.23-P1P2	1048	1048	1048	456	474	459
AAR2_+_34824681.23-P1P2	1145	1145	1145	1165	1441	1252
AAR2_-_34824417.23-P1P2	1434	1434	1434	1283	1280	1256
AAR2_-_34824425.23-P1P2	1094	1094	1094	1237	1660	1422
AARD_+_117950477.23-P1P2	1271	1271	1271	1476	1409	1597
AARD_+_117950489.23-P1P2	1607	1607	1607	1496	1526	1552
AARD_+_117950882.23-P1P2	809	809	809	772	733	823
AARD_+_117950890.23-P1P2	1137	1137	1137	1260	1257	1552
AARD_-_117950494.23-P1P2	1466	1466	1466	1346	1514	1809
AARS2_+_44280650.23-P1P2	1599	1599	1599	1323	1454	1727
AARS2_+_44281006.23-P1P2	1238	1238	1238	1112	1222	1164
AARS2_+_44281027.23-P1P2	1174	1174	1174	774	875	880
AARS2_+_44281044.23-P1P2	1288	1288	1288	986	970	923
AARS2_+_44281056.23-P1P2	1296	1296	1296	1113	1157	1141
AARSD1_+_41116203.23-P1	1164	1164	1164	1236	1190	1466
AARSD1_+_41116412.23-P1	1459	1459	1459	1587	1618	1624
AARSD1_+_41116417.23-P1	1282	1282	1282	1594	1491	1636
AARSD1_+_41132061.23-P2	947	947	947	1092	1109	1131
AARSD1_+_41132078.23-P2	1401	1401	1401	1533	1449	1570
AARSD1_-_41116243.23-P1	739	739	739	774	749	869
AARSD1_-_41116425.23-P1	1314	1314	1314	1160	1098	1254
AARSD1_-_41131712.23-P2	1553	1553	1553	1696	1798	1730
AARSD1_-_41132037.23-P2	1238	1238	1238	1583	1279	1243
AARSD1_-_41132088.23-P2	1834	1834	1834	1706	1829	1658
AARS_+_70323318.23-P1P2	997	997	997	62	78	90
AARS_+_70323322.23-P1P2	1271	1271	1271	244	225	239
AARS_+_70323353.23-P1P2	1146	1146	1146	76	65	99
AARS_+_70323362.23-P1P2	1633	1633	1633	81	64	109
AARS_-_70323332.23-P1P2	1230	1230	1230	273	315	348
AASDHPPT_+_105948405.23-P1P2	1742	1742	1742	1601	1564	1868
AASDHPPT_+_105948450.23-P1P2	1015	1015	1015	757	583	732
AASDHPPT_+_105948813.23-P1P2	1454	1454	1454	1394	1756	1556
AASDHPPT_-_105948374.23-P1P2	1234	1234	1234	1198	1182	1077
AASDHPPT_-_105948417.23-P1P2	1358	1358	1358	1316	1198	1393
AASDH_+_57253570.23-P1P2	1483	1483	1483	1349	1361	1303
AASDH_-_57253280.23-P1P2	1049	1049	1049	1158	1093	1160
AASDH_-_57253356.23-P1P2	1383	1383	1383	1456	1431	1356
AASDH_-_57253362.23-P1P2	1349	1349	1349	1385	1335	1371
AASDH_-_57253588.23-P1P2	1470	1470	1470	1326	1287	1545
AASS_+_121784000.23-P1P2	1263	1263	1263	1102	1177	1221
AASS_+_121784219.23-P1P2	1418	1418	1418	1481	1438	1627
AASS_+_121784247.23-P1P2	1139	1139	1139	1242	1269	1373
AASS_-_121784277.23-P1P2	1406	1406	1406	1547	1580	1610
AASS_-_121784328.23-P1P2	1163	1163	1163	1310	1188	1294
AATF_-_35306286.23-P1P2	830	830	830	95	130	92
AATF_-_35306312.23-P1P2	1170	1170	1170	1062	1224	1400
AATF_-_35306333.23-P1P2	1231	1231	1231	116	147	127
AATF_-_35306340.23-P1P2	1020	1020	1020	111	87	163
AATF_-_35306346.23-P1P2	1077	1077	1077	91	124	128
AATK_+_79139571.23-ENST00000326724.4	1149	1149	1149	1140	1192	1060
AATK_+_79139589.23-ENST00000326724.4	1438	1438	1438	1401	1314	1538
AATK_+_79139592.23-ENST00000326724.4	1277	1277	1277	1356	1180	1588
AATK_-_79139586.23-ENST00000326724.4	1231	1231	1231	1240	1326	1405
AATK_-_79139956.23-ENST00000326724.4	935	935	935	1108	1043	1182
ABAT_+_8768492.23-P1	1192	1192	1192	1293	1154	1281
ABAT_+_8768682.23-P1	870	870	870	984	1047	963
ABAT_+_8807445.23-P2	1321	1321	1321	1307	1074	1236
ABAT_+_8807450.23-P2	1233	1233	1233	1146	1013	1059
ABAT_+_8807464.23-P2	1547	1547	1547	1674	1689	1499
ABAT_+_8807492.23-P2	1066	1066	1066	1243	1118	1346
ABAT_+_8807696.23-P2	1013	1013	1013	1151	1105	1379
ABAT_-_8768504.23-P1	1390	1390	1390	1625	1652	1570
ABAT_-_8768523.23-P1	703	703	703	598	617	671
ABAT_-_8768533.23-P1	1466	1466	1466	1543	1599	1707
ABCA10_+_67224811.23-P1P2	1738	1738	1738	1905	1772	2171
ABCA10_+_67224929.23-P1P2	1412	1412	1412	1396	1265	1587
ABCA10_-_67224447.23-P1P2	1702	1702	1702	1685	1756	1723
ABCA10_-_67224767.23-P1P2	1443	1443	1443	1704	1660	1560
ABCA10_-_67224823.23-P1P2	1282	1282	1282	1546	1448	1419
ABCA12_+_216002996.23-P1P2	997	997	997	1319	1250	1507
ABCA12_+_216003308.23-P1P2	1010	1010	1010	1063	1006	1084
ABCA12_+_216003314.23-P1P2	1214	1214	1214	1227	1270	1396
ABCA12_+_216003340.23-P1P2	937	937	937	965	1030	993
ABCA12_-_216002923.23-P1P2	1276	1276	1276	1510	1366	1198
ABCA13_+_48211090.23-P1P2	1074	1074	1074	1069	1054	976
ABCA13_+_48211097.23-P1P2	1829	1829	1829	1692	1793	1713
ABCA13_+_48211145.23-P1P2	1872	1872	1872	2064	1774	1995
ABCA13_+_48211160.23-P1P2	1375	1375	1375	1102	1521	1422
ABCA13_-_48211093.23-P1P2	1313	1313	1313	1296	1706	1500
ABCA1_-_107689997.23-P1P2	994	994	994	1201	949	1271
ABCA1_-_107690031.23-P1P2	1763	1763	1763	1959	1799	2185
ABCA1_-_107690385.23-P1P2	1161	1161	1161	609	678	619
ABCA1_-_107690389.23-P1P2	1170	1170	1170	665	776	846
ABCA1_-_107690394.23-P1P2	958	958	958	875	1013	1004
ABCA2_+_139922190.23-P1P2	1215	1215	1215	985	1254	1252
ABCA2_+_139922201.23-P1P2	1483	1483	1483	1454	1456	1427
ABCA2_+_139922272.23-P1P2	1403	1403	1403	1480	1202	1407
ABCA2_+_139922669.23-P1P2	1279	1279	1279	1459	1432	1448
ABCA2_-_139922596.23-P1P2	970	970	970	1103	1028	950
ABCA3_+_2390336.23-P1P2	989	989	989	627	606	834
ABCA3_+_2390611.23-P1P2	968	968	968	958	989	1014
ABCA3_-_2390323.23-P1P2	1725	1725	1725	1813	1731	1980
ABCA3_-_2390333.23-P1P2	1409	1409	1409	1504	1343	1552
ABCA3_-_2390704.23-P1P2	1092	1092	1092	1032	973	1118
ABCA4_+_94586668.23-P1P2	1555	1555	1555	1776	1649	1727
ABCA4_-_94586219.23-P1P2	1316	1316	1316	1152	1265	1404
ABCA4_-_94586232.23-P1P2	1335	1335	1335	1286	1284	1185
ABCA4_-_94586250.23-P1P2	927	927	927	911	1016	1211
ABCA4_-_94586658.23-P1P2	900	900	900	1133	1127	1018
ABCA5_-_67322851.23-P1P2	1148	1148	1148	1430	1460	1624
ABCA5_-_67322872.23-P1P2	1192	1192	1192	1445	1470	1419
ABCA5_-_67322891.23-P1P2	1251	1251	1251	690	760	758
ABCA5_-_67323220.23-P1P2	1651	1651	1651	1526	1773	1686
ABCA5_-_67323280.23-P1P2	1198	1198	1198	944	1094	1048
ABCA6_+_67137842.23-P1P2	1341	1341	1341	1312	1459	1465
ABCA6_+_67138008.23-P1P2	1110	1110	1110	985	1040	1089
ABCA6_+_67138026.23-P1P2	1656	1656	1656	1750	1701	1746
ABCA6_+_67138050.23-P1P2	1365	1365	1365	1414	1519	1596
ABCA6_-_67137854.23-P1P2	1362	1362	1362	1555	1454	1567
ABCA7_+_1040413.23-P1	1019	1019	1019	1006	1117	1113
ABCA7_+_1040513.23-P1	1040	1040	1040	1428	1341	1225
ABCA7_+_1040577.23-P1	1612	1612	1612	1429	1403	1675
ABCA7_+_1041292.23-P2	1361	1361	1361	1370	1284	1403
ABCA7_+_1041297.23-P2	941	941	941	833	981	891
ABCA7_+_1041311.23-P2	1388	1388	1388	1456	1631	1517
ABCA7_-_1040133.23-P1	1151	1151	1151	1199	1121	1278
ABCA7_-_1040209.23-P1	1011	1011	1011	1210	1046	1039
ABCA7_-_1041459.23-P2	1350	1350	1350	1378	1196	1456
ABCA7_-_1041717.23-P2	1367	1367	1367	1253	1336	1369
ABCA8_+_66950959.23-P1P2	1263	1263	1263	1442	1466	1495
ABCA8_+_66951401.23-P1P2	1092	1092	1092	1000	1019	1137
ABCA8_-_66951372.23-P1P2	869	869	869	974	948	1075
ABCA8_-_66951525.23-P1P2	1357	1357	1357	1551	1454	1602
ABCA8_-_66951528.23-P1P2	1254	1254	1254	1675	1610	1527
ABCA9_+_67057085.23-P1P2	1100	1100	1100	1055	1002	1259
ABCA9_-_67056649.23-P1P2	1509	1509	1509	1310	1328	1381
ABCA9_-_67057012.23-P1P2	1111	1111	1111	1018	1117	1177
ABCA9_-_67057053.23-P1P2	1456	1456	1456	1566	1556	1654
ABCA9_-_67057069.23-P1P2	984	984	984	961	939	1127
ABCB10_+_229694285.23-P1P2	1099	1099	1099	399	511	453
ABCB10_+_229694413.23-P1P2	1351	1351	1351	1376	1436	1460
ABCB10_-_229694297.23-P1P2	981	981	981	250	206	279
ABCB10_-_229694457.23-P1P2	1372	1372	1372	1348	1296	1312
ABCB10_-_229694467.23-P1P2	2050	2050	2050	2454	2319	2282
ABCB11_+_169887409.23-P1P2	1528	1528	1528	1759	1725	1765
ABCB11_+_169887811.23-P1P2	1327	1327	1327	1340	1313	1389
ABCB11_-_169887416.23-P1P2	1341	1341	1341	1245	1143	1600
ABCB11_-_169887784.23-P1P2	1646	1646	1646	1516	1511	1774
ABCB11_-_169887796.23-P1P2	1080	1080	1080	1137	1377	1213
ABCB1_-_87342256.23-ENST00000265724.3	1275	1275	1275	1205	1327	1427
ABCB1_-_87342302.23-ENST00000265724.3	1454	1454	1454	1469	1343	1638
ABCB1_-_87342654.23-ENST00000265724.3	1147	1147	1147	1066	1023	1246
ABCB1_-_87342657.23-ENST00000265724.3	1247	1247	1247	1439	1385	1323
ABCB1_-_87342674.23-ENST00000265724.3	1126	1126	1126	1119	1013	1184
ABCB4_+_87104933.23-P1P2	1476	1476	1476	1600	1671	1687
ABCB4_+_87104939.23-P1P2	1013	1013	1013	1064	990	880
ABCB4_+_87105008.23-P1P2	1665	1665	1665	1447	1531	1569
ABCB4_-_87104608.23-P1P2	2240	2240	2240	2302	2185	2250
ABCB4_-_87104975.23-P1P2	1059	1059	1059	1225	1185	1050
ABCB5_+_20687051.23-P1P2	998	998	998	1067	1171	1234
ABCB5_+_20687218.23-P1P2	959	959	959	875	982	890
ABCB5_+_20687242.23-P1P2	1517	1517	1517	1841	1697	1594
ABCB5_+_20687409.23-P1P2	1028	1028	1028	1156	1053	1137
ABCB5_-_20687396.23-P1P2	1195	1195	1195	1378	1421	1310
ABCB6_+_220083500.23-P1P2	1483	1483	1483	1690	1577	1651
ABCB6_-_220083181.23-P1P2	1302	1302	1302	1314	1323	1363
ABCB6_-_220083194.23-P1P2	977	977	977	993	933	856
ABCB6_-_220083468.23-P1P2	1276	1276	1276	1188	1299	1356
ABCB6_-_220083604.23-P1P2	1244	1244	1244	1122	1132	1193
ABCB7_+_74375885.23-P1P2	906	906	906	44	33	49
ABCB7_+_74376070.23-P1P2	1218	1218	1218	107	101	130
ABCB7_-_74375964.23-P1P2	1038	1038	1038	73	99	113
ABCB7_-_74376019.23-P1P2	987	987	987	67	109	66
ABCB7_-_74376044.23-P1P2	1165	1165	1165	91	56	86
ABCB8_+_150725965.23-P1P2	1092	1092	1092	961	1180	1056
ABCB8_-_150725551.23-P1P2	1725	1725	1725	1446	1481	1603
ABCB8_-_150725580.23-P1P2	1530	1530	1530	1462	1511	1838
ABCB8_-_150725928.23-P1P2	1357	1357	1357	1216	947	1222
ABCB8_-_150725975.23-P1P2	1251	1251	1251	1436	1312	1428
ABCB9_+_123450546.23-P1	1060	1060	1060	938	985	1167
ABCB9_+_123450566.23-P1	885	885	885	963	1076	1006
ABCB9_+_123450826.23-P1	1367	1367	1367	1303	1298	1447
ABCB9_+_123450970.23-P1	1244	1244	1244	1241	1333	1260
ABCB9_+_123465727.23-P2	1577	1577	1577	1617	1570	1690
ABCB9_-_123450999.23-P1	1740	1740	1740	1642	1802	1776
ABCB9_-_123465422.23-P2	1017	1017	1017	1135	1137	1139
ABCB9_-_123465699.23-P2	835	835	835	929	824	949
ABCB9_-_123465738.23-P2	1476	1476	1476	1808	1530	1783
ABCB9_-_123465787.23-P2	1385	1385	1385	1445	1718	1728
ABCC10_+_43395315.23-P1P2	968	968	968	1178	1169	1330
ABCC10_-_43395330.23-P1P2	1430	1430	1430	1539	1436	1724
ABCC10_-_43395343.23-P1P2	1194	1194	1194	1067	1060	1249
ABCC10_-_43395891.23-P1P2	819	819	819	971	928	998
ABCC10_-_43395984.23-P1P2	980	980	980	1148	1076	1237
ABCC11_+_48278130.23-P1	1093	1093	1093	1175	1278	1519
ABCC11_+_48281001.23-P2	1269	1269	1269	1327	1373	1531
ABCC11_+_48281042.23-P2	808	808	808	819	777	881
ABCC11_+_48281345.23-P2	1358	1358	1358	1197	1231	1088
ABCC11_+_48281428.23-P2	1374	1374	1374	1374	1638	1289
ABCC11_-_48277852.23-P1	1203	1203	1203	1343	1319	1510
ABCC11_-_48278103.23-P1	656	656	656	776	684	753
ABCC11_-_48278122.23-P1	1650	1650	1650	1674	1666	1813
ABCC11_-_48278125.23-P1	1272	1272	1272	1217	1109	1276
ABCC11_-_48280980.23-P2	1141	1141	1141	1065	1180	1197
ABCC12_+_48180636.23-ENST00000311303.3	1780	1780	1780	1943	1832	1609
ABCC12_-_48180314.23-ENST00000311303.3	1420	1420	1420	1380	1238	1276
ABCC12_-_48180643.23-ENST00000311303.3	994	994	994	890	1016	1114
ABCC12_-_48180648.23-ENST00000311303.3	1372	1372	1372	888	870	691
ABCC12_-_48180679.23-ENST00000311303.3	1186	1186	1186	1336	1225	1240
ABCC1_+_16043482.23-P1P2	1310	1310	1310	1260	1221	1340
ABCC1_+_16043921.23-P1P2	1366	1366	1366	1154	1365	1209
ABCC1_-_16043871.23-P1P2	1042	1042	1042	1124	1158	1202
ABCC1_-_16043934.23-P1P2	1174	1174	1174	1092	1049	1208
ABCC1_-_16044002.23-P1P2	931	931	931	888	1141	933
ABCC2_+_101542515.23-P1P2	1177	1177	1177	1358	1442	1499
ABCC2_+_101542910.23-P1P2	1379	1379	1379	1635	1593	1567
ABCC2_+_101542914.23-P1P2	1713	1713	1713	1552	1616	1636
ABCC2_+_101542981.23-P1P2	1324	1324	1324	1359	1395	1567
ABCC2_-_101542808.23-P1P2	1057	1057	1057	1391	1550	1385
ABCC3_+_48712248.23-P1P2	957	957	957	1029	1017	1153
ABCC3_+_48712270.23-P1P2	1397	1397	1397	1247	1422	1577
ABCC3_+_48712450.23-P1P2	694	694	694	95	72	201
ABCC3_+_48712559.23-P1P2	1409	1409	1409	1678	1656	1686
ABCC3_+_48712662.23-P1P2	1421	1421	1421	1629	1587	1619
ABCC4_+_95953430.23-P1P2	1176	1176	1176	1406	1367	1430
ABCC4_+_95953641.23-P1P2	1161	1161	1161	1144	1385	1426
ABCC4_+_95953668.23-P1P2	1308	1308	1308	1149	1240	1249
ABCC4_-_95953614.23-P1P2	502	502	502	507	618	583
ABCC4_-_95953652.23-P1P2	1345	1345	1345	1626	1690	1590
ABCC5_+_183735648.23-P1P2	1119	1119	1119	1207	1070	1131
ABCC5_+_183735692.23-P1P2	1149	1149	1149	1113	1308	1121
ABCC5_-_183735259.23-P1P2	1349	1349	1349	1320	1840	1570
ABCC5_-_183735312.23-P1P2	1422	1422	1422	1220	1205	1340
ABCC5_-_183735467.23-P1P2	649	649	649	589	572	640
ABCC6_+_16316916.23-ENST00000205557.7	1264	1264	1264	1501	1535	1525
ABCC6_+_16317287.23-ENST00000205557.7	1383	1383	1383	1353	1374	1393
ABCC6_+_16317296.23-ENST00000205557.7	962	962	962	966	918	1187
ABCC6_-_16317235.23-ENST00000205557.7	1143	1143	1143	973	1032	1152
ABCC6_-_16317247.23-ENST00000205557.7	1193	1193	1193	1189	1272	1255
ABCC8_+_17497953.23-P1P2	1339	1339	1339	1249	1329	1360
ABCC8_+_17498387.23-P1P2	1218	1218	1218	1224	1250	1405
ABCC8_-_17497979.23-P1P2	1219	1219	1219	1317	1427	1437
ABCC8_-_17497997.23-P1P2	468	468	468	526	586	476
ABCC8_-_17498220.23-P1P2	1062	1062	1062	1147	945	1155
ABCC9_+_22093672.23-P1P2	1529	1529	1529	1494	1574	1677
ABCC9_+_22093678.23-P1P2	1491	1491	1491	1394	1410	1430
ABCC9_+_22093937.23-P1P2	866	866	866	1018	1057	919
ABCC9_+_22093941.23-P1P2	1003	1003	1003	1046	989	941
ABCC9_+_22094309.23-P1P2	1651	1651	1651	1610	1526	1491
ABCD1_+_152990414.23-P1P2	1183	1183	1183	1412	1330	1200
ABCD1_+_152990711.23-P1P2	1540	1540	1540	1403	1705	1588
ABCD1_-_152990338.23-P1P2	1570	1570	1570	1702	1456	1700
ABCD1_-_152990379.23-P1P2	788	788	788	684	661	781
ABCD1_-_152990703.23-P1P2	1591	1591	1591	1855	1718	1819
ABCD2_+_40013099.23-P1P2	901	901	901	923	815	1010
ABCD2_+_40013514.23-P1P2	1420	1420	1420	1364	1412	1713
ABCD2_+_40013594.23-P1P2	1351	1351	1351	1444	1539	1540
ABCD2_-_40013191.23-P1P2	1090	1090	1090	1159	1158	1095
ABCD2_-_40013610.23-P1P2	1764	1764	1764	1842	1878	1817
ABCD3_+_94884002.23-P1P2	1516	1516	1516	1449	1415	1475
ABCD3_+_94884009.23-P1P2	1993	1993	1993	2073	2282	2471
ABCD3_+_94884032.23-P1P2	1941	1941	1941	1965	1904	1957
ABCD3_+_94884473.23-P1P2	1009	1009	1009	945	821	1011
ABCD3_-_94883974.23-P1P2	1031	1031	1031	842	979	1153
ABCD4_+_74769611.23-P1P2	823	823	823	583	767	713
ABCD4_+_74769649.23-P1P2	1438	1438	1438	1532	1396	1729
ABCD4_-_74769631.23-P1P2	1410	1410	1410	1341	1286	1513
ABCD4_-_74769682.23-P1P2	1202	1202	1202	957	1039	1168
ABCD4_-_74769729.23-P1P2	768	768	768	720	721	782
ABCE1_+_146019317.23-P1P2	919	919	919	20	73	68
ABCE1_+_146019463.23-P1P2	1208	1208	1208	200	180	218
ABCE1_+_146019842.23-P1P2	1141	1141	1141	542	518	467
ABCE1_-_146019502.23-P1P2	962	962	962	17	8	10
ABCE1_-_146019516.23-P1P2	881	881	881	62	39	19
ABCF1_+_30539238.23-P1	1009	1009	1009	81	111	141
ABCF1_+_30539469.23-P1	1501	1501	1501	1489	1699	1765
ABCF1_+_30539647.23-P1	1011	1011	1011	1133	1088	1118
ABCF1_+_30546312.23-P2	1002	1002	1002	981	967	1110
ABCF1_+_30546315.23-P2	1568	1568	1568	1443	1719	1506
ABCF1_-_30539232.23-P1	1165	1165	1165	1134	1142	1416
ABCF1_-_30539602.23-P1	790	790	790	694	552	608
ABCF1_-_30546344.23-P2	1422	1422	1422	1379	1429	1387
ABCF1_-_30546354.23-P2	1280	1280	1280	1365	1506	1374
ABCF1_-_30546366.23-P2	1284	1284	1284	1262	1183	1523
ABCF2_+_150923872.23-P1P2	1538	1538	1538	1423	1562	1623
ABCF2_+_150923902.23-P1P2	1313	1313	1313	1614	1384	1371
ABCF2_+_150924236.23-P1P2	1028	1028	1028	1164	1118	1239
ABCF2_+_150924287.23-P1P2	1559	1559	1559	1861	1868	1698
ABCF2_-_150923882.23-P1P2	1462	1462	1462	1490	1546	1548
ABCF3_-_183903980.23-P1P2	1604	1604	1604	1521	1467	1570
ABCF3_-_183903991.23-P1P2	983	983	983	1083	1098	1097
ABCF3_-_183904021.23-P1P2	1369	1369	1369	1326	1449	1508
ABCF3_-_183904356.23-P1P2	1226	1226	1226	1035	1099	1153
ABCF3_-_183904380.23-P1P2	1169	1169	1169	1140	1141	1416
ABCG1_+_43639544.23-P1P2	984	984	984	1092	854	1039
ABCG1_+_43639681.23-P1P2	1338	1338	1338	1333	1420	1355
ABCG1_-_43639282.23-P1P2	1404	1404	1404	1376	1535	1690
ABCG1_-_43639541.23-P1P2	1535	1535	1535	1564	1792	1467
ABCG1_-_43639626.23-P1P2	1454	1454	1454	1453	1616	1765
ABCG2_+_89079974.23-P1P2	1041	1041	1041	1333	1208	1253
ABCG2_+_89080025.23-P1P2	1057	1057	1057	998	953	1170
ABCG2_+_89080044.23-P1P2	1071	1071	1071	964	925	1136
ABCG2_-_89079989.23-P1P2	1278	1278	1278	1437	1361	1472
ABCG2_-_89080000.23-P1P2	1220	1220	1220	914	1004	862
ABCG4_+_119019794.23-P1P2	1499	1499	1499	1632	1773	1586
ABCG4_+_119019855.23-P1P2	1509	1509	1509	1420	1443	1549
ABCG4_-_119019784.23-P1P2	1215	1215	1215	1166	1334	1424
ABCG4_-_119019798.23-P1P2	1092	1092	1092	1224	1117	1326
ABCG4_-_119019811.23-P1P2	1408	1408	1408	1550	1511	1763
ABCG5_+_44065447.23-P1P2	1266	1266	1266	1277	1524	1528
ABCG5_+_44065865.23-P1P2	1346	1346	1346	1426	1577	1522
ABCG5_-_44065428.23-P1P2	948	948	948	1040	1152	900
ABCG5_-_44065433.23-P1P2	1229	1229	1229	1298	1280	1671
ABCG5_-_44065840.23-P1P2	1440	1440	1440	1339	1409	1766
ABCG8_+_44066166.23-P1P2	1322	1322	1322	1373	1450	1318
ABCG8_+_44066180.23-P1P2	1578	1578	1578	1580	1646	1506
ABCG8_+_44066323.23-P1P2	1144	1144	1144	1347	1365	1308
ABCG8_+_44066333.23-P1P2	1267	1267	1267	1344	1357	1477
ABCG8_-_44066172.23-P1P2	1713	1713	1713	1533	1559	1444
ABHD10_+_111697851.23-P1P2	531	531	531	588	550	680
ABHD10_+_111698093.23-P1P2	1396	1396	1396	1384	1600	1606
ABHD10_+_111698316.23-P1P2	1206	1206	1206	1232	1216	1317
ABHD10_-_111697877.23-P1P2	1162	1162	1162	1137	1142	1223
ABHD10_-_111697914.23-P1P2	1102	1102	1102	1130	1330	1276
ABHD11_+_73152656.23-P1P2	1488	1488	1488	1458	1791	1744
ABHD11_+_73152963.23-P1P2	1588	1588	1588	1733	1632	1774
ABHD11_-_73152688.23-P1P2	1200	1200	1200	1334	1309	1380
ABHD11_-_73153094.23-P1P2	1014	1014	1014	988	1001	1281
ABHD11_-_73153135.23-P1P2	953	953	953	953	946	895
ABHD12B_+_51339177.23-P1P2	941	941	941	1016	1058	1135
ABHD12B_-_51338832.23-P1P2	1048	1048	1048	985	1131	827
ABHD12B_-_51338864.23-P1P2	1650	1650	1650	1825	1920	1874
ABHD12B_-_51338885.23-P1P2	994	994	994	839	877	927
ABHD12B_-_51339227.23-P1P2	1294	1294	1294	1131	1148	1332
ABHD12_+_25371393.23-P1P2	705	705	705	657	629	768
ABHD12_+_25371436.23-P1P2	991	991	991	1018	1108	1049
ABHD12_-_25371053.23-P1P2	1118	1118	1118	1154	1284	1266
ABHD12_-_25371057.23-P1P2	845	845	845	880	855	884
ABHD12_-_25371489.23-P1P2	1191	1191	1191	1249	1077	1114
ABHD13_+_108870795.23-P1P2	1044	1044	1044	996	884	1041
ABHD13_+_108870811.23-P1P2	1596	1596	1596	1409	1345	1450
ABHD13_+_108871228.23-P1P2	831	831	831	930	866	923
ABHD13_-_108870880.23-P1P2	1160	1160	1160	1273	1371	1500
ABHD13_-_108871256.23-P1P2	960	960	960	1076	1058	1032
ABHD14A_+_52009149.23-P1P2	1883	1883	1883	2119	2093	2248
ABHD14A_+_52009194.23-P1P2	1103	1103	1103	1090	1145	1051
ABHD14A_+_52009255.23-P1P2	1275	1275	1275	1186	1203	1379
ABHD14A_-_52009122.23-P1P2	1384	1384	1384	1180	1469	1368
ABHD14A_-_52009160.23-P1P2	1181	1181	1181	1093	1196	1131
ABHD14B_+_52007815.23-P1	1379	1379	1379	1356	1312	1372
ABHD14B_+_52016945.23-P2	1308	1308	1308	1118	1026	1078
ABHD14B_+_52017325.23-P2	1626	1626	1626	1684	1566	1578
ABHD14B_+_52017350.23-P2	1067	1067	1067	1322	1230	1083
ABHD14B_-_52007985.23-P1	1671	1671	1671	1438	1400	1617
ABHD14B_-_52007995.23-P1	1071	1071	1071	1001	981	1105
ABHD14B_-_52008027.23-P1	1021	1021	1021	1019	1103	1063
ABHD14B_-_52008040.23-P1	1250	1250	1250	1314	1361	1520
ABHD14B_-_52016965.23-P2	1440	1440	1440	1334	1397	1603
ABHD14B_-_52017383.23-P2	1278	1278	1278	1291	1305	1407
ABHD15_-_27893577.23-P1P2	641	641	641	749	729	827
ABHD15_-_27893641.23-P1P2	1367	1367	1367	1483	1592	1675
ABHD15_-_27893654.23-P1P2	1312	1312	1312	1432	1251	1426
ABHD15_-_27893980.23-P1P2	1080	1080	1080	972	898	1044
ABHD15_-_27894008.23-P1P2	1423	1423	1423	261	191	257
ABHD16A_+_31671120.23-P1P2	978	978	978	1091	1023	1024
ABHD16A_+_31671138.23-P1P2	1494	1494	1494	1447	1367	1444
ABHD16A_-_31670671.23-P1P2	1366	1366	1366	1453	1499	1471
ABHD16A_-_31670679.23-P1P2	795	795	795	952	868	858
ABHD16A_-_31670764.23-P1P2	1239	1239	1239	1384	1572	1571
ABHD16B_+_62492825.23-P1P2	1300	1300	1300	1687	1675	1592
ABHD16B_+_62492837.23-P1P2	1120	1120	1120	1211	1350	1328
ABHD16B_+_62492887.23-P1P2	1383	1383	1383	1463	1327	1575
ABHD16B_+_62493236.23-P1P2	916	916	916	1004	1111	1057
ABHD16B_-_62492870.23-P1P2	1363	1363	1363	1391	1480	1447
ABHD17A_+_1885470.23-P1P2	1099	1099	1099	1137	1128	1298
ABHD17A_-_1885045.23-P1P2	943	943	943	912	1070	1101
ABHD17A_-_1885076.23-P1P2	1621	1621	1621	1749	1772	1719
ABHD17A_-_1885099.23-P1P2	1093	1093	1093	1200	1066	1285
ABHD17A_-_1885483.23-P1P2	1239	1239	1239	1500	1330	1574
ABHD17B_+_74525655.23-P1P2	1652	1652	1652	1845	1622	1751
ABHD17B_+_74525862.23-P1P2	1013	1013	1013	1131	1198	1345
ABHD17B_+_74526089.23-P1P2	913	913	913	1069	1102	913
ABHD17B_-_74525690.23-P1P2	1396	1396	1396	1605	1798	1848
ABHD17B_-_74525704.23-P1P2	1266	1266	1266	974	1018	978
ABHD17C_+_80987662.23-P1P2	1030	1030	1030	1099	943	1050
ABHD17C_+_80987703.23-P1P2	906	906	906	726	815	815
ABHD17C_+_80987878.23-P1P2	1126	1126	1126	1003	1196	1180
ABHD17C_+_80987887.23-P1P2	1251	1251	1251	1223	1193	1182
ABHD17C_+_80988086.23-P1P2	1477	1477	1477	1668	1423	1763
ABHD1_+_27347075.23-P1P2	1362	1362	1362	1419	1311	1361
ABHD1_+_27347086.23-P1P2	1097	1097	1097	1017	1194	1171
ABHD1_+_27347095.23-P1P2	810	810	810	683	806	759
ABHD1_+_27347132.23-P1P2	1318	1318	1318	1341	1313	1396
ABHD1_-_27346733.23-P1P2	1843	1843	1843	1940	2176	2038
ABHD2_+_89631693.23-P1P2	1901	1901	1901	1984	1960	2020
ABHD2_+_89632075.23-P1P2	982	982	982	1083	970	1178
ABHD2_-_89631738.23-P1P2	1327	1327	1327	1341	1413	1361
ABHD2_-_89631760.23-P1P2	1157	1157	1157	1048	1071	1184
ABHD2_-_89632154.23-P1P2	1093	1093	1093	1061	1144	1214
ABHD3_+_19284354.23-P1P2	1163	1163	1163	1230	1334	1260
ABHD3_+_19284534.23-P1P2	660	660	660	614	582	765
ABHD3_+_19284717.23-P1P2	1248	1248	1248	1219	1314	1380
ABHD3_+_19284728.23-P1P2	1411	1411	1411	1564	1428	1773
ABHD3_-_19284770.23-P1P2	1075	1075	1075	453	381	375
ABHD4_+_23067515.23-P1P2	1493	1493	1493	1731	1747	1705
ABHD4_+_23067613.23-P1P2	1354	1354	1354	1435	1556	1680
ABHD4_-_23067199.23-P1P2	767	767	767	716	743	948
ABHD4_-_23067625.23-P1P2	1003	1003	1003	884	1012	985
ABHD4_-_23067680.23-P1P2	1348	1348	1348	1193	1422	1289
ABHD5_+_43732395.23-P1P2	1324	1324	1324	1143	1240	1295
ABHD5_+_43732521.23-P1P2	848	848	848	745	826	799
ABHD5_+_43732806.23-P1P2	768	768	768	692	745	799
ABHD5_-_43732422.23-P1P2	1656	1656	1656	1742	1716	1911
ABHD5_-_43732464.23-P1P2	1058	1058	1058	1091	966	1118
ABHD6_+_58223718.23-P1P2	1366	1366	1366	1430	1473	1407
ABHD6_+_58223966.23-P1P2	1469	1469	1469	1680	1493	1553
ABHD6_-_58223553.23-P1P2	1410	1410	1410	1384	1538	1593
ABHD6_-_58223594.23-P1P2	1212	1212	1212	1166	1403	1227
ABHD6_-_58223914.23-P1P2	1071	1071	1071	1005	1009	1070
ABHD8_+_17413753.23-P1P2	1693	1693	1693	1838	1753	2035
ABHD8_-_17413788.23-P1P2	1066	1066	1066	1021	1073	1097
ABHD8_-_17414169.23-P1P2	1109	1109	1109	1091	1103	1201
ABHD8_-_17414173.23-P1P2	1121	1121	1121	1012	1165	1153
ABHD8_-_17414201.23-P1P2	1203	1203	1203	1231	1493	1296
ABI1_+_27149446.23-P1P2	665	665	665	767	670	767
ABI1_+_27149474.23-P1P2	1022	1022	1022	1017	1058	1080
ABI1_+_27149800.23-P1P2	1256	1256	1256	1439	1348	1427
ABI1_-_27149837.23-P1P2	1259	1259	1259	1205	1366	1341
ABI1_-_27149855.23-P1P2	919	919	919	842	1066	1110
ABI2_+_204193030.23-P1P2	1099	1099	1099	996	929	974
ABI2_+_204193079.23-P1P2	885	885	885	733	665	695
ABI2_+_204193458.23-P1P2	1104	1104	1104	1122	1415	1319
ABI2_-_204193058.23-P1P2	1180	1180	1180	1016	1140	1151
ABI2_-_204193288.23-P1P2	1372	1372	1372	1188	1262	1447
ABI3BP_+_100712238.23-P1P2	1470	1470	1470	1663	1685	1755
ABI3BP_+_100712307.23-P1P2	1037	1037	1037	1049	949	1154
ABI3BP_-_100712220.23-P1P2	1171	1171	1171	1413	1243	1252
ABI3BP_-_100712267.23-P1P2	1290	1290	1290	1307	1369	1326
ABI3BP_-_100712320.23-P1P2	1376	1376	1376	1348	1465	1487
ABI3_+_47287798.23-P1P2	1536	1536	1536	1986	1461	1856
ABI3_+_47288122.23-P1P2	1199	1199	1199	1298	1368	1377
ABI3_+_47288159.23-P1P2	1326	1326	1326	1567	1274	1600
ABI3_+_47288524.23-P1P2	1379	1379	1379	1571	1321	1554
ABI3_-_47288028.23-P1P2	1208	1208	1208	1375	1356	1359
ABL1_+_133589617.23-ENST00000372348.2	1299	1299	1299	1141	1160	1288
ABL1_+_133589629.23-ENST00000372348.2	1403	1403	1403	1587	1700	1782
ABL1_+_133589636.23-ENST00000372348.2	1013	1013	1013	1180	1227	1158
ABL1_-_133589228.23-ENST00000372348.2	1442	1442	1442	1421	1519	1628
ABL1_-_133589268.23-ENST00000372348.2	1641	1641	1641	1455	1622	1657
ABL2_+_179112168.23-P1	663	663	663	609	821	679
ABL2_+_179112186.23-P1	2033	2033	2033	1891	1818	2316
ABL2_+_179198340.23-P2	1130	1130	1130	1108	1181	1007
ABL2_+_179198398.23-P2	1128	1128	1128	1312	1390	1446
ABL2_+_179198565.23-P2	938	938	938	1077	1069	1084
ABL2_+_179198740.23-P2	1210	1210	1210	1295	1373	1467
ABL2_-_179112151.23-P1	1277	1277	1277	1368	1518	1567
ABL2_-_179112154.23-P1	1211	1211	1211	1203	1464	1305
ABL2_-_179112158.23-P1	1565	1565	1565	1616	1663	1693
ABL2_-_179198834.23-P2	1207	1207	1207	1218	1251	1180
ABLIM1_+_116417743.23-ENST00000277895.5	2073	2073	2073	1886	1882	1885
ABLIM1_+_116417829.23-ENST00000277895.5	1871	1871	1871	1701	1809	1780
ABLIM1_+_116418018.23-ENST00000277895.5	1188	1188	1188	1305	1140	1288
ABLIM1_-_116417795.23-ENST00000277895.5	1153	1153	1153	1285	1106	1223
ABLIM1_-_116417810.23-ENST00000277895.5	1390	1390	1390	1508	1575	1459
ABLIM2_+_8160016.23-P1P2	1692	1692	1692	1432	1574	1329
ABLIM2_+_8160141.23-P1P2	951	951	951	1088	1011	1162
ABLIM2_+_8160204.23-P1P2	1673	1673	1673	1487	1863	1835
ABLIM2_+_8160523.23-P1P2	1131	1131	1131	899	792	1013
ABLIM2_-_8160138.23-P1P2	1310	1310	1310	1437	1332	1733
ABLIM3_+_148521102.23-P1P2	1427	1427	1427	1499	1369	1360
ABLIM3_+_148521451.23-P1P2	1252	1252	1252	1060	1264	1367
ABLIM3_-_148521229.23-P1P2	931	931	931	1005	1255	1071
ABLIM3_-_148521482.23-P1P2	1094	1094	1094	1341	1120	1337
ABLIM3_-_148521503.23-P1P2	1532	1532	1532	1769	1629	1776
ABO_+_136150190.23-P1	1622	1622	1622	1578	1787	1756
ABO_+_136150601.23-P1	1460	1460	1460	1516	1692	1535
ABO_-_136130692.23-P2	1005	1005	1005	957	977	946
ABO_-_136130921.23-P2	675	675	675	748	778	837
ABO_-_136130955.23-P2	1025	1025	1025	1127	1073	1094
ABO_-_136130959.23-P2	1123	1123	1123	1289	1444	1371
ABO_-_136130966.23-P2	1829	1829	1829	1811	2034	2088
ABO_-_136150219.23-P1	1006	1006	1006	939	1078	1083
ABO_-_136150600.23-P1	1569	1569	1569	1537	1580	1665
ABO_-_136150606.23-P1	966	966	966	1037	1037	1016
ABRACL_+_139349876.23-P1P2	1344	1344	1344	1488	1364	1349
ABRACL_+_139349879.23-P1P2	1437	1437	1437	1625	1521	1708
ABRACL_+_139349931.23-P1P2	1500	1500	1500	1623	1422	1657
ABRACL_+_139350209.23-P1P2	1327	1327	1327	1365	1409	1499
ABRACL_-_139350119.23-P1P2	1095	1095	1095	1174	1260	1304
ABRA_+_107782019.23-P1P2	1402	1402	1402	1602	1684	1694
ABRA_+_107782392.23-P1P2	1315	1315	1315	1316	1237	1226
ABRA_+_107782399.23-P1P2	1247	1247	1247	1289	1461	1322
ABRA_+_107782422.23-P1P2	1212	1212	1212	1340	1320	1274
ABRA_-_107782350.23-P1P2	1110	1110	1110	1185	1240	1195
ABR_+_1082842.23-P1P2	1502	1502	1502	1438	1447	1731
ABR_+_1082862.23-P1P2	925	925	925	820	816	897
ABR_+_1083266.23-P1P2	892	892	892	1099	955	997
ABR_-_1083256.23-P1P2	1235	1235	1235	1111	1154	1309
ABR_-_1083263.23-P1P2	1723	1723	1723	1784	1937	1749
ABT1_+_26597184.23-P1P2	1776	1776	1776	1893	1878	2088
ABT1_+_26597412.23-P1P2	1456	1456	1456	901	1069	981
ABT1_-_26597263.23-P1P2	1065	1065	1065	845	793	700
ABT1_-_26597427.23-P1P2	1380	1380	1380	1280	1493	1359
ABT1_-_26597617.23-P1P2	879	879	879	748	802	886
ABTB1_+_127391808.23-P1P2	1233	1233	1233	1436	1401	1260
ABTB1_+_127391828.23-P1P2	1148	1148	1148	1141	1099	1250
ABTB1_+_127391831.23-P1P2	1398	1398	1398	1555	1402	1583
ABTB1_+_127392221.23-P1P2	1278	1278	1278	1559	1434	1586
ABTB1_-_127392198.23-P1P2	928	928	928	1033	916	1112
ABTB2_-_34379074.23-P1P2	1132	1132	1132	1234	1236	1239
ABTB2_-_34379146.23-P1P2	1228	1228	1228	1025	1099	1157
ABTB2_-_34379310.23-P1P2	1112	1112	1112	1270	1436	1195
ABTB2_-_34379465.23-P1P2	1649	1649	1649	2071	2212	2278
ABTB2_-_34379521.23-P1P2	1457	1457	1457	1196	1354	1345
ACAA1_+_38178488.23-P1P2	1218	1218	1218	1098	1189	1257
ACAA1_+_38178517.23-P1P2	1544	1544	1544	1334	1473	1613
ACAA1_+_38178570.23-P1P2	1284	1284	1284	1152	1142	1311
ACAA1_-_38178168.23-P1P2	1004	1004	1004	1208	1066	1180
ACAA1_-_38178575.23-P1P2	1296	1296	1296	1404	1418	1314
ACAA2_+_47339850.23-P1P2	1593	1593	1593	1632	1793	1875
ACAA2_-_47339449.23-P1P2	1198	1198	1198	1423	1364	1262
ACAA2_-_47339855.23-P1P2	1523	1523	1523	975	917	1041
ACAA2_-_47339858.23-P1P2	1093	1093	1093	1482	1410	1370
ACAA2_-_47339876.23-P1P2	925	925	925	907	1038	940
ACACA_+_35715534.23-P1P2	857	857	857	875	920	1054
ACACA_+_35715655.23-P1P2	842	842	842	395	478	428
ACACA_-_35715847.23-P1P2	947	947	947	682	791	775
ACACA_-_35715992.23-P1P2	1297	1297	1297	924	1047	1104
ACACA_-_35716002.23-P1P2	1417	1417	1417	973	1088	1111
ACACB_+_109569160.23-P1	920	920	920	987	1160	1035
ACACB_+_109569170.23-P1	1082	1082	1082	1080	1176	1284
ACACB_+_109592574.23-P2	1395	1395	1395	1500	1445	1315
ACACB_+_109592655.23-P2	1165	1165	1165	1366	1315	1158
ACACB_+_109592908.23-P2	2020	2020	2020	2240	2239	2356
ACACB_-_109569178.23-P1	1083	1083	1083	1100	1215	1137
ACACB_-_109569231.23-P1	897	897	897	929	1012	1084
ACACB_-_109569639.23-P1	1618	1618	1618	1815	1661	1778
ACACB_-_109592496.23-P2	1380	1380	1380	1167	1298	1212
ACACB_-_109592519.23-P2	1802	1802	1802	1508	1386	1706
ACAD10_+_112124115.23-P1P2	1526	1526	1526	1428	1302	1544
ACAD10_-_112123894.23-P1P2	1337	1337	1337	599	535	552
ACAD10_-_112123907.23-P1P2	1290	1290	1290	1140	1343	1402
ACAD10_-_112123925.23-P1P2	847	847	847	870	926	1010
ACAD10_-_112124210.23-P1P2	1195	1195	1195	1075	1140	1176
ACAD11_+_132378312.23-P1P2	1471	1471	1471	1571	1615	1881
ACAD11_+_132379379.23-P1P2	1408	1408	1408	1142	1029	1236
ACAD11_-_132378623.23-P1P2	1231	1231	1231	1119	916	1123
ACAD11_-_132378633.23-P1P2	1951	1951	1951	1737	1653	1874
ACAD11_-_132379444.23-P1P2	1061	1061	1061	904	866	871
ACAD8_+_134123511.23-P1P2	1100	1100	1100	1157	1090	1194
ACAD8_-_134123448.23-P1P2	874	874	874	986	1061	1000
ACAD8_-_134123455.23-P1P2	1419	1419	1419	1356	1351	1626
ACAD8_-_134123502.23-P1P2	1192	1192	1192	1218	1152	1224
ACAD8_-_134123507.23-P1P2	948	948	948	1068	1036	1095
ACAD9_+_128598604.23-P1P2	1925	1925	1925	1878	1889	2013
ACAD9_-_128598499.23-P1P2	1224	1224	1224	1167	994	1031
ACAD9_-_128598508.23-P1P2	1632	1632	1632	1019	1049	964
ACAD9_-_128598528.23-P1P2	955	955	955	832	755	927
ACAD9_-_128598541.23-P1P2	1648	1648	1648	1334	1321	1402
ACADL_+_211089722.23-P1P2	1202	1202	1202	1207	1393	1327
ACADL_-_211089695.23-P1P2	907	907	907	960	966	1107
ACADL_-_211090030.23-P1P2	1225	1225	1225	1298	1238	1280
ACADL_-_211090048.23-P1P2	1050	1050	1050	983	1158	986
ACADL_-_211090095.23-P1P2	1525	1525	1525	1617	1581	1658
ACADM_+_76190107.23-P1P2	1426	1426	1426	1440	1546	1385
ACADM_+_76190432.23-P1P2	1114	1114	1114	1361	1138	1444
ACADM_+_76190695.23-P1P2	1250	1250	1250	1346	1332	1353
ACADM_-_76190475.23-P1P2	741	741	741	808	790	920
ACADM_-_76190633.23-P1P2	886	886	886	888	937	1093
ACADSB_+_124768874.23-P1P2	862	862	862	754	751	906
ACADSB_+_124768891.23-P1P2	1249	1249	1249	1089	1223	1184
ACADSB_+_124768941.23-P1P2	1140	1140	1140	1376	1286	1418
ACADSB_+_124768944.23-P1P2	1364	1364	1364	1333	1257	1513
ACADSB_-_124768552.23-P1P2	1313	1313	1313	1297	1083	1579
ACADS_+_121163685.23-P1P2	1253	1253	1253	1332	1457	1431
ACADS_+_121164090.23-P1P2	1187	1187	1187	1125	1109	1315
ACADS_-_121163653.23-P1P2	1618	1618	1618	1863	1632	1662
ACADS_-_121163657.23-P1P2	1293	1293	1293	1358	1505	1500
ACADS_-_121163671.23-P1P2	657	657	657	664	599	724
ACADVL_-_7123221.23-P1P2	942	942	942	1100	979	1147
ACADVL_-_7123283.23-P1P2	1015	1015	1015	1042	1203	1274
ACADVL_-_7123639.23-P1P2	1193	1193	1193	1403	1511	1639
ACADVL_-_7123665.23-P1P2	1045	1045	1045	1233	1168	1500
ACADVL_-_7123677.23-P1P2	1603	1603	1603	1516	1697	1464
ACAN_+_89347139.23-P1P2	1189	1189	1189	1190	1190	1372
ACAN_+_89347148.23-P1P2	1337	1337	1337	1132	1284	1288
ACAN_+_89347151.23-P1P2	1185	1185	1185	1113	1028	1242
ACAN_-_89346701.23-P1P2	1426	1426	1426	1453	1458	1475
ACAN_-_89347101.23-P1P2	1838	1838	1838	1928	1871	2170
ACAP1_+_7239854.23-P1P2	1193	1193	1193	1215	1077	1084
ACAP1_+_7239956.23-P1P2	821	821	821	284	366	388
ACAP1_+_7240320.23-P1P2	1077	1077	1077	1218	1057	1172
ACAP1_-_7239866.23-P1P2	1319	1319	1319	1483	1480	1511
ACAP1_-_7240242.23-P1P2	1167	1167	1167	1353	1157	1252
ACAP2_+_195163707.23-P1P2	1491	1491	1491	1706	1441	1510
ACAP2_-_195163352.23-P1P2	1204	1204	1204	1261	1263	1305
ACAP2_-_195163362.23-P1P2	1476	1476	1476	1397	1292	1533
ACAP2_-_195163395.23-P1P2	894	894	894	688	653	681
ACAP2_-_195163655.23-P1P2	1164	1164	1164	1190	1188	1418
ACAP3_+_1243258.23-P1P2	1163	1163	1163	1222	1291	1326
ACAP3_+_1243337.23-P1P2	1562	1562	1562	1456	1625	1566
ACAP3_-_1243095.23-P1P2	1389	1389	1389	1376	1438	1439
ACAP3_-_1243221.23-P1P2	1410	1410	1410	1572	1345	1621
ACAP3_-_1243235.23-P1P2	1996	1996	1996	2036	2142	2021
ACAT1_+_107992288.23-P1P2	1174	1174	1174	1175	1210	1550
ACAT1_+_107992310.23-P1P2	1203	1203	1203	1167	1266	1314
ACAT1_+_107992321.23-P1P2	1471	1471	1471	1393	1586	1688
ACAT1_-_107992364.23-P1P2	963	963	963	1144	1117	1185
ACAT1_-_107992733.23-P1P2	1319	1319	1319	1094	1260	1217
ACAT2_+_160183436.23-P1P2	1205	1205	1205	1233	1229	1498
ACAT2_+_160183505.23-P1P2	1853	1853	1853	2045	1820	2142
ACAT2_-_160183054.23-P1P2	1621	1621	1621	1525	1551	1460
ACAT2_-_160183095.23-P1P2	1739	1739	1739	1732	1715	1909
ACAT2_-_160183174.23-P1P2	962	962	962	994	834	1119
ACBD3_+_226374329.23-P1P2	1141	1141	1141	1201	1190	1339
ACBD3_+_226374366.23-P1P2	1588	1588	1588	1721	1654	1671
ACBD3_-_226373992.23-P1P2	1741	1741	1741	1975	2240	2202
ACBD3_-_226374403.23-P1P2	1787	1787	1787	1693	1902	1914
ACBD3_-_226374411.23-P1P2	1219	1219	1219	1333	1391	1398
ACBD4_+_43210021.23-P2	1615	1615	1615	1531	1649	1855
ACBD4_+_43210042.23-P2	1530	1530	1530	1570	1448	1443
ACBD4_+_43210060.23-P2	1492	1492	1492	1540	1871	1668
ACBD4_+_43210408.23-P2	1180	1180	1180	1418	1301	1288
ACBD4_+_43213087.23-P1	1657	1657	1657	1700	1715	1996
ACBD4_+_43213412.23-P1	1930	1930	1930	1556	1727	1768
ACBD4_-_43210055.23-P2	1239	1239	1239	1355	1469	1493
ACBD4_-_43213050.23-P1	956	956	956	922	930	1074
ACBD4_-_43213072.23-P1	1634	1634	1634	1502	1558	1543
ACBD4_-_43213075.23-P1	975	975	975	887	913	991
ACBD5_+_27529332.23-P1P2	983	983	983	1193	1027	1261
ACBD5_+_27529682.23-P1P2	613	613	613	729	736	773
ACBD5_+_27529701.23-P1P2	854	854	854	1056	1004	976
ACBD5_+_27529710.23-P1P2	1727	1727	1727	1570	1894	1845
ACBD5_-_27529679.23-P1P2	943	943	943	1007	1069	999
ACBD6_+_180471319.23-P1P2	1224	1224	1224	1195	1083	1150
ACBD6_+_180471354.23-P1P2	913	913	913	944	1079	1101
ACBD6_+_180471617.23-P1P2	1016	1016	1016	979	989	1058
ACBD6_-_180471532.23-P1P2	715	715	715	844	867	910
ACBD6_-_180471707.23-P1P2	1510	1510	1510	1182	1371	1337
ACBD7_+_15130520.23-P1P2	1198	1198	1198	1330	1246	1208
ACBD7_+_15130776.23-P1P2	1040	1040	1040	1043	1179	1196
ACBD7_-_15130379.23-P1P2	971	971	971	1069	1283	1037
ACBD7_-_15130397.23-P1P2	1372	1372	1372	1291	1373	1587
ACBD7_-_15130438.23-P1P2	1149	1149	1149	1328	1237	1399
ACCSL_+_44069616.23-ENST00000378832.1	1131	1131	1131	1078	1175	1165
ACCSL_+_44069971.23-ENST00000378832.1	1324	1324	1324	1156	1187	1262
ACCSL_+_44069981.23-ENST00000378832.1	1329	1329	1329	1199	1393	1450
ACCSL_-_44069582.23-ENST00000378832.1	1335	1335	1335	1433	1354	1233
ACCSL_-_44069930.23-ENST00000378832.1	954	954	954	1037	1106	1054
ACCS_+_44087946.23-P1P2	1244	1244	1244	1497	1501	1652
ACCS_+_44088028.23-P1P2	1522	1522	1522	1454	1438	1720
ACCS_+_44088091.23-P1P2	1978	1978	1978	1800	1791	2170
ACCS_+_44088215.23-P1P2	1108	1108	1108	1242	1366	1246
ACCS_-_44088090.23-P1P2	1106	1106	1106	1250	1275	1424
ACD_+_67693748.23-P1P2	1306	1306	1306	1421	1508	1562
ACD_+_67694124.23-P1P2	1447	1447	1447	278	309	349
ACD_-_67693904.23-P1P2	1271	1271	1271	1189	1117	941
ACD_-_67693957.23-P1P2	1016	1016	1016	888	844	964
ACD_-_67694143.23-P1P2	1190	1190	1190	234	310	340
ACE2_+_15619016.23-P1P2	1425	1425	1425	1423	1552	1655
ACE2_+_15619087.23-P1P2	1120	1120	1120	1078	1194	1156
ACE2_-_15618594.23-P1P2	1604	1604	1604	2016	1707	1675
ACE2_-_15618975.23-P1P2	1079	1079	1079	1150	1071	1267
ACE2_-_15619013.23-P1P2	1573	1573	1573	1589	1462	1572
ACER1_+_6333110.23-P1P2	1104	1104	1104	1066	1054	1113
ACER1_+_6333137.23-P1P2	1245	1245	1245	1443	1563	1439
ACER1_+_6333164.23-P1P2	1133	1133	1133	1094	1047	1290
ACER1_-_6333545.23-P1P2	1191	1191	1191	1377	1491	1405
ACER1_-_6333558.23-P1P2	1364	1364	1364	1418	1519	1689
ACER2_+_19409007.23-P1P2	1318	1318	1318	1651	1608	1468
ACER2_+_19409248.23-P1P2	1402	1402	1402	1366	1470	1630
ACER2_+_19409376.23-P1P2	1515	1515	1515	1519	1531	1649
ACER2_+_19409383.23-P1P2	1183	1183	1183	1302	1615	1291
ACER2_-_19409474.23-P1P2	1508	1508	1508	1726	1632	1721
ACER3_+_76571969.23-P1P2	1138	1138	1138	1149	1141	1213
ACER3_-_76571978.23-P1P2	1021	1021	1021	1165	1190	1289
ACER3_-_76572000.23-P1P2	1492	1492	1492	1391	1317	1582
ACER3_-_76572003.23-P1P2	1358	1358	1358	1142	1250	1301
ACER3_-_76572404.23-P1P2	1149	1149	1149	1179	1152	1594
ACE_+_61554448.23-P1	967	967	967	1193	1342	1320
ACE_+_61554829.23-P1	1204	1204	1204	1212	1070	1285
ACE_+_61562272.23-P2	1207	1207	1207	1317	1331	1455
ACE_+_61562293.23-P2	1129	1129	1129	1395	1274	1587
ACE_-_61554428.23-P1	1375	1375	1375	1681	1567	1762
ACE_-_61554458.23-P1	1393	1393	1393	1425	1544	1594
ACE_-_61554461.23-P1	1199	1199	1199	1273	1412	1341
ACE_-_61562238.23-P2	1798	1798	1798	1656	1719	2008
ACE_-_61562443.23-P2	1274	1274	1274	1202	1257	1289
ACE_-_61562661.23-P2	1396	1396	1396	1583	1493	1305
ACHE_+_100493456.23-P1	1730	1730	1730	1862	1619	1718
ACHE_+_100493473.23-P1	1302	1302	1302	1474	1468	1585
ACHE_+_100494559.23-P2	867	867	867	906	981	916
ACHE_+_100494570.23-P2	1019	1019	1019	1110	906	1107
ACHE_-_100493122.23-P1	1196	1196	1196	1119	1178	1313
ACHE_-_100493427.23-P1	729	729	729	682	789	611
ACHE_-_100493486.23-P1	967	967	967	1193	1120	1161
ACHE_-_100494233.23-P2	954	954	954	976	983	1077
ACHE_-_100494236.23-P2	1064	1064	1064	1023	1195	1236
ACHE_-_100494578.23-P2	1239	1239	1239	1114	1390	1179
ACIN1_+_23564314.23-P1	1091	1091	1091	1186	1383	1247
ACIN1_-_23540292.23-P2	979	979	979	1013	1125	1120
ACIN1_-_23540722.23-P2	996	996	996	1225	1146	1220
ACIN1_-_23540730.23-P2	1386	1386	1386	1147	1400	1158
ACIN1_-_23540744.23-P2	1263	1263	1263	1562	1210	1275
ACIN1_-_23540756.23-P2	1263	1263	1263	1507	1502	1498
ACIN1_-_23563847.23-P1	1146	1146	1146	1203	1262	1312
ACIN1_-_23563913.23-P1	1022	1022	1022	1207	1029	1147
ACIN1_-_23564262.23-P1	1246	1246	1246	1222	1503	1411
ACIN1_-_23564284.23-P1	1727	1727	1727	1795	1900	1825
ACKR2_+_42850956.23-P1P2	920	920	920	975	1129	1034
ACKR2_-_42850976.23-P1P2	911	911	911	944	842	887
ACKR2_-_42850992.23-P1P2	1280	1280	1280	1490	1508	1485
ACKR2_-_42851020.23-P1P2	1383	1383	1383	1672	1464	1609
ACKR2_-_42851479.23-P1P2	1169	1169	1169	1274	1358	1361
ACKR3_+_237476473.23-P2	1519	1519	1519	1567	1674	1829
ACKR3_+_237476822.23-P2	1138	1138	1138	994	971	1036
ACKR3_+_237478500.23-P1	1206	1206	1206	1082	1261	1337
ACKR3_+_237478916.23-P1	1199	1199	1199	1382	1262	1409
ACKR3_+_237478950.23-P1	1867	1867	1867	1797	1900	1894
ACKR3_-_237476493.23-P2	1451	1451	1451	1350	1469	1452
ACKR3_-_237476505.23-P2	1599	1599	1599	1443	1379	1715
ACKR3_-_237476900.23-P2	1584	1584	1584	1590	1519	1728
ACKR3_-_237478578.23-P1	1313	1313	1313	1255	1138	1209
ACKR3_-_237478610.23-P1	1133	1133	1133	1157	1321	1029
ACKR4_+_132316377.23-P1P2	1417	1417	1417	1545	1563	1546
ACKR4_-_132316111.23-P1P2	1448	1448	1448	1865	1826	1645
ACKR4_-_132316167.23-P1P2	1047	1047	1047	1150	1139	1153
ACKR4_-_132316171.23-P1P2	1312	1312	1312	1523	1346	1529
ACKR4_-_132316525.23-P1P2	1010	1010	1010	944	1055	1139
ACLY_+_40074807.23-P1P2	1014	1014	1014	1089	1204	1168
ACLY_+_40075121.23-P1P2	1393	1393	1393	756	969	850
ACLY_-_40074817.23-P1P2	1556	1556	1556	1547	1496	1488
ACLY_-_40075090.23-P1P2	1166	1166	1166	303	397	347
ACLY_-_40075227.23-P1P2	1374	1374	1374	148	205	201
ACMSD_+_135596183.23-P1P2	1401	1401	1401	1531	1440	1554
ACMSD_-_135596123.23-P1P2	1601	1601	1601	1428	1338	1382
ACMSD_-_135596200.23-P1P2	1484	1484	1484	1563	1554	1508
ACMSD_-_135596354.23-P1P2	1124	1124	1124	1283	1180	1509
ACMSD_-_135596438.23-P1P2	831	831	831	819	726	777
ACN9_+_96747104.23-P1P2	1181	1181	1181	1139	931	1041
ACN9_+_96747240.23-P1P2	895	895	895	1083	1075	1138
ACN9_+_96747363.23-P1P2	1353	1353	1353	1340	1258	1340
ACN9_-_96747046.23-P1P2	652	652	652	729	631	717
ACN9_-_96747065.23-P1P2	1690	1690	1690	1478	1618	1791
ACO1_+_32384680.23-P1P2	1121	1121	1121	1053	1259	1206
ACO1_+_32385057.23-P1P2	1045	1045	1045	959	1065	971
ACO1_-_32384733.23-P1P2	1324	1324	1324	1499	1462	1413
ACO1_-_32385047.23-P1P2	1451	1451	1451	1307	1192	1385
ACO1_-_32385064.23-P1P2	941	941	941	1007	948	985
ACO2_+_41865203.23-P1P2	1037	1037	1037	1234	1187	1240
ACO2_+_41865228.23-P1P2	1138	1138	1138	1009	1025	1277
ACO2_+_41865345.23-P1P2	1098	1098	1098	893	726	998
ACO2_-_41865209.23-P1P2	1234	1234	1234	888	818	824
ACO2_-_41865534.23-P1P2	977	977	977	963	944	945
ACOT11_+_55007947.23-P2	1145	1145	1145	1029	1178	1259
ACOT11_+_55007963.23-P2	1433	1433	1433	687	712	745
ACOT11_+_55008406.23-P2	1157	1157	1157	1255	1214	1339
ACOT11_+_55013888.23-P1	1375	1375	1375	1310	1322	1219
ACOT11_+_55013964.23-P1	1260	1260	1260	1265	1244	1352
ACOT11_+_55013970.23-P1	986	986	986	830	889	961
ACOT11_-_55008004.23-P2	719	719	719	512	574	485
ACOT11_-_55008376.23-P2	800	800	800	773	961	784
ACOT11_-_55013950.23-P1	1177	1177	1177	1245	1318	1055
ACOT11_-_55014234.23-P1	999	999	999	1107	1062	976
ACOT12_+_80689628.23-P1P2	960	960	960	983	938	1073
ACOT12_+_80689672.23-P1P2	1258	1258	1258	1216	1466	1470
ACOT12_+_80689929.23-P1P2	1391	1391	1391	1737	1462	1630
ACOT12_-_80689574.23-P1P2	1823	1823	1823	2186	2133	2138
ACOT12_-_80689897.23-P1P2	1276	1276	1276	1282	1327	1592
ACOT13_+_24667341.23-P1P2	1220	1220	1220	1220	1249	1198
ACOT13_-_24667329.23-P1P2	2576	2576	2576	2708	2664	2785
ACOT13_-_24667371.23-P1P2	1435	1435	1435	1308	1506	1567
ACOT13_-_24667386.23-P1P2	1072	1072	1072	1097	1041	1159
ACOT13_-_24667473.23-P1P2	1896	1896	1896	2048	2066	2276
ACOT1_+_74003818.23-P1P2	1631	1631	1631	1476	1454	1721
ACOT1_+_74003843.23-P1P2	1490	1490	1490	1486	1345	1334
ACOT1_+_74004100.23-P1P2	1841	1841	1841	1890	1918	2192
ACOT1_-_74004062.23-P1P2	1290	1290	1290	1085	1125	1183
ACOT1_-_74004076.23-P1P2	1468	1468	1468	1431	1505	1575
ACOT2_+_74035740.23-P1P2	1347	1347	1347	1447	1364	1482
ACOT2_+_74035970.23-P1P2	1090	1090	1090	929	1028	1147
ACOT2_+_74036024.23-P1P2	1157	1157	1157	1306	1150	1297
ACOT2_-_74036051.23-P1P2	1181	1181	1181	1324	1327	1454
ACOT2_-_74036501.23-P1P2	1257	1257	1257	1366	1374	1473
ACOT4_+_74058635.23-P1P2	1063	1063	1063	1016	1138	1230
ACOT4_+_74058647.23-P1P2	1335	1335	1335	90	110	93
ACOT4_+_74058910.23-P1P2	1246	1246	1246	1313	1264	1357
ACOT4_+_74058918.23-P1P2	1194	1194	1194	1300	1175	1280
ACOT4_-_74059268.23-P1P2	1487	1487	1487	1508	1551	1507
ACOT6_+_74077704.23-P1P2	1704	1704	1704	1795	1915	2108
ACOT6_+_74077926.23-P1P2	1032	1032	1032	1081	1045	1125
ACOT6_+_74078053.23-P1P2	1372	1372	1372	1085	1381	1417
ACOT6_-_74077984.23-P1P2	918	918	918	1134	1064	1048
ACOT6_-_74078059.23-P1P2	1314	1314	1314	1702	1619	1618
ACOT7_+_6453356.23-P1P2	930	930	930	888	1000	918
ACOT7_-_6453334.23-P1P2	1612	1612	1612	1434	1545	1795
ACOT7_-_6453369.23-P1P2	1082	1082	1082	1249	1168	1116
ACOT7_-_6453388.23-P1P2	682	682	682	641	575	675
ACOT7_-_6453406.23-P1P2	798	798	798	674	763	886
ACOT8_+_44485553.23-P1P2	1479	1479	1479	1412	1480	1576
ACOT8_+_44486016.23-P1P2	2028	2028	2028	1763	1947	2008
ACOT8_-_44485597.23-P1P2	1831	1831	1831	1777	1752	1660
ACOT8_-_44485992.23-P1P2	1237	1237	1237	1380	1204	1276
ACOT8_-_44486001.23-P1P2	1085	1085	1085	1269	1220	1161
ACOT9_+_23761133.23-P1P2	1509	1509	1509	1774	1501	1764
ACOT9_+_23761350.23-P1P2	1296	1296	1296	1446	1470	1544
ACOT9_+_23761360.23-P1P2	1391	1391	1391	1564	1502	1554
ACOT9_-_23761316.23-P1P2	1463	1463	1463	1564	1357	1557
ACOT9_-_23761394.23-P1P2	1376	1376	1376	1243	1402	1517
ACOX1_+_73975227.23-P1P2	802	802	802	741	834	806
ACOX1_-_73975169.23-P1P2	1317	1317	1317	1476	1557	1290
ACOX1_-_73975193.23-P1P2	1098	1098	1098	1104	1065	1076
ACOX1_-_73975196.23-P1P2	1133	1133	1133	1214	1232	1332
ACOX1_-_73975245.23-P1P2	1006	1006	1006	1027	1046	1092
ACOX2_+_58512428.23-P2	1328	1328	1328	1564	1259	1485
ACOX2_+_58512441.23-P2	938	938	938	895	995	871
ACOX2_+_58522520.23-P1	863	863	863	1059	886	918
ACOX2_+_58522852.23-P1	1581	1581	1581	1377	1353	1426
ACOX2_+_58522860.23-P1	1027	1027	1027	1010	964	1072
ACOX2_+_58522888.23-P1	1455	1455	1455	1222	1313	1212
ACOX2_+_58522893.23-P1	1493	1493	1493	1685	1635	1767
ACOX2_-_58512038.23-P2	1044	1044	1044	1011	1005	1117
ACOX2_-_58512043.23-P2	1025	1025	1025	928	1064	1035
ACOX2_-_58512435.23-P2	1245	1245	1245	1323	1429	1529
ACOX3_+_8430113.23-P1	948	948	948	1007	928	991
ACOX3_+_8430140.23-P1	1490	1490	1490	1591	1293	1647
ACOX3_+_8442373.23-P2	887	887	887	1049	1061	1006
ACOX3_+_8442383.23-P2	1190	1190	1190	1174	1153	1247
ACOX3_+_8442467.23-P2	874	874	874	1021	851	963
ACOX3_-_8430094.23-P1	1495	1495	1495	1531	1350	1698
ACOX3_-_8430121.23-P1	1403	1403	1403	1292	1310	1476
ACOX3_-_8430129.23-P1	1001	1001	1001	1129	1204	1088
ACOX3_-_8442419.23-P2	1181	1181	1181	1312	1242	1294
ACOX3_-_8442435.23-P2	1012	1012	1012	1165	1069	1296
ACOXL_+_111490271.23-P1P2	1924	1924	1924	1754	1801	2081
ACOXL_+_111490547.23-P1P2	1279	1279	1279	1490	1478	1578
ACOXL_+_111490560.23-P1P2	987	987	987	1067	1022	1102
ACOXL_+_111490595.23-P1P2	1235	1235	1235	1242	1279	1195
ACOXL_-_111490612.23-P1P2	931	931	931	1133	1134	993
ACP1_+_264980.23-P1P2	1416	1416	1416	1307	1316	1456
ACP1_+_265303.23-P1P2	1072	1072	1072	1074	1039	1191
ACP1_-_264967.23-P1P2	925	925	925	1110	1026	1202
ACP1_-_264970.23-P1P2	895	895	895	97	118	139
ACP1_-_265107.23-P1P2	1099	1099	1099	1242	1230	1334
ACP2_+_47270320.23-P1P2	1048	1048	1048	1203	1011	1160
ACP2_+_47270332.23-P1P2	1211	1211	1211	1320	1371	1276
ACP2_-_47269915.23-P1P2	1165	1165	1165	1400	1367	1279
ACP2_-_47269958.23-P1P2	959	959	959	1052	1038	1008
ACP2_-_47270385.23-P1P2	1360	1360	1360	1586	1561	1524
ACP5_+_11688472.23-P1	1577	1577	1577	1590	1582	1685
ACP5_-_11688086.23-P1	1292	1292	1292	1459	1520	1486
ACP5_-_11688414.23-P1	986	986	986	1047	923	1221
ACP5_-_11688437.23-P1	1665	1665	1665	1903	1785	1923
ACP5_-_11688455.23-P1	897	897	897	900	1034	1230
ACP5_-_11689356.23-P2	1011	1011	1011	1072	1083	1280
ACP5_-_11689724.23-P2	1762	1762	1762	1769	1842	1724
ACP5_-_11689727.23-P2	1221	1221	1221	1272	1204	1240
ACP5_-_11689744.23-P2	1042	1042	1042	933	884	1022
ACP5_-_11689771.23-P2	1712	1712	1712	1814	1638	1653
ACP6_+_147141956.23-P1P2	1451	1451	1451	1595	1489	1690
ACP6_+_147142159.23-P1P2	988	988	988	1091	1026	1128
ACP6_-_147142348.23-P1P2	969	969	969	1092	1130	1208
ACP6_-_147142356.23-P1P2	1297	1297	1297	1124	1175	1302
ACP6_-_147142393.23-P1P2	1689	1689	1689	1490	1496	1791
ACPL2_+_140950942.23-P1P2	1117	1117	1117	1362	1304	1398
ACPL2_+_140950963.23-P1P2	1206	1206	1206	1341	1220	1240
ACPL2_+_140951037.23-P1P2	826	826	826	817	732	913
ACPL2_+_140951203.23-P1P2	1549	1549	1549	1503	1571	1551
ACPL2_-_140950647.23-P1P2	1090	1090	1090	912	935	1023
ACPP_+_132036268.23-P1P2	1080	1080	1080	1057	1078	1095
ACPP_+_132036293.23-P1P2	737	737	737	883	803	825
ACPP_+_132036338.23-P1P2	1702	1702	1702	1609	1708	1693
ACPP_+_132036504.23-P1P2	1519	1519	1519	1790	1662	1850
ACPP_+_132036703.23-P1P2	883	883	883	1041	932	960
ACPT_+_51293697.23-ENST00000270593.1	1274	1274	1274	1557	1661	1646
ACPT_+_51293761.23-ENST00000270593.1	1377	1377	1377	1550	1701	1675
ACPT_+_51294074.23-ENST00000270593.1	1098	1098	1098	961	1060	1160
ACPT_-_51293910.23-ENST00000270593.1	868	868	868	987	1205	1082
ACPT_-_51294122.23-ENST00000270593.1	955	955	955	72	99	107
ACRBP_+_6756555.23-P1P2	1269	1269	1269	1162	1289	1300
ACRBP_+_6756569.23-P1P2	1177	1177	1177	1428	1321	1395
ACRBP_+_6756572.23-P1P2	1613	1613	1613	1716	1585	1680
ACRBP_-_6756126.23-P1P2	1270	1270	1270	1487	1394	1324
ACRBP_-_6756147.23-P1P2	1017	1017	1017	1060	1073	1218
ACRC_-_70797923.23-P1P2	1509	1509	1509	1496	1637	1643
ACRC_-_70798359.23-P1P2	1870	1870	1870	1866	1714	1852
ACRC_-_70798376.23-P1P2	1449	1449	1449	1342	1440	1459
ACRC_-_70798717.23-P1P2	1051	1051	1051	839	941	1008
ACRC_-_70798784.23-P1P2	1343	1343	1343	1516	1610	1550
ACRV1_+_125550253.23-P1P2	1414	1414	1414	1333	1352	1309
ACRV1_+_125550420.23-P1P2	828	828	828	902	834	1014
ACRV1_+_125550697.23-P1P2	1299	1299	1299	1387	1515	1645
ACRV1_-_125550324.23-P1P2	566	566	566	635	658	624
ACRV1_-_125550695.23-P1P2	953	953	953	934	1016	1161
ACR_+_51177061.23-P1P2	1316	1316	1316	1234	1303	1157
ACR_+_51177099.23-P1P2	1059	1059	1059	1454	1402	1213
ACR_-_51176666.23-P1P2	1283	1283	1283	1462	1529	1322
ACR_-_51176714.23-P1P2	1151	1151	1151	1350	1344	1410
ACR_-_51176829.23-P1P2	830	830	830	1015	1060	1006
ACSBG1_+_78526472.23-P1P2	1492	1492	1492	1292	1233	1409
ACSBG1_+_78526497.23-P1P2	1601	1601	1601	1894	1967	1928
ACSBG1_+_78526814.23-P1P2	1619	1619	1619	1490	1633	1591
ACSBG1_+_78526846.23-P1P2	1083	1083	1083	1267	1265	1335
ACSBG1_-_78526810.23-P1P2	999	999	999	1288	1086	1290
ACSBG2_+_6135737.23-P1P2	1118	1118	1118	1124	1121	1158
ACSBG2_-_6135670.23-P1P2	675	675	675	664	951	888
ACSBG2_-_6135684.23-P1P2	1155	1155	1155	1146	1106	1150
ACSBG2_-_6135704.23-P1P2	1311	1311	1311	1229	1469	1329
ACSBG2_-_6135770.23-P1P2	1087	1087	1087	1008	1114	1031
ACSF2_+_48503620.23-P1P2	1780	1780	1780	1782	1750	1848
ACSF2_+_48503830.23-P1P2	1253	1253	1253	1142	1332	1321
ACSF2_-_48503625.23-P1P2	1403	1403	1403	1422	1544	1802
ACSF2_-_48503638.23-P1P2	963	963	963	1055	1001	1066
ACSF2_-_48503858.23-P1P2	1138	1138	1138	1305	1244	1493
ACSF3_+_89160267.23-P1P2	1482	1482	1482	1368	1320	1655
ACSF3_+_89160393.23-P1P2	828	828	828	902	886	996
ACSF3_+_89160580.23-P1P2	1173	1173	1173	1309	1136	1199
ACSF3_-_89160263.23-P1P2	1070	1070	1070	1030	1089	1193
ACSF3_-_89160302.23-P1P2	1388	1388	1388	1090	1143	1132
ACSL1_+_185746700.23-P1P2	1072	1072	1072	482	571	472
ACSL1_+_185747071.23-P1P2	1017	1017	1017	1140	1159	1262
ACSL1_+_185747074.23-P1P2	1175	1175	1175	1367	1260	1366
ACSL1_+_185747085.23-P1P2	1314	1314	1314	1082	1112	1265
ACSL1_-_185746686.23-P1P2	832	832	832	978	981	844
ACSL3_+_223725692.23-P1P2	1221	1221	1221	1280	1140	1264
ACSL3_+_223726215.23-P1P2	1362	1362	1362	1418	1303	1587
ACSL3_-_223725802.23-P1P2	1511	1511	1511	1617	1554	1641
ACSL3_-_223725834.23-P1P2	1095	1095	1095	1130	973	1122
ACSL3_-_223726162.23-P1P2	1378	1378	1378	1464	1603	1463
ACSL4_+_108976382.23-P1P2	1029	1029	1029	1134	957	1123
ACSL4_-_108976096.23-P1P2	1209	1209	1209	1132	1098	1207
ACSL4_-_108976106.23-P1P2	726	726	726	863	846	1072
ACSL4_-_108976456.23-P1P2	1698	1698	1698	1862	1714	1949
ACSL4_-_108976463.23-P1P2	1511	1511	1511	1546	1398	1598
ACSL5_+_114136352.23-P1	1315	1315	1315	1319	1316	1634
ACSL5_+_114136372.23-P1	1636	1636	1636	1580	1440	1459
ACSL5_-_114133923.23-P2	1105	1105	1105	1138	1253	1363
ACSL5_-_114133956.23-P2	1418	1418	1418	1371	1391	1481
ACSL5_-_114133986.23-P2	1428	1428	1428	1587	1371	1587
ACSL5_-_114134322.23-P2	1389	1389	1389	1533	1577	1672
ACSL5_-_114134410.23-P2	1103	1103	1103	1022	1230	1094
ACSL5_-_114136013.23-P1	1461	1461	1461	1383	1490	1574
ACSL5_-_114136040.23-P1	1100	1100	1100	970	852	1177
ACSL5_-_114136407.23-P1	1171	1171	1171	1217	1279	1216
ACSL6_+_131310427.23-P2	1076	1076	1076	1233	1189	1233
ACSL6_+_131346969.23-P1	1108	1108	1108	1106	1132	1111
ACSL6_+_131347320.23-P1	1095	1095	1095	1002	1106	1097
ACSL6_+_131347346.23-P1	1414	1414	1414	1406	1522	1699
ACSL6_-_131310249.23-P2	1080	1080	1080	1089	1242	966
ACSL6_-_131310298.23-P2	1216	1216	1216	1308	1110	1320
ACSL6_-_131310302.23-P2	1280	1280	1280	1134	1231	1424
ACSL6_-_131310682.23-P2	1355	1355	1355	1270	1232	1357
ACSL6_-_131347379.23-P1	947	947	947	974	877	1095
ACSL6_-_131347437.23-P1	846	846	846	194	142	126
ACSM1_+_20686984.23-P1P2	1158	1158	1158	1361	1242	1445
ACSM1_+_20687058.23-P1P2	1180	1180	1180	1202	1330	1347
ACSM1_-_20687024.23-P1P2	1122	1122	1122	1325	1266	1232
ACSM1_-_20687076.23-P1P2	1907	1907	1907	1200	1034	1184
ACSM1_-_20687521.23-P1P2	1027	1027	1027	1210	1250	1219
ACSM2A_-_20462920.23-P1P2	1227	1227	1227	1662	1471	1519
ACSM2A_-_20462957.23-P1P2	1204	1204	1204	760	756	905
ACSM2A_-_20463169.23-P1P2	1309	1309	1309	1199	1212	1261
ACSM2A_-_20463214.23-P1P2	1098	1098	1098	1150	1246	1327
ACSM2A_-_20463283.23-P1P2	1300	1300	1300	1489	1447	1555
ACSM2B_+_20587244.23-P1P2	1500	1500	1500	1351	1713	1488
ACSM2B_+_20587247.23-P1P2	1401	1401	1401	1552	1492	1384
ACSM2B_+_20587316.23-P1P2	0	0	0	0	0	0
ACSM2B_+_20587361.23-P1P2	0	0	0	0	0	0
ACSM2B_+_20587573.23-P1P2	0	0	0	0	0	0
ACSM3_+_20775307.23-P1P2	1476	1476	1476	1664	1887	1869
ACSM3_+_20775331.23-P1P2	1145	1145	1145	1171	1243	1263
ACSM3_+_20775412.23-P1P2	1579	1579	1579	1450	1508	1552
ACSM3_-_20775380.23-P1P2	1285	1285	1285	1413	1703	1744
ACSM3_-_20775771.23-P1P2	937	937	937	1075	923	1004
ACSM4_+_7456947.23-ENST00000399422.4	1467	1467	1467	1766	1704	1778
ACSM4_+_7457146.23-ENST00000399422.4	574	574	574	642	504	586
ACSM4_+_7457164.23-ENST00000399422.4	1258	1258	1258	1241	1131	1254
ACSM4_+_7457340.23-ENST00000399422.4	1240	1240	1240	1292	1413	1665
ACSM4_+_7457345.23-ENST00000399422.4	1205	1205	1205	1397	1144	1357
ACSM5_-_20420881.23-P1P2	736	736	736	754	861	667
ACSM5_-_20421144.23-P1P2	1139	1139	1139	1181	1215	1085
ACSM5_-_20421170.23-P1P2	1739	1739	1739	1706	1742	1783
ACSM5_-_20421270.23-P1P2	897	897	897	825	908	1024
ACSM5_-_20421315.23-P1P2	1345	1345	1345	1293	1308	1082
ACSS1_+_25038329.23-P1P2	1533	1533	1533	1545	1542	1600
ACSS1_+_25038734.23-P1P2	1395	1395	1395	1765	1643	1637
ACSS1_+_25038767.23-P1P2	915	915	915	766	967	937
ACSS1_-_25038359.23-P1P2	1301	1301	1301	1280	1405	1421
ACSS1_-_25038372.23-P1P2	931	931	931	939	1035	934
ACSS2_+_33464457.23-P1P2	1340	1340	1340	1163	1271	1223
ACSS2_-_33464420.23-P1P2	1092	1092	1092	1271	1439	1174
ACSS2_-_33464423.23-P1P2	1176	1176	1176	1124	1105	1087
ACSS2_-_33464453.23-P1P2	988	988	988	733	881	884
ACSS2_-_33464808.23-P1P2	1273	1273	1273	1410	1382	1348
ACSS3_+_81471956.23-P1P2	1324	1324	1324	1471	1734	1548
ACSS3_-_81471886.23-P1P2	1327	1327	1327	1249	1342	1383
ACSS3_-_81471913.23-P1P2	949	949	949	998	752	916
ACSS3_-_81472068.23-P1P2	1748	1748	1748	1745	1428	1669
ACSS3_-_81472074.23-P1P2	1384	1384	1384	1520	1376	1521
ACTA1_+_229568301.23-P2	2268	2268	2268	2499	2468	2492
ACTA1_+_229569744.23-P1	1180	1180	1180	1148	1169	1484
ACTA1_-_229568328.23-P2	1267	1267	1267	1347	1510	1566
ACTA1_-_229568723.23-P2	923	923	923	890	881	926
ACTA1_-_229568745.23-P2	1097	1097	1097	1236	1140	1435
ACTA1_-_229568779.23-P2	1189	1189	1189	1288	1357	1344
ACTA1_-_229569627.23-P1	1014	1014	1014	991	956	1060
ACTA1_-_229569754.23-P1	1219	1219	1219	1349	1462	1440
ACTA1_-_229569824.23-P1	916	916	916	868	848	814
ACTA1_-_229569839.23-P1	1677	1677	1677	1797	1872	1762
ACTA2_+_90712275.23-P1	752	752	752	817	831	812
ACTA2_+_90712443.23-P1	1228	1228	1228	1408	1219	1523
ACTA2_+_90712479.23-P1	1282	1282	1282	1289	1418	1631
ACTA2_+_90750678.23-P2	1373	1373	1373	831	950	960
ACTA2_+_90750694.23-P2	1190	1190	1190	1244	1323	1410
ACTA2_+_90751072.23-P2	1691	1691	1691	1669	1860	1871
ACTA2_-_90712449.23-P1	1182	1182	1182	1385	1244	1603
ACTA2_-_90712506.23-P1	1398	1398	1398	1459	1367	1627
ACTA2_-_90751052.23-P2	918	918	918	801	940	723
ACTA2_-_90751066.23-P2	1173	1173	1173	1131	1104	1282
ACTBL2_+_56778209.23-P1P2	1265	1265	1265	1184	1391	1385
ACTBL2_+_56778273.23-P1P2	1204	1204	1204	975	1102	1104
ACTBL2_+_56778359.23-P1P2	1414	1414	1414	1279	1315	1372
ACTBL2_-_56778219.23-P1P2	1422	1422	1422	996	1130	1223
ACTBL2_-_56778661.23-P1P2	1026	1026	1026	1314	1112	1458
ACTB_+_5569721.23-P1P2	789	789	789	983	943	869
ACTB_+_5570130.23-P1P2	1708	1708	1708	1839	1986	1654
ACTB_-_5568781.23-P1P2	1115	1115	1115	1289	1442	1365
ACTB_-_5570006.23-P1P2	1175	1175	1175	1381	1482	1604
ACTB_-_5570191.23-P1P2	1284	1284	1284	1094	1159	1175
ACTC1_+_35087479.23-P1P2	1567	1567	1567	1451	1593	1556
ACTC1_-_35087222.23-P1P2	1596	1596	1596	1462	1321	1445
ACTC1_-_35087295.23-P1P2	850	850	850	922	962	915
ACTC1_-_35087685.23-P1P2	1547	1547	1547	1344	1570	1639
ACTC1_-_35087711.23-P1P2	927	927	927	958	899	915
ACTG1_-_79479746.23-P1P2	1628	1628	1628	1862	1691	1913
ACTG1_-_79479777.23-P1P2	1415	1415	1415	1511	1410	1607
ACTG1_-_79479780.23-P1P2	1450	1450	1450	1397	1535	1537
ACTG1_-_79479785.23-P1P2	1668	1668	1668	1859	1892	2011
ACTG1_-_79479816.23-P1P2	1163	1163	1163	1277	1257	1354
ACTG2_+_74120163.23-P1	1032	1032	1032	1094	914	1044
ACTG2_+_74120172.23-P1	957	957	957	1226	1234	1323
ACTG2_+_74120202.23-P1	996	996	996	1056	1094	1094
ACTG2_+_74128454.23-P2	1251	1251	1251	1201	1229	1283
ACTG2_+_74128598.23-P2	1417	1417	1417	1539	1521	1451
ACTG2_-_74120192.23-P1	1679	1679	1679	1532	1653	1691
ACTG2_-_74120376.23-P1	1005	1005	1005	996	1058	1091
ACTG2_-_74128450.23-P2	1535	1535	1535	1744	1771	1741
ACTG2_-_74128624.23-P2	1111	1111	1111	1100	1120	1179
ACTG2_-_74128769.23-P2	821	821	821	938	792	1011
ACTL10_+_32254796.23-P1P2	1837	1837	1837	2109	1903	2216
ACTL10_-_32254768.23-P1P2	1160	1160	1160	1190	1423	1359
ACTL10_-_32254788.23-P1P2	1441	1441	1441	1675	1502	1671
ACTL10_-_32254809.23-P1P2	1325	1325	1325	1438	1352	1327
ACTL10_-_32254824.23-P1P2	1134	1134	1134	1053	1231	1261
ACTL6A_+_179280744.23-P1P2	1278	1278	1278	178	90	180
ACTL6A_+_179280755.23-P1P2	1053	1053	1053	124	154	236
ACTL6A_+_179280849.23-P1P2	809	809	809	122	182	166
ACTL6A_-_179280784.23-P1P2	631	631	631	33	49	35
ACTL6A_-_179280860.23-P1P2	1080	1080	1080	138	117	137
ACTL6B_+_100253966.23-P1P2	962	962	962	1030	960	1172
ACTL6B_+_100253969.23-P1P2	1330	1330	1330	1451	1621	1670
ACTL6B_+_100254000.23-P1P2	1101	1101	1101	1298	1301	1243
ACTL6B_-_100254007.23-P1P2	1773	1773	1773	1819	1854	1642
ACTL6B_-_100254010.23-P1P2	1192	1192	1192	1101	1081	1209
ACTL7A_+_111624526.23-P1P2	1381	1381	1381	1469	1493	1552
ACTL7A_-_111624563.23-P1P2	1464	1464	1464	1447	1295	1493
ACTL7A_-_111624608.23-P1P2	896	896	896	855	1027	1008
ACTL7A_-_111624654.23-P1P2	1031	1031	1031	958	1033	947
ACTL7A_-_111624958.23-P1P2	714	714	714	761	895	880
ACTL7B_+_111617819.23-P1P2	1706	1706	1706	1699	1606	1687
ACTL7B_+_111617857.23-P1P2	1080	1080	1080	1120	1086	1157
ACTL7B_+_111618198.23-P1P2	1431	1431	1431	1398	1479	1632
ACTL7B_-_111618185.23-P1P2	1522	1522	1522	1702	1741	1743
ACTL7B_-_111618259.23-P1P2	1674	1674	1674	1524	1731	1794
ACTL8_+_18081845.23-P1P2	1500	1500	1500	1755	1751	1799
ACTL8_+_18081855.23-P1P2	1353	1353	1353	1225	1333	1344
ACTL8_-_18081836.23-P1P2	1424	1424	1424	1469	1480	1476
ACTL8_-_18081842.23-P1P2	1495	1495	1495	1509	1553	1555
ACTL8_-_18081895.23-P1P2	1224	1224	1224	1057	1311	1252
ACTL9_+_8808720.23-P1P2	1153	1153	1153	1106	1189	1024
ACTL9_+_8808755.23-P1P2	1138	1138	1138	1252	1296	1274
ACTL9_+_8808881.23-P1P2	1227	1227	1227	1233	1463	1376
ACTL9_-_8808643.23-P1P2	869	869	869	867	794	782
ACTL9_-_8809073.23-P1P2	1467	1467	1467	1375	1330	1407
ACTN1_+_69445571.23-P1P2	872	872	872	892	812	779
ACTN1_-_69445619.23-P1P2	1304	1304	1304	1431	1542	1437
ACTN1_-_69445944.23-P1P2	1413	1413	1413	1188	1320	1506
ACTN1_-_69445956.23-P1P2	1915	1915	1915	1684	1750	1628
ACTN1_-_69446029.23-P1P2	1412	1412	1412	1355	1366	1406
ACTN2_+_236849796.23-P1P2	1450	1450	1450	1309	1479	1369
ACTN2_+_236849840.23-P1P2	1374	1374	1374	1369	1460	1525
ACTN2_+_236849897.23-P1P2	1596	1596	1596	1924	1827	2045
ACTN2_-_236849849.23-P1P2	1445	1445	1445	1426	1748	1400
ACTN2_-_236850209.23-P1P2	1166	1166	1166	1194	1043	1193
ACTN3_+_66313715.23-P1P2	954	954	954	1158	1149	1049
ACTN3_+_66313730.23-P1P2	652	652	652	638	689	701
ACTN3_+_66313881.23-P1P2	1435	1435	1435	1476	1587	1623
ACTN3_-_66313676.23-P1P2	1084	1084	1084	977	956	1106
ACTN3_-_66314441.23-P1P2	1194	1194	1194	1430	1247	1554
ACTN4_-_39138303.23-P1P2	1216	1216	1216	1337	1323	1330
ACTN4_-_39138358.23-P1P2	1576	1576	1576	1659	1704	1476
ACTN4_-_39138687.23-P1P2	2090	2090	2090	1870	2037	2221
ACTN4_-_39138723.23-P1P2	997	997	997	1209	1316	1387
ACTN4_-_39138727.23-P1P2	1568	1568	1568	1842	2102	2080
ACTR10_+_58666878.23-P1P2	1325	1325	1325	1401	1384	1309
ACTR10_+_58666892.23-P1P2	1789	1789	1789	142	130	100
ACTR10_+_58666925.23-P1P2	1220	1220	1220	183	185	175
ACTR10_+_58666938.23-P1P2	1386	1386	1386	371	278	448
ACTR10_+_58667079.23-P1P2	1274	1274	1274	564	495	543
ACTR1A_+_104262452.23-P1P2	1292	1292	1292	1356	1165	1266
ACTR1A_+_104262461.23-P1P2	1406	1406	1406	1252	1433	1427
ACTR1A_-_104261998.23-P1P2	1374	1374	1374	1214	1376	1297
ACTR1A_-_104262054.23-P1P2	1132	1132	1132	1422	1279	1414
ACTR1A_-_104262086.23-P1P2	1269	1269	1269	996	1018	1188
ACTR1B_+_98280441.23-P1P2	970	970	970	1002	916	1069
ACTR1B_+_98280464.23-P1P2	1069	1069	1069	962	988	1332
ACTR1B_-_98279951.23-P1P2	1201	1201	1201	1152	1197	1126
ACTR1B_-_98280407.23-P1P2	874	874	874	978	986	913
ACTR1B_-_98280450.23-P1P2	1528	1528	1528	1626	1721	1846
ACTR2_+_65455294.23-P1P2	1489	1489	1489	1521	1551	1649
ACTR2_+_65455348.23-P1P2	1182	1182	1182	1124	1187	1132
ACTR2_-_65454953.23-P1P2	1310	1310	1310	993	871	960
ACTR2_-_65454971.23-P1P2	709	709	709	495	438	469
ACTR2_-_65455345.23-P1P2	1080	1080	1080	1016	1136	1088
ACTR3B_+_152457249.23-P1P2	1051	1051	1051	1035	1071	1012
ACTR3B_+_152457287.23-P1P2	1055	1055	1055	969	1120	823
ACTR3B_+_152457301.23-P1P2	1533	1533	1533	1417	1425	1543
ACTR3B_+_152457333.23-P1P2	1141	1141	1141	965	1132	1178
ACTR3B_+_152457345.23-P1P2	1409	1409	1409	1285	1324	1492
ACTR3C_+_150020242.23-P1P2	1583	1583	1583	1338	1412	1517
ACTR3C_+_150020273.23-P1P2	1227	1227	1227	1405	1307	1459
ACTR3C_+_150020641.23-P1P2	1134	1134	1134	1197	1100	1303
ACTR3C_-_150020122.23-P1P2	1583	1583	1583	1319	1612	1550
ACTR3C_-_150020411.23-P1P2	1357	1357	1357	1434	1478	1687
ACTR3_+_114647775.23-P1P2	1406	1406	1406	1383	1363	1608
ACTR3_+_114648069.23-P1P2	1002	1002	1002	610	649	702
ACTR3_-_114647984.23-P1P2	1094	1094	1094	1220	1226	1172
ACTR3_-_114647989.23-P1P2	870	870	870	985	983	954
ACTR3_-_114648039.23-P1P2	1078	1078	1078	1204	1264	1343
ACTR5_+_37377138.23-P1P2	1061	1061	1061	893	815	922
ACTR5_+_37377152.23-P1P2	1674	1674	1674	1316	1269	1316
ACTR5_+_37377158.23-P1P2	1093	1093	1093	871	831	954
ACTR5_-_37377124.23-P1P2	1142	1142	1142	1291	1223	1318
ACTR5_-_37377127.23-P1P2	917	917	917	945	1046	944
ACTR6_+_100593852.23-P1P2	1354	1354	1354	108	101	107
ACTR6_+_100594789.23-P1P2	1305	1305	1305	1003	936	1115
ACTR6_+_100594811.23-P1P2	1204	1204	1204	1221	1040	1005
ACTR6_-_100594606.23-P1P2	1714	1714	1714	344	345	361
ACTR6_-_100594621.23-P1P2	1465	1465	1465	453	338	385
ACTR8_+_53916118.23-P1P2	1396	1396	1396	1193	1117	1024
ACTR8_+_53916142.23-P1P2	938	938	938	590	620	610
ACTR8_+_53916157.23-P1P2	84	84	84	62	58	49
ACTR8_-_53915974.23-P1P2	1345	1345	1345	1098	820	1103
ACTR8_-_53916193.23-P1P2	1278	1278	1278	1121	1221	1031
ACTRT1_+_127185986.23-P1P2	1382	1382	1382	1258	1401	1399
ACTRT1_+_127186306.23-P1P2	1725	1725	1725	1675	1532	1807
ACTRT1_+_127186328.23-P1P2	773	773	773	847	823	910
ACTRT1_-_127185969.23-P1P2	1264	1264	1264	1398	1507	1539
ACTRT1_-_127186343.23-P1P2	1096	1096	1096	1375	1221	1201
ACTRT2_+_2938135.23-P1P2	937	937	937	980	1079	1111
ACTRT2_+_2938467.23-P1P2	1594	1594	1594	1581	1706	1631
ACTRT2_-_2938118.23-P1P2	1372	1372	1372	1496	1430	1585
ACTRT2_-_2938494.23-P1P2	1039	1039	1039	1141	1041	1261
ACTRT2_-_2938499.23-P1P2	1018	1018	1018	960	865	1162
ACTRT3_+_169487270.23-P1P2	1438	1438	1438	1494	1434	1365
ACTRT3_+_169487327.23-P1P2	1547	1547	1547	1753	1618	1722
ACTRT3_+_169487330.23-P1P2	1542	1542	1542	1509	1506	1580
ACTRT3_+_169487342.23-P1P2	1448	1448	1448	1347	1396	1496
ACTRT3_-_169487289.23-P1P2	1095	1095	1095	1121	1183	1237
ACVR1B_+_52345561.23-P1P2	953	953	953	1112	1111	1177
ACVR1B_+_52345897.23-P1P2	1596	1596	1596	1471	1444	1665
ACVR1B_+_52345907.23-P1P2	1605	1605	1605	1374	1350	1467
ACVR1B_-_52345530.23-P1P2	979	979	979	1007	919	914
ACVR1B_-_52345917.23-P1P2	1100	1100	1100	1151	1101	1125
ACVR1C_+_158484889.23-P1P2	1669	1669	1669	1667	1967	1692
ACVR1C_+_158484901.23-P1P2	1078	1078	1078	1305	1281	1217
ACVR1C_+_158484938.23-P1P2	1164	1164	1164	1252	1262	1215
ACVR1C_+_158485339.23-P1P2	1676	1676	1676	1466	1387	1516
ACVR1C_-_158485307.23-P1P2	861	861	861	1024	906	1025
ACVR1_+_158732079.23-P1P2	1053	1053	1053	1113	1117	979
ACVR1_+_158732198.23-P1P2	869	869	869	733	1121	1104
ACVR1_+_158732232.23-P1P2	883	883	883	1083	1037	1043
ACVR1_+_158732258.23-P1P2	804	804	804	695	834	852
ACVR1_-_158732511.23-P1P2	1147	1147	1147	1152	1137	1126
ACVR2A_+_148602294.23-P1P2	924	924	924	952	1063	932
ACVR2A_+_148602343.23-P1P2	1080	1080	1080	1188	1140	1217
ACVR2A_+_148602346.23-P1P2	1153	1153	1153	979	980	1189
ACVR2A_-_148602102.23-P1P2	1169	1169	1169	1109	1019	1162
ACVR2A_-_148602669.23-P1P2	1226	1226	1226	1202	1425	1504
ACVR2B_+_38495339.23-P1P2	1445	1445	1445	1490	1517	1589
ACVR2B_+_38495450.23-P1P2	1332	1332	1332	1411	1341	1512
ACVR2B_+_38495606.23-P1P2	1240	1240	1240	1271	1203	1238
ACVR2B_+_38495842.23-P1P2	1065	1065	1065	1124	1112	1164
ACVR2B_-_38495819.23-P1P2	1026	1026	1026	1142	1242	1152
ACVRL1_+_52300726.23-P1P2	1687	1687	1687	1886	1965	1927
ACVRL1_+_52300742.23-P1P2	706	706	706	709	774	750
ACVRL1_+_52300819.23-P1P2	1040	1040	1040	1063	1142	1035
ACVRL1_-_52300776.23-P1P2	891	891	891	1135	1135	1061
ACVRL1_-_52301119.23-P1P2	799	799	799	712	830	782
ACY1_+_52017535.23-P1P2	1438	1438	1438	1507	1469	1483
ACY1_+_52017980.23-P1P2	1244	1244	1244	1374	1211	1387
ACY1_-_52017547.23-P1P2	1365	1365	1365	1455	1320	1685
ACY1_-_52017921.23-P1P2	1374	1374	1374	1482	1424	1561
ACY1_-_52017938.23-P1P2	1248	1248	1248	1192	1053	1201
ACY3_+_67414985.23-P2	1716	1716	1716	1574	1714	1922
ACY3_+_67415013.23-P2	1205	1205	1205	1119	1369	1336
ACY3_+_67417722.23-P1	832	832	832	853	897	858
ACY3_+_67417960.23-P1	1707	1707	1707	2065	1922	2181
ACY3_+_67418110.23-P1	709	709	709	734	724	799
ACY3_-_67414577.23-P2	1790	1790	1790	1643	1648	1776
ACY3_-_67414607.23-P2	819	819	819	1035	910	1044
ACY3_-_67414970.23-P2	1224	1224	1224	1314	1325	1417
ACY3_-_67417956.23-P1	1110	1110	1110	919	899	914
ACY3_-_67418149.23-P1	812	812	812	882	965	902
ACYP1_+_75530659.23-P1	1426	1426	1426	948	973	988
ACYP1_+_75530680.23-P1	726	726	726	796	809	1099
ACYP1_-_75530695.23-P1	1582	1582	1582	1822	1852	1909
ACYP1_-_75530711.23-P1	1387	1387	1387	1471	1688	1561
ACYP1_-_75530721.23-P1	1672	1672	1672	1687	1804	1813
ACYP1_-_75535758.23-P2	1027	1027	1027	1043	1038	1062
ACYP1_-_75536000.23-P2	1117	1117	1117	1190	1149	1176
ACYP1_-_75536179.23-P2	1457	1457	1457	1508	1394	1399
ACYP1_-_75536183.23-P2	1191	1191	1191	1352	1299	1504
ACYP1_-_75536194.23-P2	1540	1540	1540	1577	1531	1631
ACYP2_+_54342830.23-P1P2	1354	1354	1354	1456	1564	1614
ACYP2_-_54342821.23-P1P2	959	959	959	1155	1119	1155
ACYP2_-_54343153.23-P1P2	1311	1311	1311	1268	1130	1135
ACYP2_-_54343157.23-P1P2	994	994	994	1024	1099	1050
ACYP2_-_54343180.23-P1P2	1022	1022	1022	960	938	1006
ADAD1_+_123300801.23-P1P2	1074	1074	1074	1302	1135	1343
ADAD1_-_123300726.23-P1P2	1666	1666	1666	1500	1717	1748
ADAD1_-_123300732.23-P1P2	1177	1177	1177	1056	1114	1044
ADAD1_-_123300755.23-P1P2	825	825	825	644	756	791
ADAD1_-_123300758.23-P1P2	1065	1065	1065	1232	1090	1369
ADAD2_+_84224814.23-P1P2	1247	1247	1247	1218	1054	1514
ADAD2_+_84225182.23-P1P2	967	967	967	1232	936	1041
ADAD2_-_84224806.23-P1P2	1255	1255	1255	1444	1748	1759
ADAD2_-_84224870.23-P1P2	1156	1156	1156	1109	1162	1101
ADAD2_-_84224880.23-P1P2	1810	1810	1810	1792	1701	1926
ADAL_-_43623106.23-P1P2	1265	1265	1265	1122	1255	1450
ADAL_-_43623112.23-P1P2	1016	1016	1016	1042	1093	1018
ADAL_-_43623116.23-P1P2	1208	1208	1208	1376	1554	1302
ADAL_-_43623128.23-P1P2	1166	1166	1166	1191	1187	1333
ADAL_-_43623140.23-P1P2	1511	1511	1511	1699	1609	1846
ADAM10_+_59041561.23-P1P2	1532	1532	1532	1549	1630	1681
ADAM10_+_59041886.23-P1P2	1015	1015	1015	81	107	105
ADAM10_-_59041337.23-P1P2	1182	1182	1182	1214	1182	1291
ADAM10_-_59041501.23-P1P2	1235	1235	1235	1277	1404	1206
ADAM10_-_59041703.23-P1P2	1368	1368	1368	783	643	826
ADAM11_+_42836733.23-P1P2	1534	1534	1534	1824	1756	1777
ADAM11_+_42836787.23-P1P2	995	995	995	1033	1108	1144
ADAM11_+_42836832.23-P1P2	1478	1478	1478	1457	1581	1521
ADAM11_+_42836963.23-P1P2	1309	1309	1309	1267	1232	1566
ADAM11_-_42836572.23-P1P2	1395	1395	1395	1307	1317	1121
ADAM12_+_128076604.23-P1P2	1246	1246	1246	1129	973	1089
ADAM12_+_128076607.23-P1P2	1261	1261	1261	1261	1217	1023
ADAM12_-_128076590.23-P1P2	1353	1353	1353	1263	1304	1254
ADAM12_-_128076617.23-P1P2	1605	1605	1605	1658	1623	1300
ADAM12_-_128077031.23-P1P2	1278	1278	1278	1377	1381	1626
ADAM15_+_155023192.23-P1P2	1346	1346	1346	1218	1268	1315
ADAM15_+_155023202.23-P1P2	931	931	931	1248	1140	1315
ADAM15_+_155023394.23-P1P2	1303	1303	1303	1177	1155	1065
ADAM15_+_155024155.23-P1P2	1195	1195	1195	1153	1188	1335
ADAM15_-_155024217.23-P1P2	1265	1265	1265	1059	1004	1169
ADAM17_+_9695837.23-P1P2	932	932	932	1022	1143	1133
ADAM17_+_9695867.23-P1P2	1123	1123	1123	989	979	998
ADAM17_+_9695885.23-P1P2	838	838	838	937	1058	1057
ADAM17_-_9695930.23-P1P2	1353	1353	1353	1331	1452	1284
ADAM17_-_9695934.23-P1P2	1166	1166	1166	1271	1193	1199
ADAM18_+_39442161.23-P1P2	1115	1115	1115	1235	1293	1401
ADAM18_+_39442286.23-P1P2	1167	1167	1167	217	186	189
ADAM18_+_39442506.23-P1P2	1608	1608	1608	1570	1425	1555
ADAM18_-_39442133.23-P1P2	797	797	797	570	570	507
ADAM18_-_39442196.23-P1P2	1394	1394	1394	1389	1320	1366
ADAM19_+_157002746.23-P1P2	1050	1050	1050	767	835	904
ADAM19_-_157002294.23-P1P2	1108	1108	1108	1241	1214	1239
ADAM19_-_157002314.23-P1P2	854	854	854	916	822	1006
ADAM19_-_157002317.23-P1P2	1552	1552	1552	1483	1560	1579
ADAM19_-_157002452.23-P1P2	1049	1049	1049	1126	1012	1304
ADAM20_+_71001702.23-P1P2	1514	1514	1514	1410	1696	1569
ADAM20_-_71001316.23-P1P2	1155	1155	1155	1184	1055	1089
ADAM20_-_71001647.23-P1P2	1925	1925	1925	2140	2202	2029
ADAM20_-_71001696.23-P1P2	1255	1255	1255	1525	1322	1350
ADAM20_-_71001740.23-P1P2	1397	1397	1397	1373	1308	1281
ADAM21_+_70918885.23-P1P2	1385	1385	1385	1355	1435	1455
ADAM21_+_70919022.23-P1P2	1307	1307	1307	1481	1237	1311
ADAM21_+_70919032.23-P1P2	1306	1306	1306	1501	1524	1739
ADAM21_-_70918928.23-P1P2	1590	1590	1590	1498	1436	1687
ADAM21_-_70919038.23-P1P2	1409	1409	1409	1326	1332	1552
ADAM22_+_87563621.23-P1P2	935	935	935	958	893	1003
ADAM22_+_87563949.23-P1P2	1063	1063	1063	1191	1231	1250
ADAM22_-_87563632.23-P1P2	1466	1466	1466	1393	1455	1698
ADAM22_-_87563945.23-P1P2	1140	1140	1140	1316	1514	1520
ADAM22_-_87564057.23-P1P2	932	932	932	1026	966	1003
ADAM23_+_207308275.23-P1P2	1411	1411	1411	1731	1761	1715
ADAM23_+_207308623.23-P1P2	1074	1074	1074	1295	1185	1204
ADAM23_+_207308716.23-P1P2	1139	1139	1139	1130	1219	1111
ADAM23_-_207308263.23-P1P2	1070	1070	1070	1060	1227	1217
ADAM23_-_207308295.23-P1P2	989	989	989	1255	1255	1260
ADAM28_+_24151604.23-P1P2	1555	1555	1555	1694	1024	1666
ADAM28_+_24151615.23-P1P2	1063	1063	1063	1090	1246	1441
ADAM28_+_24151646.23-P1P2	1439	1439	1439	1574	1515	1654
ADAM28_+_24151656.23-P1P2	1764	1764	1764	1911	1727	1874
ADAM28_+_24151691.23-P1P2	1010	1010	1010	1126	1133	1280
ADAM29_+_175839595.23-P1P2	1022	1022	1022	1038	1109	1053
ADAM29_+_175839605.23-P1P2	1373	1373	1373	1315	1350	1731
ADAM29_+_175839643.23-P1P2	1026	1026	1026	869	1131	1095
ADAM29_-_175839539.23-P1P2	1496	1496	1496	1567	1563	1491
ADAM29_-_175839601.23-P1P2	1473	1473	1473	1825	1775	1682
ADAM2_+_39695270.23-P1P2	1361	1361	1361	1477	1404	1615
ADAM2_-_39695260.23-P1P2	1030	1030	1030	955	1018	1174
ADAM2_-_39695623.23-P1P2	1188	1188	1188	1515	1513	1373
ADAM2_-_39695635.23-P1P2	1015	1015	1015	1136	1013	1112
ADAM2_-_39695737.23-P1P2	714	714	714	909	964	930
ADAM30_+_120439037.23-P1P2	1282	1282	1282	1334	1462	1487
ADAM30_+_120439094.23-P1P2	1635	1635	1635	1832	1649	1844
ADAM30_+_120439103.23-P1P2	1059	1059	1059	1134	1297	1156
ADAM30_-_120439075.23-P1P2	1322	1322	1322	1609	1534	1830
ADAM30_-_120439090.23-P1P2	1019	1019	1019	969	1047	994
ADAM32_+_38965125.23-P1P2	1019	1019	1019	1097	993	1078
ADAM32_+_38965287.23-P1P2	1334	1334	1334	1355	1390	1478
ADAM32_+_38965299.23-P1P2	1788	1788	1788	1995	2196	2172
ADAM32_-_38965264.23-P1P2	1455	1455	1455	1556	1664	1669
ADAM32_-_38965521.23-P1P2	1135	1135	1135	1100	995	1120
ADAM33_+_3662271.23-P1P2	825	825	825	691	799	895
ADAM33_+_3662642.23-P1P2	1167	1167	1167	1194	1162	1249
ADAM33_-_3662191.23-P1P2	1303	1303	1303	1288	1282	1199
ADAM33_-_3662194.23-P1P2	1230	1230	1230	1254	1231	1162
ADAM33_-_3662638.23-P1P2	790	790	790	840	792	865
ADAM7_+_24298515.23-P1P2	1364	1364	1364	1420	1204	1386
ADAM7_+_24298519.23-P1P2	1420	1420	1420	1295	1416	1367
ADAM7_+_24298600.23-P1P2	1253	1253	1253	1085	1182	1131
ADAM7_-_24298558.23-P1P2	1051	1051	1051	1052	1079	1014
ADAM7_-_24298561.23-P1P2	908	908	908	885	851	936
ADAM8_+_135090313.23-P1P2	1147	1147	1147	1140	1168	1144
ADAM8_-_135089929.23-P1P2	920	920	920	1165	1277	1299
ADAM8_-_135089932.23-P1P2	939	939	939	1211	1257	1153
ADAM8_-_135090331.23-P1P2	1507	1507	1507	1453	1656	1748
ADAM8_-_135090373.23-P1P2	1154	1154	1154	1433	1262	1388
ADAM9_+_38854489.23-P1P2	1593	1593	1593	1406	1475	1504
ADAM9_+_38854902.23-P1P2	1587	1587	1587	1633	1652	1732
ADAM9_-_38854499.23-P1P2	1545	1545	1545	1647	1660	1761
ADAM9_-_38854525.23-P1P2	1256	1256	1256	1157	1276	1541
ADAM9_-_38854669.23-P1P2	721	721	721	886	834	757
ADAMDEC1_+_24242051.23-P1P2	1182	1182	1182	1046	1002	1159
ADAMDEC1_+_24242054.23-P1P2	1310	1310	1310	1390	1280	1395
ADAMDEC1_+_24242074.23-P1P2	1602	1602	1602	1538	1619	1825
ADAMDEC1_-_24242003.23-P1P2	1199	1199	1199	1361	1350	1249
ADAMDEC1_-_24242085.23-P1P2	1187	1187	1187	1516	1669	1592
ADAMTS10_+_8675521.23-P1P2	1289	1289	1289	1186	1311	1424
ADAMTS10_+_8675559.23-P1P2	779	779	779	891	902	912
ADAMTS10_+_8675562.23-P1P2	1061	1061	1061	1161	1141	1199
ADAMTS10_-_8675371.23-P1P2	921	921	921	912	875	1011
ADAMTS10_-_8675595.23-P1P2	1759	1759	1759	1753	1858	1809
ADAMTS12_+_33891838.23-P1P2	1465	1465	1465	1643	1567	1704
ADAMTS12_+_33892096.23-P1P2	1075	1075	1075	902	1197	1056
ADAMTS12_-_33891689.23-P1P2	1260	1260	1260	1258	1306	1307
ADAMTS12_-_33892035.23-P1P2	1388	1388	1388	1535	1443	1773
ADAMTS12_-_33892078.23-P1P2	1481	1481	1481	1577	1751	1654
ADAMTS13_+_136287462.23-P1P2	1390	1390	1390	1475	1494	1656
ADAMTS13_+_136287556.23-P1P2	1563	1563	1563	1253	1325	1283
ADAMTS13_+_136287621.23-P1P2	1295	1295	1295	1365	1320	1311
ADAMTS13_-_136287551.23-P1P2	1295	1295	1295	1474	1344	1495
ADAMTS13_-_136287562.23-P1P2	1586	1586	1586	1484	1597	1417
ADAMTS14_+_72432279.23-P1P2	1263	1263	1263	1394	1368	1287
ADAMTS14_+_72432594.23-P1P2	1377	1377	1377	1372	1469	1522
ADAMTS14_-_72432269.23-P1P2	1268	1268	1268	1209	1109	1321
ADAMTS14_-_72432290.23-P1P2	913	913	913	913	819	940
ADAMTS14_-_72432297.23-P1P2	1314	1314	1314	1460	1533	1661
ADAMTS15_+_130318578.23-P1P2	1266	1266	1266	1188	1022	1216
ADAMTS15_+_130318949.23-P1P2	838	838	838	795	709	837
ADAMTS15_+_130318978.23-P1P2	1661	1661	1661	1736	1502	1894
ADAMTS15_+_130318981.23-P1P2	1157	1157	1157	1123	1177	1250
ADAMTS15_-_130318977.23-P1P2	1600	1600	1600	1581	1634	1683
ADAMTS16_+_5140486.23-P2	1122	1122	1122	1233	1327	1407
ADAMTS16_+_5140497.23-P2	989	989	989	1068	954	902
ADAMTS16_+_5140517.23-P2	1534	1534	1534	1606	1659	1498
ADAMTS16_+_5140760.23-P2	1233	1233	1233	1038	1041	1159
ADAMTS16_+_5140912.23-P2	1388	1388	1388	1284	1290	1338
ADAMTS16_+_5146334.23-P1	1740	1740	1740	1636	1819	1921
ADAMTS16_+_5146341.23-P1	1112	1112	1112	1194	1171	1119
ADAMTS16_+_5146377.23-P1	968	968	968	1170	1039	1097
ADAMTS16_-_5146381.23-P1	1147	1147	1147	1177	1387	1359
ADAMTS16_-_5146595.23-P1	1509	1509	1509	1484	1515	1615
ADAMTS17_+_100882122.23-P1P2	1215	1215	1215	1099	1382	1140
ADAMTS17_-_100882079.23-P1P2	1180	1180	1180	627	791	797
ADAMTS17_-_100882118.23-P1P2	1279	1279	1279	1218	1190	1226
ADAMTS17_-_100882163.23-P1P2	1200	1200	1200	1081	1124	1211
ADAMTS17_-_100882166.23-P1P2	1351	1351	1351	1315	1409	1349
ADAMTS18_+_77468466.23-P1P2	1299	1299	1299	1373	1463	1350
ADAMTS18_+_77468714.23-P1P2	1020	1020	1020	817	950	999
ADAMTS18_+_77468890.23-P1P2	1463	1463	1463	1576	1634	1691
ADAMTS18_-_77468494.23-P1P2	1235	1235	1235	1049	1190	1259
ADAMTS18_-_77468873.23-P1P2	841	841	841	997	982	902
ADAMTS19_+_128796013.23-P1P2	1017	1017	1017	1103	1046	1194
ADAMTS19_+_128796021.23-P1P2	1487	1487	1487	1828	1638	1726
ADAMTS19_-_128796009.23-P1P2	1212	1212	1212	1110	1297	1336
ADAMTS19_-_128796089.23-P1P2	1290	1290	1290	1333	1374	1449
ADAMTS19_-_128796244.23-P1P2	1499	1499	1499	1357	1391	1214
ADAMTS1_+_28216554.23-P2	1216	1216	1216	1190	1152	1298
ADAMTS1_+_28216570.23-P2	1428	1428	1428	1615	1514	1511
ADAMTS1_+_28216594.23-P2	1648	1648	1648	1477	1658	1618
ADAMTS1_+_28217278.23-P1	1401	1401	1401	1413	1310	1419
ADAMTS1_+_28217659.23-P1	922	922	922	949	884	1054
ADAMTS1_+_28217664.23-P1	1606	1606	1606	1309	1451	1561
ADAMTS1_+_28217696.23-P1	1486	1486	1486	1529	1523	1651
ADAMTS1_-_28216131.23-P2	1009	1009	1009	1132	1165	1196
ADAMTS1_-_28216582.23-P2	839	839	839	381	356	467
ADAMTS1_-_28217257.23-P1	937	937	937	1236	1148	1130
ADAMTS20_+_43945551.23-P1P2	978	978	978	1092	992	1151
ADAMTS20_+_43945593.23-P1P2	1512	1512	1512	1532	1549	1580
ADAMTS20_+_43945604.23-P1P2	1507	1507	1507	1492	1476	1707
ADAMTS20_+_43945717.23-P1P2	1156	1156	1156	1399	1336	1414
ADAMTS20_-_43945984.23-P1P2	1413	1413	1413	1415	1374	1483
ADAMTS2_+_178772088.23-P1P2	1337	1337	1337	1471	1447	1584
ADAMTS2_+_178772185.23-P1P2	825	825	825	998	801	968
ADAMTS2_-_178772008.23-P1P2	1234	1234	1234	1264	1326	1426
ADAMTS2_-_178772408.23-P1P2	1073	1073	1073	1114	1169	1247
ADAMTS2_-_178772444.23-P1P2	1752	1752	1752	1992	1980	2188
ADAMTS3_-_73434871.23-P1P2	1295	1295	1295	1140	1404	1218
ADAMTS3_-_73434879.23-P1P2	1258	1258	1258	1440	1474	1428
ADAMTS3_-_73434891.23-P1P2	1205	1205	1205	1271	1409	1436
ADAMTS3_-_73434922.23-P1P2	1314	1314	1314	1208	1134	1335
ADAMTS3_-_73434972.23-P1P2	1626	1626	1626	1880	1728	1766
ADAMTS4_+_161168828.23-P1P2	1037	1037	1037	1170	1097	1114
ADAMTS4_-_161168418.23-P1P2	1090	1090	1090	1070	1104	1159
ADAMTS4_-_161168458.23-P1P2	971	971	971	943	938	921
ADAMTS4_-_161168616.23-P1P2	1098	1098	1098	1026	1347	1198
ADAMTS4_-_161168836.23-P1P2	1235	1235	1235	1251	1032	1265
ADAMTS5_+_28339356.23-P1P2	998	998	998	1169	1024	1218
ADAMTS5_+_28339363.23-P1P2	1517	1517	1517	1593	1812	1635
ADAMTS5_-_28338950.23-P1P2	1064	1064	1064	1209	1308	1447
ADAMTS5_-_28339372.23-P1P2	1196	1196	1196	1315	1191	1233
ADAMTS5_-_28339421.23-P1P2	1265	1265	1265	1154	1234	1341
ADAMTS6_+_64777310.23-P1P2	986	986	986	930	1029	982
ADAMTS6_+_64777340.23-P1P2	1290	1290	1290	1423	1275	1410
ADAMTS6_+_64777661.23-P1P2	1149	1149	1149	1068	1109	1184
ADAMTS6_-_64777602.23-P1P2	1637	1637	1637	1975	1887	2056
ADAMTS6_-_64777679.23-P1P2	1130	1130	1130	1427	1501	1461
ADAMTS7_+_79103687.23-P1P2	1341	1341	1341	1398	1317	1197
ADAMTS7_-_79103352.23-P1P2	1585	1585	1585	1439	1610	1580
ADAMTS7_-_79103383.23-P1P2	1091	1091	1091	1180	1089	1163
ADAMTS7_-_79103411.23-P1P2	1109	1109	1109	1212	1137	1295
ADAMTS7_-_79103729.23-P1P2	1533	1533	1533	1493	1416	1347
ADAMTS8_+_130298490.23-P1P2	1446	1446	1446	1538	1672	1321
ADAMTS8_-_130297973.23-P1P2	823	823	823	997	978	949
ADAMTS8_-_130298054.23-P1P2	994	994	994	1161	1088	1169
ADAMTS8_-_130298160.23-P1P2	1179	1179	1179	1227	1357	1302
ADAMTS8_-_130298510.23-P1P2	1144	1144	1144	1192	1367	1299
ADAMTS9_+_64673234.23-P1P2	768	768	768	824	858	842
ADAMTS9_-_64673170.23-P1P2	1317	1317	1317	1236	1233	1428
ADAMTS9_-_64673267.23-P1P2	1247	1247	1247	1221	1143	1232
ADAMTS9_-_64673280.23-P1P2	1202	1202	1202	945	1029	1032
ADAMTS9_-_64673627.23-P1P2	1653	1653	1653	1871	1729	1912
ADAMTSL1_+_18474148.23-P1P2	1191	1191	1191	1491	1498	1491
ADAMTSL1_+_18474201.23-P1P2	1523	1523	1523	1445	1532	1451
ADAMTSL1_+_18474327.23-P1P2	1799	1799	1799	1619	1586	1696
ADAMTSL1_-_18474157.23-P1P2	1275	1275	1275	1270	1028	1200
ADAMTSL1_-_18474595.23-P1P2	1276	1276	1276	1173	1167	1218
ADAMTSL2_+_136399841.23-P1P2	1106	1106	1106	890	912	942
ADAMTSL2_+_136400219.23-P1P2	1561	1561	1561	1651	1652	2016
ADAMTSL2_+_136400253.23-P1P2	1088	1088	1088	904	951	1057
ADAMTSL2_-_136399802.23-P1P2	1578	1578	1578	1506	1639	1628
ADAMTSL2_-_136399861.23-P1P2	1210	1210	1210	1514	1527	1713
ADAMTSL3_+_84322918.23-P1P2	1289	1289	1289	1384	1318	1487
ADAMTSL3_-_84322944.23-P1P2	1168	1168	1168	1196	1227	1255
ADAMTSL3_-_84322947.23-P1P2	1108	1108	1108	1070	1012	1056
ADAMTSL3_-_84323067.23-P1P2	1172	1172	1172	794	852	850
ADAMTSL3_-_84323104.23-P1P2	840	840	840	843	787	906
ADAMTSL4_+_150521897.23-P1P2	1419	1419	1419	1409	1404	1783
ADAMTSL4_+_150521916.23-P1P2	1321	1321	1321	1497	1459	1745
ADAMTSL4_+_150521953.23-P1P2	973	973	973	878	1066	1048
ADAMTSL4_+_150522285.23-P1P2	1505	1505	1505	1512	1458	1629
ADAMTSL4_-_150521934.23-P1P2	1220	1220	1220	1135	1073	1249
ADAMTSL5_-_1512942.23-P1P2	971	971	971	1132	1246	1316
ADAMTSL5_-_1512947.23-P1P2	824	824	824	883	1029	899
ADAMTSL5_-_1512963.23-P1P2	1514	1514	1514	1755	1427	1611
ADAMTSL5_-_1512979.23-P1P2	1652	1652	1652	1668	1971	1882
ADAMTSL5_-_1513012.23-P1P2	1195	1195	1195	1385	1109	1335
ADAP1_+_994248.23-P1P2	1426	1426	1426	13	4	42
ADAP1_+_994276.23-P1P2	1304	1304	1304	1257	1242	1464
ADAP1_+_994279.23-P1P2	1142	1142	1142	1261	1265	1239
ADAP1_+_994282.23-P1P2	1852	1852	1852	1868	1988	1986
ADAP1_-_993847.23-P1P2	1563	1563	1563	1518	1538	1530
ADAP2_+_29249325.23-P1P2	1520	1520	1520	1576	1878	2113
ADAP2_+_29249375.23-P1P2	1331	1331	1331	1269	1634	1234
ADAP2_+_29249417.23-P1P2	1599	1599	1599	1731	1758	1772
ADAP2_-_29249001.23-P1P2	684	684	684	779	863	876
ADAP2_-_29249406.23-P1P2	1050	1050	1050	985	916	1084
ADARB1_+_46493796.23-P1P2	1032	1032	1032	936	904	906
ADARB1_+_46494884.23-P1P2	1507	1507	1507	1406	1287	1281
ADARB1_+_46494897.23-P1P2	1447	1447	1447	1454	1291	1596
ADARB1_-_46493823.23-P1P2	1197	1197	1197	1194	1158	1226
ADARB1_-_46493831.23-P1P2	1440	1440	1440	1513	1519	1512
ADARB2_+_1779243.23-ENST00000381312.1	571	571	571	511	618	542
ADARB2_+_1779248.23-ENST00000381312.1	1096	1096	1096	1178	1142	1246
ADARB2_+_1779269.23-ENST00000381312.1	1283	1283	1283	1310	1308	1458
ADARB2_+_1779687.23-ENST00000381312.1	1090	1090	1090	1339	1261	1370
ADARB2_-_1779460.23-ENST00000381312.1	858	858	858	848	844	770
ADAR_+_154580643.23-P1	1144	1144	1144	1473	1409	1430
ADAR_+_154600408.23-P2	933	933	933	911	974	852
ADAR_+_154600411.23-P2	1301	1301	1301	1394	1269	1182
ADAR_+_154600419.23-P2	1205	1205	1205	1132	1049	1125
ADAR_-_154580605.23-P1	1216	1216	1216	1355	1507	1398
ADAR_-_154580611.23-P1	813	813	813	941	931	832
ADAR_-_154580629.23-P1	1037	1037	1037	1154	1136	1337
ADAR_-_154580652.23-P1	1226	1226	1226	1257	1172	1243
ADAR_-_154599983.23-P2	1017	1017	1017	851	919	1035
ADAR_-_154600448.23-P2	974	974	974	1011	1005	1048
ADAT1_+_75656919.23-P1P2	1133	1133	1133	1550	1356	1398
ADAT1_+_75657125.23-P1P2	1184	1184	1184	1148	1045	1155
ADAT1_+_75657171.23-P1P2	1410	1410	1410	1435	1576	1432
ADAT1_-_75656724.23-P1P2	1401	1401	1401	1339	1594	1612
ADAT1_-_75656732.23-P1P2	1050	1050	1050	843	1071	1105
ADAT2_+_143771740.23-P1P2	1150	1150	1150	991	900	1041
ADAT2_+_143771779.23-P1P2	717	717	717	397	401	394
ADAT2_+_143771782.23-P1P2	1049	1049	1049	823	785	743
ADAT2_-_143771413.23-P1P2	1311	1311	1311	1234	1316	1251
ADAT2_-_143771826.23-P1P2	1995	1995	1995	1569	1642	1755
ADAT3_+_1905424.23-P1	1097	1097	1097	1153	1147	1175
ADAT3_+_1905431.23-P1	1329	1329	1329	1257	1292	1367
ADAT3_+_1905450.23-P1	854	854	854	953	1155	1106
ADAT3_+_1907955.23-P2	1346	1346	1346	1287	1156	1358
ADAT3_+_1908001.23-P2	1643	1643	1643	1815	1567	1856
ADAT3_-_1905405.23-P1	1104	1104	1104	1097	1032	1324
ADAT3_-_1905438.23-P1	1164	1164	1164	875	748	827
ADAT3_-_1908013.23-P2	1577	1577	1577	1680	1634	1618
ADAT3_-_1908397.23-P2	1087	1087	1087	732	817	883
ADAT3_-_1908429.23-P2	1690	1690	1690	1626	1833	1816
ADA_+_43280282.23-P1P2	1573	1573	1573	1851	1670	1796
ADA_+_43280285.23-P1P2	888	888	888	1104	1161	1168
ADA_+_43280303.23-P1P2	1457	1457	1457	1564	1511	1757
ADA_+_43280315.23-P1P2	954	954	954	983	1085	1011
ADA_-_43279996.23-P1P2	882	882	882	1155	1016	977
ADCK1_+_78266506.23-P1P2	997	997	997	1251	1008	1188
ADCK1_-_78266512.23-P1P2	1409	1409	1409	1531	1461	1412
ADCK1_-_78266523.23-P1P2	1066	1066	1066	1057	974	986
ADCK1_-_78266828.23-P1P2	1424	1424	1424	1438	1454	1599
ADCK1_-_78266900.23-P1P2	957	957	957	944	811	909
ADCK2_+_140372748.23-P1P2	1250	1250	1250	1580	1703	1485
ADCK2_+_140373084.23-P1P2	1104	1104	1104	1106	943	1042
ADCK2_+_140373152.23-P1P2	1329	1329	1329	1465	1491	1465
ADCK2_-_140373160.23-P1P2	1446	1446	1446	1224	1186	1317
ADCK2_-_140373404.23-P1P2	1266	1266	1266	1226	1055	1178
ADCK3_+_227128242.23-P1P2	1572	1572	1572	1528	1311	1561
ADCK3_+_227128400.23-P1P2	1147	1147	1147	1043	1038	1117
ADCK3_-_227128046.23-P1P2	1122	1122	1122	1247	1267	1274
ADCK3_-_227128055.23-P1P2	1173	1173	1173	1078	1351	1259
ADCK3_-_227128078.23-P1P2	685	685	685	611	621	621
ADCK4_+_41222752.23-P1P2	908	908	908	979	961	1122
ADCK4_-_41222351.23-P1P2	1456	1456	1456	1721	1599	1714
ADCK4_-_41222709.23-P1P2	934	934	934	1031	1040	1157
ADCK4_-_41222769.23-P1P2	834	834	834	901	988	1139
ADCK4_-_41222791.23-P1P2	1097	1097	1097	1097	1425	1383
ADCK5_+_145597793.23-P1P2	978	978	978	45	68	37
ADCK5_-_145597191.23-P1P2	1142	1142	1142	1334	1280	1461
ADCK5_-_145597250.23-P1P2	998	998	998	1024	933	1076
ADCK5_-_145597781.23-P1P2	1306	1306	1306	1272	1029	1233
ADCK5_-_145597789.23-P1P2	1099	1099	1099	1061	1021	1073
ADCY10_+_167883329.23-P1P2	1297	1297	1297	1320	1295	1367
ADCY10_-_167882907.23-P1P2	1107	1107	1107	907	1166	1055
ADCY10_-_167882911.23-P1P2	1238	1238	1238	1248	1216	1218
ADCY10_-_167882918.23-P1P2	930	930	930	830	925	1006
ADCY10_-_167883077.23-P1P2	1584	1584	1584	1657	1736	1556
ADCY1_+_45614267.23-P1P2	1212	1212	1212	1267	1272	1231
ADCY1_+_45614427.23-P1P2	1203	1203	1203	1158	1311	1302
ADCY1_+_45614650.23-P1P2	1068	1068	1068	1061	1056	1287
ADCY1_+_45614673.23-P1P2	1056	1056	1056	1237	1067	1130
ADCY1_-_45614627.23-P1P2	1107	1107	1107	1232	1162	1509
ADCY2_+_7396541.23-P1P2	1084	1084	1084	1027	1095	1084
ADCY2_+_7396596.23-P1P2	1025	1025	1025	1165	1243	1377
ADCY2_+_7396661.23-P1P2	1248	1248	1248	1202	1167	1284
ADCY2_-_7396414.23-P1P2	1219	1219	1219	469	331	438
ADCY2_-_7396575.23-P1P2	1400	1400	1400	1519	1507	1619
ADCY3_+_25142736.23-P1P2	1046	1046	1046	1185	1143	1042
ADCY3_-_25142720.23-P1P2	1186	1186	1186	1107	1294	1265
ADCY3_-_25142849.23-P1P2	1178	1178	1178	1179	1170	1276
ADCY3_-_25143044.23-P1P2	1609	1609	1609	1418	1520	1553
ADCY3_-_25143049.23-P1P2	1326	1326	1326	1377	1513	1407
ADCY4_+_24803901.23-P1P2	1197	1197	1197	1208	1059	1329
ADCY4_-_24804056.23-P1P2	1182	1182	1182	1227	1072	1261
ADCY4_-_24804217.23-P1P2	693	693	693	807	759	891
ADCY4_-_24804227.23-P1P2	1050	1050	1050	1080	993	1147
ADCY4_-_24804232.23-P1P2	716	716	716	747	875	894
ADCY5_+_123168382.23-P1P2	818	818	818	717	668	711
ADCY5_+_123168593.23-P1P2	1033	1033	1033	888	845	1069
ADCY5_+_123168613.23-P1P2	877	877	877	904	875	1004
ADCY5_-_123168354.23-P1P2	1274	1274	1274	1444	1583	1665
ADCY5_-_123168357.23-P1P2	1298	1298	1298	1380	1343	1587
ADCY6_+_49182403.23-P1P2	1023	1023	1023	688	604	707
ADCY6_+_49182840.23-P1P2	1232	1232	1232	1583	1433	1461
ADCY6_-_49182447.23-P1P2	1585	1585	1585	1536	1583	1745
ADCY6_-_49182451.23-P1P2	1025	1025	1025	1029	1075	1060
ADCY6_-_49182454.23-P1P2	1268	1268	1268	1128	1088	1059
ADCY7_+_50300487.23-P1P2	1306	1306	1306	1301	1253	1224
ADCY7_-_50300493.23-P1P2	1213	1213	1213	1236	1233	1331
ADCY7_-_50300498.23-P1P2	937	937	937	980	1031	961
ADCY7_-_50300519.23-P1P2	1144	1144	1144	1279	1284	1398
ADCY7_-_50300524.23-P1P2	1324	1324	1324	1401	1328	1326
ADCY8_+_132052698.23-P1P2	1236	1236	1236	1330	1362	1358
ADCY8_+_132053037.23-P1P2	1521	1521	1521	1841	1711	1995
ADCY8_-_132052844.23-P1P2	1071	1071	1071	1012	1089	1103
ADCY8_-_132053083.23-P1P2	1122	1122	1122	881	880	1106
ADCY8_-_132053093.23-P1P2	1279	1279	1279	124	130	80
ADCY9_+_4166382.23-P1P2	1394	1394	1394	1298	1338	1161
ADCY9_+_4166432.23-P1P2	998	998	998	1123	1237	1207
ADCY9_-_4166007.23-P1P2	1520	1520	1520	1402	1411	1507
ADCY9_-_4166218.23-P1P2	1306	1306	1306	1373	1517	1437
ADCY9_-_4166392.23-P1P2	1333	1333	1333	1341	1498	1568
ADCYAP1R1_+_31092317.23-P1P2	1797	1797	1797	1719	1565	1682
ADCYAP1R1_+_31092343.23-P1P2	1023	1023	1023	1014	1028	1167
ADCYAP1R1_+_31092380.23-P1P2	1614	1614	1614	1514	1642	1615
ADCYAP1R1_+_31092421.23-P1P2	1019	1019	1019	962	1042	1055
ADCYAP1R1_-_31092299.23-P1P2	1660	1660	1660	1413	1531	1520
ADCYAP1_+_904729.23-P1P2	1290	1290	1290	1085	1082	1215
ADCYAP1_+_904799.23-P1P2	1253	1253	1253	1033	1055	1140
ADCYAP1_+_904824.23-P1P2	1142	1142	1142	1438	1402	1658
ADCYAP1_+_904967.23-P1P2	1276	1276	1276	1310	1199	1416
ADCYAP1_-_904647.23-P1P2	922	922	922	943	888	929
ADC_+_33546832.23-P1P2	1425	1425	1425	1544	1537	1430
ADC_+_33546850.23-P1P2	1366	1366	1366	1278	1424	1490
ADC_+_33546977.23-P1P2	1431	1431	1431	1240	1323	1526
ADC_-_33546826.23-P1P2	929	929	929	830	856	970
ADC_-_33546829.23-P1P2	817	817	817	700	764	759
ADD1_+_2846015.23-P1P2	1701	1701	1701	1700	1653	1918
ADD1_-_2845596.23-P1P2	1605	1605	1605	1583	1548	1497
ADD1_-_2845605.23-P1P2	1213	1213	1213	1277	1288	1209
ADD1_-_2845697.23-P1P2	1347	1347	1347	1290	1236	1435
ADD1_-_2845997.23-P1P2	1155	1155	1155	1115	1270	1209
ADD2_+_70995010.23-P1P2	1813	1813	1813	1708	1714	1839
ADD2_+_70995142.23-P1P2	1326	1326	1326	1352	1492	1471
ADD2_+_70995263.23-P1P2	1153	1153	1153	1233	1280	1271
ADD2_+_70995300.23-P1P2	1500	1500	1500	1681	1586	1598
ADD2_-_70994876.23-P1P2	1797	1797	1797	2063	1982	2205
ADD3_+_111767932.23-P1P2	1178	1178	1178	1086	1029	1155
ADD3_+_111768327.23-P1P2	1295	1295	1295	1344	1486	1437
ADD3_-_111767767.23-P1P2	1155	1155	1155	970	1052	1071
ADD3_-_111767783.23-P1P2	1518	1518	1518	1472	1560	1537
ADD3_-_111767791.23-P1P2	1198	1198	1198	890	1060	914
ADGB_+_146920153.23-P1P2	1501	1501	1501	1237	1383	1280
ADGB_+_146920457.23-P1P2	1442	1442	1442	1622	1511	1702
ADGB_+_146920504.23-P1P2	1040	1040	1040	334	321	254
ADGB_-_146920345.23-P1P2	1561	1561	1561	1434	1193	1527
ADGB_-_146920535.23-P1P2	964	964	964	1258	1013	1191
ADH1A_+_100212126.23-P1P2	1618	1618	1618	1571	1597	1686
ADH1A_-_100211701.23-P1P2	1329	1329	1329	1530	1614	1609
ADH1A_-_100211816.23-P1P2	1342	1342	1342	1466	1416	1625
ADH1A_-_100212118.23-P1P2	1428	1428	1428	1164	1397	1252
ADH1A_-_100212162.23-P1P2	1202	1202	1202	1245	1257	1319
ADH1B_+_100242040.23-P1P2	1157	1157	1157	1093	1020	1128
ADH1B_+_100242511.23-P1P2	1434	1434	1434	1382	1501	1441
ADH1B_-_100242120.23-P1P2	1303	1303	1303	1283	1388	1503
ADH1B_-_100242280.23-P1P2	1221	1221	1221	1297	1080	1176
ADH1B_-_100242333.23-P1P2	1293	1293	1293	1268	1321	1449
ADH1C_+_100273655.23-P1P2	973	973	973	829	914	1147
ADH1C_-_100273471.23-P1P2	1457	1457	1457	1343	1367	1445
ADH1C_-_100273518.23-P1P2	1130	1130	1130	745	924	1089
ADH1C_-_100273879.23-P1P2	1062	1062	1062	966	1079	1035
ADH1C_-_100273923.23-P1P2	1060	1060	1060	1059	1232	1193
ADH4_+_100065429.23-P1P2	1129	1129	1129	1167	1136	1081
ADH4_+_100065433.23-P1P2	1813	1813	1813	1914	1917	2159
ADH4_+_100065444.23-P1P2	1511	1511	1511	1477	1484	1304
ADH4_+_100065450.23-P1P2	1336	1336	1336	1508	1727	1705
ADH4_-_100065227.23-P1P2	1332	1332	1332	1196	1429	1347
ADH5_+_100009684.23-P1P2	1169	1169	1169	1242	1032	1104
ADH5_+_100009798.23-P1P2	803	803	803	649	719	770
ADH5_+_100009821.23-P1P2	919	919	919	879	917	1053
ADH5_+_100009838.23-P1P2	1253	1253	1253	1278	1279	1356
ADH5_-_100009831.23-P1P2	933	933	933	1184	1107	1127
ADH6_+_100140186.23-P1P2	1475	1475	1475	1618	1601	1847
ADH6_+_100140286.23-P1P2	1063	1063	1063	1259	1229	1341
ADH6_-_100140386.23-P1P2	1129	1129	1129	1170	1235	1201
ADH6_-_100140394.23-P1P2	1118	1118	1118	1273	1302	1456
ADH6_-_100140413.23-P1P2	1213	1213	1213	1183	1072	1225
ADH7_+_100355983.23-P1P2	1336	1336	1336	1192	1313	1324
ADH7_+_100356142.23-P1P2	938	938	938	1005	1217	1111
ADH7_+_100356385.23-P1P2	1082	1082	1082	1303	1393	1274
ADH7_+_100356481.23-P1P2	1355	1355	1355	1334	1360	1484
ADH7_-_100356092.23-P1P2	1155	1155	1155	1433	1597	1399
ADHFE1_+_67344685.23-P1P2	1527	1527	1527	1548	1624	1580
ADHFE1_+_67344765.23-P1P2	1538	1538	1538	1509	1500	1638
ADHFE1_-_67344732.23-P1P2	919	919	919	858	871	962
ADHFE1_-_67344792.23-P1P2	448	448	448	438	383	418
ADHFE1_-_67345102.23-P1P2	1506	1506	1506	1568	1531	1552
ADI1_+_3523254.23-P1P2	1364	1364	1364	1643	1640	1938
ADI1_+_3523275.23-P1P2	1064	1064	1064	1045	1102	1138
ADI1_-_3523067.23-P1P2	1423	1423	1423	1381	1335	1497
ADI1_-_3523293.23-P1P2	1422	1422	1422	1759	1607	1622
ADI1_-_3523313.23-P1P2	1326	1326	1326	1448	1279	1339
ADIG_+_37209880.23-P1P2	1080	1080	1080	1017	1053	1076
ADIG_+_37209891.23-P1P2	1434	1434	1434	1390	1534	1566
ADIG_+_37209902.23-P1P2	1737	1737	1737	1641	1898	1878
ADIG_+_37209911.23-P1P2	1165	1165	1165	1366	1386	1220
ADIG_+_37210368.23-P1P2	1230	1230	1230	1401	1677	1716
ADIPOQ_+_186560448.23-P1P2	1787	1787	1787	1745	1673	1980
ADIPOQ_+_186560496.23-P1P2	1517	1517	1517	1588	1669	1640
ADIPOQ_+_186560526.23-P1P2	876	876	876	890	815	926
ADIPOQ_-_186560537.23-P1P2	1498	1498	1498	1392	1558	1715
ADIPOQ_-_186560924.23-P1P2	956	956	956	769	812	1017
ADIPOR1_+_202926923.23-P1P2	795	795	795	594	720	746
ADIPOR1_+_202926993.23-P1P2	1369	1369	1369	1315	1348	1349
ADIPOR1_+_202927394.23-P1P2	859	859	859	798	764	840
ADIPOR1_-_202926990.23-P1P2	1525	1525	1525	1144	1064	1234
ADIPOR1_-_202927375.23-P1P2	1712	1712	1712	1563	1575	1654
ADIPOR2_+_1800595.23-P1P2	1010	1010	1010	1081	1118	1128
ADIPOR2_-_1800242.23-P1P2	1325	1325	1325	1154	1233	1284
ADIPOR2_-_1800250.23-P1P2	1500	1500	1500	1520	1487	1700
ADIPOR2_-_1800256.23-P1P2	1658	1658	1658	1926	1956	2137
ADIPOR2_-_1800278.23-P1P2	1452	1452	1452	1650	1643	1696
ADIRF_+_88728033.23-P1P2	1398	1398	1398	1250	1294	1583
ADIRF_-_88728314.23-P1P2	1759	1759	1759	1716	1441	1794
ADIRF_-_88728503.23-P1P2	1258	1258	1258	1307	1213	1228
ADIRF_-_88728567.23-P1P2	1031	1031	1031	1111	1170	1012
ADIRF_-_88728681.23-P1P2	759	759	759	793	888	861
ADK_+_75911404.23-P2	888	888	888	674	700	702
ADK_+_75911444.23-P2	1248	1248	1248	1455	1580	1385
ADK_+_75936517.23-P1	1715	1715	1715	1792	1684	1805
ADK_+_75936538.23-P1	1164	1164	1164	1300	1136	1365
ADK_+_75936570.23-P1	1114	1114	1114	1029	1059	1164
ADK_+_75936748.23-P1	901	901	901	367	381	404
ADK_-_75911021.23-P2	1107	1107	1107	1026	1112	972
ADK_-_75911025.23-P2	1219	1219	1219	981	1129	1140
ADK_-_75911437.23-P2	1344	1344	1344	1281	1228	1469
ADK_-_75936578.23-P1	1694	1694	1694	1800	1642	1856
ADM2_+_50920011.23-P1P2	1414	1414	1414	1605	1363	1578
ADM2_+_50920227.23-P1P2	1048	1048	1048	1054	1082	1095
ADM2_+_50920298.23-P1P2	1589	1589	1589	1691	1752	1779
ADM2_+_50920473.23-P1P2	957	957	957	969	855	865
ADM2_-_50920028.23-P1P2	1175	1175	1175	1073	1287	1213
ADM5_+_50191684.23-P1P2	1410	1410	1410	1428	1596	1659
ADM5_+_50191838.23-P1P2	1255	1255	1255	1414	1369	1354
ADM5_+_50191862.23-P1P2	1567	1567	1567	1519	1415	1621
ADM5_+_50191867.23-P1P2	1786	1786	1786	1838	1854	1901
ADM5_-_50191704.23-P1P2	1595	1595	1595	1741	1916	1901
ADM_+_10326660.23-P1P2	1338	1338	1338	1623	1409	1722
ADM_+_10327266.23-P1P2	1431	1431	1431	1532	1407	1464
ADM_+_10327276.23-P1P2	1201	1201	1201	1129	1112	1337
ADM_+_10327290.23-P1P2	877	877	877	975	1015	910
ADM_-_10327037.23-P1P2	1175	1175	1175	967	948	1232
ADNP2_+_77867421.23-P1P2	1096	1096	1096	1187	1230	1357
ADNP2_+_77867603.23-P1P2	1174	1174	1174	1269	1159	1300
ADNP2_-_77867208.23-P1P2	1127	1127	1127	1102	1032	1312
ADNP2_-_77867536.23-P1P2	1310	1310	1310	1469	1551	1439
ADNP2_-_77867623.23-P1P2	1043	1043	1043	1027	1039	1124
ADNP_+_49547892.23-P1P2	1082	1082	1082	1144	854	1059
ADNP_-_49547603.23-P1P2	1349	1349	1349	1198	1250	1219
ADNP_-_49547651.23-P1P2	919	919	919	789	881	762
ADNP_-_49547707.23-P1P2	1074	1074	1074	523	539	701
ADNP_-_49547964.23-P1P2	1441	1441	1441	1682	1663	1597
ADORA1_+_203096891.23-P1P2	921	921	921	1008	1044	1047
ADORA1_+_203097450.23-P1P2	887	887	887	807	1013	906
ADORA1_+_203097472.23-P1P2	1025	1025	1025	1111	949	1122
ADORA1_+_203097506.23-P1P2	1167	1167	1167	1282	1262	1446
ADORA1_-_203096974.23-P1P2	1218	1218	1218	1178	1321	1389
ADORA2A_+_24820308.23-P1P2	1208	1208	1208	1288	1430	1413
ADORA2A_-_24819888.23-P1P2	1047	1047	1047	1077	1168	1148
ADORA2A_-_24819903.23-P1P2	1766	1766	1766	1547	1606	1534
ADORA2A_-_24819947.23-P1P2	1434	1434	1434	1437	1276	1414
ADORA2A_-_24820281.23-P1P2	420	420	420	466	411	493
ADORA2B_+_15848686.23-P1P2	920	920	920	1072	1042	966
ADORA2B_+_15848965.23-P1P2	904	904	904	895	1086	888
ADORA2B_-_15848659.23-P1P2	928	928	928	904	989	1144
ADORA2B_-_15848791.23-P1P2	1210	1210	1210	1266	1173	1003
ADORA2B_-_15848949.23-P1P2	883	883	883	1037	907	1253
ADORA3_+_112031013.23-P1	1581	1581	1581	1805	1687	1655
ADORA3_+_112031386.23-P1	1461	1461	1461	1704	1601	1657
ADORA3_+_112031407.23-P1	1446	1446	1446	1484	1488	1592
ADORA3_+_112031411.23-P1	1481	1481	1481	1415	1491	1652
ADORA3_+_112031418.23-P1	1389	1389	1389	1631	1722	1443
ADORA3_+_112045890.23-P2	1252	1252	1252	1236	1283	1533
ADORA3_+_112046055.23-P2	913	913	913	1036	1089	981
ADORA3_+_112046115.23-P2	1124	1124	1124	1064	1041	995
ADORA3_+_112046284.23-P2	1297	1297	1297	1341	1228	1352
ADORA3_-_112046251.23-P2	957	957	957	942	1097	1127
ADO_+_64565053.23-P1P2	1421	1421	1421	1485	1571	1452
ADO_+_64565065.23-P1P2	1074	1074	1074	996	1083	1113
ADO_-_64564623.23-P1P2	1216	1216	1216	1465	1271	1535
ADO_-_64564781.23-P1P2	1172	1172	1172	416	378	487
ADO_-_64565135.23-P1P2	1161	1161	1161	1249	1095	1160
ADPGK_+_73075721.23-P1P2	1360	1360	1360	1345	1343	1479
ADPGK_+_73076060.23-P1P2	1220	1220	1220	1164	1030	1008
ADPGK_+_73076066.23-P1P2	1511	1511	1511	1489	1501	1602
ADPGK_+_73076082.23-P1P2	876	876	876	195	234	193
ADPGK_-_73075645.23-P1P2	1647	1647	1647	1756	1795	1874
ADPRHL1_+_114103395.23-P2	1113	1113	1113	1123	1149	1167
ADPRHL1_+_114107397.23-P1	1133	1133	1133	1169	1232	1093
ADPRHL1_+_114107429.23-P1	1238	1238	1238	1133	1296	1323
ADPRHL1_+_114107533.23-P1	1365	1365	1365	1214	1249	1367
ADPRHL1_+_114107537.23-P1	1577	1577	1577	1592	1590	1668
ADPRHL1_+_114107772.23-P1	1451	1451	1451	1430	1462	1454
ADPRHL1_-_114103032.23-P2	1465	1465	1465	1661	1639	1848
ADPRHL1_-_114103049.23-P2	1401	1401	1401	1435	1380	1390
ADPRHL1_-_114103424.23-P2	1156	1156	1156	1119	1167	1291
ADPRHL1_-_114103435.23-P2	1473	1473	1473	1471	1483	1538
ADPRHL2_+_36554555.23-P1P2	1021	1021	1021	979	1193	1041
ADPRHL2_+_36554875.23-P1P2	1541	1541	1541	1494	1742	1619
ADPRHL2_+_36554891.23-P1P2	765	765	765	673	701	736
ADPRHL2_+_36554907.23-P1P2	1278	1278	1278	1360	1345	1259
ADPRHL2_-_36554711.23-P1P2	1506	1506	1506	1597	1443	1602
ADPRH_+_119298367.23-P1P2	1495	1495	1495	1671	1414	1758
ADPRH_+_119298491.23-P1P2	1160	1160	1160	1219	1345	1332
ADPRH_+_119298604.23-P1P2	706	706	706	859	713	823
ADPRH_+_119298662.23-P1P2	1025	1025	1025	1183	1008	1274
ADPRH_+_119298740.23-P1P2	1164	1164	1164	1225	1417	1279
ADPRM_+_10600917.23-P1P2	976	976	976	1032	1049	917
ADPRM_+_10600945.23-P1P2	1700	1700	1700	1503	1543	1550
ADPRM_+_10600958.23-P1P2	1041	1041	1041	907	800	1064
ADPRM_-_10600957.23-P1P2	1375	1375	1375	1329	1272	1577
ADPRM_-_10600988.23-P1P2	906	906	906	1041	906	960
ADRA1A_+_26724406.23-P1P2	1044	1044	1044	1321	1491	1294
ADRA1A_-_26724311.23-P1P2	1213	1213	1213	1281	1246	1398
ADRA1A_-_26724340.23-P1P2	1037	1037	1037	943	917	955
ADRA1A_-_26724356.23-P1P2	1703	1703	1703	1579	1610	1773
ADRA1A_-_26724373.23-P1P2	900	900	900	867	934	858
ADRA1B_+_159343520.23-P1P2	1070	1070	1070	1300	1450	1410
ADRA1B_+_159344209.23-P1P2	1213	1213	1213	1241	1191	1202
ADRA1B_+_159344222.23-P1P2	1819	1819	1819	1905	1941	2006
ADRA1B_-_159343504.23-P1P2	1235	1235	1235	1109	1036	965
ADRA1B_-_159343900.23-P1P2	1267	1267	1267	1485	1325	1388
ADRA1D_+_4229485.23-P1P2	1066	1066	1066	1041	911	1104
ADRA1D_-_4229164.23-P1P2	1285	1285	1285	1298	1316	1414
ADRA1D_-_4229250.23-P1P2	1355	1355	1355	1241	1201	1184
ADRA1D_-_4229495.23-P1P2	1299	1299	1299	1152	1303	1391
ADRA1D_-_4229926.23-P1P2	1473	1473	1473	1568	1401	1635
ADRA2A_-_112837142.23-P1P2	1831	1831	1831	1983	1820	1809
ADRA2A_-_112837201.23-P1P2	1233	1233	1233	1164	1366	1200
ADRA2A_-_112837216.23-P1P2	644	644	644	293	209	327
ADRA2A_-_112837238.23-P1P2	1142	1142	1142	1091	1198	1217
ADRA2A_-_112837251.23-P1P2	1006	1006	1006	1178	1244	1180
ADRA2B_+_96781839.23-P1P2	1864	1864	1864	1414	1460	1610
ADRA2B_-_96781873.23-P1P2	1382	1382	1382	1318	1200	1177
ADRA2B_-_96781894.23-P1P2	1068	1068	1068	1274	1256	1295
ADRA2B_-_96782243.23-P1P2	958	958	958	1026	1136	969
ADRA2B_-_96782246.23-P1P2	571	571	571	635	630	656
ADRA2C_+_3768074.23-P1P2	1317	1317	1317	1244	1355	1561
ADRA2C_+_3768082.23-P1P2	1288	1288	1288	1200	1085	1411
ADRA2C_+_3768098.23-P1P2	908	908	908	975	927	1052
ADRA2C_-_3767700.23-P1P2	880	880	880	927	937	895
ADRA2C_-_3767888.23-P1P2	1548	1548	1548	1339	1485	1785
ADRB1_+_115804002.23-P1P2	1341	1341	1341	1436	1257	1464
ADRB1_-_115803895.23-P1P2	1281	1281	1281	1213	1180	1030
ADRB1_-_115804061.23-P1P2	1607	1607	1607	2004	1741	1904
ADRB1_-_115804069.23-P1P2	1202	1202	1202	1188	1172	1304
ADRB1_-_115804075.23-P1P2	1731	1731	1731	1668	1472	1678
ADRB2_+_148206220.23-P1P2	1055	1055	1055	1291	1185	1148
ADRB2_+_148206227.23-P1P2	1603	1603	1603	1744	1755	1639
ADRB2_-_148206186.23-P1P2	1296	1296	1296	1276	1411	1451
ADRB2_-_148206207.23-P1P2	1390	1390	1390	1281	1493	1478
ADRB2_-_148206413.23-P1P2	1454	1454	1454	1476	1560	1458
ADRB3_+_37822768.23-P1P2	940	940	940	1123	1000	1103
ADRB3_-_37822919.23-P1P2	902	902	902	966	1059	1066
ADRB3_-_37823380.23-P1P2	1495	1495	1495	1755	1726	1706
ADRB3_-_37823667.23-P1P2	1633	1633	1633	1656	1701	1948
ADRB3_-_37823742.23-P1P2	1104	1104	1104	1072	1374	1093
ADRBK1_+_67033933.23-P1P2	1432	1432	1432	1694	1567	1845
ADRBK1_+_67034195.23-P1P2	1420	1420	1420	1605	1610	1532
ADRBK1_+_67034566.23-P1P2	981	981	981	893	1020	1048
ADRBK1_-_67033953.23-P1P2	1280	1280	1280	1232	1422	1498
ADRBK1_-_67034001.23-P1P2	1139	1139	1139	1154	1095	1000
ADRBK2_+_25960616.23-P1P2	1244	1244	1244	1485	1214	1309
ADRBK2_-_25960625.23-P1P2	1389	1389	1389	1447	1623	1666
ADRBK2_-_25960628.23-P1P2	962	962	962	1229	1302	1115
ADRBK2_-_25960707.23-P1P2	1028	1028	1028	1158	1029	1187
ADRBK2_-_25960854.23-P1P2	1136	1136	1136	1057	1168	1197
ADRM1_+_60877224.23-P1P2	830	830	830	724	721	800
ADRM1_+_60878013.23-P1P2	1404	1404	1404	1462	1149	1440
ADRM1_+_60878508.23-P1P2	1321	1321	1321	1402	1444	1731
ADRM1_-_60878073.23-P1P2	959	959	959	741	799	863
ADRM1_-_60878094.23-P1P2	914	914	914	742	650	826
ADSL_+_40742907.23-P1P2	980	980	980	614	630	659
ADSL_-_40742556.23-P1P2	1473	1473	1473	260	300	160
ADSL_-_40742584.23-P1P2	945	945	945	90	71	29
ADSL_-_40742729.23-P1P2	1251	1251	1251	102	125	140
ADSL_-_40742737.23-P1P2	1478	1478	1478	174	248	285
ADSSL1_+_105190776.23-P1P2	1176	1176	1176	1367	1412	1445
ADSSL1_+_105190789.23-P1P2	1239	1239	1239	1435	1302	1305
ADSSL1_+_105190984.23-P1P2	946	946	946	1083	1122	978
ADSSL1_-_105190591.23-P1P2	1268	1268	1268	1233	1345	1245
ADSSL1_-_105190615.23-P1P2	1405	1405	1405	1604	1719	1832
ADSS_+_244614826.23-P1P2	1553	1553	1553	1546	1729	1697
ADSS_-_244614690.23-P1P2	1447	1447	1447	1324	1292	1476
ADSS_-_244614820.23-P1P2	1343	1343	1343	1062	1039	1209
ADSS_-_244614958.23-P1P2	1542	1542	1542	745	771	862
ADSS_-_244615191.23-P1P2	1546	1546	1546	503	635	617
ADTRP_+_11779004.23-P1P2	2033	2033	2033	2108	1937	2146
ADTRP_+_11779041.23-P1P2	1059	1059	1059	1119	1121	1188
ADTRP_-_11778993.23-P1P2	848	848	848	849	827	848
ADTRP_-_11779009.23-P1P2	1453	1453	1453	1692	1623	1676
ADTRP_-_11779051.23-P1P2	1663	1663	1663	1649	1837	1832
AEBP1_+_44143999.23-P1P2	1373	1373	1373	1628	1498	1636
AEBP1_+_44144173.23-P1P2	802	802	802	841	886	779
AEBP1_+_44144323.23-P1P2	1219	1219	1219	1470	1472	1689
AEBP1_+_44144374.23-P1P2	1238	1238	1238	1021	1089	1384
AEBP1_-_44144382.23-P1P2	1246	1246	1246	1440	1390	1480
AEBP2_+_19592640.23-P1P2	966	966	966	1058	1049	1257
AEBP2_+_19592658.23-P1P2	860	860	860	807	786	789
AEBP2_+_19592704.23-P1P2	1239	1239	1239	708	672	709
AEBP2_-_19592882.23-P1P2	1032	1032	1032	1232	1195	1302
AEBP2_-_19593012.23-P1P2	1141	1141	1141	1143	1157	1279
AEN_+_89164562.23-P1P2	907	907	907	944	985	1074
[truncated: 102,539 more rows]

## Sheet: LGR_100x
	T0	T0	T0	T0	Tf	Tf	Tf	Tf
	Rep1	Rep2	Rep3	Rep4	Rep1	Rep2	Rep3	Rep4
	/home/lenriquez/Screening_Data/Dual_Guide_1000x_vs_100x_LGR_CRISPRi/Dual_Guide_1000x_100x_Screen/220214_NB552361_0067_AH35YVBGXL/counts_output/count_files/B_clean_v2.0_top5.fa.counts	/home/lenriquez/Screening_Data/Dual_Guide_1000x_vs_100x_LGR_CRISPRi/Dual_Guide_1000x_100x_Screen/220214_NB552361_0067_AH35YVBGXL/counts_output/count_files/B_clean_v2.0_top5.fa.counts	/home/lenriquez/Screening_Data/Dual_Guide_1000x_vs_100x_LGR_CRISPRi/Dual_Guide_1000x_100x_Screen/220214_NB552361_0067_AH35YVBGXL/counts_output/count_files/C_clean_v2.0_top5.fa.counts	/home/lenriquez/Screening_Data/Dual_Guide_1000x_vs_100x_LGR_CRISPRi/Dual_Guide_1000x_100x_Screen/220214_NB552361_0067_AH35YVBGXL/counts_output/count_files/C_clean_v2.0_top5.fa.counts	/home/lenriquez/Screening_Data/Dual_Guide_1000x_vs_100x_LGR_CRISPRi/Dual_Guide_1000x_100x_Screen/220214_NB552361_0067_AH35YVBGXL/counts_output/count_files/E_clean_v2.0_top5.fa.counts	/home/lenriquez/Screening_Data/Dual_Guide_1000x_vs_100x_LGR_CRISPRi/Dual_Guide_1000x_100x_Screen/220214_NB552361_0067_AH35YVBGXL/counts_output/count_files/F_clean_v2.0_top5.fa.counts	/home/lenriquez/Screening_Data/Dual_Guide_1000x_vs_100x_LGR_CRISPRi/Dual_Guide_1000x_100x_Screen/220214_NB552361_0067_AH35YVBGXL/counts_output/count_files/G_clean_v2.0_top5.fa.counts	/home/lenriquez/Screening_Data/Dual_Guide_1000x_vs_100x_LGR_CRISPRi/Dual_Guide_1000x_100x_Screen/220214_NB552361_0067_AH35YVBGXL/counts_output/count_files/H_clean_v2.0_top5.fa.counts
sgId
A1BG_+_58858549.23-P1	483	483	660	660	565	624	510	450
A1BG_+_58858964.23-P1	242	242	294	294	403	284	257	401
A1BG_+_58864367.23-P2	534	534	567	567	584	576	676	590
A1BG_-_58858617.23-P1	704	704	628	628	647	741	725	715
A1BG_-_58858630.23-P1	412	412	344	344	469	593	432	444
A1BG_-_58858788.23-P1	469	469	335	335	489	389	552	419
A1BG_-_58864354.23-P2	703	703	668	668	834	853	644	1245
A1BG_-_58864360.23-P2	741	741	1149	1149	776	1054	827	1050
A1BG_-_58864822.23-P2	443	443	563	563	536	900	666	665
A1BG_-_58864840.23-P2	369	369	412	412	428	375	221	508
A1CF_+_52645000.23-P1P2	463	463	620	620	804	679	748	829
A1CF_+_52645080.23-P1P2	594	594	730	730	731	876	828	953
A1CF_+_52645339.23-P1P2	534	534	600	600	461	707	578	471
A1CF_-_52645011.23-P1P2	512	512	632	632	784	729	560	568
A1CF_-_52645373.23-P1P2	578	578	357	357	517	871	469	726
A2ML1_+_8975211.23-P1P2	529	529	616	616	467	667	688	531
A2ML1_+_8975278.23-P1P2	465	465	452	452	527	719	926	657
A2ML1_-_8975582.23-P1P2	576	576	859	859	638	750	782	630
A2ML1_-_8975593.23-P1P2	538	538	592	592	469	677	458	708
A2ML1_-_8975664.23-P1P2	802	802	879	879	732	746	749	1027
A2M_+_9268141.23-P1P2	761	761	891	891	1010	1011	842	1229
A2M_+_9268487.23-P1P2	667	667	624	624	899	562	819	1020
A2M_+_9268495.23-P1P2	335	335	300	300	276	373	412	564
A2M_-_9268273.23-P1P2	582	582	820	820	621	768	789	1104
A2M_-_9268387.23-P1P2	606	606	423	423	349	623	686	430
A3GALT2_+_33786649.23-ENST00000442999.3	0	0	0	0	0	0	0	0
A3GALT2_+_33786659.23-ENST00000442999.3	333	333	597	597	495	618	456	433
A3GALT2_+_33786675.23-ENST00000442999.3	397	397	348	348	283	353	453	331
A3GALT2_+_33786682.23-ENST00000442999.3	595	595	578	578	460	532	529	685
A3GALT2_-_33786280.23-ENST00000442999.3	347	347	515	515	696	701	484	708
A4GALT_+_43116425.23-P1P2	756	756	624	624	500	845	745	641
A4GALT_+_43116792.23-P1P2	520	520	518	518	568	991	673	732
A4GALT_-_43116431.23-P1P2	539	539	403	403	548	937	475	545
A4GALT_-_43116434.23-P1P2	446	446	469	469	283	319	286	359
A4GALT_-_43116819.23-P1P2	533	533	620	620	838	967	776	640
A4GNT_+_137850968.23-P1P2	542	542	470	470	559	525	764	614
A4GNT_+_137851024.23-P1P2	760	760	746	746	675	1172	784	836
A4GNT_+_137851178.23-P1P2	766	766	835	835	886	810	790	952
A4GNT_-_137851117.23-P1P2	682	682	672	672	905	983	726	1060
A4GNT_-_137851121.23-P1P2	777	777	661	661	667	884	976	859
AAAS_+_53714983.23-P1P2	451	451	561	561	660	569	714	657
AAAS_+_53715355.23-P1P2	549	549	549	549	496	426	622	656
AAAS_-_53715371.23-P1P2	327	327	614	614	396	504	821	566
AAAS_-_53715389.23-P1P2	419	419	476	476	564	611	535	537
AAAS_-_53715438.23-P1P2	579	579	782	782	695	578	696	933
AACS_+_125549983.23-P1P2	514	514	542	542	313	405	405	367
AACS_+_125549999.23-P1P2	251	251	401	401	196	398	295	386
AACS_+_125550002.23-P1P2	332	332	390	390	308	393	425	380
AACS_+_125550035.23-P1P2	322	322	478	478	453	514	303	341
AACS_-_125550169.23-P1P2	326	326	392	392	298	281	325	333
AADACL2_+_151451732.23-P1P2	664	664	680	680	594	867	420	711
AADACL2_+_151451926.23-P1P2	589	589	657	657	591	321	685	739
AADACL2_+_151452121.23-P1P2	544	544	693	693	748	579	456	637
AADACL2_-_151451828.23-P1P2	652	652	921	921	789	1083	759	1007
AADACL2_-_151451961.23-P1P2	572	572	858	858	646	663	795	948
AADACL3_+_12776115.23-P1P2	550	550	607	607	660	642	867	1023
AADACL3_+_12776133.23-P1P2	500	500	691	691	690	743	845	717
AADACL3_+_12776213.23-P1P2	354	354	633	633	722	681	493	828
AADACL3_+_12776313.23-P1P2	497	497	677	677	535	702	583	621
AADACL3_+_12776495.23-P1P2	561	561	656	656	560	560	575	544
AADACL4_+_12704573.23-P1P2	800	800	808	808	1016	993	936	751
AADACL4_+_12704601.23-P1P2	515	515	791	791	736	893	433	602
AADACL4_+_12704653.23-P1P2	549	549	604	604	615	570	658	753
AADACL4_+_12704714.23-P1P2	1113	1113	684	684	822	914	832	1472
AADACL4_-_12704768.23-P1P2	507	507	505	505	729	562	640	422
AADAC_+_151532013.23-P1P2	425	425	465	465	346	396	417	351
AADAC_+_151532371.23-P1P2	769	769	836	836	893	1218	815	941
AADAC_-_151531905.23-P1P2	851	851	965	965	645	700	752	763
AADAC_-_151531939.23-P1P2	521	521	623	623	499	506	739	635
AADAC_-_151531954.23-P1P2	513	513	638	638	684	585	658	919
AADAT_+_171010904.23-P1P2	767	767	769	769	1012	966	973	890
AADAT_+_171010929.23-P1P2	547	547	606	606	582	491	698	882
AADAT_+_171011392.23-P1P2	425	425	581	581	383	666	581	541
AADAT_-_171011321.23-P1P2	343	343	563	563	364	302	426	722
AADAT_-_171011368.23-P1P2	499	499	438	438	459	573	713	505
AAED1_+_99417117.23-P1P2	581	581	748	748	695	803	691	732
AAED1_+_99417233.23-P1P2	460	460	722	722	570	723	553	481
AAED1_+_99417525.23-P1P2	460	460	600	600	751	609	678	672
AAED1_+_99417589.23-P1P2	501	501	463	463	672	650	773	827
AAED1_-_99417574.23-P1P2	401	401	600	600	634	611	611	725
AAGAB_+_67546965.23-P1P2	613	613	506	506	509	676	435	693
AAGAB_-_67546714.23-P1P2	902	902	858	858	1125	796	865	921
AAGAB_-_67546928.23-P1P2	592	592	564	564	469	394	606	591
AAGAB_-_67546952.23-P1P2	899	899	844	844	1006	916	951	936
AAGAB_-_67546997.23-P1P2	459	459	581	581	401	773	453	825
AAK1_+_69870290.23-P1P2	644	644	827	827	638	716	977	898
AAK1_+_69870701.23-P1P2	356	356	527	527	304	347	235	427
AAK1_-_69870541.23-P1P2	531	531	683	683	795	1000	660	720
AAK1_-_69870791.23-P1P2	689	689	928	928	858	1131	1256	859
AAK1_-_69870794.23-P1P2	620	620	796	796	705	498	416	581
AAMDC_+_77532426.23-P1P2	694	694	861	861	494	677	724	703
AAMDC_-_77532187.23-P1P2	517	517	572	572	852	664	658	733
AAMDC_-_77532222.23-P1P2	885	885	893	893	894	1323	998	1127
AAMDC_-_77532236.23-P1P2	489	489	565	565	421	735	413	482
AAMDC_-_77532634.23-P1P2	679	679	792	792	696	561	640	759
AAMP_+_219134841.23-P1P2	359	359	347	347	113	185	135	202
AAMP_+_219134851.23-P1P2	699	699	511	511	170	190	182	120
AAMP_-_219134415.23-P1P2	428	428	472	472	508	548	408	384
AAMP_-_219134424.23-P1P2	686	686	489	489	564	395	615	576
AAMP_-_219134469.23-P1P2	306	306	290	290	363	464	292	363
AANAT_+_74463718.23-P1P2	504	504	708	708	572	769	658	586
AANAT_+_74463735.23-P1P2	303	303	328	328	230	498	354	309
AANAT_+_74464088.23-P1P2	431	431	404	404	440	807	338	580
AANAT_-_74464175.23-P1P2	541	541	665	665	592	897	633	1003
AANAT_-_74464185.23-P1P2	514	514	683	683	388	687	587	756
AAR2_+_34824386.23-P1P2	808	808	648	648	667	842	719	613
AAR2_+_34824488.23-P1P2	480	480	576	576	302	173	115	282
AAR2_+_34824681.23-P1P2	435	435	622	622	627	676	844	1095
AAR2_-_34824417.23-P1P2	680	680	744	744	550	610	583	603
AAR2_-_34824425.23-P1P2	583	583	675	675	754	812	634	680
AARD_+_117950477.23-P1P2	695	695	558	558	539	978	817	787
AARD_+_117950489.23-P1P2	699	699	641	641	681	730	637	649
AARD_+_117950882.23-P1P2	334	334	296	296	230	266	197	206
AARD_+_117950890.23-P1P2	400	400	397	397	583	559	573	822
AARD_-_117950494.23-P1P2	703	703	818	818	791	567	943	568
AARS2_+_44280650.23-P1P2	750	750	916	916	1038	971	1120	974
AARS2_+_44281006.23-P1P2	546	546	463	463	533	757	523	489
AARS2_+_44281027.23-P1P2	533	533	563	563	308	361	408	547
AARS2_+_44281044.23-P1P2	592	592	598	598	314	537	299	470
AARS2_+_44281056.23-P1P2	767	767	650	650	487	579	609	511
AARSD1_+_41116203.23-P1	441	441	588	588	622	959	641	334
AARSD1_+_41116412.23-P1	563	563	644	644	601	819	741	834
AARSD1_+_41116417.23-P1	584	584	739	739	668	737	655	775
AARSD1_+_41132061.23-P2	440	440	382	382	502	536	442	592
AARSD1_+_41132078.23-P2	655	655	692	692	1047	569	776	321
AARSD1_-_41116243.23-P1	310	310	330	330	256	501	295	413
AARSD1_-_41116425.23-P1	652	652	578	578	468	677	639	600
AARSD1_-_41131712.23-P2	694	694	1022	1022	842	1063	1023	972
AARSD1_-_41132037.23-P2	557	557	677	677	579	618	459	912
AARSD1_-_41132088.23-P2	786	786	946	946	929	1000	1013	982
AARS_+_70323318.23-P1P2	385	385	426	426	14	34	17	36
AARS_+_70323322.23-P1P2	357	357	517	517	63	109	81	111
AARS_+_70323353.23-P1P2	557	557	678	678	70	17	84	0
AARS_+_70323362.23-P1P2	552	552	687	687	53	21	77	0
AARS_-_70323332.23-P1P2	483	483	621	621	102	134	219	94
AASDHPPT_+_105948405.23-P1P2	867	867	910	910	703	1016	638	992
AASDHPPT_+_105948450.23-P1P2	392	392	497	497	341	366	342	387
AASDHPPT_+_105948813.23-P1P2	643	643	816	816	830	798	798	757
AASDHPPT_-_105948374.23-P1P2	627	627	477	477	593	588	481	522
AASDHPPT_-_105948417.23-P1P2	758	758	737	737	517	728	570	707
AASDH_+_57253570.23-P1P2	526	526	957	957	899	706	802	1114
AASDH_-_57253280.23-P1P2	470	470	757	757	510	565	752	602
AASDH_-_57253356.23-P1P2	594	594	603	603	655	836	573	883
AASDH_-_57253362.23-P1P2	645	645	735	735	504	668	747	586
AASDH_-_57253588.23-P1P2	622	622	665	665	631	823	619	928
AASS_+_121784000.23-P1P2	571	571	688	688	598	674	537	756
AASS_+_121784219.23-P1P2	568	568	806	806	668	524	883	931
AASS_+_121784247.23-P1P2	522	522	743	743	725	445	854	840
AASS_-_121784277.23-P1P2	533	533	662	662	604	630	876	712
AASS_-_121784328.23-P1P2	479	479	562	562	612	518	612	428
AATF_-_35306286.23-P1P2	446	446	309	309	19	4	21	105
AATF_-_35306312.23-P1P2	695	695	712	712	708	554	615	818
AATF_-_35306333.23-P1P2	609	609	554	554	150	53	73	16
AATF_-_35306340.23-P1P2	420	420	705	705	53	26	24	11
AATF_-_35306346.23-P1P2	546	546	523	523	26	15	40	0
AATK_+_79139571.23-ENST00000326724.4	526	526	699	699	596	407	529	475
AATK_+_79139589.23-ENST00000326724.4	480	480	660	660	827	897	872	758
AATK_+_79139592.23-ENST00000326724.4	566	566	554	554	881	504	605	727
AATK_-_79139586.23-ENST00000326724.4	642	642	787	787	503	704	556	578
AATK_-_79139956.23-ENST00000326724.4	486	486	469	469	603	581	472	622
ABAT_+_8768492.23-P1	551	551	496	496	558	877	743	628
ABAT_+_8768682.23-P1	313	313	364	364	437	382	364	482
ABAT_+_8807445.23-P2	408	408	600	600	437	440	587	427
ABAT_+_8807450.23-P2	460	460	434	434	523	851	563	626
ABAT_+_8807464.23-P2	803	803	789	789	750	1101	948	885
ABAT_+_8807492.23-P2	436	436	437	437	454	513	573	816
ABAT_+_8807696.23-P2	505	505	591	591	390	509	487	401
ABAT_-_8768504.23-P1	610	610	693	693	822	847	609	983
ABAT_-_8768523.23-P1	231	231	365	365	282	315	343	405
ABAT_-_8768533.23-P1	722	722	615	615	645	521	823	700
ABCA10_+_67224811.23-P1P2	762	762	875	875	1172	1091	1378	926
ABCA10_+_67224929.23-P1P2	614	614	662	662	669	414	851	926
ABCA10_-_67224447.23-P1P2	807	807	688	688	929	968	609	645
ABCA10_-_67224767.23-P1P2	617	617	454	454	830	427	778	661
ABCA10_-_67224823.23-P1P2	663	663	818	818	1046	706	832	700
ABCA12_+_216002996.23-P1P2	675	675	692	692	669	896	696	758
ABCA12_+_216003308.23-P1P2	382	382	542	542	461	622	347	609
ABCA12_+_216003314.23-P1P2	591	591	630	630	683	806	614	960
ABCA12_+_216003340.23-P1P2	426	426	496	496	496	706	483	488
ABCA12_-_216002923.23-P1P2	552	552	587	587	526	459	1019	737
ABCA13_+_48211090.23-P1P2	509	509	507	507	403	493	680	318
ABCA13_+_48211097.23-P1P2	897	897	776	776	897	814	795	1256
ABCA13_+_48211145.23-P1P2	797	797	1101	1101	1065	1003	774	661
ABCA13_+_48211160.23-P1P2	523	523	569	569	1225	562	811	607
ABCA13_-_48211093.23-P1P2	607	607	734	734	792	817	767	550
ABCA1_-_107689997.23-P1P2	486	486	681	681	725	556	525	811
ABCA1_-_107690031.23-P1P2	768	768	961	961	772	837	874	869
ABCA1_-_107690385.23-P1P2	521	521	604	604	410	386	292	391
ABCA1_-_107690389.23-P1P2	448	448	346	346	320	322	165	288
ABCA1_-_107690394.23-P1P2	544	544	519	519	686	524	389	408
ABCA2_+_139922190.23-P1P2	538	538	506	506	660	519	530	712
ABCA2_+_139922201.23-P1P2	512	512	626	626	482	605	784	1034
ABCA2_+_139922272.23-P1P2	650	650	699	699	602	785	883	642
ABCA2_+_139922669.23-P1P2	686	686	799	799	469	735	670	649
ABCA2_-_139922596.23-P1P2	383	383	524	524	491	362	539	413
ABCA3_+_2390336.23-P1P2	394	394	450	450	258	278	372	303
ABCA3_+_2390611.23-P1P2	369	369	409	409	432	379	445	342
ABCA3_-_2390323.23-P1P2	685	685	844	844	899	952	927	1133
ABCA3_-_2390333.23-P1P2	832	832	717	717	695	844	1011	332
ABCA3_-_2390704.23-P1P2	418	418	498	498	476	686	652	738
ABCA4_+_94586668.23-P1P2	685	685	661	661	741	1053	725	910
ABCA4_-_94586219.23-P1P2	689	689	598	598	661	550	365	532
ABCA4_-_94586232.23-P1P2	634	634	591	591	590	647	573	617
ABCA4_-_94586250.23-P1P2	329	329	497	497	507	546	515	383
ABCA4_-_94586658.23-P1P2	334	334	335	335	333	383	318	275
ABCA5_-_67322851.23-P1P2	500	500	756	756	771	521	731	499
ABCA5_-_67322872.23-P1P2	543	543	653	653	720	763	708	540
ABCA5_-_67322891.23-P1P2	622	622	658	658	403	319	394	343
ABCA5_-_67323220.23-P1P2	667	667	713	713	732	823	870	901
ABCA5_-_67323280.23-P1P2	409	409	528	528	531	478	824	379
ABCA6_+_67137842.23-P1P2	502	502	539	539	618	597	598	647
ABCA6_+_67138008.23-P1P2	439	439	361	361	498	553	390	566
ABCA6_+_67138026.23-P1P2	727	727	976	976	661	1230	828	731
ABCA6_+_67138050.23-P1P2	635	635	789	789	680	1051	707	729
ABCA6_-_67137854.23-P1P2	521	521	635	635	732	598	429	875
ABCA7_+_1040413.23-P1	501	501	536	536	700	611	670	536
ABCA7_+_1040513.23-P1	562	562	691	691	499	781	569	800
ABCA7_+_1040577.23-P1	696	696	798	798	844	708	676	838
ABCA7_+_1041292.23-P2	476	476	565	565	547	792	494	648
ABCA7_+_1041297.23-P2	309	309	360	360	371	433	412	428
ABCA7_+_1041311.23-P2	510	510	893	893	692	605	658	979
ABCA7_-_1040133.23-P1	533	533	528	528	376	632	515	785
ABCA7_-_1040209.23-P1	532	532	616	616	585	620	535	673
ABCA7_-_1041459.23-P2	604	604	579	579	834	877	664	559
ABCA7_-_1041717.23-P2	706	706	657	657	763	645	1067	641
ABCA8_+_66950959.23-P1P2	614	614	569	569	490	548	674	674
ABCA8_+_66951401.23-P1P2	473	473	660	660	407	659	453	353
ABCA8_-_66951372.23-P1P2	484	484	449	449	271	215	609	660
ABCA8_-_66951525.23-P1P2	588	588	683	683	614	771	710	600
ABCA8_-_66951528.23-P1P2	535	535	750	750	704	630	831	1073
ABCA9_+_67057085.23-P1P2	325	325	710	710	761	686	596	424
ABCA9_-_67056649.23-P1P2	660	660	849	849	705	849	876	694
ABCA9_-_67057012.23-P1P2	425	425	636	636	610	436	464	815
ABCA9_-_67057053.23-P1P2	845	845	844	844	780	761	854	663
ABCA9_-_67057069.23-P1P2	499	499	572	572	682	620	503	405
ABCB10_+_229694285.23-P1P2	597	597	497	497	116	144	134	218
ABCB10_+_229694413.23-P1P2	684	684	688	688	692	886	444	873
ABCB10_-_229694297.23-P1P2	459	459	495	495	152	223	162	227
ABCB10_-_229694457.23-P1P2	455	455	461	461	813	701	701	748
ABCB10_-_229694467.23-P1P2	998	998	1170	1170	912	975	1191	1611
ABCB11_+_169887409.23-P1P2	715	715	813	813	1055	889	929	785
ABCB11_+_169887811.23-P1P2	629	629	753	753	473	826	501	753
ABCB11_-_169887416.23-P1P2	611	611	520	520	586	1174	525	587
ABCB11_-_169887784.23-P1P2	809	809	1140	1140	650	736	857	953
ABCB11_-_169887796.23-P1P2	358	358	580	580	404	359	551	316
ABCB1_-_87342256.23-ENST00000265724.3	570	570	652	652	747	645	449	539
ABCB1_-_87342302.23-ENST00000265724.3	676	676	707	707	719	841	928	740
ABCB1_-_87342654.23-ENST00000265724.3	516	516	512	512	666	511	597	630
ABCB1_-_87342657.23-ENST00000265724.3	608	608	609	609	950	836	825	842
ABCB1_-_87342674.23-ENST00000265724.3	559	559	522	522	440	769	601	542
ABCB4_+_87104933.23-P1P2	626	626	821	821	909	1059	743	1073
ABCB4_+_87104939.23-P1P2	436	436	525	525	534	592	515	546
ABCB4_+_87105008.23-P1P2	632	632	857	857	890	876	662	758
ABCB4_-_87104608.23-P1P2	963	963	986	986	1468	982	1421	1223
ABCB4_-_87104975.23-P1P2	521	521	536	536	396	507	463	409
ABCB5_+_20687051.23-P1P2	328	328	376	376	505	441	565	506
ABCB5_+_20687218.23-P1P2	391	391	531	531	390	541	406	601
ABCB5_+_20687242.23-P1P2	677	677	820	820	683	790	589	736
ABCB5_+_20687409.23-P1P2	441	441	584	584	513	670	680	476
ABCB5_-_20687396.23-P1P2	508	508	638	638	842	775	672	414
ABCB6_+_220083500.23-P1P2	578	578	656	656	888	725	787	1134
ABCB6_-_220083181.23-P1P2	555	555	606	606	1075	541	715	727
ABCB6_-_220083194.23-P1P2	374	374	512	512	503	451	417	722
ABCB6_-_220083468.23-P1P2	675	675	686	686	736	752	599	574
ABCB6_-_220083604.23-P1P2	411	411	583	583	685	666	597	738
ABCB7_+_74375885.23-P1P2	387	387	445	445	5	0	22	9
ABCB7_+_74376070.23-P1P2	586	586	507	507	3	41	34	99
ABCB7_-_74375964.23-P1P2	490	490	543	543	12	9	22	59
ABCB7_-_74376019.23-P1P2	440	440	607	607	0	11	15	46
ABCB7_-_74376044.23-P1P2	581	581	479	479	31	31	32	34
ABCB8_+_150725965.23-P1P2	417	417	453	453	391	563	440	701
ABCB8_-_150725551.23-P1P2	611	611	834	834	602	817	687	1076
ABCB8_-_150725580.23-P1P2	768	768	863	863	934	719	909	613
ABCB8_-_150725928.23-P1P2	595	595	619	619	410	493	458	420
ABCB8_-_150725975.23-P1P2	488	488	536	536	580	459	665	612
ABCB9_+_123450546.23-P1	449	449	497	497	426	433	346	426
ABCB9_+_123450566.23-P1	507	507	490	490	486	468	435	498
ABCB9_+_123450826.23-P1	620	620	655	655	724	669	495	605
ABCB9_+_123450970.23-P1	601	601	555	555	721	809	711	692
ABCB9_+_123465727.23-P2	756	756	811	811	735	576	672	619
ABCB9_-_123450999.23-P1	839	839	909	909	796	879	1008	1027
ABCB9_-_123465422.23-P2	455	455	671	671	682	569	382	467
ABCB9_-_123465699.23-P2	353	353	447	447	355	444	494	558
ABCB9_-_123465738.23-P2	436	436	660	660	926	550	777	732
ABCB9_-_123465787.23-P2	772	772	756	756	945	940	845	621
ABCC10_+_43395315.23-P1P2	426	426	550	550	436	421	474	712
ABCC10_-_43395330.23-P1P2	695	695	682	682	751	777	642	597
ABCC10_-_43395343.23-P1P2	526	526	647	647	490	783	683	487
ABCC10_-_43395891.23-P1P2	328	328	541	541	487	390	371	327
ABCC10_-_43395984.23-P1P2	480	480	514	514	530	580	548	598
ABCC11_+_48278130.23-P1	446	446	521	521	570	689	545	352
ABCC11_+_48281001.23-P2	618	618	904	904	945	790	772	664
ABCC11_+_48281042.23-P2	277	277	395	395	395	308	373	229
ABCC11_+_48281345.23-P2	486	486	550	550	661	552	529	742
ABCC11_+_48281428.23-P2	730	730	573	573	477	681	925	821
ABCC11_-_48277852.23-P1	538	538	529	529	748	720	723	565
ABCC11_-_48278103.23-P1	386	386	299	299	329	329	608	482
ABCC11_-_48278122.23-P1	748	748	813	813	837	791	941	831
ABCC11_-_48278125.23-P1	486	486	689	689	697	876	733	751
ABCC11_-_48280980.23-P2	457	457	502	502	827	557	530	734
ABCC12_+_48180636.23-ENST00000311303.3	770	770	1089	1089	929	814	2534	694
ABCC12_-_48180314.23-ENST00000311303.3	533	533	570	570	569	646	658	938
ABCC12_-_48180643.23-ENST00000311303.3	429	429	521	521	469	548	441	620
ABCC12_-_48180648.23-ENST00000311303.3	651	651	721	721	273	450	195	242
ABCC12_-_48180679.23-ENST00000311303.3	446	446	584	584	481	758	403	560
ABCC1_+_16043482.23-P1P2	527	527	639	639	527	477	852	702
ABCC1_+_16043921.23-P1P2	508	508	553	553	659	849	673	513
ABCC1_-_16043871.23-P1P2	562	562	803	803	554	880	454	780
ABCC1_-_16043934.23-P1P2	374	374	478	478	537	380	624	333
ABCC1_-_16044002.23-P1P2	353	353	450	450	548	403	375	420
ABCC2_+_101542515.23-P1P2	514	514	658	658	526	503	558	708
ABCC2_+_101542910.23-P1P2	614	614	943	943	638	633	926	650
ABCC2_+_101542914.23-P1P2	621	621	840	840	766	848	824	711
ABCC2_+_101542981.23-P1P2	648	648	620	620	579	781	621	1044
ABCC2_-_101542808.23-P1P2	466	466	634	634	769	979	1044	721
ABCC3_+_48712248.23-P1P2	581	581	501	501	379	531	326	408
ABCC3_+_48712270.23-P1P2	609	609	691	691	818	936	598	1096
ABCC3_+_48712450.23-P1P2	354	354	212	212	43	62	11	26
ABCC3_+_48712559.23-P1P2	562	562	802	802	521	669	618	629
ABCC3_+_48712662.23-P1P2	629	629	531	531	525	531	761	997
ABCC4_+_95953430.23-P1P2	544	544	677	677	697	668	608	851
ABCC4_+_95953641.23-P1P2	681	681	487	487	677	617	464	412
ABCC4_+_95953668.23-P1P2	425	425	580	580	687	510	831	384
ABCC4_-_95953614.23-P1P2	213	213	221	221	238	237	346	232
ABCC4_-_95953652.23-P1P2	533	533	661	661	602	549	812	445
ABCC5_+_183735648.23-P1P2	480	480	467	467	696	623	668	770
ABCC5_+_183735692.23-P1P2	446	446	475	475	416	401	467	449
ABCC5_-_183735259.23-P1P2	475	475	575	575	547	596	580	592
ABCC5_-_183735312.23-P1P2	484	484	483	483	435	496	662	588
ABCC5_-_183735467.23-P1P2	191	191	219	219	245	310	337	190
ABCC6_+_16316916.23-ENST00000205557.7	632	632	746	746	437	917	739	668
ABCC6_+_16317287.23-ENST00000205557.7	656	656	586	586	901	644	587	706
ABCC6_+_16317296.23-ENST00000205557.7	369	369	353	353	459	367	595	319
ABCC6_-_16317235.23-ENST00000205557.7	488	488	618	618	501	561	886	819
ABCC6_-_16317247.23-ENST00000205557.7	441	441	498	498	535	582	747	454
ABCC8_+_17497953.23-P1P2	547	547	557	557	630	568	608	972
ABCC8_+_17498387.23-P1P2	440	440	528	528	644	715	756	699
ABCC8_-_17497979.23-P1P2	667	667	542	542	517	765	724	713
ABCC8_-_17497997.23-P1P2	105	105	200	200	237	174	168	215
ABCC8_-_17498220.23-P1P2	610	610	628	628	764	546	457	405
ABCC9_+_22093672.23-P1P2	715	715	818	818	885	988	666	1012
ABCC9_+_22093678.23-P1P2	627	627	665	665	782	779	844	1043
ABCC9_+_22093937.23-P1P2	562	562	459	459	421	330	391	784
ABCC9_+_22093941.23-P1P2	477	477	457	457	483	428	548	532
ABCC9_+_22094309.23-P1P2	711	711	890	890	879	633	739	1338
ABCD1_+_152990414.23-P1P2	444	444	559	559	545	579	696	712
ABCD1_+_152990711.23-P1P2	591	591	755	755	762	1013	596	1094
ABCD1_-_152990338.23-P1P2	681	681	667	667	515	1002	780	682
ABCD1_-_152990379.23-P1P2	332	332	449	449	303	261	298	292
ABCD1_-_152990703.23-P1P2	606	606	895	895	836	672	957	879
ABCD2_+_40013099.23-P1P2	288	288	391	391	391	275	355	327
ABCD2_+_40013514.23-P1P2	705	705	635	635	688	808	674	730
ABCD2_+_40013594.23-P1P2	611	611	698	698	677	628	805	851
ABCD2_-_40013191.23-P1P2	497	497	605	605	532	810	355	652
ABCD2_-_40013610.23-P1P2	843	843	866	866	957	930	922	817
ABCD3_+_94884002.23-P1P2	581	581	711	711	745	828	1052	1004
ABCD3_+_94884009.23-P1P2	887	887	898	898	780	942	996	1181
ABCD3_+_94884032.23-P1P2	1074	1074	1018	1018	870	976	802	994
ABCD3_+_94884473.23-P1P2	558	558	439	439	403	530	594	617
ABCD3_-_94883974.23-P1P2	510	510	468	468	470	630	482	408
ABCD4_+_74769611.23-P1P2	354	354	362	362	331	456	293	364
ABCD4_+_74769649.23-P1P2	804	804	764	764	705	871	842	575
ABCD4_-_74769631.23-P1P2	649	649	829	829	605	866	738	625
ABCD4_-_74769682.23-P1P2	449	449	515	515	726	603	613	581
ABCD4_-_74769729.23-P1P2	320	320	389	389	385	488	326	468
ABCE1_+_146019317.23-P1P2	430	430	472	472	44	51	0	0
ABCE1_+_146019463.23-P1P2	585	585	823	823	88	95	36	21
ABCE1_+_146019842.23-P1P2	411	411	499	499	192	252	177	221
ABCE1_-_146019502.23-P1P2	406	406	501	501	6	3	4	47
ABCE1_-_146019516.23-P1P2	341	341	357	357	51	20	13	0
ABCF1_+_30539238.23-P1	402	402	474	474	57	56	35	31
ABCF1_+_30539469.23-P1	631	631	725	725	766	646	898	876
ABCF1_+_30539647.23-P1	459	459	526	526	392	534	335	462
ABCF1_+_30546312.23-P2	443	443	574	574	498	517	460	353
ABCF1_+_30546315.23-P2	648	648	727	727	723	916	798	943
ABCF1_-_30539232.23-P1	514	514	490	490	381	703	516	649
ABCF1_-_30539602.23-P1	249	249	420	420	323	342	367	328
ABCF1_-_30546344.23-P2	714	714	790	790	813	557	901	906
ABCF1_-_30546354.23-P2	599	599	630	630	671	557	774	813
ABCF1_-_30546366.23-P2	614	614	656	656	756	901	844	644
ABCF2_+_150923872.23-P1P2	594	594	633	633	665	584	512	884
ABCF2_+_150923902.23-P1P2	602	602	645	645	843	719	515	747
ABCF2_+_150924236.23-P1P2	579	579	503	503	579	586	812	598
ABCF2_+_150924287.23-P1P2	724	724	958	958	712	1004	834	1134
ABCF2_-_150923882.23-P1P2	631	631	843	843	507	619	907	558
ABCF3_-_183903980.23-P1P2	543	543	837	837	791	702	457	495
ABCF3_-_183903991.23-P1P2	419	419	453	453	443	476	483	281
ABCF3_-_183904021.23-P1P2	628	628	605	605	842	626	663	556
ABCF3_-_183904356.23-P1P2	424	424	510	510	711	572	631	715
ABCF3_-_183904380.23-P1P2	417	417	658	658	408	586	626	902
ABCG1_+_43639544.23-P1P2	408	408	459	459	462	577	368	550
ABCG1_+_43639681.23-P1P2	534	534	794	794	727	710	742	967
ABCG1_-_43639282.23-P1P2	529	529	647	647	747	501	686	656
ABCG1_-_43639541.23-P1P2	745	745	716	716	1073	920	748	978
ABCG1_-_43639626.23-P1P2	831	831	1045	1045	992	850	974	785
ABCG2_+_89079974.23-P1P2	607	607	538	538	515	551	607	775
ABCG2_+_89080025.23-P1P2	410	410	750	750	393	618	686	939
ABCG2_+_89080044.23-P1P2	359	359	546	546	462	531	678	505
ABCG2_-_89079989.23-P1P2	642	642	596	596	943	826	563	779
ABCG2_-_89080000.23-P1P2	529	529	644	644	452	626	407	410
ABCG4_+_119019794.23-P1P2	630	630	884	884	750	1132	645	900
ABCG4_+_119019855.23-P1P2	808	808	766	766	679	885	621	560
ABCG4_-_119019784.23-P1P2	511	511	652	652	499	480	594	541
ABCG4_-_119019798.23-P1P2	409	409	589	589	442	663	487	480
ABCG4_-_119019811.23-P1P2	590	590	825	825	780	784	954	691
ABCG5_+_44065447.23-P1P2	508	508	835	835	566	636	592	647
ABCG5_+_44065865.23-P1P2	701	701	696	696	660	664	730	538
ABCG5_-_44065428.23-P1P2	382	382	477	477	563	551	497	781
ABCG5_-_44065433.23-P1P2	577	577	563	563	808	1020	629	832
ABCG5_-_44065840.23-P1P2	610	610	777	777	538	579	488	397
ABCG8_+_44066166.23-P1P2	324	324	638	638	720	839	675	618
ABCG8_+_44066180.23-P1P2	717	717	819	819	688	740	809	622
ABCG8_+_44066323.23-P1P2	384	384	653	653	637	671	536	616
ABCG8_+_44066333.23-P1P2	642	642	673	673	561	876	757	840
ABCG8_-_44066172.23-P1P2	763	763	698	698	737	953	991	894
ABHD10_+_111697851.23-P1P2	256	256	306	306	333	395	439	246
ABHD10_+_111698093.23-P1P2	590	590	686	686	793	591	700	748
ABHD10_+_111698316.23-P1P2	524	524	687	687	488	722	711	711
ABHD10_-_111697877.23-P1P2	483	483	565	565	370	570	620	733
ABHD10_-_111697914.23-P1P2	399	399	444	444	603	494	516	719
ABHD11_+_73152656.23-P1P2	697	697	774	774	819	695	881	737
ABHD11_+_73152963.23-P1P2	675	675	868	868	1078	1018	783	1324
ABHD11_-_73152688.23-P1P2	549	549	574	574	701	636	751	940
ABHD11_-_73153094.23-P1P2	353	353	675	675	457	510	707	551
ABHD11_-_73153135.23-P1P2	336	336	480	480	341	695	556	357
ABHD12B_+_51339177.23-P1P2	476	476	555	555	493	799	639	1063
ABHD12B_-_51338832.23-P1P2	370	370	486	486	348	466	452	761
ABHD12B_-_51338864.23-P1P2	730	730	790	790	606	1011	847	565
ABHD12B_-_51338885.23-P1P2	542	542	459	459	337	404	385	452
ABHD12B_-_51339227.23-P1P2	617	617	700	700	577	711	732	880
ABHD12_+_25371393.23-P1P2	325	325	373	373	359	525	369	377
ABHD12_+_25371436.23-P1P2	284	284	356	356	406	368	328	481
ABHD12_-_25371053.23-P1P2	438	438	584	584	631	552	735	339
ABHD12_-_25371057.23-P1P2	463	463	444	444	460	575	467	481
ABHD12_-_25371489.23-P1P2	480	480	558	558	482	597	439	690
ABHD13_+_108870795.23-P1P2	421	421	430	430	369	406	369	494
ABHD13_+_108870811.23-P1P2	823	823	814	814	495	1090	940	835
ABHD13_+_108871228.23-P1P2	467	467	493	493	472	551	544	320
ABHD13_-_108870880.23-P1P2	475	475	559	559	619	695	525	784
ABHD13_-_108871256.23-P1P2	318	318	543	543	354	523	475	607
ABHD14A_+_52009149.23-P1P2	747	747	913	913	909	705	1003	1001
ABHD14A_+_52009194.23-P1P2	530	530	658	658	449	327	493	654
ABHD14A_+_52009255.23-P1P2	512	512	540	540	667	524	355	655
ABHD14A_-_52009122.23-P1P2	556	556	646	646	585	659	753	664
ABHD14A_-_52009160.23-P1P2	439	439	544	544	580	552	731	740
ABHD14B_+_52007815.23-P1	668	668	708	708	640	776	662	1074
ABHD14B_+_52016945.23-P2	609	609	500	500	679	438	517	451
ABHD14B_+_52017325.23-P2	735	735	590	590	590	533	919	686
ABHD14B_+_52017350.23-P2	529	529	579	579	547	617	720	465
ABHD14B_-_52007985.23-P1	789	789	1120	1120	619	1021	885	557
ABHD14B_-_52007995.23-P1	456	456	549	549	496	599	684	588
ABHD14B_-_52008027.23-P1	492	492	492	492	606	643	835	456
ABHD14B_-_52008040.23-P1	646	646	636	636	471	501	716	764
ABHD14B_-_52016965.23-P2	556	556	595	595	603	484	550	562
ABHD14B_-_52017383.23-P2	575	575	743	743	673	719	877	685
ABHD15_-_27893577.23-P1P2	255	255	380	380	225	271	252	421
ABHD15_-_27893641.23-P1P2	612	612	575	575	737	552	906	972
ABHD15_-_27893654.23-P1P2	719	719	607	607	584	722	538	1146
ABHD15_-_27893980.23-P1P2	466	466	550	550	566	675	575	425
ABHD15_-_27894008.23-P1P2	608	608	709	709	112	96	128	233
ABHD16A_+_31671120.23-P1P2	464	464	520	520	458	564	408	662
ABHD16A_+_31671138.23-P1P2	746	746	588	588	633	772	606	634
ABHD16A_-_31670671.23-P1P2	583	583	733	733	647	587	791	967
ABHD16A_-_31670679.23-P1P2	401	401	383	383	208	561	457	395
ABHD16A_-_31670764.23-P1P2	544	544	712	712	846	791	741	1060
ABHD16B_+_62492825.23-P1P2	773	773	737	737	805	1076	975	692
ABHD16B_+_62492837.23-P1P2	508	508	650	650	504	968	502	804
ABHD16B_+_62492887.23-P1P2	592	592	972	972	626	542	1002	696
ABHD16B_+_62493236.23-P1P2	412	412	499	499	286	406	398	543
ABHD16B_-_62492870.23-P1P2	511	511	676	676	635	537	561	672
ABHD17A_+_1885470.23-P1P2	425	425	483	483	504	360	410	474
ABHD17A_-_1885045.23-P1P2	353	353	503	503	384	487	414	432
ABHD17A_-_1885076.23-P1P2	866	866	1024	1024	905	985	902	554
ABHD17A_-_1885099.23-P1P2	355	355	497	497	412	579	728	580
ABHD17A_-_1885483.23-P1P2	550	550	745	745	596	594	718	735
ABHD17B_+_74525655.23-P1P2	639	639	612	612	929	651	677	499
ABHD17B_+_74525862.23-P1P2	506	506	560	560	598	624	498	473
ABHD17B_+_74526089.23-P1P2	444	444	422	422	521	927	330	795
ABHD17B_-_74525690.23-P1P2	557	557	796	796	854	776	650	594
ABHD17B_-_74525704.23-P1P2	517	517	707	707	440	517	263	442
ABHD17C_+_80987662.23-P1P2	415	415	461	461	569	616	495	372
ABHD17C_+_80987703.23-P1P2	387	387	401	401	349	411	195	352
ABHD17C_+_80987878.23-P1P2	493	493	699	699	558	489	449	667
ABHD17C_+_80987887.23-P1P2	471	471	672	672	461	665	680	406
ABHD17C_+_80988086.23-P1P2	669	669	640	640	988	881	785	622
ABHD1_+_27347075.23-P1P2	578	578	774	774	644	949	759	754
ABHD1_+_27347086.23-P1P2	475	475	589	589	430	493	623	604
ABHD1_+_27347095.23-P1P2	279	279	325	325	422	434	327	426
ABHD1_+_27347132.23-P1P2	579	579	646	646	652	584	428	751
ABHD1_-_27346733.23-P1P2	746	746	1114	1114	809	1008	1038	1005
ABHD2_+_89631693.23-P1P2	930	930	857	857	1297	894	996	1044
ABHD2_+_89632075.23-P1P2	567	567	465	465	497	341	587	456
ABHD2_-_89631738.23-P1P2	702	702	699	699	859	670	690	835
ABHD2_-_89631760.23-P1P2	486	486	531	531	591	475	529	781
ABHD2_-_89632154.23-P1P2	425	425	483	483	620	657	493	505
ABHD3_+_19284354.23-P1P2	489	489	536	536	461	587	710	811
ABHD3_+_19284534.23-P1P2	184	184	359	359	277	525	280	295
ABHD3_+_19284717.23-P1P2	493	493	625	625	669	616	716	697
ABHD3_+_19284728.23-P1P2	532	532	697	697	614	879	362	905
ABHD3_-_19284770.23-P1P2	391	391	591	591	75	105	104	209
ABHD4_+_23067515.23-P1P2	782	782	921	921	754	941	818	758
ABHD4_+_23067613.23-P1P2	751	751	630	630	656	457	784	583
ABHD4_-_23067199.23-P1P2	347	347	303	303	356	413	353	347
ABHD4_-_23067625.23-P1P2	471	471	463	463	519	470	464	502
ABHD4_-_23067680.23-P1P2	602	602	656	656	668	624	502	449
ABHD5_+_43732395.23-P1P2	615	615	723	723	652	524	800	674
ABHD5_+_43732521.23-P1P2	383	383	448	448	325	333	531	329
ABHD5_+_43732806.23-P1P2	268	268	488	488	362	183	315	353
ABHD5_-_43732422.23-P1P2	725	725	920	920	829	906	784	987
ABHD5_-_43732464.23-P1P2	481	481	528	528	474	415	665	689
ABHD6_+_58223718.23-P1P2	687	687	720	720	751	970	664	774
ABHD6_+_58223966.23-P1P2	738	738	768	768	874	1356	1020	897
ABHD6_-_58223553.23-P1P2	599	599	754	754	834	622	929	864
ABHD6_-_58223594.23-P1P2	429	429	402	402	698	643	491	770
ABHD6_-_58223914.23-P1P2	467	467	503	503	620	834	727	623
ABHD8_+_17413753.23-P1P2	717	717	882	882	846	1133	937	928
ABHD8_-_17413788.23-P1P2	553	553	699	699	405	742	583	464
ABHD8_-_17414169.23-P1P2	572	572	484	484	463	669	412	657
ABHD8_-_17414173.23-P1P2	562	562	677	677	323	627	729	505
ABHD8_-_17414201.23-P1P2	607	607	624	624	737	679	974	901
ABI1_+_27149446.23-P1P2	325	325	381	381	349	225	472	494
ABI1_+_27149474.23-P1P2	340	340	546	546	527	550	464	373
ABI1_+_27149800.23-P1P2	555	555	608	608	649	569	711	695
ABI1_-_27149837.23-P1P2	463	463	619	619	485	709	724	754
ABI1_-_27149855.23-P1P2	363	363	444	444	603	608	506	648
ABI2_+_204193030.23-P1P2	508	508	636	636	517	396	600	651
ABI2_+_204193079.23-P1P2	417	417	482	482	205	268	283	390
ABI2_+_204193458.23-P1P2	486	486	730	730	554	648	602	367
ABI2_-_204193058.23-P1P2	638	638	608	608	580	653	482	518
ABI2_-_204193288.23-P1P2	693	693	821	821	810	937	753	969
ABI3BP_+_100712238.23-P1P2	640	640	671	671	544	896	793	1194
ABI3BP_+_100712307.23-P1P2	473	473	395	395	462	643	553	361
ABI3BP_-_100712220.23-P1P2	625	625	512	512	502	459	656	653
ABI3BP_-_100712267.23-P1P2	603	603	507	507	510	695	799	726
ABI3BP_-_100712320.23-P1P2	534	534	494	494	339	711	507	854
ABI3_+_47287798.23-P1P2	624	624	728	728	692	880	959	713
ABI3_+_47288122.23-P1P2	491	491	676	676	679	940	614	504
ABI3_+_47288159.23-P1P2	542	542	634	634	745	1012	764	580
ABI3_+_47288524.23-P1P2	496	496	799	799	595	578	816	901
ABI3_-_47288028.23-P1P2	722	722	853	853	878	1203	781	868
ABL1_+_133589617.23-ENST00000372348.2	632	632	813	813	684	607	1148	639
ABL1_+_133589629.23-ENST00000372348.2	613	613	880	880	673	590	766	380
ABL1_+_133589636.23-ENST00000372348.2	389	389	494	494	603	753	540	394
ABL1_-_133589228.23-ENST00000372348.2	656	656	734	734	693	872	492	741
ABL1_-_133589268.23-ENST00000372348.2	795	795	728	728	1264	1041	1183	740
ABL2_+_179112168.23-P1	170	170	297	297	160	441	258	277
ABL2_+_179112186.23-P1	884	884	1012	1012	861	1010	958	777
ABL2_+_179198340.23-P2	421	421	688	688	632	653	384	824
ABL2_+_179198398.23-P2	481	481	424	424	389	470	435	609
ABL2_+_179198565.23-P2	412	412	404	404	448	547	731	760
ABL2_+_179198740.23-P2	508	508	639	639	603	654	961	718
ABL2_-_179112151.23-P1	516	516	888	888	545	1003	721	610
ABL2_-_179112154.23-P1	494	494	637	637	645	795	637	738
ABL2_-_179112158.23-P1	740	740	767	767	909	863	799	942
ABL2_-_179198834.23-P2	658	658	533	533	717	590	601	766
ABLIM1_+_116417743.23-ENST00000277895.5	841	841	859	859	993	1034	772	716
ABLIM1_+_116417829.23-ENST00000277895.5	781	781	843	843	958	1215	1120	722
ABLIM1_+_116418018.23-ENST00000277895.5	616	616	542	542	557	730	449	546
ABLIM1_-_116417795.23-ENST00000277895.5	420	420	614	614	568	535	522	250
ABLIM1_-_116417810.23-ENST00000277895.5	525	525	510	510	812	722	516	734
ABLIM2_+_8160016.23-P1P2	517	517	781	781	476	950	709	627
ABLIM2_+_8160141.23-P1P2	422	422	387	387	502	369	364	639
ABLIM2_+_8160204.23-P1P2	581	581	769	769	626	657	502	957
ABLIM2_+_8160523.23-P1P2	362	362	441	441	425	451	491	458
ABLIM2_-_8160138.23-P1P2	613	613	726	726	497	854	578	561
ABLIM3_+_148521102.23-P1P2	575	575	531	531	851	640	765	686
ABLIM3_+_148521451.23-P1P2	700	700	681	681	532	779	1048	656
ABLIM3_-_148521229.23-P1P2	405	405	380	380	385	677	572	457
ABLIM3_-_148521482.23-P1P2	414	414	706	706	758	639	854	684
ABLIM3_-_148521503.23-P1P2	701	701	808	808	639	969	989	915
ABO_+_136150190.23-P1	730	730	696	696	687	1034	757	1208
ABO_+_136150601.23-P1	640	640	933	933	591	703	690	792
ABO_-_136130692.23-P2	502	502	424	424	402	541	534	587
ABO_-_136130921.23-P2	265	265	362	362	413	392	287	398
ABO_-_136130955.23-P2	388	388	541	541	551	426	462	705
ABO_-_136130959.23-P2	472	472	565	565	516	689	599	495
ABO_-_136130966.23-P2	761	761	967	967	1262	839	1229	906
ABO_-_136150219.23-P1	469	469	454	454	496	608	592	445
ABO_-_136150600.23-P1	742	742	808	808	892	819	746	1081
ABO_-_136150606.23-P1	332	332	410	410	475	437	607	559
ABRACL_+_139349876.23-P1P2	537	537	760	760	602	935	762	607
ABRACL_+_139349879.23-P1P2	559	559	609	609	549	759	696	832
ABRACL_+_139349931.23-P1P2	590	590	659	659	620	1001	802	926
ABRACL_+_139350209.23-P1P2	650	650	603	603	464	811	764	576
ABRACL_-_139350119.23-P1P2	487	487	483	483	403	489	507	511
ABRA_+_107782019.23-P1P2	826	826	768	768	569	1011	659	1046
ABRA_+_107782392.23-P1P2	577	577	584	584	666	906	552	414
ABRA_+_107782399.23-P1P2	754	754	576	576	872	839	842	802
ABRA_+_107782422.23-P1P2	766	766	818	818	541	684	739	636
ABRA_-_107782350.23-P1P2	627	627	535	535	647	899	683	867
ABR_+_1082842.23-P1P2	647	647	600	600	484	624	591	775
ABR_+_1082862.23-P1P2	576	576	467	467	384	391	337	552
ABR_+_1083266.23-P1P2	468	468	382	382	423	389	421	417
ABR_-_1083256.23-P1P2	733	733	552	552	730	827	607	670
ABR_-_1083263.23-P1P2	690	690	723	723	807	819	827	874
ABT1_+_26597184.23-P1P2	873	873	868	868	1037	1033	1106	1214
ABT1_+_26597412.23-P1P2	644	644	668	668	394	400	443	308
ABT1_-_26597263.23-P1P2	361	361	551	551	369	357	293	352
ABT1_-_26597427.23-P1P2	522	522	652	652	551	867	771	674
ABT1_-_26597617.23-P1P2	566	566	411	411	379	388	536	408
ABTB1_+_127391808.23-P1P2	569	569	573	573	620	1118	681	611
ABTB1_+_127391828.23-P1P2	562	562	715	715	534	629	641	675
ABTB1_+_127391831.23-P1P2	512	512	612	612	631	730	611	847
ABTB1_+_127392221.23-P1P2	562	562	703	703	424	810	680	861
ABTB1_-_127392198.23-P1P2	402	402	361	361	418	459	486	500
ABTB2_-_34379074.23-P1P2	424	424	572	572	529	551	422	544
ABTB2_-_34379146.23-P1P2	547	547	517	517	753	546	567	790
ABTB2_-_34379310.23-P1P2	560	560	691	691	600	816	604	832
ABTB2_-_34379465.23-P1P2	804	804	929	929	939	924	1242	888
ABTB2_-_34379521.23-P1P2	534	534	685	685	531	746	911	1051
ACAA1_+_38178488.23-P1P2	657	657	718	718	683	550	548	441
ACAA1_+_38178517.23-P1P2	628	628	828	828	939	909	788	1008
ACAA1_+_38178570.23-P1P2	479	479	656	656	414	726	531	682
ACAA1_-_38178168.23-P1P2	423	423	561	561	401	435	474	512
ACAA1_-_38178575.23-P1P2	654	654	780	780	705	816	773	337
ACAA2_+_47339850.23-P1P2	582	582	931	931	1012	800	780	1075
ACAA2_-_47339449.23-P1P2	596	596	561	561	768	488	576	604
ACAA2_-_47339855.23-P1P2	539	539	676	676	701	397	612	525
ACAA2_-_47339858.23-P1P2	550	550	609	609	541	547	604	491
ACAA2_-_47339876.23-P1P2	261	261	370	370	228	381	362	374
ACACA_+_35715534.23-P1P2	506	506	366	366	677	465	402	556
ACACA_+_35715655.23-P1P2	434	434	495	495	207	237	162	190
ACACA_-_35715847.23-P1P2	504	504	343	343	302	441	212	294
ACACA_-_35715992.23-P1P2	438	438	571	571	587	436	452	435
ACACA_-_35716002.23-P1P2	566	566	606	606	396	567	319	524
ACACB_+_109569160.23-P1	456	456	327	327	361	444	537	685
ACACB_+_109569170.23-P1	617	617	732	732	627	622	857	656
ACACB_+_109592574.23-P2	538	538	504	504	364	756	575	647
ACACB_+_109592655.23-P2	541	541	502	502	766	742	824	708
ACACB_+_109592908.23-P2	752	752	1046	1046	853	1134	793	1112
ACACB_-_109569178.23-P1	483	483	551	551	550	547	501	599
ACACB_-_109569231.23-P1	463	463	340	340	687	483	566	611
ACACB_-_109569639.23-P1	813	813	916	916	833	1010	937	1221
ACACB_-_109592496.23-P2	525	525	519	519	765	484	600	727
ACACB_-_109592519.23-P2	1005	1005	768	768	961	714	932	775
ACAD10_+_112124115.23-P1P2	698	698	900	900	638	950	887	674
ACAD10_-_112123894.23-P1P2	705	705	697	697	265	202	225	227
ACAD10_-_112123907.23-P1P2	426	426	589	589	673	693	748	790
ACAD10_-_112123925.23-P1P2	270	270	357	357	590	377	407	449
ACAD10_-_112124210.23-P1P2	472	472	575	575	623	562	585	534
ACAD11_+_132378312.23-P1P2	725	725	914	914	662	1090	732	889
ACAD11_+_132379379.23-P1P2	593	593	490	490	485	603	745	728
ACAD11_-_132378623.23-P1P2	509	509	624	624	644	550	709	645
ACAD11_-_132378633.23-P1P2	964	964	1121	1121	861	991	840	875
ACAD11_-_132379444.23-P1P2	383	383	577	577	583	436	389	599
ACAD8_+_134123511.23-P1P2	365	365	383	383	444	468	367	459
ACAD8_-_134123448.23-P1P2	343	343	313	313	517	468	294	457
ACAD8_-_134123455.23-P1P2	615	615	728	728	668	664	863	771
ACAD8_-_134123502.23-P1P2	524	524	652	652	674	752	331	657
ACAD8_-_134123507.23-P1P2	418	418	345	345	415	389	349	314
ACAD9_+_128598604.23-P1P2	868	868	1119	1119	1010	1075	796	1160
ACAD9_-_128598499.23-P1P2	541	541	544	544	379	621	255	306
ACAD9_-_128598508.23-P1P2	762	762	800	800	698	580	455	549
ACAD9_-_128598528.23-P1P2	399	399	450	450	264	352	193	201
ACAD9_-_128598541.23-P1P2	577	577	696	696	847	354	617	392
ACADL_+_211089722.23-P1P2	470	470	545	545	421	587	479	824
ACADL_-_211089695.23-P1P2	361	361	380	380	394	498	421	285
ACADL_-_211090030.23-P1P2	609	609	486	486	519	460	487	764
ACADL_-_211090048.23-P1P2	388	388	495	495	500	333	511	585
ACADL_-_211090095.23-P1P2	555	555	776	776	687	696	939	521
ACADM_+_76190107.23-P1P2	687	687	610	610	558	693	1035	645
ACADM_+_76190432.23-P1P2	502	502	618	618	559	601	864	805
ACADM_+_76190695.23-P1P2	550	550	560	560	549	566	681	837
ACADM_-_76190475.23-P1P2	324	324	435	435	349	317	406	269
ACADM_-_76190633.23-P1P2	550	550	511	511	298	602	507	868
ACADSB_+_124768874.23-P1P2	440	440	415	415	553	345	610	409
ACADSB_+_124768891.23-P1P2	572	572	748	748	671	727	664	1006
ACADSB_+_124768941.23-P1P2	422	422	490	490	366	671	459	442
ACADSB_+_124768944.23-P1P2	595	595	619	619	659	595	576	642
ACADSB_-_124768552.23-P1P2	610	610	747	747	722	675	632	625
ACADS_+_121163685.23-P1P2	661	661	870	870	660	820	515	699
ACADS_+_121164090.23-P1P2	526	526	715	715	751	661	593	796
ACADS_-_121163653.23-P1P2	850	850	777	777	800	928	1048	958
ACADS_-_121163657.23-P1P2	553	553	853	853	778	692	579	749
ACADS_-_121163671.23-P1P2	303	303	387	387	374	341	280	358
ACADVL_-_7123221.23-P1P2	421	421	531	531	439	592	486	678
ACADVL_-_7123283.23-P1P2	408	408	587	587	617	695	517	902
ACADVL_-_7123639.23-P1P2	603	603	538	538	759	866	675	1139
ACADVL_-_7123665.23-P1P2	528	528	506	506	612	740	391	904
ACADVL_-_7123677.23-P1P2	646	646	689	689	719	759	846	809
ACAN_+_89347139.23-P1P2	557	557	781	781	598	552	638	824
ACAN_+_89347148.23-P1P2	544	544	737	737	651	513	679	618
ACAN_+_89347151.23-P1P2	426	426	660	660	576	609	576	487
ACAN_-_89346701.23-P1P2	522	522	633	633	730	510	795	550
ACAN_-_89347101.23-P1P2	719	719	1031	1031	931	1205	722	963
ACAP1_+_7239854.23-P1P2	432	432	523	523	617	334	399	612
ACAP1_+_7239956.23-P1P2	408	408	306	306	74	192	127	94
ACAP1_+_7240320.23-P1P2	409	409	560	560	647	594	561	616
ACAP1_-_7239866.23-P1P2	556	556	459	459	451	721	668	507
ACAP1_-_7240242.23-P1P2	599	599	579	579	625	712	928	716
ACAP2_+_195163707.23-P1P2	754	754	719	719	812	960	848	701
ACAP2_-_195163352.23-P1P2	666	666	456	456	631	666	445	604
ACAP2_-_195163362.23-P1P2	527	527	693	693	748	787	496	691
ACAP2_-_195163395.23-P1P2	442	442	455	455	380	423	248	185
ACAP2_-_195163655.23-P1P2	454	454	476	476	499	606	473	521
ACAP3_+_1243258.23-P1P2	617	617	532	532	575	620	659	657
ACAP3_+_1243337.23-P1P2	600	600	734	734	695	854	724	774
ACAP3_-_1243095.23-P1P2	723	723	892	892	591	706	577	896
ACAP3_-_1243221.23-P1P2	560	560	782	782	633	826	947	772
ACAP3_-_1243235.23-P1P2	868	868	1208	1208	1462	1040	1074	933
ACAT1_+_107992288.23-P1P2	468	468	519	519	648	751	437	803
ACAT1_+_107992310.23-P1P2	538	538	488	488	474	558	635	534
ACAT1_+_107992321.23-P1P2	567	567	704	704	740	713	786	804
ACAT1_-_107992364.23-P1P2	401	401	505	505	575	593	462	516
ACAT1_-_107992733.23-P1P2	639	639	653	653	627	705	797	837
ACAT2_+_160183436.23-P1P2	763	763	768	768	529	506	611	597
ACAT2_+_160183505.23-P1P2	762	762	843	843	861	725	1002	1543
ACAT2_-_160183054.23-P1P2	686	686	803	803	692	733	749	938
ACAT2_-_160183095.23-P1P2	967	967	724	724	632	1079	612	1155
ACAT2_-_160183174.23-P1P2	442	442	429	429	547	423	435	318
ACBD3_+_226374329.23-P1P2	598	598	626	626	402	713	552	755
ACBD3_+_226374366.23-P1P2	811	811	882	882	817	1025	854	879
ACBD3_-_226373992.23-P1P2	925	925	1023	1023	1055	1114	862	850
ACBD3_-_226374403.23-P1P2	636	636	889	889	676	829	809	822
ACBD3_-_226374411.23-P1P2	498	498	674	674	304	454	463	600
ACBD4_+_43210021.23-P2	466	466	697	697	986	790	877	1019
ACBD4_+_43210042.23-P2	590	590	692	692	1223	828	829	725
ACBD4_+_43210060.23-P2	663	663	824	824	628	842	955	747
ACBD4_+_43210408.23-P2	661	661	558	558	613	790	521	691
ACBD4_+_43213087.23-P1	636	636	948	948	999	1092	1022	562
ACBD4_+_43213412.23-P1	594	594	1008	1008	960	1072	1067	611
ACBD4_-_43210055.23-P2	616	616	758	758	805	806	739	655
ACBD4_-_43213050.23-P1	633	633	510	510	429	452	357	341
ACBD4_-_43213072.23-P1	746	746	608	608	799	785	654	855
ACBD4_-_43213075.23-P1	492	492	468	468	344	360	467	426
ACBD5_+_27529332.23-P1P2	524	524	377	377	409	358	426	471
ACBD5_+_27529682.23-P1P2	277	277	344	344	357	373	255	314
ACBD5_+_27529701.23-P1P2	337	337	568	568	394	528	327	529
ACBD5_+_27529710.23-P1P2	766	766	872	872	785	705	829	1130
ACBD5_-_27529679.23-P1P2	350	350	469	469	444	582	532	315
ACBD6_+_180471319.23-P1P2	438	438	636	636	314	666	459	409
ACBD6_+_180471354.23-P1P2	403	403	440	440	271	552	472	758
ACBD6_+_180471617.23-P1P2	473	473	534	534	367	520	635	718
ACBD6_-_180471532.23-P1P2	328	328	434	434	430	530	479	535
ACBD6_-_180471707.23-P1P2	355	355	596	596	478	728	505	519
ACBD7_+_15130520.23-P1P2	554	554	663	663	454	566	698	576
ACBD7_+_15130776.23-P1P2	484	484	504	504	642	738	560	519
ACBD7_-_15130379.23-P1P2	531	531	626	626	636	695	732	618
ACBD7_-_15130397.23-P1P2	488	488	550	550	838	749	689	598
ACBD7_-_15130438.23-P1P2	562	562	680	680	857	595	596	699
ACCSL_+_44069616.23-ENST00000378832.1	451	451	555	555	470	610	486	443
ACCSL_+_44069971.23-ENST00000378832.1	462	462	516	516	528	519	600	527
ACCSL_+_44069981.23-ENST00000378832.1	535	535	635	635	655	635	507	540
ACCSL_-_44069582.23-ENST00000378832.1	652	652	630	630	630	541	812	566
ACCSL_-_44069930.23-ENST00000378832.1	422	422	559	559	433	625	390	519
ACCS_+_44087946.23-P1P2	641	641	575	575	651	668	620	592
ACCS_+_44088028.23-P1P2	800	800	622	622	622	793	880	621
ACCS_+_44088091.23-P1P2	897	897	882	882	994	1000	781	967
ACCS_+_44088215.23-P1P2	502	502	537	537	632	607	398	379
ACCS_-_44088090.23-P1P2	560	560	522	522	547	378	711	556
ACD_+_67693748.23-P1P2	582	582	736	736	614	565	614	1081
ACD_+_67694124.23-P1P2	478	478	744	744	234	124	176	190
ACD_-_67693904.23-P1P2	347	347	424	424	482	430	745	617
ACD_-_67693957.23-P1P2	484	484	575	575	422	376	625	413
ACD_-_67694143.23-P1P2	540	540	542	542	146	138	226	148
ACE2_+_15619016.23-P1P2	555	555	600	600	926	777	961	758
ACE2_+_15619087.23-P1P2	498	498	561	561	518	433	487	689
ACE2_-_15618594.23-P1P2	778	778	938	938	816	935	708	881
ACE2_-_15618975.23-P1P2	424	424	514	514	369	641	677	492
ACE2_-_15619013.23-P1P2	608	608	829	829	635	963	839	1104
ACER1_+_6333110.23-P1P2	458	458	513	513	389	531	401	662
ACER1_+_6333137.23-P1P2	579	579	720	720	615	613	725	779
ACER1_+_6333164.23-P1P2	453	453	479	479	621	670	697	445
ACER1_-_6333545.23-P1P2	491	491	646	646	953	742	609	514
ACER1_-_6333558.23-P1P2	467	467	755	755	549	844	703	701
ACER2_+_19409007.23-P1P2	561	561	739	739	647	681	552	706
ACER2_+_19409248.23-P1P2	630	630	772	772	780	843	756	568
ACER2_+_19409376.23-P1P2	738	738	828	828	1035	902	999	872
ACER2_+_19409383.23-P1P2	723	723	633	633	638	719	407	965
ACER2_-_19409474.23-P1P2	586	586	667	667	677	631	818	626
ACER3_+_76571969.23-P1P2	396	396	524	524	529	743	653	501
ACER3_-_76571978.23-P1P2	478	478	573	573	504	764	684	428
ACER3_-_76572000.23-P1P2	657	657	681	681	864	716	793	881
ACER3_-_76572003.23-P1P2	711	711	832	832	748	919	638	595
ACER3_-_76572404.23-P1P2	444	444	692	692	524	888	858	828
ACE_+_61554448.23-P1	500	500	447	447	517	516	479	427
ACE_+_61554829.23-P1	586	586	625	625	571	631	647	667
ACE_+_61562272.23-P2	457	457	473	473	470	458	427	497
ACE_+_61562293.23-P2	446	446	624	624	743	534	671	399
ACE_-_61554428.23-P1	648	648	747	747	667	882	830	886
ACE_-_61554458.23-P1	612	612	965	965	853	664	890	719
ACE_-_61554461.23-P1	598	598	602	602	567	510	516	373
ACE_-_61562238.23-P2	962	962	966	966	1142	1102	881	918
ACE_-_61562443.23-P2	628	628	681	681	551	770	515	651
ACE_-_61562661.23-P2	544	544	702	702	692	906	842	652
ACHE_+_100493456.23-P1	661	661	706	706	819	635	786	1029
ACHE_+_100493473.23-P1	653	653	671	671	762	897	635	675
ACHE_+_100494559.23-P2	448	448	469	469	420	389	370	714
ACHE_+_100494570.23-P2	422	422	470	470	532	504	547	482
ACHE_-_100493122.23-P1	659	659	781	781	526	550	663	585
ACHE_-_100493427.23-P1	304	304	290	290	300	313	234	215
ACHE_-_100493486.23-P1	442	442	408	408	419	553	609	605
ACHE_-_100494233.23-P2	589	589	636	636	605	561	499	502
ACHE_-_100494236.23-P2	491	491	514	514	576	770	616	580
ACHE_-_100494578.23-P2	606	606	573	573	532	616	613	827
ACIN1_+_23564314.23-P1	527	527	630	630	684	453	628	425
ACIN1_-_23540292.23-P2	386	386	564	564	563	445	341	321
ACIN1_-_23540722.23-P2	559	559	545	545	596	620	651	597
ACIN1_-_23540730.23-P2	437	437	472	472	665	619	801	485
ACIN1_-_23540744.23-P2	590	590	739	739	639	555	693	658
ACIN1_-_23540756.23-P2	749	749	685	685	618	553	600	719
ACIN1_-_23563847.23-P1	540	540	582	582	558	715	843	833
ACIN1_-_23563913.23-P1	512	512	563	563	754	536	498	783
ACIN1_-_23564262.23-P1	393	393	519	519	621	787	512	550
ACIN1_-_23564284.23-P1	850	850	759	759	1252	877	771	712
ACKR2_+_42850956.23-P1P2	398	398	441	441	440	461	555	338
ACKR2_-_42850976.23-P1P2	405	405	482	482	489	594	744	794
ACKR2_-_42850992.23-P1P2	566	566	703	703	695	1069	491	515
ACKR2_-_42851020.23-P1P2	562	562	713	713	580	813	818	597
ACKR2_-_42851479.23-P1P2	547	547	631	631	511	546	617	936
ACKR3_+_237476473.23-P2	633	633	809	809	787	1245	720	831
ACKR3_+_237476822.23-P2	435	435	492	492	495	603	749	807
ACKR3_+_237478500.23-P1	344	344	557	557	530	744	507	568
ACKR3_+_237478916.23-P1	427	427	635	635	535	481	500	668
ACKR3_+_237478950.23-P1	869	869	914	914	954	1262	807	1108
ACKR3_-_237476493.23-P2	603	603	798	798	475	635	441	715
ACKR3_-_237476505.23-P2	657	657	703	703	884	808	981	759
ACKR3_-_237476900.23-P2	641	641	884	884	693	1112	595	916
ACKR3_-_237478578.23-P1	538	538	650	650	836	882	548	841
ACKR3_-_237478610.23-P1	567	567	651	651	561	571	973	615
ACKR4_+_132316377.23-P1P2	727	727	795	795	654	724	552	684
ACKR4_-_132316111.23-P1P2	764	764	963	963	1053	718	819	893
ACKR4_-_132316167.23-P1P2	584	584	696	696	495	646	523	407
ACKR4_-_132316171.23-P1P2	444	444	621	621	795	1018	812	698
ACKR4_-_132316525.23-P1P2	445	445	524	524	537	785	470	566
ACLY_+_40074807.23-P1P2	454	454	459	459	460	447	385	289
ACLY_+_40075121.23-P1P2	541	541	702	702	432	377	414	438
ACLY_-_40074817.23-P1P2	723	723	762	762	640	635	598	657
ACLY_-_40075090.23-P1P2	569	569	595	595	293	114	203	150
ACLY_-_40075227.23-P1P2	569	569	582	582	87	121	65	239
ACMSD_+_135596183.23-P1P2	529	529	900	900	698	764	809	886
ACMSD_-_135596123.23-P1P2	603	603	711	711	582	728	872	1061
ACMSD_-_135596200.23-P1P2	615	615	805	805	562	928	934	893
ACMSD_-_135596354.23-P1P2	487	487	530	530	878	572	642	747
ACMSD_-_135596438.23-P1P2	330	330	397	397	349	396	460	564
ACN9_+_96747104.23-P1P2	448	448	514	514	501	438	433	629
ACN9_+_96747240.23-P1P2	341	341	422	422	615	560	324	451
ACN9_+_96747363.23-P1P2	513	513	726	726	602	742	609	628
ACN9_-_96747046.23-P1P2	301	301	335	335	172	317	238	286
ACN9_-_96747065.23-P1P2	705	705	948	948	606	679	919	1141
ACO1_+_32384680.23-P1P2	474	474	537	537	692	642	436	518
ACO1_+_32385057.23-P1P2	416	416	517	517	347	634	409	476
ACO1_-_32384733.23-P1P2	551	551	676	676	691	1032	561	516
ACO1_-_32385047.23-P1P2	703	703	653	653	979	900	657	715
ACO1_-_32385064.23-P1P2	324	324	424	424	533	461	631	456
ACO2_+_41865203.23-P1P2	465	465	530	530	585	603	461	466
ACO2_+_41865228.23-P1P2	393	393	618	618	562	520	515	720
ACO2_+_41865345.23-P1P2	466	466	484	484	450	398	331	310
ACO2_-_41865209.23-P1P2	552	552	757	757	378	366	392	438
ACO2_-_41865534.23-P1P2	473	473	485	485	540	643	516	456
ACOT11_+_55007947.23-P2	557	557	601	601	731	701	477	303
ACOT11_+_55007963.23-P2	675	675	606	606	361	304	226	189
ACOT11_+_55008406.23-P2	739	739	565	565	561	565	862	368
ACOT11_+_55013888.23-P1	584	584	699	699	520	672	639	777
ACOT11_+_55013964.23-P1	636	636	573	573	613	608	658	627
ACOT11_+_55013970.23-P1	363	363	382	382	385	450	285	473
ACOT11_-_55008004.23-P2	294	294	410	410	183	217	97	159
ACOT11_-_55008376.23-P2	322	322	290	290	346	652	284	502
ACOT11_-_55013950.23-P1	564	564	698	698	643	656	757	731
ACOT11_-_55014234.23-P1	437	437	612	612	537	568	661	578
ACOT12_+_80689628.23-P1P2	491	491	522	522	371	823	333	733
ACOT12_+_80689672.23-P1P2	526	526	567	567	504	674	534	846
ACOT12_+_80689929.23-P1P2	655	655	709	709	650	890	520	968
ACOT12_-_80689574.23-P1P2	840	840	1182	1182	636	1156	1213	752
ACOT12_-_80689897.23-P1P2	521	521	510	510	349	870	592	598
ACOT13_+_24667341.23-P1P2	370	370	556	556	828	523	620	650
ACOT13_-_24667329.23-P1P2	1185	1185	1169	1169	1105	1462	1202	1299
ACOT13_-_24667371.23-P1P2	613	613	640	640	622	766	618	628
ACOT13_-_24667386.23-P1P2	536	536	390	390	419	428	369	479
ACOT13_-_24667473.23-P1P2	752	752	964	964	868	1032	692	1115
ACOT1_+_74003818.23-P1P2	806	806	744	744	605	830	881	765
ACOT1_+_74003843.23-P1P2	620	620	743	743	651	1000	663	881
ACOT1_+_74004100.23-P1P2	842	842	1065	1065	919	962	1138	850
ACOT1_-_74004062.23-P1P2	643	643	813	813	513	364	602	598
ACOT1_-_74004076.23-P1P2	617	617	615	615	687	813	876	886
ACOT2_+_74035740.23-P1P2	553	553	693	693	634	665	743	671
ACOT2_+_74035970.23-P1P2	455	455	364	364	664	775	564	687
ACOT2_+_74036024.23-P1P2	561	561	703	703	606	525	609	690
ACOT2_-_74036051.23-P1P2	547	547	629	629	593	344	472	447
ACOT2_-_74036501.23-P1P2	612	612	632	632	647	727	804	1175
ACOT4_+_74058635.23-P1P2	411	411	412	412	510	374	435	689
ACOT4_+_74058647.23-P1P2	562	562	812	812	61	33	38	139
ACOT4_+_74058910.23-P1P2	615	615	669	669	659	790	567	941
ACOT4_+_74058918.23-P1P2	404	404	535	535	635	774	495	839
ACOT4_-_74059268.23-P1P2	662	662	757	757	622	857	634	712
ACOT6_+_74077704.23-P1P2	842	842	760	760	741	1061	1418	1084
ACOT6_+_74077926.23-P1P2	461	461	507	507	406	475	511	541
ACOT6_+_74078053.23-P1P2	670	670	688	688	717	734	645	818
ACOT6_-_74077984.23-P1P2	405	405	564	564	475	535	474	759
ACOT6_-_74078059.23-P1P2	621	621	575	575	575	778	760	577
ACOT7_+_6453356.23-P1P2	413	413	520	520	565	515	445	491
ACOT7_-_6453334.23-P1P2	665	665	779	779	568	785	614	607
ACOT7_-_6453369.23-P1P2	398	398	446	446	387	536	614	487
ACOT7_-_6453388.23-P1P2	313	313	197	197	236	243	354	253
ACOT7_-_6453406.23-P1P2	233	233	400	400	352	439	318	273
ACOT8_+_44485553.23-P1P2	653	653	843	843	1077	999	681	738
ACOT8_+_44486016.23-P1P2	733	733	767	767	988	1257	1043	792
ACOT8_-_44485597.23-P1P2	797	797	872	872	1026	836	767	745
ACOT8_-_44485992.23-P1P2	530	530	609	609	447	574	576	747
ACOT8_-_44486001.23-P1P2	437	437	511	511	711	512	846	434
ACOT9_+_23761133.23-P1P2	754	754	659	659	756	997	1011	510
ACOT9_+_23761350.23-P1P2	578	578	959	959	1094	1419	757	705
ACOT9_+_23761360.23-P1P2	679	679	543	543	935	719	589	516
ACOT9_-_23761316.23-P1P2	549	549	666	666	600	821	858	914
ACOT9_-_23761394.23-P1P2	553	553	654	654	572	938	575	736
ACOX1_+_73975227.23-P1P2	241	241	375	375	325	399	344	335
ACOX1_-_73975169.23-P1P2	646	646	539	539	438	683	789	742
ACOX1_-_73975193.23-P1P2	473	473	597	597	721	596	626	769
ACOX1_-_73975196.23-P1P2	371	371	588	588	368	510	452	439
ACOX1_-_73975245.23-P1P2	400	400	337	337	433	578	440	613
ACOX2_+_58512428.23-P2	597	597	690	690	384	828	593	699
ACOX2_+_58512441.23-P2	449	449	456	456	659	606	607	569
ACOX2_+_58522520.23-P1	370	370	381	381	316	264	370	604
ACOX2_+_58522852.23-P1	615	615	711	711	602	792	805	654
ACOX2_+_58522860.23-P1	478	478	655	655	377	585	609	669
ACOX2_+_58522888.23-P1	631	631	671	671	654	406	785	510
ACOX2_+_58522893.23-P1	593	593	689	689	783	932	605	835
ACOX2_-_58512038.23-P2	440	440	480	480	597	493	339	597
ACOX2_-_58512043.23-P2	373	373	405	405	526	510	439	555
ACOX2_-_58512435.23-P2	504	504	459	459	492	906	667	530
ACOX3_+_8430113.23-P1	454	454	677	677	478	450	654	417
ACOX3_+_8430140.23-P1	626	626	782	782	673	843	602	923
ACOX3_+_8442373.23-P2	448	448	709	709	575	486	615	620
ACOX3_+_8442383.23-P2	507	507	489	489	850	421	631	760
ACOX3_+_8442467.23-P2	325	325	329	329	687	405	419	585
ACOX3_-_8430094.23-P1	498	498	774	774	837	828	985	739
ACOX3_-_8430121.23-P1	680	680	565	565	697	762	1020	902
ACOX3_-_8430129.23-P1	495	495	519	519	726	530	658	696
ACOX3_-_8442419.23-P2	486	486	326	326	512	421	591	545
ACOX3_-_8442435.23-P2	531	531	616	616	540	626	445	591
ACOXL_+_111490271.23-P1P2	869	869	1276	1276	886	1159	950	1102
ACOXL_+_111490547.23-P1P2	481	481	598	598	572	467	702	996
ACOXL_+_111490560.23-P1P2	466	466	475	475	499	606	815	435
ACOXL_+_111490595.23-P1P2	558	558	757	757	890	732	678	768
ACOXL_-_111490612.23-P1P2	367	367	516	516	519	652	316	541
ACP1_+_264980.23-P1P2	650	650	491	491	596	601	785	595
ACP1_+_265303.23-P1P2	528	528	677	677	520	641	843	514
ACP1_-_264967.23-P1P2	409	409	505	505	628	505	393	452
ACP1_-_264970.23-P1P2	396	396	371	371	33	45	38	89
ACP1_-_265107.23-P1P2	474	474	583	583	721	620	511	801
ACP2_+_47270320.23-P1P2	603	603	489	489	580	528	601	576
ACP2_+_47270332.23-P1P2	554	554	741	741	655	607	673	594
ACP2_-_47269915.23-P1P2	453	453	386	386	362	584	670	762
ACP2_-_47269958.23-P1P2	468	468	506	506	475	546	468	379
ACP2_-_47270385.23-P1P2	497	497	613	613	489	773	464	745
ACP5_+_11688472.23-P1	470	470	711	711	564	951	973	1100
ACP5_-_11688086.23-P1	585	585	683	683	726	680	624	918
ACP5_-_11688414.23-P1	448	448	552	552	381	666	414	600
ACP5_-_11688437.23-P1	639	639	801	801	650	959	875	737
ACP5_-_11688455.23-P1	405	405	516	516	488	632	357	521
ACP5_-_11689356.23-P2	439	439	586	586	469	413	410	500
ACP5_-_11689724.23-P2	850	850	994	994	917	1193	890	810
ACP5_-_11689727.23-P2	511	511	653	653	693	578	551	551
ACP5_-_11689744.23-P2	368	368	503	503	511	368	535	580
ACP5_-_11689771.23-P2	805	805	920	920	938	710	956	736
ACP6_+_147141956.23-P1P2	925	925	945	945	276	821	556	881
ACP6_+_147142159.23-P1P2	293	293	610	610	405	692	265	577
ACP6_-_147142348.23-P1P2	427	427	409	409	441	395	591	773
ACP6_-_147142356.23-P1P2	542	542	581	581	473	474	369	626
ACP6_-_147142393.23-P1P2	937	937	962	962	715	655	766	861
ACPL2_+_140950942.23-P1P2	436	436	558	558	638	760	660	626
ACPL2_+_140950963.23-P1P2	539	539	477	477	604	518	666	625
ACPL2_+_140951037.23-P1P2	383	383	393	393	324	337	410	276
ACPL2_+_140951203.23-P1P2	718	718	976	976	1044	1001	767	637
ACPL2_-_140950647.23-P1P2	483	483	459	459	433	412	395	288
ACPP_+_132036268.23-P1P2	414	414	526	526	542	374	451	537
ACPP_+_132036293.23-P1P2	403	403	423	423	392	304	522	499
ACPP_+_132036338.23-P1P2	539	539	845	845	849	616	553	884
ACPP_+_132036504.23-P1P2	566	566	821	821	826	655	670	807
ACPP_+_132036703.23-P1P2	377	377	651	651	482	428	450	430
ACPT_+_51293697.23-ENST00000270593.1	620	620	696	696	711	873	663	774
ACPT_+_51293761.23-ENST00000270593.1	504	504	743	743	669	936	621	991
ACPT_+_51294074.23-ENST00000270593.1	459	459	614	614	457	913	488	742
ACPT_-_51293910.23-ENST00000270593.1	438	438	466	466	796	877	347	340
ACPT_-_51294122.23-ENST00000270593.1	451	451	373	373	29	12	96	50
ACRBP_+_6756555.23-P1P2	452	452	655	655	683	797	512	643
ACRBP_+_6756569.23-P1P2	464	464	692	692	494	427	551	698
ACRBP_+_6756572.23-P1P2	850	850	781	781	923	791	1281	906
ACRBP_-_6756126.23-P1P2	909	909	686	686	614	752	569	617
ACRBP_-_6756147.23-P1P2	589	589	615	615	670	611	510	591
ACRC_-_70797923.23-P1P2	588	588	702	702	634	808	829	686
ACRC_-_70798359.23-P1P2	941	941	1110	1110	815	962	924	868
ACRC_-_70798376.23-P1P2	631	631	736	736	887	722	528	809
ACRC_-_70798717.23-P1P2	321	321	378	378	435	614	362	407
ACRC_-_70798784.23-P1P2	569	569	864	864	691	777	640	701
ACRV1_+_125550253.23-P1P2	611	611	779	779	871	643	867	844
ACRV1_+_125550420.23-P1P2	378	378	544	544	584	676	463	494
ACRV1_+_125550697.23-P1P2	680	680	589	589	592	793	495	628
ACRV1_-_125550324.23-P1P2	230	230	241	241	310	199	356	358
ACRV1_-_125550695.23-P1P2	354	354	568	568	693	426	699	491
ACR_+_51177061.23-P1P2	540	540	665	665	655	837	569	825
ACR_+_51177099.23-P1P2	552	552	711	711	463	604	718	652
ACR_-_51176666.23-P1P2	556	556	583	583	636	555	704	610
ACR_-_51176714.23-P1P2	632	632	739	739	593	498	476	748
ACR_-_51176829.23-P1P2	393	393	619	619	371	696	575	606
ACSBG1_+_78526472.23-P1P2	708	708	631	631	729	716	554	579
ACSBG1_+_78526497.23-P1P2	628	628	816	816	687	966	859	988
ACSBG1_+_78526814.23-P1P2	763	763	670	670	404	957	698	973
ACSBG1_+_78526846.23-P1P2	292	292	651	651	544	635	730	545
ACSBG1_-_78526810.23-P1P2	436	436	649	649	456	616	544	751
ACSBG2_+_6135737.23-P1P2	561	561	691	691	520	697	562	669
ACSBG2_-_6135670.23-P1P2	327	327	373	373	292	248	292	353
ACSBG2_-_6135684.23-P1P2	495	495	511	511	623	461	380	651
ACSBG2_-_6135704.23-P1P2	518	518	726	726	631	567	603	505
ACSBG2_-_6135770.23-P1P2	495	495	431	431	516	627	686	612
ACSF2_+_48503620.23-P1P2	683	683	833	833	870	919	808	927
ACSF2_+_48503830.23-P1P2	541	541	574	574	576	601	497	564
ACSF2_-_48503625.23-P1P2	622	622	788	788	654	618	696	715
ACSF2_-_48503638.23-P1P2	290	290	342	342	500	564	345	271
ACSF2_-_48503858.23-P1P2	595	595	622	622	739	666	824	478
ACSF3_+_89160267.23-P1P2	810	810	688	688	889	548	767	959
ACSF3_+_89160393.23-P1P2	394	394	440	440	442	462	390	419
ACSF3_+_89160580.23-P1P2	526	526	646	646	541	766	578	488
ACSF3_-_89160263.23-P1P2	473	473	557	557	626	395	571	562
ACSF3_-_89160302.23-P1P2	588	588	701	701	564	744	596	322
ACSL1_+_185746700.23-P1P2	360	360	585	585	160	331	229	274
ACSL1_+_185747071.23-P1P2	324	324	411	411	294	509	621	460
ACSL1_+_185747074.23-P1P2	509	509	766	766	653	891	885	855
ACSL1_+_185747085.23-P1P2	616	616	602	602	679	536	498	552
ACSL1_-_185746686.23-P1P2	278	278	469	469	574	515	360	568
ACSL3_+_223725692.23-P1P2	598	598	715	715	742	644	587	832
ACSL3_+_223726215.23-P1P2	683	683	791	791	802	775	956	871
ACSL3_-_223725802.23-P1P2	715	715	715	715	795	711	585	981
ACSL3_-_223725834.23-P1P2	470	470	490	490	452	353	387	459
ACSL3_-_223726162.23-P1P2	500	500	679	679	882	602	784	816
ACSL4_+_108976382.23-P1P2	434	434	531	531	566	430	366	450
ACSL4_-_108976096.23-P1P2	497	497	407	407	621	576	583	382
ACSL4_-_108976106.23-P1P2	380	380	411	411	382	407	506	486
ACSL4_-_108976456.23-P1P2	717	717	1004	1004	1164	911	900	606
ACSL4_-_108976463.23-P1P2	548	548	572	572	422	538	505	510
ACSL5_+_114136352.23-P1	778	778	744	744	673	817	595	640
ACSL5_+_114136372.23-P1	741	741	820	820	762	942	1137	884
ACSL5_-_114133923.23-P2	408	408	542	542	460	545	605	526
ACSL5_-_114133956.23-P2	607	607	887	887	763	1011	880	884
ACSL5_-_114133986.23-P2	810	810	836	836	712	1042	922	743
ACSL5_-_114134322.23-P2	669	669	901	901	704	1004	873	446
ACSL5_-_114134410.23-P2	555	555	564	564	643	575	519	607
ACSL5_-_114136013.23-P1	614	614	550	550	638	592	740	814
ACSL5_-_114136040.23-P1	372	372	528	528	603	823	608	607
ACSL5_-_114136407.23-P1	594	594	566	566	604	451	302	640
ACSL6_+_131310427.23-P2	541	541	643	643	572	727	633	693
ACSL6_+_131346969.23-P1	549	549	485	485	560	650	708	546
ACSL6_+_131347320.23-P1	421	421	466	466	347	514	585	644
ACSL6_+_131347346.23-P1	635	635	789	789	665	897	685	824
ACSL6_-_131310249.23-P2	449	449	708	708	637	597	684	484
ACSL6_-_131310298.23-P2	563	563	650	650	550	497	672	717
ACSL6_-_131310302.23-P2	452	452	598	598	450	443	357	785
ACSL6_-_131310682.23-P2	623	623	777	777	519	804	490	819
ACSL6_-_131347379.23-P1	402	402	367	367	393	417	488	373
ACSL6_-_131347437.23-P1	268	268	399	399	39	96	49	71
ACSM1_+_20686984.23-P1P2	647	647	602	602	576	625	613	643
ACSM1_+_20687058.23-P1P2	509	509	666	666	497	760	639	680
ACSM1_-_20687024.23-P1P2	495	495	645	645	514	691	322	389
ACSM1_-_20687076.23-P1P2	800	800	750	750	644	504	573	828
ACSM1_-_20687521.23-P1P2	493	493	550	550	545	618	525	367
ACSM2A_-_20462920.23-P1P2	521	521	548	548	577	799	713	533
ACSM2A_-_20462957.23-P1P2	563	563	595	595	319	296	442	360
ACSM2A_-_20463169.23-P1P2	483	483	552	552	568	444	464	945
ACSM2A_-_20463214.23-P1P2	484	484	523	523	581	651	586	713
ACSM2A_-_20463283.23-P1P2	801	801	786	786	633	735	614	1001
ACSM2B_+_20587244.23-P1P2	670	670	740	740	759	844	527	698
ACSM2B_+_20587247.23-P1P2	795	795	950	950	781	1048	1032	887
ACSM2B_+_20587316.23-P1P2	0	0	0	0	0	0	0	0
ACSM2B_+_20587361.23-P1P2	0	0	0	0	0	0	0	0
ACSM2B_+_20587573.23-P1P2	0	0	0	0	0	0	0	0
ACSM3_+_20775307.23-P1P2	674	674	798	798	661	695	955	1287
ACSM3_+_20775331.23-P1P2	521	521	587	587	790	692	646	685
ACSM3_+_20775412.23-P1P2	659	659	666	666	800	914	591	864
ACSM3_-_20775380.23-P1P2	693	693	693	693	876	536	847	738
ACSM3_-_20775771.23-P1P2	384	384	638	638	576	582	532	280
ACSM4_+_7456947.23-ENST00000399422.4	735	735	893	893	636	841	733	747
ACSM4_+_7457146.23-ENST00000399422.4	254	254	259	259	187	355	169	194
ACSM4_+_7457164.23-ENST00000399422.4	603	603	646	646	860	765	718	489
ACSM4_+_7457340.23-ENST00000399422.4	573	573	567	567	842	693	607	643
ACSM4_+_7457345.23-ENST00000399422.4	479	479	609	609	600	710	720	536
ACSM5_-_20420881.23-P1P2	259	259	242	242	392	350	208	384
ACSM5_-_20421144.23-P1P2	657	657	534	534	544	445	460	395
ACSM5_-_20421170.23-P1P2	821	821	733	733	765	822	1015	1007
ACSM5_-_20421270.23-P1P2	382	382	412	412	570	499	469	305
ACSM5_-_20421315.23-P1P2	668	668	764	764	509	667	733	562
ACSS1_+_25038329.23-P1P2	605	605	776	776	755	764	939	674
ACSS1_+_25038734.23-P1P2	542	542	867	867	615	764	810	630
ACSS1_+_25038767.23-P1P2	463	463	592	592	503	347	369	489
ACSS1_-_25038359.23-P1P2	391	391	488	488	504	618	616	613
ACSS1_-_25038372.23-P1P2	408	408	431	431	424	330	644	535
ACSS2_+_33464457.23-P1P2	600	600	507	507	708	573	572	823
ACSS2_-_33464420.23-P1P2	365	365	449	449	262	472	360	394
ACSS2_-_33464423.23-P1P2	648	648	615	615	631	779	980	590
ACSS2_-_33464453.23-P1P2	472	472	381	381	518	414	424	771
ACSS2_-_33464808.23-P1P2	593	593	573	573	556	687	509	659
ACSS3_+_81471956.23-P1P2	556	556	735	735	698	907	679	772
ACSS3_-_81471886.23-P1P2	510	510	630	630	788	767	551	671
ACSS3_-_81471913.23-P1P2	366	366	334	334	409	496	449	368
ACSS3_-_81472068.23-P1P2	667	667	686	686	630	921	739	860
ACSS3_-_81472074.23-P1P2	699	699	842	842	730	639	924	899
ACTA1_+_229568301.23-P2	1059	1059	1420	1420	1039	1341	1228	1668
ACTA1_+_229569744.23-P1	642	642	813	813	570	480	611	493
ACTA1_-_229568328.23-P2	507	507	548	548	604	677	737	680
ACTA1_-_229568723.23-P2	297	297	439	439	448	396	684	379
ACTA1_-_229568745.23-P2	470	470	529	529	404	329	541	619
ACTA1_-_229568779.23-P2	600	600	615	615	406	743	849	669
ACTA1_-_229569627.23-P1	324	324	421	421	407	394	433	569
ACTA1_-_229569754.23-P1	587	587	483	483	568	779	647	518
ACTA1_-_229569824.23-P1	427	427	398	398	453	423	641	622
ACTA1_-_229569839.23-P1	877	877	897	897	758	1169	1078	1006
ACTA2_+_90712275.23-P1	371	371	400	400	399	498	596	530
ACTA2_+_90712443.23-P1	615	615	608	608	486	678	474	352
ACTA2_+_90712479.23-P1	597	597	740	740	725	550	799	1000
ACTA2_+_90750678.23-P2	605	605	645	645	644	449	425	336
ACTA2_+_90750694.23-P2	461	461	730	730	791	693	558	518
ACTA2_+_90751072.23-P2	840	840	599	599	1025	862	665	841
ACTA2_-_90712449.23-P1	562	562	613	613	803	814	631	618
ACTA2_-_90712506.23-P1	668	668	848	848	696	775	673	707
ACTA2_-_90751052.23-P2	358	358	406	406	369	339	434	372
ACTA2_-_90751066.23-P2	571	571	540	540	638	463	886	556
ACTBL2_+_56778209.23-P1P2	484	484	655	655	817	685	647	779
ACTBL2_+_56778273.23-P1P2	705	705	554	554	609	713	605	522
ACTBL2_+_56778359.23-P1P2	579	579	686	686	704	659	1184	623
ACTBL2_-_56778219.23-P1P2	533	533	780	780	466	529	688	513
ACTBL2_-_56778661.23-P1P2	572	572	552	552	709	781	580	835
ACTB_+_5569721.23-P1P2	376	376	347	347	437	390	523	439
ACTB_+_5570130.23-P1P2	819	819	936	936	1162	1138	967	677
ACTB_-_5568781.23-P1P2	545	545	617	617	475	834	747	540
ACTB_-_5570006.23-P1P2	341	341	721	721	806	563	758	552
ACTB_-_5570191.23-P1P2	472	472	646	646	464	568	537	497
ACTC1_+_35087479.23-P1P2	597	597	738	738	722	796	1038	896
ACTC1_-_35087222.23-P1P2	693	693	1001	1001	816	827	836	304
ACTC1_-_35087295.23-P1P2	290	290	471	471	525	407	433	288
ACTC1_-_35087685.23-P1P2	629	629	737	737	786	1077	835	934
ACTC1_-_35087711.23-P1P2	415	415	444	444	592	403	594	369
ACTG1_-_79479746.23-P1P2	740	740	801	801	939	1087	1018	1059
ACTG1_-_79479777.23-P1P2	562	562	885	885	616	678	705	711
ACTG1_-_79479780.23-P1P2	672	672	808	808	917	827	774	1132
ACTG1_-_79479785.23-P1P2	796	796	980	980	796	904	1083	897
ACTG1_-_79479816.23-P1P2	566	566	544	544	528	689	636	430
ACTG2_+_74120163.23-P1	387	387	585	585	410	627	470	375
ACTG2_+_74120172.23-P1	456	456	533	533	487	472	630	556
ACTG2_+_74120202.23-P1	459	459	399	399	556	779	602	525
ACTG2_+_74128454.23-P2	472	472	665	665	566	813	689	492
ACTG2_+_74128598.23-P2	598	598	832	832	568	742	691	730
ACTG2_-_74120192.23-P1	817	817	891	891	788	957	885	1152
ACTG2_-_74120376.23-P1	449	449	435	435	542	422	587	405
ACTG2_-_74128450.23-P2	787	787	901	901	1145	870	696	962
ACTG2_-_74128624.23-P2	568	568	628	628	500	703	636	707
ACTG2_-_74128769.23-P2	280	280	337	337	357	590	384	434
ACTL10_+_32254796.23-P1P2	827	827	1012	1012	1057	742	1025	1040
ACTL10_-_32254768.23-P1P2	523	523	695	695	499	748	844	639
ACTL10_-_32254788.23-P1P2	526	526	698	698	529	720	844	697
ACTL10_-_32254809.23-P1P2	555	555	553	553	554	661	758	724
ACTL10_-_32254824.23-P1P2	394	394	712	712	656	804	678	926
ACTL6A_+_179280744.23-P1P2	591	591	572	572	82	43	37	45
ACTL6A_+_179280755.23-P1P2	619	619	519	519	50	221	158	24
ACTL6A_+_179280849.23-P1P2	414	414	406	406	87	70	64	65
ACTL6A_-_179280784.23-P1P2	299	299	280	280	19	15	12	9
ACTL6A_-_179280860.23-P1P2	532	532	555	555	51	57	116	69
ACTL6B_+_100253966.23-P1P2	351	351	498	498	440	394	535	579
ACTL6B_+_100253969.23-P1P2	671	671	744	744	782	1038	443	772
ACTL6B_+_100254000.23-P1P2	612	612	472	472	801	397	608	445
ACTL6B_-_100254007.23-P1P2	838	838	942	942	594	1018	1091	882
ACTL6B_-_100254010.23-P1P2	552	552	487	487	579	638	652	558
ACTL7A_+_111624526.23-P1P2	528	528	863	863	714	754	721	823
ACTL7A_-_111624563.23-P1P2	599	599	708	708	582	699	772	764
ACTL7A_-_111624608.23-P1P2	443	443	438	438	405	589	296	514
ACTL7A_-_111624654.23-P1P2	410	410	612	612	365	505	576	296
ACTL7A_-_111624958.23-P1P2	320	320	436	436	213	483	552	433
ACTL7B_+_111617819.23-P1P2	740	740	690	690	930	980	734	1100
ACTL7B_+_111617857.23-P1P2	436	436	578	578	600	704	312	697
ACTL7B_+_111618198.23-P1P2	848	848	755	755	704	840	952	755
ACTL7B_-_111618185.23-P1P2	582	582	817	817	709	864	1173	771
ACTL7B_-_111618259.23-P1P2	816	816	888	888	841	786	914	1033
ACTL8_+_18081845.23-P1P2	616	616	844	844	825	878	939	1163
ACTL8_+_18081855.23-P1P2	566	566	650	650	999	536	706	822
ACTL8_-_18081836.23-P1P2	747	747	656	656	870	728	789	690
ACTL8_-_18081842.23-P1P2	631	631	859	859	602	805	808	760
ACTL8_-_18081895.23-P1P2	439	439	593	593	880	797	422	622
ACTL9_+_8808720.23-P1P2	459	459	609	609	507	511	761	796
ACTL9_+_8808755.23-P1P2	479	479	701	701	559	457	716	728
ACTL9_+_8808881.23-P1P2	412	412	553	553	508	521	810	699
ACTL9_-_8808643.23-P1P2	419	419	560	560	478	401	592	525
ACTL9_-_8809073.23-P1P2	541	541	783	783	555	594	1195	660
ACTN1_+_69445571.23-P1P2	410	410	564	564	326	543	564	498
ACTN1_-_69445619.23-P1P2	525	525	550	550	736	585	672	881
ACTN1_-_69445944.23-P1P2	640	640	576	576	805	860	733	771
ACTN1_-_69445956.23-P1P2	951	951	904	904	792	1173	719	702
ACTN1_-_69446029.23-P1P2	663	663	623	623	655	633	760	818
ACTN2_+_236849796.23-P1P2	555	555	579	579	613	756	703	624
ACTN2_+_236849840.23-P1P2	515	515	584	584	452	565	666	743
ACTN2_+_236849897.23-P1P2	591	591	970	970	687	818	586	907
ACTN2_-_236849849.23-P1P2	538	538	780	780	690	981	777	797
ACTN2_-_236850209.23-P1P2	372	372	473	473	677	415	672	346
ACTN3_+_66313715.23-P1P2	453	453	526	526	379	470	473	576
ACTN3_+_66313730.23-P1P2	271	271	385	385	237	251	334	275
ACTN3_+_66313881.23-P1P2	656	656	625	625	485	696	723	597
ACTN3_-_66313676.23-P1P2	308	308	474	474	527	466	502	409
ACTN3_-_66314441.23-P1P2	369	369	607	607	524	721	551	639
ACTN4_-_39138303.23-P1P2	459	459	537	537	722	667	651	386
ACTN4_-_39138358.23-P1P2	549	549	576	576	639	381	758	394
ACTN4_-_39138687.23-P1P2	767	767	952	952	808	1077	993	1144
ACTN4_-_39138723.23-P1P2	465	465	558	558	518	401	483	533
ACTN4_-_39138727.23-P1P2	689	689	901	901	672	742	1067	1010
ACTR10_+_58666878.23-P1P2	614	614	747	747	700	772	514	792
ACTR10_+_58666892.23-P1P2	654	654	1040	1040	108	36	70	148
ACTR10_+_58666925.23-P1P2	572	572	682	682	102	107	160	18
ACTR10_+_58666938.23-P1P2	540	540	730	730	140	216	136	213
ACTR10_+_58667079.23-P1P2	618	618	579	579	271	267	420	226
ACTR1A_+_104262452.23-P1P2	388	388	582	582	497	581	525	612
ACTR1A_+_104262461.23-P1P2	510	510	811	811	769	628	725	633
ACTR1A_-_104261998.23-P1P2	513	513	632	632	685	660	526	519
ACTR1A_-_104262054.23-P1P2	642	642	718	718	612	871	606	616
ACTR1A_-_104262086.23-P1P2	579	579	531	531	661	527	444	555
ACTR1B_+_98280441.23-P1P2	382	382	449	449	379	364	374	252
ACTR1B_+_98280464.23-P1P2	365	365	526	526	620	563	480	359
ACTR1B_-_98279951.23-P1P2	508	508	615	615	527	789	693	602
ACTR1B_-_98280407.23-P1P2	347	347	435	435	380	552	450	362
ACTR1B_-_98280450.23-P1P2	701	701	751	751	1073	1100	930	816
ACTR2_+_65455294.23-P1P2	725	725	876	876	857	959	762	1081
ACTR2_+_65455348.23-P1P2	551	551	614	614	724	666	639	858
ACTR2_-_65454953.23-P1P2	591	591	654	654	423	646	322	335
ACTR2_-_65454971.23-P1P2	295	295	250	250	119	198	148	305
ACTR2_-_65455345.23-P1P2	454	454	632	632	680	555	480	670
ACTR3B_+_152457249.23-P1P2	432	432	540	540	548	394	564	585
ACTR3B_+_152457287.23-P1P2	470	470	466	466	453	599	634	728
ACTR3B_+_152457301.23-P1P2	692	692	783	783	542	807	724	683
ACTR3B_+_152457333.23-P1P2	590	590	546	546	604	459	665	632
ACTR3B_+_152457345.23-P1P2	582	582	627	627	640	835	441	704
ACTR3C_+_150020242.23-P1P2	468	468	723	723	581	584	526	791
ACTR3C_+_150020273.23-P1P2	511	511	593	593	677	396	661	581
ACTR3C_+_150020641.23-P1P2	494	494	634	634	385	740	649	892
ACTR3C_-_150020122.23-P1P2	768	768	715	715	744	875	668	999
ACTR3C_-_150020411.23-P1P2	506	506	810	810	782	880	795	939
ACTR3_+_114647775.23-P1P2	601	601	685	685	660	787	830	871
ACTR3_+_114648069.23-P1P2	496	496	452	452	349	341	205	254
ACTR3_-_114647984.23-P1P2	588	588	700	700	551	459	681	512
ACTR3_-_114647989.23-P1P2	414	414	367	367	622	511	446	440
ACTR3_-_114648039.23-P1P2	441	441	428	428	582	631	725	640
ACTR5_+_37377138.23-P1P2	396	396	651	651	493	532	369	347
ACTR5_+_37377152.23-P1P2	597	597	706	706	624	581	497	744
ACTR5_+_37377158.23-P1P2	491	491	572	572	409	457	493	670
ACTR5_-_37377124.23-P1P2	591	591	657	657	549	654	552	415
ACTR5_-_37377127.23-P1P2	297	297	450	450	408	355	411	525
ACTR6_+_100593852.23-P1P2	618	618	596	596	15	36	25	0
ACTR6_+_100594789.23-P1P2	552	552	722	722	569	699	419	586
ACTR6_+_100594811.23-P1P2	599	599	729	729	595	650	751	501
ACTR6_-_100594606.23-P1P2	659	659	773	773	305	278	83	139
ACTR6_-_100594621.23-P1P2	709	709	732	732	164	231	115	182
ACTR8_+_53916118.23-P1P2	665	665	739	739	583	459	652	505
ACTR8_+_53916142.23-P1P2	439	439	576	576	200	226	270	356
ACTR8_+_53916157.23-P1P2	11	11	10	10	10	11	4	11
ACTR8_-_53915974.23-P1P2	461	461	590	590	578	492	296	461
ACTR8_-_53916193.23-P1P2	468	468	749	749	596	485	508	548
ACTRT1_+_127185986.23-P1P2	485	485	576	576	580	650	585	833
ACTRT1_+_127186306.23-P1P2	792	792	1090	1090	1130	685	987	1012
ACTRT1_+_127186328.23-P1P2	325	325	399	399	331	277	565	547
ACTRT1_-_127185969.23-P1P2	643	643	749	749	793	1010	635	541
ACTRT1_-_127186343.23-P1P2	497	497	457	457	500	606	481	714
ACTRT2_+_2938135.23-P1P2	565	565	492	492	389	635	605	440
ACTRT2_+_2938467.23-P1P2	709	709	1173	1173	722	895	679	640
ACTRT2_-_2938118.23-P1P2	548	548	629	629	718	566	799	513
ACTRT2_-_2938494.23-P1P2	393	393	523	523	624	452	676	428
ACTRT2_-_2938499.23-P1P2	417	417	525	525	340	427	514	404
ACTRT3_+_169487270.23-P1P2	677	677	610	610	900	868	529	617
ACTRT3_+_169487327.23-P1P2	646	646	628	628	625	603	593	742
ACTRT3_+_169487330.23-P1P2	606	606	629	629	802	796	658	777
ACTRT3_+_169487342.23-P1P2	728	728	709	709	730	852	610	710
ACTRT3_-_169487289.23-P1P2	412	412	415	415	475	693	459	776
ACVR1B_+_52345561.23-P1P2	562	562	495	495	500	364	547	515
ACVR1B_+_52345897.23-P1P2	847	847	763	763	841	987	1057	738
ACVR1B_+_52345907.23-P1P2	558	558	800	800	858	894	916	676
ACVR1B_-_52345530.23-P1P2	407	407	446	446	356	260	406	411
ACVR1B_-_52345917.23-P1P2	447	447	604	604	583	746	424	688
ACVR1C_+_158484889.23-P1P2	624	624	867	867	805	942	661	1021
ACVR1C_+_158484901.23-P1P2	481	481	540	540	674	393	398	556
ACVR1C_+_158484938.23-P1P2	405	405	617	617	712	684	547	709
ACVR1C_+_158485339.23-P1P2	685	685	664	664	741	593	883	732
ACVR1C_-_158485307.23-P1P2	344	344	464	464	430	502	453	604
ACVR1_+_158732079.23-P1P2	573	573	622	622	749	457	411	501
ACVR1_+_158732198.23-P1P2	374	374	415	415	379	633	279	402
ACVR1_+_158732232.23-P1P2	394	394	440	440	333	397	290	502
ACVR1_+_158732258.23-P1P2	290	290	323	323	350	352	495	244
ACVR1_-_158732511.23-P1P2	362	362	465	465	516	442	489	345
ACVR2A_+_148602294.23-P1P2	348	348	362	362	521	341	662	349
ACVR2A_+_148602343.23-P1P2	320	320	425	425	462	269	438	365
ACVR2A_+_148602346.23-P1P2	550	550	585	585	600	563	443	683
ACVR2A_-_148602102.23-P1P2	566	566	442	442	546	571	659	687
ACVR2A_-_148602669.23-P1P2	469	469	523	523	623	724	548	841
ACVR2B_+_38495339.23-P1P2	630	630	831	831	751	1106	1025	591
ACVR2B_+_38495450.23-P1P2	544	544	654	654	652	528	595	748
ACVR2B_+_38495606.23-P1P2	456	456	568	568	648	707	832	616
ACVR2B_+_38495842.23-P1P2	288	288	575	575	224	555	636	607
ACVR2B_-_38495819.23-P1P2	612	612	585	585	575	650	751	621
ACVRL1_+_52300726.23-P1P2	597	597	837	837	719	746	1053	808
ACVRL1_+_52300742.23-P1P2	319	319	225	225	220	279	345	333
ACVRL1_+_52300819.23-P1P2	360	360	596	596	638	430	709	604
ACVRL1_-_52300776.23-P1P2	401	401	483	483	577	426	516	673
ACVRL1_-_52301119.23-P1P2	286	286	254	254	295	245	415	263
ACY1_+_52017535.23-P1P2	623	623	652	652	691	544	878	1013
ACY1_+_52017980.23-P1P2	554	554	665	665	596	679	415	862
ACY1_-_52017547.23-P1P2	656	656	671	671	827	1119	468	801
ACY1_-_52017921.23-P1P2	653	653	805	805	754	906	806	779
ACY1_-_52017938.23-P1P2	475	475	509	509	414	459	770	770
ACY3_+_67414985.23-P2	780	780	808	808	645	870	921	985
ACY3_+_67415013.23-P2	524	524	642	642	508	719	672	725
ACY3_+_67417722.23-P1	294	294	444	444	374	366	403	429
ACY3_+_67417960.23-P1	656	656	829	829	816	819	742	914
ACY3_+_67418110.23-P1	375	375	312	312	339	434	441	314
ACY3_-_67414577.23-P2	635	635	848	848	772	820	864	1075
ACY3_-_67414607.23-P2	316	316	382	382	524	529	516	735
ACY3_-_67414970.23-P2	432	432	501	501	484	735	230	409
ACY3_-_67417956.23-P1	387	387	379	379	405	695	429	365
ACY3_-_67418149.23-P1	390	390	553	553	479	530	661	481
ACYP1_+_75530659.23-P1	462	462	488	488	393	307	489	612
ACYP1_+_75530680.23-P1	358	358	315	315	263	460	383	342
ACYP1_-_75530695.23-P1	854	854	841	841	805	900	996	716
ACYP1_-_75530711.23-P1	403	403	856	856	578	779	709	844
ACYP1_-_75530721.23-P1	695	695	687	687	856	583	991	866
ACYP1_-_75535758.23-P2	482	482	605	605	600	562	356	486
ACYP1_-_75536000.23-P2	536	536	507	507	598	509	504	609
ACYP1_-_75536179.23-P2	583	583	674	674	500	432	732	552
ACYP1_-_75536183.23-P2	694	694	780	780	706	752	684	770
ACYP1_-_75536194.23-P2	670	670	796	796	990	655	694	791
ACYP2_+_54342830.23-P1P2	627	627	580	580	584	632	732	754
ACYP2_-_54342821.23-P1P2	402	402	386	386	378	516	513	575
ACYP2_-_54343153.23-P1P2	620	620	694	694	404	616	599	855
ACYP2_-_54343157.23-P1P2	394	394	431	431	444	595	398	582
ACYP2_-_54343180.23-P1P2	447	447	478	478	616	573	341	573
ADAD1_+_123300801.23-P1P2	460	460	571	571	513	550	781	627
ADAD1_-_123300726.23-P1P2	588	588	835	835	816	924	868	1089
ADAD1_-_123300732.23-P1P2	549	549	535	535	657	604	515	474
ADAD1_-_123300755.23-P1P2	292	292	398	398	374	548	306	302
ADAD1_-_123300758.23-P1P2	607	607	494	494	572	905	482	625
ADAD2_+_84224814.23-P1P2	539	539	635	635	748	588	559	524
ADAD2_+_84225182.23-P1P2	568	568	480	480	525	422	368	452
ADAD2_-_84224806.23-P1P2	563	563	727	727	696	775	1046	587
ADAD2_-_84224870.23-P1P2	439	439	489	489	550	759	962	519
ADAD2_-_84224880.23-P1P2	853	853	737	737	751	932	1085	1191
ADAL_-_43623106.23-P1P2	539	539	699	699	575	617	519	581
ADAL_-_43623112.23-P1P2	537	537	446	446	507	691	428	754
ADAL_-_43623116.23-P1P2	507	507	630	630	643	652	641	590
ADAL_-_43623128.23-P1P2	438	438	528	528	526	615	531	596
ADAL_-_43623140.23-P1P2	725	725	786	786	960	729	738	912
ADAM10_+_59041561.23-P1P2	615	615	826	826	852	985	617	857
ADAM10_+_59041886.23-P1P2	480	480	490	490	45	35	28	53
ADAM10_-_59041337.23-P1P2	642	642	549	549	561	738	618	828
ADAM10_-_59041501.23-P1P2	532	532	564	564	730	482	531	598
ADAM10_-_59041703.23-P1P2	643	643	990	990	236	397	248	469
ADAM11_+_42836733.23-P1P2	689	689	753	753	870	814	830	679
ADAM11_+_42836787.23-P1P2	493	493	407	407	589	691	601	417
ADAM11_+_42836832.23-P1P2	804	804	862	862	959	912	734	1407
ADAM11_+_42836963.23-P1P2	588	588	568	568	547	781	619	1091
ADAM11_-_42836572.23-P1P2	544	544	583	583	555	589	925	634
ADAM12_+_128076604.23-P1P2	612	612	570	570	502	586	510	716
ADAM12_+_128076607.23-P1P2	502	502	658	658	894	719	567	743
ADAM12_-_128076590.23-P1P2	800	800	749	749	509	581	520	940
ADAM12_-_128076617.23-P1P2	586	586	968	968	619	650	1218	809
ADAM12_-_128077031.23-P1P2	481	481	752	752	561	571	617	616
ADAM15_+_155023192.23-P1P2	512	512	623	623	789	1029	518	487
ADAM15_+_155023202.23-P1P2	518	518	411	411	443	307	518	482
ADAM15_+_155023394.23-P1P2	455	455	424	424	439	416	460	664
ADAM15_+_155024155.23-P1P2	490	490	580	580	656	626	527	739
ADAM15_-_155024217.23-P1P2	524	524	536	536	645	495	598	877
ADAM17_+_9695837.23-P1P2	480	480	408	408	485	439	608	855
ADAM17_+_9695867.23-P1P2	421	421	479	479	409	503	448	228
ADAM17_+_9695885.23-P1P2	375	375	404	404	485	518	349	481
ADAM17_-_9695930.23-P1P2	398	398	531	531	798	763	800	665
ADAM17_-_9695934.23-P1P2	399	399	430	430	569	374	646	264
ADAM18_+_39442161.23-P1P2	612	612	657	657	562	833	451	691
ADAM18_+_39442286.23-P1P2	423	423	497	497	113	93	29	60
ADAM18_+_39442506.23-P1P2	621	621	737	737	757	797	1064	977
ADAM18_-_39442133.23-P1P2	323	323	358	358	350	291	290	216
ADAM18_-_39442196.23-P1P2	613	613	788	788	766	957	802	691
ADAM19_+_157002746.23-P1P2	396	396	353	353	332	431	440	449
ADAM19_-_157002294.23-P1P2	405	405	518	518	410	637	434	623
ADAM19_-_157002314.23-P1P2	407	407	454	454	320	428	398	594
ADAM19_-_157002317.23-P1P2	588	588	776	776	644	867	509	901
ADAM19_-_157002452.23-P1P2	545	545	583	583	507	525	560	669
ADAM20_+_71001702.23-P1P2	732	732	650	650	749	841	808	739
ADAM20_-_71001316.23-P1P2	481	481	650	650	588	626	515	572
ADAM20_-_71001647.23-P1P2	726	726	980	980	1176	1168	1029	979
ADAM20_-_71001696.23-P1P2	680	680	778	778	592	753	749	933
ADAM20_-_71001740.23-P1P2	619	619	593	593	494	674	945	510
ADAM21_+_70918885.23-P1P2	517	517	690	690	917	780	750	898
ADAM21_+_70919022.23-P1P2	603	603	688	688	632	932	676	647
ADAM21_+_70919032.23-P1P2	750	750	766	766	819	747	1034	814
ADAM21_-_70918928.23-P1P2	631	631	895	895	989	776	634	639
ADAM21_-_70919038.23-P1P2	534	534	763	763	709	743	913	689
ADAM22_+_87563621.23-P1P2	460	460	504	504	587	661	415	475
ADAM22_+_87563949.23-P1P2	511	511	458	458	619	612	418	305
ADAM22_-_87563632.23-P1P2	676	676	698	698	519	987	873	715
ADAM22_-_87563945.23-P1P2	528	528	687	687	626	855	472	604
ADAM22_-_87564057.23-P1P2	441	441	465	465	526	472	488	386
ADAM23_+_207308275.23-P1P2	589	589	460	460	938	819	595	1141
ADAM23_+_207308623.23-P1P2	428	428	498	498	642	433	627	484
ADAM23_+_207308716.23-P1P2	492	492	430	430	470	563	522	504
ADAM23_-_207308263.23-P1P2	509	509	583	583	488	700	477	737
ADAM23_-_207308295.23-P1P2	515	515	461	461	441	753	531	685
ADAM28_+_24151604.23-P1P2	494	494	564	564	777	491	558	508
ADAM28_+_24151615.23-P1P2	413	413	524	524	412	515	217	430
ADAM28_+_24151646.23-P1P2	725	725	754	754	918	865	603	1011
ADAM28_+_24151656.23-P1P2	804	804	914	914	768	900	661	1223
ADAM28_+_24151691.23-P1P2	576	576	505	505	565	760	831	558
ADAM29_+_175839595.23-P1P2	395	395	489	489	373	440	553	447
ADAM29_+_175839605.23-P1P2	662	662	558	558	816	1051	974	611
ADAM29_+_175839643.23-P1P2	512	512	722	722	729	572	534	470
ADAM29_-_175839539.23-P1P2	587	587	611	611	560	692	810	543
ADAM29_-_175839601.23-P1P2	791	791	957	957	789	933	712	918
ADAM2_+_39695270.23-P1P2	632	632	787	787	616	655	931	663
ADAM2_-_39695260.23-P1P2	467	467	486	486	507	635	439	497
ADAM2_-_39695623.23-P1P2	652	652	636	636	456	695	502	727
ADAM2_-_39695635.23-P1P2	432	432	614	614	382	319	571	620
ADAM2_-_39695737.23-P1P2	318	318	481	481	346	589	537	518
ADAM30_+_120439037.23-P1P2	748	748	546	546	498	619	684	626
ADAM30_+_120439094.23-P1P2	769	769	728	728	746	1012	954	667
ADAM30_+_120439103.23-P1P2	550	550	549	549	772	544	574	776
ADAM30_-_120439075.23-P1P2	574	574	566	566	1004	805	624	944
ADAM30_-_120439090.23-P1P2	443	443	559	559	536	542	546	455
ADAM32_+_38965125.23-P1P2	425	425	720	720	483	817	328	752
ADAM32_+_38965287.23-P1P2	634	634	665	665	863	692	772	584
ADAM32_+_38965299.23-P1P2	733	733	1054	1054	1413	1282	1033	1373
ADAM32_-_38965264.23-P1P2	545	545	553	553	558	707	676	516
ADAM32_-_38965521.23-P1P2	518	518	429	429	492	563	566	765
ADAM33_+_3662271.23-P1P2	438	438	453	453	841	558	451	581
ADAM33_+_3662642.23-P1P2	445	445	615	615	580	531	631	713
ADAM33_-_3662191.23-P1P2	577	577	581	581	728	753	940	708
ADAM33_-_3662194.23-P1P2	607	607	648	648	633	772	388	713
ADAM33_-_3662638.23-P1P2	406	406	447	447	503	235	444	342
ADAM7_+_24298515.23-P1P2	683	683	676	676	600	621	624	763
ADAM7_+_24298519.23-P1P2	579	579	608	608	842	751	586	928
ADAM7_+_24298600.23-P1P2	463	463	811	811	571	875	626	698
ADAM7_-_24298558.23-P1P2	493	493	565	565	484	562	776	466
ADAM7_-_24298561.23-P1P2	461	461	387	387	447	427	374	628
ADAM8_+_135090313.23-P1P2	481	481	512	512	621	721	712	620
ADAM8_-_135089929.23-P1P2	415	415	320	320	453	591	650	504
ADAM8_-_135089932.23-P1P2	467	467	504	504	624	520	432	521
ADAM8_-_135090331.23-P1P2	717	717	824	824	786	925	782	932
ADAM8_-_135090373.23-P1P2	649	649	684	684	606	802	471	951
ADAM9_+_38854489.23-P1P2	687	687	673	673	892	792	671	944
ADAM9_+_38854902.23-P1P2	642	642	614	614	800	699	564	1111
ADAM9_-_38854499.23-P1P2	724	724	645	645	602	898	979	770
ADAM9_-_38854525.23-P1P2	484	484	462	462	595	529	566	781
ADAM9_-_38854669.23-P1P2	326	326	372	372	314	459	349	329
ADAMDEC1_+_24242051.23-P1P2	422	422	536	536	420	588	796	574
ADAMDEC1_+_24242054.23-P1P2	604	604	631	631	633	606	695	711
ADAMDEC1_+_24242074.23-P1P2	573	573	766	766	1094	762	1096	984
ADAMDEC1_-_24242003.23-P1P2	631	631	581	581	680	860	594	760
ADAMDEC1_-_24242085.23-P1P2	660	660	637	637	757	657	930	1016
ADAMTS10_+_8675521.23-P1P2	593	593	612	612	665	682	627	639
ADAMTS10_+_8675559.23-P1P2	210	210	324	324	337	331	328	362
ADAMTS10_+_8675562.23-P1P2	479	479	545	545	506	732	559	734
ADAMTS10_-_8675371.23-P1P2	309	309	385	385	224	390	363	433
ADAMTS10_-_8675595.23-P1P2	601	601	752	752	934	1021	768	810
ADAMTS12_+_33891838.23-P1P2	611	611	743	743	824	864	988	739
ADAMTS12_+_33892096.23-P1P2	380	380	411	411	376	631	557	370
ADAMTS12_-_33891689.23-P1P2	522	522	598	598	459	515	503	877
ADAMTS12_-_33892035.23-P1P2	760	760	600	600	733	885	816	794
ADAMTS12_-_33892078.23-P1P2	657	657	1022	1022	671	741	756	718
ADAMTS13_+_136287462.23-P1P2	700	700	757	757	874	903	707	757
ADAMTS13_+_136287556.23-P1P2	455	455	690	690	650	796	491	963
ADAMTS13_+_136287621.23-P1P2	435	435	628	628	850	636	396	670
ADAMTS13_-_136287551.23-P1P2	599	599	793	793	660	555	721	721
ADAMTS13_-_136287562.23-P1P2	647	647	790	790	746	1179	554	912
ADAMTS14_+_72432279.23-P1P2	584	584	725	725	806	702	584	488
ADAMTS14_+_72432594.23-P1P2	634	634	877	877	610	936	788	677
ADAMTS14_-_72432269.23-P1P2	507	507	640	640	396	786	747	763
ADAMTS14_-_72432290.23-P1P2	372	372	498	498	369	424	395	444
ADAMTS14_-_72432297.23-P1P2	665	665	817	817	742	635	714	843
ADAMTS15_+_130318578.23-P1P2	572	572	662	662	569	747	477	668
ADAMTS15_+_130318949.23-P1P2	370	370	477	477	360	640	308	598
ADAMTS15_+_130318978.23-P1P2	616	616	607	607	682	833	893	502
ADAMTS15_+_130318981.23-P1P2	479	479	599	599	678	574	588	736
ADAMTS15_-_130318977.23-P1P2	783	783	659	659	1045	789	709	577
ADAMTS16_+_5140486.23-P2	474	474	618	618	434	595	553	415
ADAMTS16_+_5140497.23-P2	437	437	578	578	594	454	544	587
ADAMTS16_+_5140517.23-P2	641	641	467	467	805	833	855	489
ADAMTS16_+_5140760.23-P2	524	524	505	505	434	435	637	849
ADAMTS16_+_5140912.23-P2	631	631	794	794	733	821	706	895
ADAMTS16_+_5146334.23-P1	732	732	933	933	661	1200	914	830
ADAMTS16_+_5146341.23-P1	582	582	741	741	570	743	768	915
ADAMTS16_+_5146377.23-P1	429	429	430	430	658	586	547	566
ADAMTS16_-_5146381.23-P1	452	452	678	678	680	733	624	801
ADAMTS16_-_5146595.23-P1	711	711	874	874	505	780	974	892
ADAMTS17_+_100882122.23-P1P2	511	511	489	489	363	519	575	494
ADAMTS17_-_100882079.23-P1P2	449	449	447	447	177	339	236	259
ADAMTS17_-_100882118.23-P1P2	544	544	469	469	449	852	697	628
ADAMTS17_-_100882163.23-P1P2	454	454	696	696	841	643	643	658
ADAMTS17_-_100882166.23-P1P2	556	556	658	658	508	636	495	654
ADAMTS18_+_77468466.23-P1P2	619	619	779	779	769	1068	685	853
ADAMTS18_+_77468714.23-P1P2	491	491	397	397	405	526	322	365
ADAMTS18_+_77468890.23-P1P2	722	722	596	596	663	722	810	898
ADAMTS18_-_77468494.23-P1P2	424	424	592	592	850	782	789	728
ADAMTS18_-_77468873.23-P1P2	411	411	486	486	471	378	576	370
ADAMTS19_+_128796013.23-P1P2	389	389	674	674	369	615	628	503
ADAMTS19_+_128796021.23-P1P2	631	631	635	635	683	630	854	741
ADAMTS19_-_128796009.23-P1P2	455	455	538	538	518	562	518	643
ADAMTS19_-_128796089.23-P1P2	585	585	599	599	685	718	515	780
ADAMTS19_-_128796244.23-P1P2	646	646	716	716	828	828	722	918
ADAMTS1_+_28216554.23-P2	759	759	809	809	644	773	692	1145
ADAMTS1_+_28216570.23-P2	616	616	779	779	660	784	693	458
ADAMTS1_+_28216594.23-P2	761	761	832	832	501	628	746	700
ADAMTS1_+_28217278.23-P1	551	551	675	675	642	913	503	934
ADAMTS1_+_28217659.23-P1	473	473	392	392	550	451	523	519
ADAMTS1_+_28217664.23-P1	604	604	704	704	642	592	654	888
ADAMTS1_+_28217696.23-P1	742	742	889	889	572	782	664	914
ADAMTS1_-_28216131.23-P2	353	353	618	618	340	628	455	314
ADAMTS1_-_28216582.23-P2	317	317	375	375	252	215	67	173
ADAMTS1_-_28217257.23-P1	368	368	381	381	475	493	377	386
ADAMTS20_+_43945551.23-P1P2	380	380	447	447	643	811	673	787
ADAMTS20_+_43945593.23-P1P2	690	690	652	652	653	935	842	889
ADAMTS20_+_43945604.23-P1P2	728	728	691	691	789	1041	890	1443
ADAMTS20_+_43945717.23-P1P2	455	455	489	489	443	706	309	558
ADAMTS20_-_43945984.23-P1P2	532	532	704	704	599	789	794	493
ADAMTS2_+_178772088.23-P1P2	506	506	687	687	853	801	719	603
ADAMTS2_+_178772185.23-P1P2	351	351	347	347	461	555	260	416
ADAMTS2_-_178772008.23-P1P2	580	580	568	568	804	655	859	682
ADAMTS2_-_178772408.23-P1P2	545	545	676	676	656	849	552	354
ADAMTS2_-_178772444.23-P1P2	853	853	868	868	776	1162	1008	743
ADAMTS3_-_73434871.23-P1P2	422	422	596	596	450	646	698	669
ADAMTS3_-_73434879.23-P1P2	593	593	688	688	652	567	643	580
ADAMTS3_-_73434891.23-P1P2	575	575	708	708	531	593	882	690
ADAMTS3_-_73434922.23-P1P2	673	673	760	760	772	651	966	955
ADAMTS3_-_73434972.23-P1P2	609	609	1002	1002	818	745	702	822
ADAMTS4_+_161168828.23-P1P2	475	475	600	600	622	468	568	627
ADAMTS4_-_161168418.23-P1P2	565	565	606	606	543	611	424	734
ADAMTS4_-_161168458.23-P1P2	398	398	456	456	403	550	465	468
ADAMTS4_-_161168616.23-P1P2	387	387	630	630	581	644	424	477
ADAMTS4_-_161168836.23-P1P2	483	483	631	631	489	506	493	1004
ADAMTS5_+_28339356.23-P1P2	633	633	665	665	751	637	590	633
ADAMTS5_+_28339363.23-P1P2	471	471	600	600	677	771	892	948
ADAMTS5_-_28338950.23-P1P2	391	391	525	525	410	673	623	440
ADAMTS5_-_28339372.23-P1P2	437	437	475	475	606	582	550	765
ADAMTS5_-_28339421.23-P1P2	457	457	596	596	699	662	415	588
ADAMTS6_+_64777310.23-P1P2	449	449	408	408	594	549	555	355
ADAMTS6_+_64777340.23-P1P2	498	498	762	762	618	583	573	773
ADAMTS6_+_64777661.23-P1P2	453	453	595	595	582	714	563	429
ADAMTS6_-_64777602.23-P1P2	958	958	925	925	922	1029	1044	1116
ADAMTS6_-_64777679.23-P1P2	528	528	550	550	697	694	636	700
ADAMTS7_+_79103687.23-P1P2	595	595	742	742	733	598	432	718
ADAMTS7_-_79103352.23-P1P2	634	634	711	711	439	808	874	666
ADAMTS7_-_79103383.23-P1P2	578	578	462	462	407	454	499	458
ADAMTS7_-_79103411.23-P1P2	509	509	490	490	594	446	511	525
ADAMTS7_-_79103729.23-P1P2	444	444	569	569	633	735	749	678
ADAMTS8_+_130298490.23-P1P2	428	428	682	682	579	716	866	508
ADAMTS8_-_130297973.23-P1P2	339	339	445	445	477	484	377	267
ADAMTS8_-_130298054.23-P1P2	405	405	565	565	500	573	401	365
ADAMTS8_-_130298160.23-P1P2	587	587	571	571	933	656	753	1200
ADAMTS8_-_130298510.23-P1P2	493	493	681	681	713	522	767	784
ADAMTS9_+_64673234.23-P1P2	477	477	390	390	401	428	400	475
ADAMTS9_-_64673170.23-P1P2	525	525	584	584	703	697	452	486
ADAMTS9_-_64673267.23-P1P2	322	322	478	478	369	488	258	423
ADAMTS9_-_64673280.23-P1P2	400	400	585	585	531	414	392	430
ADAMTS9_-_64673627.23-P1P2	744	744	962	962	845	850	1156	1066
ADAMTSL1_+_18474148.23-P1P2	600	600	700	700	572	651	832	853
ADAMTSL1_+_18474201.23-P1P2	673	673	850	850	681	923	677	748
ADAMTSL1_+_18474327.23-P1P2	640	640	957	957	738	1048	944	817
ADAMTSL1_-_18474157.23-P1P2	586	586	601	601	565	786	638	795
ADAMTSL1_-_18474595.23-P1P2	458	458	541	541	555	538	514	741
ADAMTSL2_+_136399841.23-P1P2	410	410	356	356	297	459	334	418
ADAMTSL2_+_136400219.23-P1P2	585	585	803	803	651	741	631	898
ADAMTSL2_+_136400253.23-P1P2	536	536	469	469	400	591	296	385
ADAMTSL2_-_136399802.23-P1P2	795	795	913	913	947	1064	839	959
ADAMTSL2_-_136399861.23-P1P2	516	516	537	537	705	575	662	502
ADAMTSL3_+_84322918.23-P1P2	723	723	782	782	611	739	735	890
ADAMTSL3_-_84322944.23-P1P2	411	411	563	563	566	677	551	548
ADAMTSL3_-_84322947.23-P1P2	417	417	500	500	508	539	747	618
ADAMTSL3_-_84323067.23-P1P2	439	439	526	526	309	388	278	231
ADAMTSL3_-_84323104.23-P1P2	420	420	462	462	389	581	747	456
ADAMTSL4_+_150521897.23-P1P2	827	827	660	660	627	979	747	1020
ADAMTSL4_+_150521916.23-P1P2	596	596	664	664	639	765	517	1210
ADAMTSL4_+_150521953.23-P1P2	496	496	461	461	555	608	531	519
ADAMTSL4_+_150522285.23-P1P2	628	628	709	709	848	874	559	833
ADAMTSL4_-_150521934.23-P1P2	399	399	515	515	720	542	734	526
ADAMTSL5_-_1512942.23-P1P2	417	417	497	497	504	702	462	636
ADAMTSL5_-_1512947.23-P1P2	425	425	479	479	999	539	266	785
ADAMTSL5_-_1512963.23-P1P2	687	687	722	722	1078	1128	979	1025
ADAMTSL5_-_1512979.23-P1P2	742	742	839	839	978	1129	856	978
ADAMTSL5_-_1513012.23-P1P2	500	500	748	748	755	646	631	836
ADAP1_+_994248.23-P1P2	586	586	601	601	57	9	10	44
ADAP1_+_994276.23-P1P2	398	398	633	633	449	684	776	535
ADAP1_+_994279.23-P1P2	500	500	504	504	563	484	640	443
ADAP1_+_994282.23-P1P2	747	747	913	913	1092	974	641	893
ADAP1_-_993847.23-P1P2	751	751	806	806	658	601	683	690
ADAP2_+_29249325.23-P1P2	722	722	983	983	1297	1026	1177	905
ADAP2_+_29249375.23-P1P2	528	528	537	537	634	777	560	907
ADAP2_+_29249417.23-P1P2	796	796	923	923	1009	1070	543	1216
ADAP2_-_29249001.23-P1P2	300	300	375	375	335	375	411	404
ADAP2_-_29249406.23-P1P2	463	463	441	441	448	683	489	402
ADARB1_+_46493796.23-P1P2	508	508	477	477	433	272	280	499
ADARB1_+_46494884.23-P1P2	707	707	780	780	652	610	501	560
ADARB1_+_46494897.23-P1P2	647	647	757	757	764	989	719	903
ADARB1_-_46493823.23-P1P2	543	543	547	547	393	641	642	914
ADARB1_-_46493831.23-P1P2	564	564	802	802	702	660	829	470
ADARB2_+_1779243.23-ENST00000381312.1	283	283	266	266	232	235	438	252
ADARB2_+_1779248.23-ENST00000381312.1	537	537	506	506	799	335	374	556
ADARB2_+_1779269.23-ENST00000381312.1	729	729	474	474	548	544	690	394
ADARB2_+_1779687.23-ENST00000381312.1	588	588	518	518	583	697	546	1356
ADARB2_-_1779460.23-ENST00000381312.1	353	353	497	497	264	530	397	471
ADAR_+_154580643.23-P1	603	603	595	595	710	923	894	536
ADAR_+_154600408.23-P2	408	408	452	452	584	581	729	787
ADAR_+_154600411.23-P2	473	473	513	513	688	644	648	772
ADAR_+_154600419.23-P2	513	513	469	469	473	747	546	518
ADAR_-_154580605.23-P1	658	658	721	721	844	550	706	968
ADAR_-_154580611.23-P1	430	430	421	421	231	356	402	425
ADAR_-_154580629.23-P1	580	580	483	483	480	759	530	600
ADAR_-_154580652.23-P1	532	532	372	372	546	673	763	333
ADAR_-_154599983.23-P2	478	478	507	507	332	578	480	440
ADAR_-_154600448.23-P2	372	372	460	460	654	654	281	380
ADAT1_+_75656919.23-P1P2	510	510	491	491	633	402	512	661
ADAT1_+_75657125.23-P1P2	506	506	681	681	572	729	707	607
ADAT1_+_75657171.23-P1P2	634	634	659	659	700	740	564	1010
ADAT1_-_75656724.23-P1P2	637	637	826	826	685	659	856	719
ADAT1_-_75656732.23-P1P2	466	466	511	511	396	487	374	841
ADAT2_+_143771740.23-P1P2	555	555	512	512	552	410	599	377
ADAT2_+_143771779.23-P1P2	394	394	288	288	151	122	277	240
ADAT2_+_143771782.23-P1P2	527	527	496	496	485	453	486	436
ADAT2_-_143771413.23-P1P2	545	545	621	621	513	805	655	682
ADAT2_-_143771826.23-P1P2	865	865	830	830	746	622	599	794
ADAT3_+_1905424.23-P1	661	661	671	671	583	506	533	675
ADAT3_+_1905431.23-P1	418	418	529	529	629	452	556	496
ADAT3_+_1905450.23-P1	369	369	384	384	582	406	406	420
ADAT3_+_1907955.23-P2	530	530	579	579	462	607	468	649
ADAT3_+_1908001.23-P2	767	767	865	865	933	1017	640	1059
ADAT3_-_1905405.23-P1	505	505	504	504	494	339	733	806
ADAT3_-_1905438.23-P1	522	522	655	655	502	402	551	501
ADAT3_-_1908013.23-P2	823	823	826	826	848	948	992	870
ADAT3_-_1908397.23-P2	460	460	492	492	248	410	223	243
ADAT3_-_1908429.23-P2	673	673	1040	1040	636	707	738	1161
ADA_+_43280282.23-P1P2	865	865	857	857	922	1091	654	938
ADA_+_43280285.23-P1P2	527	527	508	508	387	576	633	545
ADA_+_43280303.23-P1P2	822	822	759	759	526	807	867	1026
ADA_+_43280315.23-P1P2	397	397	496	496	302	445	480	501
ADA_-_43279996.23-P1P2	458	458	488	488	415	597	493	466
ADCK1_+_78266506.23-P1P2	476	476	505	505	583	477	699	497
ADCK1_-_78266512.23-P1P2	827	827	694	694	678	559	725	1220
ADCK1_-_78266523.23-P1P2	435	435	536	536	370	458	754	401
ADCK1_-_78266828.23-P1P2	701	701	652	652	614	668	624	858
ADCK1_-_78266900.23-P1P2	375	375	351	351	415	589	452	565
ADCK2_+_140372748.23-P1P2	426	426	676	676	838	582	550	627
ADCK2_+_140373084.23-P1P2	507	507	520	520	614	704	547	393
ADCK2_+_140373152.23-P1P2	565	565	726	726	854	738	719	667
ADCK2_-_140373160.23-P1P2	696	696	721	721	756	707	604	687
ADCK2_-_140373404.23-P1P2	669	669	726	726	694	816	656	1042
ADCK3_+_227128242.23-P1P2	758	758	689	689	820	862	799	774
ADCK3_+_227128400.23-P1P2	457	457	663	663	470	490	552	788
ADCK3_-_227128046.23-P1P2	486	486	604	604	509	361	522	598
ADCK3_-_227128055.23-P1P2	599	599	661	661	463	860	666	904
ADCK3_-_227128078.23-P1P2	203	203	256	256	204	292	248	355
ADCK4_+_41222752.23-P1P2	402	402	599	599	506	717	475	546
ADCK4_-_41222351.23-P1P2	697	697	690	690	778	1043	761	1106
ADCK4_-_41222709.23-P1P2	406	406	442	442	350	441	475	654
ADCK4_-_41222769.23-P1P2	412	412	598	598	362	534	481	657
ADCK4_-_41222791.23-P1P2	529	529	467	467	463	606	695	761
ADCK5_+_145597793.23-P1P2	350	350	387	387	29	55	5	18
ADCK5_-_145597191.23-P1P2	537	537	640	640	693	395	691	623
ADCK5_-_145597250.23-P1P2	437	437	400	400	364	601	344	785
ADCK5_-_145597781.23-P1P2	527	527	741	741	483	766	630	660
ADCK5_-_145597789.23-P1P2	360	360	527	527	487	696	408	359
ADCY10_+_167883329.23-P1P2	450	450	542	542	419	476	592	610
ADCY10_-_167882907.23-P1P2	545	545	522	522	670	624	520	1030
ADCY10_-_167882911.23-P1P2	376	376	474	474	316	641	588	554
ADCY10_-_167882918.23-P1P2	494	494	641	641	375	526	531	402
ADCY10_-_167883077.23-P1P2	800	800	694	694	782	999	926	701
ADCY1_+_45614267.23-P1P2	557	557	521	521	418	697	727	908
ADCY1_+_45614427.23-P1P2	674	674	657	657	658	521	635	975
ADCY1_+_45614650.23-P1P2	548	548	504	504	542	297	501	677
ADCY1_+_45614673.23-P1P2	575	575	629	629	353	690	661	648
ADCY1_-_45614627.23-P1P2	530	530	706	706	599	496	412	549
ADCY2_+_7396541.23-P1P2	535	535	405	405	672	383	744	445
ADCY2_+_7396596.23-P1P2	457	457	462	462	548	669	678	498
ADCY2_+_7396661.23-P1P2	475	475	526	526	531	474	743	493
ADCY2_-_7396414.23-P1P2	471	471	659	659	290	172	187	224
ADCY2_-_7396575.23-P1P2	558	558	608	608	619	470	692	835
ADCY3_+_25142736.23-P1P2	364	364	531	531	484	518	455	561
ADCY3_-_25142720.23-P1P2	572	572	491	491	530	456	476	472
ADCY3_-_25142849.23-P1P2	537	537	579	579	595	526	630	668
ADCY3_-_25143044.23-P1P2	650	650	683	683	877	743	932	880
ADCY3_-_25143049.23-P1P2	537	537	674	674	678	477	945	782
ADCY4_+_24803901.23-P1P2	529	529	639	639	529	655	674	644
ADCY4_-_24804056.23-P1P2	495	495	605	605	550	545	579	613
ADCY4_-_24804217.23-P1P2	311	311	425	425	431	312	381	237
ADCY4_-_24804227.23-P1P2	499	499	526	526	610	670	540	640
ADCY4_-_24804232.23-P1P2	294	294	416	416	315	528	557	532
ADCY5_+_123168382.23-P1P2	486	486	333	333	283	409	152	198
ADCY5_+_123168593.23-P1P2	348	348	532	532	402	546	488	477
ADCY5_+_123168613.23-P1P2	413	413	436	436	466	436	498	299
ADCY5_-_123168354.23-P1P2	602	602	530	530	768	694	619	868
ADCY5_-_123168357.23-P1P2	597	597	682	682	706	868	579	713
ADCY6_+_49182403.23-P1P2	519	519	539	539	266	493	450	254
ADCY6_+_49182840.23-P1P2	636	636	648	648	257	724	640	393
ADCY6_-_49182447.23-P1P2	619	619	756	756	742	766	840	932
ADCY6_-_49182451.23-P1P2	496	496	412	412	444	756	493	652
ADCY6_-_49182454.23-P1P2	632	632	682	682	559	543	640	743
ADCY7_+_50300487.23-P1P2	578	578	643	643	717	595	631	776
ADCY7_-_50300493.23-P1P2	625	625	603	603	676	548	706	645
ADCY7_-_50300498.23-P1P2	506	506	636	636	558	512	331	464
ADCY7_-_50300519.23-P1P2	457	457	528	528	624	519	700	619
ADCY7_-_50300524.23-P1P2	480	480	473	473	450	582	675	336
ADCY8_+_132052698.23-P1P2	455	455	659	659	482	733	647	708
ADCY8_+_132053037.23-P1P2	626	626	722	722	892	717	778	440
ADCY8_-_132052844.23-P1P2	506	506	566	566	364	470	527	579
ADCY8_-_132053083.23-P1P2	498	498	548	548	562	452	369	773
ADCY8_-_132053093.23-P1P2	500	500	575	575	16	42	73	82
ADCY9_+_4166382.23-P1P2	571	571	541	541	731	713	652	702
ADCY9_+_4166432.23-P1P2	471	471	440	440	364	439	524	634
ADCY9_-_4166007.23-P1P2	723	723	745	745	608	794	489	664
ADCY9_-_4166218.23-P1P2	552	552	533	533	648	713	721	818
ADCY9_-_4166392.23-P1P2	555	555	602	602	635	778	727	684
ADCYAP1R1_+_31092317.23-P1P2	601	601	810	810	797	938	950	774
ADCYAP1R1_+_31092343.23-P1P2	410	410	532	532	476	355	349	498
ADCYAP1R1_+_31092380.23-P1P2	613	613	762	762	895	664	846	861
ADCYAP1R1_+_31092421.23-P1P2	590	590	541	541	537	783	680	514
ADCYAP1R1_-_31092299.23-P1P2	506	506	822	822	677	715	904	713
ADCYAP1_+_904729.23-P1P2	594	594	514	514	644	788	607	483
ADCYAP1_+_904799.23-P1P2	475	475	575	575	573	639	689	396
ADCYAP1_+_904824.23-P1P2	556	556	646	646	789	603	787	836
ADCYAP1_+_904967.23-P1P2	545	545	488	488	565	371	670	657
ADCYAP1_-_904647.23-P1P2	368	368	338	338	444	278	251	336
ADC_+_33546832.23-P1P2	611	611	625	625	521	716	743	829
ADC_+_33546850.23-P1P2	460	460	726	726	713	679	627	996
ADC_+_33546977.23-P1P2	564	564	620	620	784	715	757	603
ADC_-_33546826.23-P1P2	464	464	418	418	696	610	616	625
ADC_-_33546829.23-P1P2	263	263	329	329	376	367	357	308
ADD1_+_2846015.23-P1P2	816	816	1133	1133	839	949	802	847
ADD1_-_2845596.23-P1P2	704	704	821	821	692	831	783	1028
ADD1_-_2845605.23-P1P2	541	541	611	611	668	531	615	760
ADD1_-_2845697.23-P1P2	604	604	556	556	642	747	498	706
ADD1_-_2845997.23-P1P2	565	565	452	452	700	452	495	674
ADD2_+_70995010.23-P1P2	874	874	966	966	629	763	615	741
ADD2_+_70995142.23-P1P2	682	682	773	773	882	902	958	774
ADD2_+_70995263.23-P1P2	547	547	675	675	587	665	627	695
ADD2_+_70995300.23-P1P2	538	538	676	676	690	591	701	882
ADD2_-_70994876.23-P1P2	840	840	855	855	1013	669	1069	745
ADD3_+_111767932.23-P1P2	615	615	556	556	426	586	479	591
ADD3_+_111768327.23-P1P2	519	519	599	599	760	594	528	741
ADD3_-_111767767.23-P1P2	435	435	444	444	446	650	528	757
ADD3_-_111767783.23-P1P2	691	691	739	739	937	725	885	665
ADD3_-_111767791.23-P1P2	531	531	525	525	503	471	295	495
ADGB_+_146920153.23-P1P2	768	768	680	680	689	942	736	928
ADGB_+_146920457.23-P1P2	598	598	674	674	783	725	653	918
ADGB_+_146920504.23-P1P2	459	459	413	413	113	211	139	225
ADGB_-_146920345.23-P1P2	565	565	834	834	702	733	853	843
ADGB_-_146920535.23-P1P2	372	372	547	547	604	459	746	774
ADH1A_+_100212126.23-P1P2	608	608	794	794	844	694	643	1113
ADH1A_-_100211701.23-P1P2	548	548	575	575	561	568	639	539
ADH1A_-_100211816.23-P1P2	609	609	835	835	804	630	644	611
ADH1A_-_100212118.23-P1P2	610	610	754	754	536	460	422	712
ADH1A_-_100212162.23-P1P2	568	568	722	722	582	741	441	467
ADH1B_+_100242040.23-P1P2	389	389	635	635	579	483	828	670
ADH1B_+_100242511.23-P1P2	672	672	834	834	542	826	711	1147
ADH1B_-_100242120.23-P1P2	546	546	709	709	898	539	833	655
ADH1B_-_100242280.23-P1P2	580	580	548	548	947	550	716	645
ADH1B_-_100242333.23-P1P2	515	515	654	654	646	924	725	725
ADH1C_+_100273655.23-P1P2	470	470	453	453	544	515	608	403
ADH1C_-_100273471.23-P1P2	758	758	777	777	669	535	987	684
ADH1C_-_100273518.23-P1P2	598	598	465	465	431	623	718	506
ADH1C_-_100273879.23-P1P2	432	432	488	488	407	468	660	713
ADH1C_-_100273923.23-P1P2	586	586	603	603	557	815	599	864
ADH4_+_100065429.23-P1P2	510	510	479	479	534	455	449	583
ADH4_+_100065433.23-P1P2	957	957	956	956	890	1088	1045	1140
ADH4_+_100065444.23-P1P2	679	679	794	794	947	772	855	1072
ADH4_+_100065450.23-P1P2	711	711	992	992	487	794	781	904
ADH4_-_100065227.23-P1P2	583	583	655	655	951	1058	606	971
ADH5_+_100009684.23-P1P2	408	408	504	504	479	533	624	591
ADH5_+_100009798.23-P1P2	389	389	427	427	329	324	268	347
ADH5_+_100009821.23-P1P2	318	318	396	396	441	516	501	460
ADH5_+_100009838.23-P1P2	593	593	751	751	561	923	644	989
ADH5_-_100009831.23-P1P2	478	478	549	549	558	476	438	620
ADH6_+_100140186.23-P1P2	812	812	868	868	879	906	1049	904
ADH6_+_100140286.23-P1P2	437	437	488	488	395	468	554	787
ADH6_-_100140386.23-P1P2	590	590	442	442	632	617	740	727
ADH6_-_100140394.23-P1P2	721	721	531	531	598	400	751	438
ADH6_-_100140413.23-P1P2	552	552	666	666	481	808	930	507
ADH7_+_100355983.23-P1P2	654	654	645	645	514	457	648	666
ADH7_+_100356142.23-P1P2	506	506	487	487	708	689	426	225
ADH7_+_100356385.23-P1P2	434	434	392	392	425	438	477	668
ADH7_+_100356481.23-P1P2	573	573	817	817	510	801	675	685
ADH7_-_100356092.23-P1P2	628	628	795	795	898	613	637	752
ADHFE1_+_67344685.23-P1P2	763	763	914	914	709	783	743	1095
ADHFE1_+_67344765.23-P1P2	544	544	742	742	758	976	653	708
ADHFE1_-_67344732.23-P1P2	385	385	523	523	292	432	370	464
ADHFE1_-_67344792.23-P1P2	75	75	83	83	76	146	82	161
ADHFE1_-_67345102.23-P1P2	740	740	748	748	859	578	708	538
ADI1_+_3523254.23-P1P2	650	650	711	711	796	721	722	958
ADI1_+_3523275.23-P1P2	421	421	489	489	618	779	601	382
ADI1_-_3523067.23-P1P2	658	658	691	691	855	819	789	938
ADI1_-_3523293.23-P1P2	526	526	700	700	666	937	1011	575
ADI1_-_3523313.23-P1P2	569	569	599	599	602	764	616	1098
ADIG_+_37209880.23-P1P2	432	432	418	418	650	542	498	513
ADIG_+_37209891.23-P1P2	703	703	772	772	833	767	575	337
ADIG_+_37209902.23-P1P2	700	700	753	753	753	889	1090	845
ADIG_+_37209911.23-P1P2	554	554	590	590	734	587	735	821
ADIG_+_37210368.23-P1P2	558	558	584	584	494	562	509	628
ADIPOQ_+_186560448.23-P1P2	804	804	814	814	1025	1056	820	847
ADIPOQ_+_186560496.23-P1P2	805	805	820	820	1003	780	763	1032
ADIPOQ_+_186560526.23-P1P2	445	445	475	475	500	587	629	276
ADIPOQ_-_186560537.23-P1P2	698	698	699	699	879	735	779	1086
ADIPOQ_-_186560924.23-P1P2	359	359	406	406	632	441	331	341
ADIPOR1_+_202926923.23-P1P2	334	334	465	465	223	411	357	446
ADIPOR1_+_202926993.23-P1P2	568	568	646	646	832	906	454	746
ADIPOR1_+_202927394.23-P1P2	284	284	511	511	353	548	257	514
ADIPOR1_-_202926990.23-P1P2	477	477	586	586	508	583	489	264
ADIPOR1_-_202927375.23-P1P2	774	774	842	842	609	691	757	780
ADIPOR2_+_1800595.23-P1P2	444	444	580	580	534	537	663	794
ADIPOR2_-_1800242.23-P1P2	538	538	691	691	486	652	599	709
ADIPOR2_-_1800250.23-P1P2	575	575	553	553	825	695	694	668
ADIPOR2_-_1800256.23-P1P2	719	719	817	817	1089	1072	1027	753
ADIPOR2_-_1800278.23-P1P2	574	574	677	677	737	850	657	642
ADIRF_+_88728033.23-P1P2	627	627	768	768	703	526	793	592
ADIRF_-_88728314.23-P1P2	749	749	647	647	644	925	882	1096
ADIRF_-_88728503.23-P1P2	641	641	707	707	624	684	869	283
ADIRF_-_88728567.23-P1P2	560	560	353	353	540	497	747	556
ADIRF_-_88728681.23-P1P2	336	336	391	391	448	474	300	293
ADK_+_75911404.23-P2	460	460	479	479	198	194	231	358
ADK_+_75911444.23-P2	650	650	783	783	854	954	546	685
ADK_+_75936517.23-P1	922	922	866	866	874	1063	749	1061
ADK_+_75936538.23-P1	688	688	662	662	739	763	492	923
ADK_+_75936570.23-P1	653	653	653	653	492	590	570	596
ADK_+_75936748.23-P1	393	393	553	553	240	190	101	293
ADK_-_75911021.23-P2	376	376	522	522	527	487	479	668
ADK_-_75911025.23-P2	514	514	679	679	326	725	404	387
ADK_-_75911437.23-P2	408	408	650	650	455	589	473	675
ADK_-_75936578.23-P1	738	738	860	860	747	764	777	701
ADM2_+_50920011.23-P1P2	813	813	839	839	672	1068	682	781
ADM2_+_50920227.23-P1P2	321	321	544	544	519	491	387	667
ADM2_+_50920298.23-P1P2	657	657	732	732	806	524	621	714
ADM2_+_50920473.23-P1P2	396	396	454	454	471	536	460	499
ADM2_-_50920028.23-P1P2	491	491	632	632	564	638	651	565
ADM5_+_50191684.23-P1P2	784	784	649	649	680	774	503	673
ADM5_+_50191838.23-P1P2	520	520	671	671	800	799	651	567
ADM5_+_50191862.23-P1P2	512	512	619	619	748	741	817	698
ADM5_+_50191867.23-P1P2	817	817	814	814	852	840	778	887
ADM5_-_50191704.23-P1P2	666	666	1001	1001	941	1146	1009	846
ADM_+_10326660.23-P1P2	655	655	570	570	700	611	595	1005
ADM_+_10327266.23-P1P2	592	592	681	681	516	643	1025	617
ADM_+_10327276.23-P1P2	453	453	546	546	661	595	476	692
ADM_+_10327290.23-P1P2	358	358	346	346	288	472	299	505
ADM_-_10327037.23-P1P2	552	552	641	641	522	550	540	532
ADNP2_+_77867421.23-P1P2	476	476	639	639	546	787	515	688
ADNP2_+_77867603.23-P1P2	500	500	668	668	464	528	645	396
ADNP2_-_77867208.23-P1P2	381	381	565	565	408	573	315	515
ADNP2_-_77867536.23-P1P2	377	377	557	557	560	740	530	450
ADNP2_-_77867623.23-P1P2	447	447	501	501	404	489	538	731
ADNP_+_49547892.23-P1P2	481	481	597	597	532	431	391	461
ADNP_-_49547603.23-P1P2	544	544	617	617	330	435	485	405
ADNP_-_49547651.23-P1P2	357	357	524	524	344	299	438	407
ADNP_-_49547707.23-P1P2	493	493	529	529	284	368	193	484
ADNP_-_49547964.23-P1P2	571	571	704	704	989	544	636	980
ADORA1_+_203096891.23-P1P2	398	398	466	466	413	386	425	488
ADORA1_+_203097450.23-P1P2	404	404	374	374	348	404	371	330
ADORA1_+_203097472.23-P1P2	422	422	606	606	409	672	431	451
ADORA1_+_203097506.23-P1P2	557	557	624	624	503	778	455	855
ADORA1_-_203096974.23-P1P2	546	546	765	765	484	494	592	605
ADORA2A_+_24820308.23-P1P2	608	608	553	553	538	613	593	616
ADORA2A_-_24819888.23-P1P2	448	448	626	626	518	571	495	643
ADORA2A_-_24819903.23-P1P2	854	854	844	844	544	719	712	744
ADORA2A_-_24819947.23-P1P2	652	652	589	589	851	509	502	753
ADORA2A_-_24820281.23-P1P2	166	166	296	296	175	199	118	238
ADORA2B_+_15848686.23-P1P2	520	520	459	459	353	722	577	492
ADORA2B_+_15848965.23-P1P2	320	320	432	432	308	445	524	541
ADORA2B_-_15848659.23-P1P2	408	408	443	443	478	514	878	600
ADORA2B_-_15848791.23-P1P2	491	491	607	607	689	828	644	797
ADORA2B_-_15848949.23-P1P2	336	336	330	330	224	416	399	374
ADORA3_+_112031013.23-P1	821	821	886	886	856	785	666	905
ADORA3_+_112031386.23-P1	569	569	595	595	868	644	542	580
ADORA3_+_112031407.23-P1	522	522	471	471	426	928	753	783
ADORA3_+_112031411.23-P1	809	809	735	735	789	844	773	707
ADORA3_+_112031418.23-P1	579	579	957	957	737	936	1106	1008
ADORA3_+_112045890.23-P2	588	588	594	594	482	684	593	842
ADORA3_+_112046055.23-P2	551	551	493	493	682	527	431	403
ADORA3_+_112046115.23-P2	581	581	616	616	610	627	770	895
ADORA3_+_112046284.23-P2	588	588	871	871	787	640	640	846
ADORA3_-_112046251.23-P2	535	535	751	751	457	603	341	537
ADO_+_64565053.23-P1P2	751	751	904	904	786	870	633	744
ADO_+_64565065.23-P1P2	528	528	397	397	746	670	438	777
ADO_-_64564623.23-P1P2	645	645	595	595	632	609	977	839
ADO_-_64564781.23-P1P2	411	411	427	427	500	269	122	262
ADO_-_64565135.23-P1P2	489	489	525	525	549	591	520	846
ADPGK_+_73075721.23-P1P2	543	543	767	767	407	618	726	730
ADPGK_+_73076060.23-P1P2	426	426	614	614	454	653	658	440
ADPGK_+_73076066.23-P1P2	541	541	749	749	657	779	641	858
ADPGK_+_73076082.23-P1P2	479	479	346	346	128	49	121	128
ADPGK_-_73075645.23-P1P2	636	636	563	563	860	828	944	942
ADPRHL1_+_114103395.23-P2	554	554	710	710	705	478	682	852
ADPRHL1_+_114107397.23-P1	535	535	591	591	409	368	420	541
ADPRHL1_+_114107429.23-P1	530	530	546	546	549	662	595	563
ADPRHL1_+_114107533.23-P1	511	511	563	563	459	735	644	515
ADPRHL1_+_114107537.23-P1	698	698	899	899	831	727	837	1005
ADPRHL1_+_114107772.23-P1	622	622	815	815	698	746	556	881
ADPRHL1_-_114103032.23-P2	631	631	724	724	794	799	1012	994
ADPRHL1_-_114103049.23-P2	577	577	780	780	790	664	772	696
ADPRHL1_-_114103424.23-P2	692	692	646	646	550	666	668	675
ADPRHL1_-_114103435.23-P2	834	834	869	869	742	929	1031	807
ADPRHL2_+_36554555.23-P1P2	559	559	594	594	476	547	497	368
ADPRHL2_+_36554875.23-P1P2	808	808	779	779	1031	612	676	816
ADPRHL2_+_36554891.23-P1P2	259	259	348	348	250	165	302	421
ADPRHL2_+_36554907.23-P1P2	635	635	609	609	557	629	597	951
ADPRHL2_-_36554711.23-P1P2	693	693	751	751	614	1028	727	948
ADPRH_+_119298367.23-P1P2	654	654	746	746	710	587	778	968
ADPRH_+_119298491.23-P1P2	565	565	613	613	766	669	680	602
ADPRH_+_119298604.23-P1P2	339	339	439	439	212	259	481	611
ADPRH_+_119298662.23-P1P2	405	405	429	429	340	405	558	417
ADPRH_+_119298740.23-P1P2	501	501	704	704	629	697	420	1126
ADPRM_+_10600917.23-P1P2	543	543	664	664	721	705	510	799
ADPRM_+_10600945.23-P1P2	677	677	868	868	685	645	535	681
ADPRM_+_10600958.23-P1P2	331	331	560	560	493	420	468	330
ADPRM_-_10600957.23-P1P2	648	648	641	641	473	585	885	387
ADPRM_-_10600988.23-P1P2	306	306	420	420	370	346	709	353
ADRA1A_+_26724406.23-P1P2	547	547	647	647	701	621	624	697
ADRA1A_-_26724311.23-P1P2	682	682	628	628	636	548	746	785
ADRA1A_-_26724340.23-P1P2	411	411	490	490	471	605	533	656
ADRA1A_-_26724356.23-P1P2	810	810	1002	1002	838	888	601	1251
ADRA1A_-_26724373.23-P1P2	491	491	373	373	625	406	548	328
ADRA1B_+_159343520.23-P1P2	324	324	514	514	489	453	424	585
ADRA1B_+_159344209.23-P1P2	495	495	611	611	618	508	559	717
ADRA1B_+_159344222.23-P1P2	966	966	1021	1021	959	1329	935	960
ADRA1B_-_159343504.23-P1P2	465	465	593	593	695	678	615	655
ADRA1B_-_159343900.23-P1P2	411	411	460	460	566	652	560	698
ADRA1D_+_4229485.23-P1P2	506	506	568	568	346	545	653	706
ADRA1D_-_4229164.23-P1P2	520	520	635	635	604	811	636	566
ADRA1D_-_4229250.23-P1P2	635	635	455	455	777	658	539	510
ADRA1D_-_4229495.23-P1P2	644	644	369	369	688	601	694	575
ADRA1D_-_4229926.23-P1P2	678	678	673	673	529	900	849	940
ADRA2A_-_112837142.23-P1P2	952	952	816	816	873	1046	1276	977
ADRA2A_-_112837201.23-P1P2	532	532	571	571	660	588	558	593
ADRA2A_-_112837216.23-P1P2	284	284	224	224	110	77	25	150
ADRA2A_-_112837238.23-P1P2	490	490	535	535	609	432	443	393
ADRA2A_-_112837251.23-P1P2	283	283	551	551	549	435	465	399
ADRA2B_+_96781839.23-P1P2	950	950	938	938	733	677	771	801
ADRA2B_-_96781873.23-P1P2	615	615	684	684	407	599	731	581
ADRA2B_-_96781894.23-P1P2	433	433	614	614	419	725	643	804
ADRA2B_-_96782243.23-P1P2	404	404	486	486	642	594	536	431
ADRA2B_-_96782246.23-P1P2	179	179	404	404	283	275	380	411
ADRA2C_+_3768074.23-P1P2	562	562	678	678	631	805	601	753
ADRA2C_+_3768082.23-P1P2	649	649	799	799	696	766	770	870
ADRA2C_+_3768098.23-P1P2	525	525	446	446	680	515	456	607
ADRA2C_-_3767700.23-P1P2	355	355	454	454	564	389	545	433
ADRA2C_-_3767888.23-P1P2	628	628	574	574	706	612	521	331
ADRB1_+_115804002.23-P1P2	565	565	689	689	603	622	701	655
ADRB1_-_115803895.23-P1P2	467	467	755	755	698	420	463	671
ADRB1_-_115804061.23-P1P2	719	719	719	719	669	531	716	718
ADRB1_-_115804069.23-P1P2	426	426	516	516	292	708	897	464
ADRB1_-_115804075.23-P1P2	705	705	939	939	1011	879	842	750
ADRB2_+_148206220.23-P1P2	433	433	381	381	565	581	521	466
ADRB2_+_148206227.23-P1P2	683	683	819	819	644	799	956	791
ADRB2_-_148206186.23-P1P2	613	613	685	685	939	624	720	935
ADRB2_-_148206207.23-P1P2	579	579	713	713	779	767	659	681
ADRB2_-_148206413.23-P1P2	593	593	684	684	635	697	800	755
ADRB3_+_37822768.23-P1P2	471	471	414	414	562	726	547	616
ADRB3_-_37822919.23-P1P2	463	463	414	414	460	522	392	543
ADRB3_-_37823380.23-P1P2	695	695	863	863	747	859	1051	795
ADRB3_-_37823667.23-P1P2	652	652	660	660	930	884	875	706
ADRB3_-_37823742.23-P1P2	465	465	611	611	523	574	542	752
ADRBK1_+_67033933.23-P1P2	648	648	664	664	831	592	581	722
ADRBK1_+_67034195.23-P1P2	607	607	757	757	952	539	997	501
ADRBK1_+_67034566.23-P1P2	291	291	420	420	412	367	296	278
ADRBK1_-_67033953.23-P1P2	613	613	518	518	465	567	851	625
ADRBK1_-_67034001.23-P1P2	514	514	690	690	514	784	687	548
ADRBK2_+_25960616.23-P1P2	491	491	454	454	525	512	545	512
ADRBK2_-_25960625.23-P1P2	634	634	935	935	863	720	771	853
ADRBK2_-_25960628.23-P1P2	471	471	485	485	401	583	591	469
ADRBK2_-_25960707.23-P1P2	597	597	643	643	545	679	708	587
ADRBK2_-_25960854.23-P1P2	447	447	555	555	470	790	771	498
ADRM1_+_60877224.23-P1P2	259	259	410	410	195	407	386	420
ADRM1_+_60878013.23-P1P2	533	533	709	709	756	850	466	756
ADRM1_+_60878508.23-P1P2	716	716	780	780	742	892	826	845
ADRM1_-_60878073.23-P1P2	472	472	563	563	514	412	485	385
ADRM1_-_60878094.23-P1P2	383	383	402	402	305	298	396	360
ADSL_+_40742907.23-P1P2	503	503	501	501	314	196	390	424
ADSL_-_40742556.23-P1P2	584	584	668	668	138	124	75	199
ADSL_-_40742584.23-P1P2	384	384	391	391	0	28	22	20
ADSL_-_40742729.23-P1P2	715	715	574	574	82	22	54	112
ADSL_-_40742737.23-P1P2	688	688	816	816	115	166	55	150
ADSSL1_+_105190776.23-P1P2	615	615	502	502	518	486	613	722
ADSSL1_+_105190789.23-P1P2	491	491	479	479	478	446	657	711
ADSSL1_+_105190984.23-P1P2	420	420	432	432	490	630	447	423
ADSSL1_-_105190591.23-P1P2	536	536	742	742	647	671	757	643
ADSSL1_-_105190615.23-P1P2	808	808	785	785	747	936	829	1099
ADSS_+_244614826.23-P1P2	730	730	867	867	655	919	430	1035
ADSS_-_244614690.23-P1P2	528	528	764	764	359	469	480	583
ADSS_-_244614820.23-P1P2	622	622	810	810	362	791	440	699
ADSS_-_244614958.23-P1P2	635	635	767	767	224	325	269	301
ADSS_-_244615191.23-P1P2	754	754	796	796	348	185	153	298
ADTRP_+_11779004.23-P1P2	790	790	933	933	920	1140	927	938
ADTRP_+_11779041.23-P1P2	365	365	483	483	484	511	452	642
ADTRP_-_11778993.23-P1P2	366	366	425	425	380	530	398	282
ADTRP_-_11779009.23-P1P2	749	749	524	524	897	603	616	829
ADTRP_-_11779051.23-P1P2	786	786	1020	1020	1011	993	621	1071
AEBP1_+_44143999.23-P1P2	718	718	768	768	736	784	714	985
AEBP1_+_44144173.23-P1P2	458	458	396	396	339	334	469	485
AEBP1_+_44144323.23-P1P2	541	541	612	612	703	589	673	872
AEBP1_+_44144374.23-P1P2	580	580	581	581	429	398	538	661
AEBP1_-_44144382.23-P1P2	700	700	711	711	652	860	782	589
AEBP2_+_19592640.23-P1P2	542	542	488	488	559	426	535	503
AEBP2_+_19592658.23-P1P2	385	385	418	418	209	406	307	397
AEBP2_+_19592704.23-P1P2	404	404	728	728	248	334	255	280
AEBP2_-_19592882.23-P1P2	523	523	432	432	399	477	441	451
AEBP2_-_19593012.23-P1P2	404	404	617	617	391	519	398	290
AEN_+_89164562.23-P1P2	419	419	522	522	329	511	744	312
[truncated: 102,539 more rows]
