# Supplementary material for: Compact CRISPR genetic screens enabled by improved guide RNA library cloning
Source: Genome Biol. 2024 Jan 19;25:25. doi: 10.1186/s13059-023-03132-3 (PMC10797759; doi:10.1186/s13059-023-03132-3)
Supplement: Supplementary file 10 — Additional file 10. [file 13059_2023_3132_MOESM10_ESM.xlsx]

## Sheet: 10X_LGR_rawcountstable
	Plasmid	Plasmid	T0	T0
	Rep1	Rep2	Rep1	Rep2
	/home/lenriquez/Screening_Data/LGR_vs_Addgene/merged_counts/counts_output/count_files/CRISPRi-plasmid_clean_v2.0_top5.fa.counts	/home/lenriquez/Screening_Data/LGR_vs_Addgene/merged_counts/counts_output/count_files/CRISPRi-plasmid_clean_v2.0_top5.fa.counts	/home/lenriquez/Screening_Data/LGR_vs_Addgene/merged_counts/counts_output/count_files/LGR_10X_1_clean_v2.0_top5.fa.counts	/home/lenriquez/Screening_Data/LGR_vs_Addgene/merged_counts/counts_output/count_files/LGR_10X_2_clean_v2.0_top5.fa.counts
sgId
A1BG_+_58858549.23-P1	1432	1432	110	466
A1BG_+_58858964.23-P1	1118	1118	87	175
A1BG_+_58864367.23-P2	1062	1062	221	381
A1BG_-_58858617.23-P1	1612	1612	609	167
A1BG_-_58858630.23-P1	1160	1160	423	186
A1BG_-_58858788.23-P1	1190	1190	204	167
A1BG_-_58864354.23-P2	1637	1637	461	261
A1BG_-_58864360.23-P2	1739	1739	514	321
A1BG_-_58864822.23-P2	1497	1497	298	256
A1BG_-_58864840.23-P2	1020	1020	426	350
A1CF_+_52645000.23-P1P2	1356	1356	249	229
A1CF_+_52645080.23-P1P2	1565	1565	265	171
A1CF_+_52645339.23-P1P2	1250	1250	461	136
A1CF_-_52645011.23-P1P2	1534	1534	397	467
A1CF_-_52645373.23-P1P2	1119	1119	209	314
A2ML1_+_8975211.23-P1P2	1695	1695	107	188
A2ML1_+_8975278.23-P1P2	1492	1492	350	465
A2ML1_-_8975582.23-P1P2	1570	1570	236	599
A2ML1_-_8975593.23-P1P2	1237	1237	397	188
A2ML1_-_8975664.23-P1P2	1746	1746	180	301
A2M_+_9268141.23-P1P2	1782	1782	461	521
A2M_+_9268487.23-P1P2	1706	1706	189	434
A2M_+_9268495.23-P1P2	931	931	72	199
A2M_-_9268273.23-P1P2	1525	1525	137	407
A2M_-_9268387.23-P1P2	1552	1552	200	303
A3GALT2_+_33786649.23-ENST00000442999.3	0	0	0	0
A3GALT2_+_33786659.23-ENST00000442999.3	1260	1260	255	310
A3GALT2_+_33786675.23-ENST00000442999.3	1142	1142	159	206
A3GALT2_+_33786682.23-ENST00000442999.3	1446	1446	369	199
A3GALT2_-_33786280.23-ENST00000442999.3	1179	1179	387	353
A4GALT_+_43116425.23-P1P2	1505	1505	128	381
A4GALT_+_43116792.23-P1P2	1480	1480	385	225
A4GALT_-_43116431.23-P1P2	1269	1269	322	137
A4GALT_-_43116434.23-P1P2	957	957	226	345
A4GALT_-_43116819.23-P1P2	1610	1610	212	164
A4GNT_+_137850968.23-P1P2	1416	1416	246	392
A4GNT_+_137851024.23-P1P2	1903	1903	302	379
A4GNT_+_137851178.23-P1P2	1828	1828	480	488
A4GNT_-_137851117.23-P1P2	1569	1569	458	149
A4GNT_-_137851121.23-P1P2	1632	1632	375	604
AAAS_+_53714983.23-P1P2	1138	1138	224	287
AAAS_+_53715355.23-P1P2	1475	1475	282	409
AAAS_-_53715371.23-P1P2	1090	1090	510	175
AAAS_-_53715389.23-P1P2	1290	1290	402	428
AAAS_-_53715438.23-P1P2	1823	1823	240	616
AACS_+_125549983.23-P1P2	1603	1603	240	298
AACS_+_125549999.23-P1P2	1195	1195	54	208
AACS_+_125550002.23-P1P2	995	995	457	285
AACS_+_125550035.23-P1P2	1163	1163	265	100
AACS_-_125550169.23-P1P2	1040	1040	209	340
AADACL2_+_151451732.23-P1P2	1688	1688	541	100
AADACL2_+_151451926.23-P1P2	1409	1409	160	246
AADACL2_+_151452121.23-P1P2	1427	1427	89	250
AADACL2_-_151451828.23-P1P2	1652	1652	329	175
AADACL2_-_151451961.23-P1P2	1692	1692	392	269
AADACL3_+_12776115.23-P1P2	1623	1623	169	206
AADACL3_+_12776133.23-P1P2	1581	1581	382	335
AADACL3_+_12776213.23-P1P2	1293	1293	131	294
AADACL3_+_12776313.23-P1P2	1424	1424	198	196
AADACL3_+_12776495.23-P1P2	1196	1196	369	279
AADACL4_+_12704573.23-P1P2	1611	1611	451	170
AADACL4_+_12704601.23-P1P2	1440	1440	335	358
AADACL4_+_12704653.23-P1P2	1708	1708	141	516
AADACL4_+_12704714.23-P1P2	1927	1927	535	352
AADACL4_-_12704768.23-P1P2	1337	1337	227	276
AADAC_+_151532013.23-P1P2	1087	1087	191	89
AADAC_+_151532371.23-P1P2	1654	1654	373	460
AADAC_-_151531905.23-P1P2	1744	1744	297	194
AADAC_-_151531939.23-P1P2	1396	1396	528	318
AADAC_-_151531954.23-P1P2	1550	1550	632	393
AADAT_+_171010904.23-P1P2	2084	2084	450	385
AADAT_+_171010929.23-P1P2	1502	1502	582	520
AADAT_+_171011392.23-P1P2	1514	1514	92	287
AADAT_-_171011321.23-P1P2	1187	1187	407	100
AADAT_-_171011368.23-P1P2	1168	1168	148	224
AAED1_+_99417117.23-P1P2	1685	1685	500	272
AAED1_+_99417233.23-P1P2	1342	1342	392	289
AAED1_+_99417525.23-P1P2	1354	1354	361	324
AAED1_+_99417589.23-P1P2	1405	1405	219	197
AAED1_-_99417574.23-P1P2	1245	1245	121	310
AAGAB_+_67546965.23-P1P2	1371	1371	128	419
AAGAB_-_67546714.23-P1P2	1770	1770	569	518
AAGAB_-_67546928.23-P1P2	1614	1614	493	207
AAGAB_-_67546952.23-P1P2	1983	1983	477	884
AAGAB_-_67546997.23-P1P2	1678	1678	341	467
AAK1_+_69870290.23-P1P2	1742	1742	582	535
AAK1_+_69870701.23-P1P2	960	960	97	225
AAK1_-_69870541.23-P1P2	1620	1620	387	235
AAK1_-_69870791.23-P1P2	2047	2047	391	417
AAK1_-_69870794.23-P1P2	1543	1543	320	236
AAMDC_+_77532426.23-P1P2	1697	1697	399	317
AAMDC_-_77532187.23-P1P2	1575	1575	203	270
AAMDC_-_77532222.23-P1P2	2267	2267	462	542
AAMDC_-_77532236.23-P1P2	1536	1536	182	207
AAMDC_-_77532634.23-P1P2	1656	1656	165	211
AAMP_+_219134841.23-P1P2	1452	1452	93	322
AAMP_+_219134851.23-P1P2	1645	1645	306	414
AAMP_-_219134415.23-P1P2	1438	1438	305	268
AAMP_-_219134424.23-P1P2	1328	1328	651	36
AAMP_-_219134469.23-P1P2	1007	1007	55	141
AANAT_+_74463718.23-P1P2	1490	1490	188	106
AANAT_+_74463735.23-P1P2	847	847	328	110
AANAT_+_74464088.23-P1P2	1209	1209	97	188
AANAT_-_74464175.23-P1P2	1334	1334	363	219
AANAT_-_74464185.23-P1P2	1437	1437	181	488
AAR2_+_34824386.23-P1P2	1547	1547	301	323
AAR2_+_34824488.23-P1P2	1260	1260	268	141
AAR2_+_34824681.23-P1P2	1460	1460	367	462
AAR2_-_34824417.23-P1P2	1697	1697	65	365
AAR2_-_34824425.23-P1P2	1558	1558	433	219
AARD_+_117950477.23-P1P2	1642	1642	214	315
AARD_+_117950489.23-P1P2	1416	1416	370	384
AARD_+_117950882.23-P1P2	1046	1046	171	437
AARD_+_117950890.23-P1P2	1557	1557	155	217
AARD_-_117950494.23-P1P2	1819	1819	375	168
AARS2_+_44280650.23-P1P2	1764	1764	182	252
AARS2_+_44281006.23-P1P2	1395	1395	447	427
AARS2_+_44281027.23-P1P2	1354	1354	156	388
AARS2_+_44281044.23-P1P2	1517	1517	334	236
AARS2_+_44281056.23-P1P2	1608	1608	461	370
AARSD1_+_41116203.23-P1	1318	1318	379	298
AARSD1_+_41116412.23-P1	1585	1585	272	312
AARSD1_+_41116417.23-P1	1445	1445	185	210
AARSD1_+_41132061.23-P2	1060	1060	121	447
AARSD1_+_41132078.23-P2	1510	1510	205	374
AARSD1_-_41116243.23-P1	1017	1017	104	184
AARSD1_-_41116425.23-P1	1590	1590	130	371
AARSD1_-_41131712.23-P2	2100	2100	281	190
AARSD1_-_41132037.23-P2	1370	1370	349	149
AARSD1_-_41132088.23-P2	1880	1880	244	398
AARS_+_70323318.23-P1P2	1145	1145	109	173
AARS_+_70323322.23-P1P2	1311	1311	176	217
AARS_+_70323353.23-P1P2	1288	1288	63	164
AARS_+_70323362.23-P1P2	1662	1662	189	124
AARS_-_70323332.23-P1P2	1178	1178	62	110
AASDHPPT_+_105948405.23-P1P2	1952	1952	212	716
AASDHPPT_+_105948450.23-P1P2	1197	1197	137	349
AASDHPPT_+_105948813.23-P1P2	1550	1550	396	460
AASDHPPT_-_105948374.23-P1P2	1222	1222	165	360
AASDHPPT_-_105948417.23-P1P2	1434	1434	185	128
AASDH_+_57253570.23-P1P2	1585	1585	382	295
AASDH_-_57253280.23-P1P2	1263	1263	116	130
AASDH_-_57253356.23-P1P2	1402	1402	183	168
AASDH_-_57253362.23-P1P2	1396	1396	268	352
AASDH_-_57253588.23-P1P2	1974	1974	172	508
AASS_+_121784000.23-P1P2	1270	1270	104	259
AASS_+_121784219.23-P1P2	1548	1548	160	246
AASS_+_121784247.23-P1P2	1446	1446	123	456
AASS_-_121784277.23-P1P2	1682	1682	238	250
AASS_-_121784328.23-P1P2	1382	1382	384	130
AATF_-_35306286.23-P1P2	1046	1046	89	158
AATF_-_35306312.23-P1P2	1588	1588	58	364
AATF_-_35306333.23-P1P2	1684	1684	176	220
AATF_-_35306340.23-P1P2	1206	1206	187	282
AATF_-_35306346.23-P1P2	1515	1515	26	102
AATK_+_79139571.23-ENST00000326724.4	1327	1327	234	329
AATK_+_79139589.23-ENST00000326724.4	1492	1492	472	515
AATK_+_79139592.23-ENST00000326724.4	1197	1197	281	153
AATK_-_79139586.23-ENST00000326724.4	1383	1383	306	258
AATK_-_79139956.23-ENST00000326724.4	1204	1204	594	358
ABAT_+_8768492.23-P1	1688	1688	395	181
ABAT_+_8768682.23-P1	1221	1221	118	385
ABAT_+_8807445.23-P2	1229	1229	122	204
ABAT_+_8807450.23-P2	1419	1419	256	344
ABAT_+_8807464.23-P2	1758	1758	204	472
ABAT_+_8807492.23-P2	1456	1456	195	363
ABAT_+_8807696.23-P2	1241	1241	428	149
ABAT_-_8768504.23-P1	1587	1587	190	325
ABAT_-_8768523.23-P1	954	954	226	142
ABAT_-_8768533.23-P1	1668	1668	221	234
ABCA10_+_67224811.23-P1P2	1988	1988	845	494
ABCA10_+_67224929.23-P1P2	1649	1649	311	92
ABCA10_-_67224447.23-P1P2	1644	1644	380	474
ABCA10_-_67224767.23-P1P2	1483	1483	363	185
ABCA10_-_67224823.23-P1P2	1463	1463	74	561
ABCA12_+_216002996.23-P1P2	1558	1558	192	300
ABCA12_+_216003308.23-P1P2	1271	1271	73	223
ABCA12_+_216003314.23-P1P2	1521	1521	268	280
ABCA12_+_216003340.23-P1P2	1201	1201	252	118
ABCA12_-_216002923.23-P1P2	1453	1453	140	345
ABCA13_+_48211090.23-P1P2	1251	1251	454	219
ABCA13_+_48211097.23-P1P2	1863	1863	281	627
ABCA13_+_48211145.23-P1P2	1741	1741	602	208
ABCA13_+_48211160.23-P1P2	1285	1285	378	249
ABCA13_-_48211093.23-P1P2	1471	1471	168	140
ABCA1_-_107689997.23-P1P2	1437	1437	404	472
ABCA1_-_107690031.23-P1P2	2018	2018	514	528
ABCA1_-_107690385.23-P1P2	1374	1374	132	250
ABCA1_-_107690389.23-P1P2	1286	1286	160	244
ABCA1_-_107690394.23-P1P2	1396	1396	249	359
ABCA2_+_139922190.23-P1P2	1264	1264	104	198
ABCA2_+_139922201.23-P1P2	1459	1459	227	230
ABCA2_+_139922272.23-P1P2	1798	1798	381	232
ABCA2_+_139922669.23-P1P2	1345	1345	257	519
ABCA2_-_139922596.23-P1P2	1195	1195	108	155
ABCA3_+_2390336.23-P1P2	1161	1161	23	243
ABCA3_+_2390611.23-P1P2	1226	1226	255	258
ABCA3_-_2390323.23-P1P2	1788	1788	200	458
ABCA3_-_2390333.23-P1P2	1743	1743	245	562
ABCA3_-_2390704.23-P1P2	1402	1402	175	215
ABCA4_+_94586668.23-P1P2	1670	1670	633	318
ABCA4_-_94586219.23-P1P2	1653	1653	384	444
ABCA4_-_94586232.23-P1P2	1623	1623	146	456
ABCA4_-_94586250.23-P1P2	1222	1222	222	176
ABCA4_-_94586658.23-P1P2	967	967	143	88
ABCA5_-_67322851.23-P1P2	1488	1488	563	287
ABCA5_-_67322872.23-P1P2	1524	1524	413	139
ABCA5_-_67322891.23-P1P2	1303	1303	275	257
ABCA5_-_67323220.23-P1P2	1662	1662	286	142
ABCA5_-_67323280.23-P1P2	1404	1404	186	423
ABCA6_+_67137842.23-P1P2	1592	1592	357	244
ABCA6_+_67138008.23-P1P2	1409	1409	264	295
ABCA6_+_67138026.23-P1P2	1670	1670	433	159
ABCA6_+_67138050.23-P1P2	1543	1543	230	208
ABCA6_-_67137854.23-P1P2	1610	1610	293	345
ABCA7_+_1040413.23-P1	1253	1253	220	98
ABCA7_+_1040513.23-P1	1302	1302	112	399
ABCA7_+_1040577.23-P1	1893	1893	673	699
ABCA7_+_1041292.23-P2	1630	1630	218	459
ABCA7_+_1041297.23-P2	1298	1298	215	413
ABCA7_+_1041311.23-P2	1681	1681	437	313
ABCA7_-_1040133.23-P1	1430	1430	119	297
ABCA7_-_1040209.23-P1	1398	1398	193	368
ABCA7_-_1041459.23-P2	1648	1648	263	280
ABCA7_-_1041717.23-P2	1267	1267	337	182
ABCA8_+_66950959.23-P1P2	1679	1679	174	276
ABCA8_+_66951401.23-P1P2	1245	1245	243	211
ABCA8_-_66951372.23-P1P2	988	988	145	159
ABCA8_-_66951525.23-P1P2	1472	1472	339	402
ABCA8_-_66951528.23-P1P2	1511	1511	173	878
ABCA9_+_67057085.23-P1P2	1181	1181	228	84
ABCA9_-_67056649.23-P1P2	1718	1718	273	375
ABCA9_-_67057012.23-P1P2	1488	1488	207	180
ABCA9_-_67057053.23-P1P2	1606	1606	443	580
ABCA9_-_67057069.23-P1P2	1386	1386	71	244
ABCB10_+_229694285.23-P1P2	1541	1541	174	107
ABCB10_+_229694413.23-P1P2	1674	1674	255	431
ABCB10_-_229694297.23-P1P2	1644	1644	22	293
ABCB10_-_229694457.23-P1P2	1477	1477	179	183
ABCB10_-_229694467.23-P1P2	2235	2235	331	538
ABCB11_+_169887409.23-P1P2	1925	1925	472	412
ABCB11_+_169887811.23-P1P2	1461	1461	135	305
ABCB11_-_169887416.23-P1P2	1408	1408	316	511
ABCB11_-_169887784.23-P1P2	1561	1561	245	261
ABCB11_-_169887796.23-P1P2	1233	1233	316	211
ABCB1_-_87342256.23-ENST00000265724.3	1382	1382	330	463
ABCB1_-_87342302.23-ENST00000265724.3	1493	1493	230	254
ABCB1_-_87342654.23-ENST00000265724.3	1251	1251	373	223
ABCB1_-_87342657.23-ENST00000265724.3	1603	1603	311	466
ABCB1_-_87342674.23-ENST00000265724.3	1245	1245	30	198
ABCB4_+_87104933.23-P1P2	1849	1849	193	461
ABCB4_+_87104939.23-P1P2	1246	1246	190	181
ABCB4_+_87105008.23-P1P2	1724	1724	339	585
ABCB4_-_87104608.23-P1P2	2104	2104	595	450
ABCB4_-_87104975.23-P1P2	1423	1423	203	402
ABCB5_+_20687051.23-P1P2	1279	1279	246	229
ABCB5_+_20687218.23-P1P2	1577	1577	246	123
ABCB5_+_20687242.23-P1P2	1651	1651	403	347
ABCB5_+_20687409.23-P1P2	1138	1138	235	290
ABCB5_-_20687396.23-P1P2	1506	1506	352	201
ABCB6_+_220083500.23-P1P2	1683	1683	514	216
ABCB6_-_220083181.23-P1P2	1363	1363	286	431
ABCB6_-_220083194.23-P1P2	1421	1421	246	177
ABCB6_-_220083468.23-P1P2	1436	1436	334	170
ABCB6_-_220083604.23-P1P2	1224	1224	136	179
ABCB7_+_74375885.23-P1P2	1172	1172	79	286
ABCB7_+_74376070.23-P1P2	1368	1368	0	186
ABCB7_-_74375964.23-P1P2	1304	1304	174	134
ABCB7_-_74376019.23-P1P2	1205	1205	178	83
ABCB7_-_74376044.23-P1P2	1626	1626	187	76
ABCB8_+_150725965.23-P1P2	1274	1274	154	217
ABCB8_-_150725551.23-P1P2	1845	1845	315	494
ABCB8_-_150725580.23-P1P2	1798	1798	117	510
ABCB8_-_150725928.23-P1P2	1576	1576	313	184
ABCB8_-_150725975.23-P1P2	1358	1358	159	97
ABCB9_+_123450546.23-P1	1284	1284	241	396
ABCB9_+_123450566.23-P1	1093	1093	366	185
ABCB9_+_123450826.23-P1	1147	1147	157	309
ABCB9_+_123450970.23-P1	1511	1511	730	200
ABCB9_+_123465727.23-P2	1719	1719	65	301
ABCB9_-_123450999.23-P1	2007	2007	559	433
ABCB9_-_123465422.23-P2	1276	1276	102	153
ABCB9_-_123465699.23-P2	1077	1077	334	181
ABCB9_-_123465738.23-P2	1800	1800	473	538
ABCB9_-_123465787.23-P2	1598	1598	358	233
ABCC10_+_43395315.23-P1P2	1222	1222	228	248
ABCC10_-_43395330.23-P1P2	1839	1839	232	372
ABCC10_-_43395343.23-P1P2	1426	1426	219	159
ABCC10_-_43395891.23-P1P2	1208	1208	126	299
ABCC10_-_43395984.23-P1P2	1315	1315	287	251
ABCC11_+_48278130.23-P1	1445	1445	444	279
ABCC11_+_48281001.23-P2	1585	1585	338	251
ABCC11_+_48281042.23-P2	758	758	38	205
ABCC11_+_48281345.23-P2	1790	1790	201	323
ABCC11_+_48281428.23-P2	1335	1335	327	45
ABCC11_-_48277852.23-P1	1469	1469	324	379
ABCC11_-_48278103.23-P1	972	972	104	126
ABCC11_-_48278122.23-P1	1833	1833	172	86
ABCC11_-_48278125.23-P1	1399	1399	149	359
ABCC11_-_48280980.23-P2	1382	1382	42	526
ABCC12_+_48180636.23-ENST00000311303.3	1646	1646	555	407
ABCC12_-_48180314.23-ENST00000311303.3	1681	1681	399	404
ABCC12_-_48180643.23-ENST00000311303.3	915	915	103	161
ABCC12_-_48180648.23-ENST00000311303.3	1489	1489	463	233
ABCC12_-_48180679.23-ENST00000311303.3	1219	1219	224	142
ABCC1_+_16043482.23-P1P2	1411	1411	547	228
ABCC1_+_16043921.23-P1P2	1449	1449	300	343
ABCC1_-_16043871.23-P1P2	1531	1531	168	191
ABCC1_-_16043934.23-P1P2	1440	1440	327	267
ABCC1_-_16044002.23-P1P2	1146	1146	237	452
ABCC2_+_101542515.23-P1P2	1401	1401	285	192
ABCC2_+_101542910.23-P1P2	1470	1470	304	341
ABCC2_+_101542914.23-P1P2	1662	1662	212	76
ABCC2_+_101542981.23-P1P2	1379	1379	283	61
ABCC2_-_101542808.23-P1P2	1572	1572	106	399
ABCC3_+_48712248.23-P1P2	1253	1253	91	407
ABCC3_+_48712270.23-P1P2	1659	1659	200	298
ABCC3_+_48712450.23-P1P2	1082	1082	8	38
ABCC3_+_48712559.23-P1P2	1698	1698	756	191
ABCC3_+_48712662.23-P1P2	1520	1520	389	95
ABCC4_+_95953430.23-P1P2	1495	1495	288	454
ABCC4_+_95953641.23-P1P2	1548	1548	391	495
ABCC4_+_95953668.23-P1P2	1374	1374	305	210
ABCC4_-_95953614.23-P1P2	797	797	32	212
ABCC4_-_95953652.23-P1P2	1564	1564	316	158
ABCC5_+_183735648.23-P1P2	1646	1646	253	314
ABCC5_+_183735692.23-P1P2	1281	1281	332	259
ABCC5_-_183735259.23-P1P2	1397	1397	314	330
ABCC5_-_183735312.23-P1P2	1395	1395	256	307
ABCC5_-_183735467.23-P1P2	774	774	252	127
ABCC6_+_16316916.23-ENST00000205557.7	1394	1394	438	413
ABCC6_+_16317287.23-ENST00000205557.7	1404	1404	340	196
ABCC6_+_16317296.23-ENST00000205557.7	1137	1137	201	194
ABCC6_-_16317235.23-ENST00000205557.7	1147	1147	111	85
ABCC6_-_16317247.23-ENST00000205557.7	1539	1539	187	256
ABCC8_+_17497953.23-P1P2	1476	1476	197	204
ABCC8_+_17498387.23-P1P2	1449	1449	369	231
ABCC8_-_17497979.23-P1P2	1685	1685	361	528
ABCC8_-_17497997.23-P1P2	680	680	217	232
ABCC8_-_17498220.23-P1P2	1423	1423	259	196
ABCC9_+_22093672.23-P1P2	1681	1681	293	448
ABCC9_+_22093678.23-P1P2	1682	1682	268	554
ABCC9_+_22093937.23-P1P2	1179	1179	201	157
ABCC9_+_22093941.23-P1P2	1129	1129	234	201
ABCC9_+_22094309.23-P1P2	1659	1659	165	382
ABCD1_+_152990414.23-P1P2	1448	1448	131	577
ABCD1_+_152990711.23-P1P2	1591	1591	300	219
ABCD1_-_152990338.23-P1P2	1630	1630	264	218
ABCD1_-_152990379.23-P1P2	1067	1067	300	137
ABCD1_-_152990703.23-P1P2	1654	1654	340	247
ABCD2_+_40013099.23-P1P2	936	936	278	281
ABCD2_+_40013514.23-P1P2	1613	1613	281	364
ABCD2_+_40013594.23-P1P2	1693	1693	157	510
ABCD2_-_40013191.23-P1P2	1203	1203	250	224
ABCD2_-_40013610.23-P1P2	2026	2026	227	540
ABCD3_+_94884002.23-P1P2	1556	1556	281	540
ABCD3_+_94884009.23-P1P2	2119	2119	144	630
ABCD3_+_94884032.23-P1P2	2007	2007	700	688
ABCD3_+_94884473.23-P1P2	1066	1066	217	133
ABCD3_-_94883974.23-P1P2	1415	1415	92	220
ABCD4_+_74769611.23-P1P2	1075	1075	304	12
ABCD4_+_74769649.23-P1P2	1857	1857	271	373
ABCD4_-_74769631.23-P1P2	1584	1584	357	391
ABCD4_-_74769682.23-P1P2	1280	1280	168	156
ABCD4_-_74769729.23-P1P2	993	993	225	254
ABCE1_+_146019317.23-P1P2	1099	1099	66	50
ABCE1_+_146019463.23-P1P2	1406	1406	129	133
ABCE1_+_146019842.23-P1P2	1356	1356	293	188
ABCE1_-_146019502.23-P1P2	1744	1744	82	0
ABCE1_-_146019516.23-P1P2	1614	1614	0	90
ABCF1_+_30539238.23-P1	1226	1226	261	45
ABCF1_+_30539469.23-P1	1709	1709	280	422
ABCF1_+_30539647.23-P1	1187	1187	114	45
ABCF1_+_30546312.23-P2	1146	1146	167	253
ABCF1_+_30546315.23-P2	1732	1732	471	201
ABCF1_-_30539232.23-P1	1300	1300	307	131
ABCF1_-_30539602.23-P1	1020	1020	18	161
ABCF1_-_30546344.23-P2	1562	1562	439	343
ABCF1_-_30546354.23-P2	1326	1326	81	257
ABCF1_-_30546366.23-P2	1567	1567	254	458
ABCF2_+_150923872.23-P1P2	1598	1598	329	269
ABCF2_+_150923902.23-P1P2	1595	1595	350	298
ABCF2_+_150924236.23-P1P2	1244	1244	289	369
ABCF2_+_150924287.23-P1P2	1595	1595	361	207
ABCF2_-_150923882.23-P1P2	1638	1638	271	94
ABCF3_-_183903980.23-P1P2	1654	1654	226	345
ABCF3_-_183903991.23-P1P2	1231	1231	389	372
ABCF3_-_183904021.23-P1P2	2195	2195	372	400
ABCF3_-_183904356.23-P1P2	1411	1411	177	422
ABCF3_-_183904380.23-P1P2	1307	1307	353	277
ABCG1_+_43639544.23-P1P2	1200	1200	201	405
ABCG1_+_43639681.23-P1P2	1502	1502	192	277
ABCG1_-_43639282.23-P1P2	1470	1470	332	590
ABCG1_-_43639541.23-P1P2	1782	1782	278	307
ABCG1_-_43639626.23-P1P2	1765	1765	252	379
ABCG2_+_89079974.23-P1P2	1486	1486	252	545
ABCG2_+_89080025.23-P1P2	1180	1180	253	266
ABCG2_+_89080044.23-P1P2	1221	1221	174	191
ABCG2_-_89079989.23-P1P2	1303	1303	382	294
ABCG2_-_89080000.23-P1P2	1598	1598	118	366
ABCG4_+_119019794.23-P1P2	1873	1873	202	499
ABCG4_+_119019855.23-P1P2	1547	1547	442	309
ABCG4_-_119019784.23-P1P2	1408	1408	281	366
ABCG4_-_119019798.23-P1P2	1366	1366	183	479
ABCG4_-_119019811.23-P1P2	1546	1546	432	363
ABCG5_+_44065447.23-P1P2	1317	1317	141	361
ABCG5_+_44065865.23-P1P2	1367	1367	502	356
ABCG5_-_44065428.23-P1P2	1265	1265	119	233
ABCG5_-_44065433.23-P1P2	1462	1462	546	305
ABCG5_-_44065840.23-P1P2	1388	1388	194	731
ABCG8_+_44066166.23-P1P2	1150	1150	456	224
ABCG8_+_44066180.23-P1P2	1684	1684	600	429
ABCG8_+_44066323.23-P1P2	1428	1428	127	315
ABCG8_+_44066333.23-P1P2	1478	1478	518	559
ABCG8_-_44066172.23-P1P2	1679	1679	548	244
ABHD10_+_111697851.23-P1P2	740	740	173	90
ABHD10_+_111698093.23-P1P2	1491	1491	533	490
ABHD10_+_111698316.23-P1P2	1320	1320	196	659
ABHD10_-_111697877.23-P1P2	1398	1398	239	203
ABHD10_-_111697914.23-P1P2	1313	1313	216	167
ABHD11_+_73152656.23-P1P2	1568	1568	336	268
ABHD11_+_73152963.23-P1P2	1757	1757	318	187
ABHD11_-_73152688.23-P1P2	1406	1406	167	134
ABHD11_-_73153094.23-P1P2	1327	1327	270	146
ABHD11_-_73153135.23-P1P2	1174	1174	288	62
ABHD12B_+_51339177.23-P1P2	1298	1298	111	245
ABHD12B_-_51338832.23-P1P2	1275	1275	593	354
ABHD12B_-_51338864.23-P1P2	1821	1821	446	328
ABHD12B_-_51338885.23-P1P2	1270	1270	262	423
ABHD12B_-_51339227.23-P1P2	1407	1407	156	302
ABHD12_+_25371393.23-P1P2	979	979	135	243
ABHD12_+_25371436.23-P1P2	1200	1200	466	310
ABHD12_-_25371053.23-P1P2	1266	1266	154	208
ABHD12_-_25371057.23-P1P2	882	882	107	241
ABHD12_-_25371489.23-P1P2	1472	1472	198	180
ABHD13_+_108870795.23-P1P2	1504	1504	384	537
ABHD13_+_108870811.23-P1P2	2042	2042	361	501
ABHD13_+_108871228.23-P1P2	1185	1185	89	339
ABHD13_-_108870880.23-P1P2	1393	1393	502	378
ABHD13_-_108871256.23-P1P2	1101	1101	164	483
ABHD14A_+_52009149.23-P1P2	1897	1897	461	421
ABHD14A_+_52009194.23-P1P2	1518	1518	118	285
ABHD14A_+_52009255.23-P1P2	1297	1297	286	281
ABHD14A_-_52009122.23-P1P2	1436	1436	178	320
ABHD14A_-_52009160.23-P1P2	1415	1415	167	335
ABHD14B_+_52007815.23-P1	1613	1613	158	463
ABHD14B_+_52016945.23-P2	1221	1221	91	282
ABHD14B_+_52017325.23-P2	1754	1754	245	683
ABHD14B_+_52017350.23-P2	1415	1415	256	304
ABHD14B_-_52007985.23-P1	1795	1795	442	372
ABHD14B_-_52007995.23-P1	1581	1581	121	286
ABHD14B_-_52008027.23-P1	1604	1604	307	295
ABHD14B_-_52008040.23-P1	1325	1325	116	210
ABHD14B_-_52016965.23-P2	1720	1720	449	321
ABHD14B_-_52017383.23-P2	1439	1439	131	267
ABHD15_-_27893577.23-P1P2	723	723	102	231
ABHD15_-_27893641.23-P1P2	1561	1561	321	263
ABHD15_-_27893654.23-P1P2	1673	1673	78	75
ABHD15_-_27893980.23-P1P2	1203	1203	456	406
ABHD15_-_27894008.23-P1P2	1730	1730	102	265
ABHD16A_+_31671120.23-P1P2	1149	1149	138	277
ABHD16A_+_31671138.23-P1P2	1517	1517	340	320
ABHD16A_-_31670671.23-P1P2	1402	1402	301	422
ABHD16A_-_31670679.23-P1P2	863	863	140	207
ABHD16A_-_31670764.23-P1P2	1355	1355	393	136
ABHD16B_+_62492825.23-P1P2	1505	1505	426	435
ABHD16B_+_62492837.23-P1P2	1440	1440	301	468
ABHD16B_+_62492887.23-P1P2	1459	1459	541	112
ABHD16B_+_62493236.23-P1P2	1260	1260	175	179
ABHD16B_-_62492870.23-P1P2	1451	1451	198	777
ABHD17A_+_1885470.23-P1P2	1236	1236	302	235
ABHD17A_-_1885045.23-P1P2	1368	1368	167	337
ABHD17A_-_1885076.23-P1P2	1794	1794	453	535
ABHD17A_-_1885099.23-P1P2	1379	1379	582	292
ABHD17A_-_1885483.23-P1P2	1345	1345	326	354
ABHD17B_+_74525655.23-P1P2	1781	1781	271	75
ABHD17B_+_74525862.23-P1P2	1151	1151	113	203
ABHD17B_+_74526089.23-P1P2	1067	1067	172	384
ABHD17B_-_74525690.23-P1P2	1612	1612	350	453
ABHD17B_-_74525704.23-P1P2	1402	1402	363	260
ABHD17C_+_80987662.23-P1P2	1318	1318	240	159
ABHD17C_+_80987703.23-P1P2	1130	1130	299	183
ABHD17C_+_80987878.23-P1P2	1396	1396	131	280
ABHD17C_+_80987887.23-P1P2	1409	1409	770	319
ABHD17C_+_80988086.23-P1P2	1580	1580	313	493
ABHD1_+_27347075.23-P1P2	1406	1406	256	302
ABHD1_+_27347086.23-P1P2	1281	1281	101	318
ABHD1_+_27347095.23-P1P2	1065	1065	59	81
ABHD1_+_27347132.23-P1P2	1455	1455	201	308
ABHD1_-_27346733.23-P1P2	1812	1812	306	346
ABHD2_+_89631693.23-P1P2	2050	2050	396	482
ABHD2_+_89632075.23-P1P2	1347	1347	703	228
ABHD2_-_89631738.23-P1P2	1468	1468	240	504
ABHD2_-_89631760.23-P1P2	1218	1218	183	415
ABHD2_-_89632154.23-P1P2	1379	1379	174	247
ABHD3_+_19284354.23-P1P2	1389	1389	380	162
ABHD3_+_19284534.23-P1P2	925	925	157	298
ABHD3_+_19284717.23-P1P2	1538	1538	327	238
ABHD3_+_19284728.23-P1P2	1666	1666	183	365
ABHD3_-_19284770.23-P1P2	1244	1244	284	204
ABHD4_+_23067515.23-P1P2	1634	1634	424	303
ABHD4_+_23067613.23-P1P2	1473	1473	325	194
ABHD4_-_23067199.23-P1P2	969	969	280	234
ABHD4_-_23067625.23-P1P2	1241	1241	147	361
ABHD4_-_23067680.23-P1P2	1404	1404	184	345
ABHD5_+_43732395.23-P1P2	1376	1376	221	263
ABHD5_+_43732521.23-P1P2	1043	1043	414	172
ABHD5_+_43732806.23-P1P2	1107	1107	285	154
ABHD5_-_43732422.23-P1P2	1901	1901	440	539
ABHD5_-_43732464.23-P1P2	1262	1262	106	320
ABHD6_+_58223718.23-P1P2	1559	1559	242	338
ABHD6_+_58223966.23-P1P2	1654	1654	254	344
ABHD6_-_58223553.23-P1P2	1568	1568	271	228
ABHD6_-_58223594.23-P1P2	1322	1322	137	323
ABHD6_-_58223914.23-P1P2	1339	1339	183	214
ABHD8_+_17413753.23-P1P2	1830	1830	375	162
ABHD8_-_17413788.23-P1P2	1271	1271	133	267
ABHD8_-_17414169.23-P1P2	1508	1508	219	144
ABHD8_-_17414173.23-P1P2	1429	1429	80	266
ABHD8_-_17414201.23-P1P2	1347	1347	87	322
ABI1_+_27149446.23-P1P2	928	928	125	196
ABI1_+_27149474.23-P1P2	1225	1225	263	402
ABI1_+_27149800.23-P1P2	1583	1583	676	348
ABI1_-_27149837.23-P1P2	1520	1520	392	214
ABI1_-_27149855.23-P1P2	1213	1213	207	97
ABI2_+_204193030.23-P1P2	1366	1366	396	336
ABI2_+_204193079.23-P1P2	1413	1413	247	37
ABI2_+_204193458.23-P1P2	1354	1354	533	201
ABI2_-_204193058.23-P1P2	1297	1297	392	210
ABI2_-_204193288.23-P1P2	1870	1870	158	349
ABI3BP_+_100712238.23-P1P2	1517	1517	192	403
ABI3BP_+_100712307.23-P1P2	1153	1153	187	330
ABI3BP_-_100712220.23-P1P2	1476	1476	209	108
ABI3BP_-_100712267.23-P1P2	1826	1826	346	314
ABI3BP_-_100712320.23-P1P2	1386	1386	118	286
ABI3_+_47287798.23-P1P2	1873	1873	348	366
ABI3_+_47288122.23-P1P2	1260	1260	178	193
ABI3_+_47288159.23-P1P2	1768	1768	435	398
ABI3_+_47288524.23-P1P2	1844	1844	282	546
ABI3_-_47288028.23-P1P2	1466	1466	243	496
ABL1_+_133589617.23-ENST00000372348.2	1615	1615	187	283
ABL1_+_133589629.23-ENST00000372348.2	1586	1586	152	441
ABL1_+_133589636.23-ENST00000372348.2	1267	1267	219	294
ABL1_-_133589228.23-ENST00000372348.2	1579	1579	325	187
ABL1_-_133589268.23-ENST00000372348.2	1718	1718	511	167
ABL2_+_179112168.23-P1	902	902	171	16
ABL2_+_179112186.23-P1	2182	2182	445	452
ABL2_+_179198340.23-P2	1257	1257	236	185
ABL2_+_179198398.23-P2	1546	1546	155	303
ABL2_+_179198565.23-P2	1238	1238	213	168
ABL2_+_179198740.23-P2	1517	1517	191	180
ABL2_-_179112151.23-P1	1523	1523	354	246
ABL2_-_179112154.23-P1	1473	1473	183	305
ABL2_-_179112158.23-P1	1920	1920	355	629
ABL2_-_179198834.23-P2	1239	1239	122	368
ABLIM1_+_116417743.23-ENST00000277895.5	1987	1987	327	521
ABLIM1_+_116417829.23-ENST00000277895.5	1874	1874	571	545
ABLIM1_+_116418018.23-ENST00000277895.5	1533	1533	162	202
ABLIM1_-_116417795.23-ENST00000277895.5	1125	1125	180	212
ABLIM1_-_116417810.23-ENST00000277895.5	1499	1499	238	589
ABLIM2_+_8160016.23-P1P2	1527	1527	182	534
ABLIM2_+_8160141.23-P1P2	1316	1316	420	101
ABLIM2_+_8160204.23-P1P2	1760	1760	279	362
ABLIM2_+_8160523.23-P1P2	1079	1079	147	337
ABLIM2_-_8160138.23-P1P2	1410	1410	449	458
ABLIM3_+_148521102.23-P1P2	1779	1779	445	432
ABLIM3_+_148521451.23-P1P2	1455	1455	169	168
ABLIM3_-_148521229.23-P1P2	1154	1154	232	286
ABLIM3_-_148521482.23-P1P2	1286	1286	282	376
ABLIM3_-_148521503.23-P1P2	1560	1560	469	364
ABO_+_136150190.23-P1	1557	1557	237	409
ABO_+_136150601.23-P1	1596	1596	337	630
ABO_-_136130692.23-P2	1302	1302	238	156
ABO_-_136130921.23-P2	975	975	74	147
ABO_-_136130955.23-P2	1247	1247	195	224
ABO_-_136130959.23-P2	1333	1333	425	226
ABO_-_136130966.23-P2	1698	1698	438	112
ABO_-_136150219.23-P1	1421	1421	154	312
ABO_-_136150600.23-P1	1655	1655	472	173
ABO_-_136150606.23-P1	1091	1091	157	133
ABRACL_+_139349876.23-P1P2	1558	1558	431	176
ABRACL_+_139349879.23-P1P2	1554	1554	144	297
ABRACL_+_139349931.23-P1P2	1817	1817	623	310
ABRACL_+_139350209.23-P1P2	1665	1665	226	319
ABRACL_-_139350119.23-P1P2	1422	1422	445	253
ABRA_+_107782019.23-P1P2	1646	1646	354	506
ABRA_+_107782392.23-P1P2	1461	1461	335	383
ABRA_+_107782399.23-P1P2	1467	1467	303	124
ABRA_+_107782422.23-P1P2	1556	1556	352	353
ABRA_-_107782350.23-P1P2	1424	1424	114	284
ABR_+_1082842.23-P1P2	1833	1833	372	249
ABR_+_1082862.23-P1P2	1143	1143	66	195
ABR_+_1083266.23-P1P2	1167	1167	261	182
ABR_-_1083256.23-P1P2	1311	1311	227	171
ABR_-_1083263.23-P1P2	1775	1775	348	321
ABT1_+_26597184.23-P1P2	1805	1805	346	742
ABT1_+_26597412.23-P1P2	1675	1675	307	493
ABT1_-_26597263.23-P1P2	1200	1200	206	142
ABT1_-_26597427.23-P1P2	1538	1538	584	306
ABT1_-_26597617.23-P1P2	1133	1133	58	142
ABTB1_+_127391808.23-P1P2	1419	1419	401	469
ABTB1_+_127391828.23-P1P2	1400	1400	213	253
ABTB1_+_127391831.23-P1P2	1754	1754	251	474
ABTB1_+_127392221.23-P1P2	1549	1549	323	316
ABTB1_-_127392198.23-P1P2	997	997	106	363
ABTB2_-_34379074.23-P1P2	1422	1422	205	119
ABTB2_-_34379146.23-P1P2	1279	1279	167	304
ABTB2_-_34379310.23-P1P2	1316	1316	190	377
ABTB2_-_34379465.23-P1P2	1758	1758	459	434
ABTB2_-_34379521.23-P1P2	1687	1687	175	507
ACAA1_+_38178488.23-P1P2	1375	1375	370	170
ACAA1_+_38178517.23-P1P2	1658	1658	316	319
ACAA1_+_38178570.23-P1P2	1387	1387	232	231
ACAA1_-_38178168.23-P1P2	1241	1241	104	467
ACAA1_-_38178575.23-P1P2	1524	1524	494	460
ACAA2_+_47339850.23-P1P2	1574	1574	592	287
ACAA2_-_47339449.23-P1P2	1135	1135	162	466
ACAA2_-_47339855.23-P1P2	1545	1545	310	209
ACAA2_-_47339858.23-P1P2	1337	1337	525	178
ACAA2_-_47339876.23-P1P2	1104	1104	162	175
ACACA_+_35715534.23-P1P2	1241	1241	309	226
ACACA_+_35715655.23-P1P2	1049	1049	84	156
ACACA_-_35715847.23-P1P2	1216	1216	304	284
ACACA_-_35715992.23-P1P2	1456	1456	417	75
ACACA_-_35716002.23-P1P2	1413	1413	405	99
ACACB_+_109569160.23-P1	1019	1019	140	119
ACACB_+_109569170.23-P1	1348	1348	198	237
ACACB_+_109592574.23-P2	1810	1810	222	478
ACACB_+_109592655.23-P2	1660	1660	548	275
ACACB_+_109592908.23-P2	2061	2061	288	456
ACACB_-_109569178.23-P1	1325	1325	332	126
ACACB_-_109569231.23-P1	1327	1327	84	270
ACACB_-_109569639.23-P1	1924	1924	160	255
ACACB_-_109592496.23-P2	1630	1630	334	544
ACACB_-_109592519.23-P2	1946	1946	283	421
ACAD10_+_112124115.23-P1P2	1428	1428	292	335
ACAD10_-_112123894.23-P1P2	1681	1681	416	193
ACAD10_-_112123907.23-P1P2	1498	1498	384	161
ACAD10_-_112123925.23-P1P2	1219	1219	100	263
ACAD10_-_112124210.23-P1P2	1496	1496	235	177
ACAD11_+_132378312.23-P1P2	1513	1513	415	317
ACAD11_+_132379379.23-P1P2	1409	1409	253	260
ACAD11_-_132378623.23-P1P2	1251	1251	613	245
ACAD11_-_132378633.23-P1P2	1966	1966	376	324
ACAD11_-_132379444.23-P1P2	1247	1247	228	139
ACAD8_+_134123511.23-P1P2	1171	1171	248	101
ACAD8_-_134123448.23-P1P2	1042	1042	346	403
ACAD8_-_134123455.23-P1P2	1460	1460	278	440
ACAD8_-_134123502.23-P1P2	1329	1329	187	214
ACAD8_-_134123507.23-P1P2	1149	1149	321	160
ACAD9_+_128598604.23-P1P2	2209	2209	506	290
ACAD9_-_128598499.23-P1P2	1319	1319	183	276
ACAD9_-_128598508.23-P1P2	1692	1692	197	203
ACAD9_-_128598528.23-P1P2	1342	1342	172	196
ACAD9_-_128598541.23-P1P2	1753	1753	271	251
ACADL_+_211089722.23-P1P2	1478	1478	417	451
ACADL_-_211089695.23-P1P2	1184	1184	237	365
ACADL_-_211090030.23-P1P2	1419	1419	290	252
ACADL_-_211090048.23-P1P2	1506	1506	302	398
ACADL_-_211090095.23-P1P2	1604	1604	531	447
ACADM_+_76190107.23-P1P2	1575	1575	287	337
ACADM_+_76190432.23-P1P2	1338	1338	226	352
ACADM_+_76190695.23-P1P2	1490	1490	224	510
ACADM_-_76190475.23-P1P2	836	836	389	71
ACADM_-_76190633.23-P1P2	1027	1027	189	156
ACADSB_+_124768874.23-P1P2	1104	1104	237	163
ACADSB_+_124768891.23-P1P2	1290	1290	308	484
ACADSB_+_124768941.23-P1P2	1420	1420	177	334
ACADSB_+_124768944.23-P1P2	1513	1513	339	314
ACADSB_-_124768552.23-P1P2	1444	1444	330	410
ACADS_+_121163685.23-P1P2	1524	1524	433	208
ACADS_+_121164090.23-P1P2	1402	1402	266	126
ACADS_-_121163653.23-P1P2	1996	1996	405	336
ACADS_-_121163657.23-P1P2	1881	1881	383	566
ACADS_-_121163671.23-P1P2	985	985	282	263
ACADVL_-_7123221.23-P1P2	1212	1212	103	336
ACADVL_-_7123283.23-P1P2	1309	1309	144	368
ACADVL_-_7123639.23-P1P2	1611	1611	240	181
ACADVL_-_7123665.23-P1P2	1150	1150	562	170
ACADVL_-_7123677.23-P1P2	1835	1835	459	323
ACAN_+_89347139.23-P1P2	1387	1387	416	166
ACAN_+_89347148.23-P1P2	1289	1289	321	480
ACAN_+_89347151.23-P1P2	1297	1297	411	219
ACAN_-_89346701.23-P1P2	1531	1531	255	487
ACAN_-_89347101.23-P1P2	1927	1927	637	1069
ACAP1_+_7239854.23-P1P2	1247	1247	211	372
ACAP1_+_7239956.23-P1P2	1103	1103	105	194
ACAP1_+_7240320.23-P1P2	1296	1296	162	152
ACAP1_-_7239866.23-P1P2	1411	1411	325	448
ACAP1_-_7240242.23-P1P2	1348	1348	473	463
ACAP2_+_195163707.23-P1P2	1713	1713	304	555
ACAP2_-_195163352.23-P1P2	1499	1499	95	140
ACAP2_-_195163362.23-P1P2	1573	1573	127	146
ACAP2_-_195163395.23-P1P2	1449	1449	451	422
ACAP2_-_195163655.23-P1P2	1353	1353	112	339
ACAP3_+_1243258.23-P1P2	1401	1401	323	191
ACAP3_+_1243337.23-P1P2	1746	1746	344	293
ACAP3_-_1243095.23-P1P2	1563	1563	392	378
ACAP3_-_1243221.23-P1P2	1607	1607	36	176
ACAP3_-_1243235.23-P1P2	2198	2198	477	474
ACAT1_+_107992288.23-P1P2	1406	1406	615	260
ACAT1_+_107992310.23-P1P2	1474	1474	401	405
ACAT1_+_107992321.23-P1P2	1633	1633	383	301
ACAT1_-_107992364.23-P1P2	1192	1192	165	193
ACAT1_-_107992733.23-P1P2	1493	1493	205	651
ACAT2_+_160183436.23-P1P2	1304	1304	134	271
ACAT2_+_160183505.23-P1P2	1980	1980	521	375
ACAT2_-_160183054.23-P1P2	1670	1670	344	420
ACAT2_-_160183095.23-P1P2	1910	1910	313	424
ACAT2_-_160183174.23-P1P2	966	966	278	128
ACBD3_+_226374329.23-P1P2	1582	1582	254	129
ACBD3_+_226374366.23-P1P2	1858	1858	221	224
ACBD3_-_226373992.23-P1P2	1909	1909	244	402
ACBD3_-_226374403.23-P1P2	1877	1877	642	215
ACBD3_-_226374411.23-P1P2	1424	1424	185	541
ACBD4_+_43210021.23-P2	1749	1749	418	251
ACBD4_+_43210042.23-P2	1631	1631	223	527
ACBD4_+_43210060.23-P2	1839	1839	353	297
ACBD4_+_43210408.23-P2	1517	1517	164	376
ACBD4_+_43213087.23-P1	1743	1743	215	271
ACBD4_+_43213412.23-P1	1744	1744	288	223
ACBD4_-_43210055.23-P2	1760	1760	388	144
ACBD4_-_43213050.23-P1	1140	1140	197	242
ACBD4_-_43213072.23-P1	1853	1853	561	226
ACBD4_-_43213075.23-P1	1347	1347	33	103
ACBD5_+_27529332.23-P1P2	1195	1195	250	234
ACBD5_+_27529682.23-P1P2	815	815	117	186
ACBD5_+_27529701.23-P1P2	1102	1102	289	519
ACBD5_+_27529710.23-P1P2	2030	2030	314	504
ACBD5_-_27529679.23-P1P2	1077	1077	213	330
ACBD6_+_180471319.23-P1P2	1505	1505	132	498
ACBD6_+_180471354.23-P1P2	1101	1101	152	364
ACBD6_+_180471617.23-P1P2	1315	1315	249	200
ACBD6_-_180471532.23-P1P2	1113	1113	180	312
ACBD6_-_180471707.23-P1P2	1212	1212	224	264
ACBD7_+_15130520.23-P1P2	1313	1313	177	215
ACBD7_+_15130776.23-P1P2	1420	1420	232	435
ACBD7_-_15130379.23-P1P2	1106	1106	81	187
ACBD7_-_15130397.23-P1P2	1471	1471	144	495
ACBD7_-_15130438.23-P1P2	1327	1327	210	148
ACCSL_+_44069616.23-ENST00000378832.1	1279	1279	161	282
ACCSL_+_44069971.23-ENST00000378832.1	1437	1437	144	368
ACCSL_+_44069981.23-ENST00000378832.1	1555	1555	343	337
ACCSL_-_44069582.23-ENST00000378832.1	1554	1554	260	445
ACCSL_-_44069930.23-ENST00000378832.1	1058	1058	124	157
ACCS_+_44087946.23-P1P2	1611	1611	310	85
ACCS_+_44088028.23-P1P2	1485	1485	816	288
ACCS_+_44088091.23-P1P2	2086	2086	638	545
ACCS_+_44088215.23-P1P2	1255	1255	196	140
ACCS_-_44088090.23-P1P2	1159	1159	108	250
ACD_+_67693748.23-P1P2	1476	1476	513	368
ACD_+_67694124.23-P1P2	1590	1590	224	158
ACD_-_67693904.23-P1P2	1367	1367	151	339
ACD_-_67693957.23-P1P2	1346	1346	456	278
ACD_-_67694143.23-P1P2	1429	1429	149	176
ACE2_+_15619016.23-P1P2	1582	1582	232	311
ACE2_+_15619087.23-P1P2	1247	1247	543	130
ACE2_-_15618594.23-P1P2	2011	2011	156	597
ACE2_-_15618975.23-P1P2	1267	1267	262	213
ACE2_-_15619013.23-P1P2	1614	1614	150	645
ACER1_+_6333110.23-P1P2	1228	1228	183	171
ACER1_+_6333137.23-P1P2	1634	1634	273	211
ACER1_+_6333164.23-P1P2	1304	1304	204	136
ACER1_-_6333545.23-P1P2	1236	1236	330	273
ACER1_-_6333558.23-P1P2	1620	1620	246	83
ACER2_+_19409007.23-P1P2	1592	1592	277	521
ACER2_+_19409248.23-P1P2	1668	1668	246	453
ACER2_+_19409376.23-P1P2	1888	1888	544	370
ACER2_+_19409383.23-P1P2	1370	1370	50	158
ACER2_-_19409474.23-P1P2	1823	1823	326	343
ACER3_+_76571969.23-P1P2	1427	1427	161	152
ACER3_-_76571978.23-P1P2	1210	1210	320	123
ACER3_-_76572000.23-P1P2	1415	1415	495	363
ACER3_-_76572003.23-P1P2	1636	1636	302	172
ACER3_-_76572404.23-P1P2	1420	1420	411	434
ACE_+_61554448.23-P1	1400	1400	186	351
ACE_+_61554829.23-P1	1421	1421	151	540
ACE_+_61562272.23-P2	1502	1502	389	155
ACE_+_61562293.23-P2	1280	1280	162	184
ACE_-_61554428.23-P1	1705	1705	331	255
ACE_-_61554458.23-P1	1807	1807	482	335
ACE_-_61554461.23-P1	1738	1738	487	374
ACE_-_61562238.23-P2	1857	1857	261	510
ACE_-_61562443.23-P2	1411	1411	256	406
ACE_-_61562661.23-P2	1588	1588	506	297
ACHE_+_100493456.23-P1	1610	1610	224	358
ACHE_+_100493473.23-P1	1792	1792	707	272
ACHE_+_100494559.23-P2	1108	1108	344	29
ACHE_+_100494570.23-P2	1295	1295	201	333
ACHE_-_100493122.23-P1	1184	1184	422	316
ACHE_-_100493427.23-P1	869	869	97	205
ACHE_-_100493486.23-P1	1290	1290	174	209
ACHE_-_100494233.23-P2	1354	1354	257	195
ACHE_-_100494236.23-P2	1294	1294	316	437
ACHE_-_100494578.23-P2	1620	1620	363	249
ACIN1_+_23564314.23-P1	1401	1401	447	368
ACIN1_-_23540292.23-P2	1348	1348	88	374
ACIN1_-_23540722.23-P2	1366	1366	350	153
ACIN1_-_23540730.23-P2	1476	1476	330	208
ACIN1_-_23540744.23-P2	1438	1438	465	205
ACIN1_-_23540756.23-P2	1528	1528	540	38
ACIN1_-_23563847.23-P1	1407	1407	490	245
ACIN1_-_23563913.23-P1	1183	1183	337	168
ACIN1_-_23564262.23-P1	1406	1406	283	267
ACIN1_-_23564284.23-P1	2054	2054	275	266
ACKR2_+_42850956.23-P1P2	1104	1104	262	116
ACKR2_-_42850976.23-P1P2	1332	1332	218	122
ACKR2_-_42850992.23-P1P2	1637	1637	279	360
ACKR2_-_42851020.23-P1P2	1585	1585	200	259
ACKR2_-_42851479.23-P1P2	1559	1559	133	300
ACKR3_+_237476473.23-P2	1754	1754	345	702
ACKR3_+_237476822.23-P2	1287	1287	532	369
ACKR3_+_237478500.23-P1	1520	1520	150	389
ACKR3_+_237478916.23-P1	1335	1335	207	391
ACKR3_+_237478950.23-P1	1751	1751	508	324
ACKR3_-_237476493.23-P2	1790	1790	393	247
ACKR3_-_237476505.23-P2	1584	1584	168	176
ACKR3_-_237476900.23-P2	1628	1628	278	204
ACKR3_-_237478578.23-P1	1351	1351	183	338
ACKR3_-_237478610.23-P1	1393	1393	124	231
ACKR4_+_132316377.23-P1P2	1499	1499	183	165
ACKR4_-_132316111.23-P1P2	1652	1652	280	234
ACKR4_-_132316167.23-P1P2	1228	1228	392	332
ACKR4_-_132316171.23-P1P2	1496	1496	244	603
ACKR4_-_132316525.23-P1P2	1416	1416	177	267
ACLY_+_40074807.23-P1P2	1162	1162	342	346
ACLY_+_40075121.23-P1P2	1706	1706	316	89
ACLY_-_40074817.23-P1P2	1680	1680	222	374
ACLY_-_40075090.23-P1P2	1282	1282	227	319
ACLY_-_40075227.23-P1P2	1634	1634	362	189
ACMSD_+_135596183.23-P1P2	1751	1751	345	442
ACMSD_-_135596123.23-P1P2	1578	1578	467	287
ACMSD_-_135596200.23-P1P2	1607	1607	470	363
ACMSD_-_135596354.23-P1P2	1245	1245	497	149
ACMSD_-_135596438.23-P1P2	998	998	234	357
ACN9_+_96747104.23-P1P2	1334	1334	539	246
ACN9_+_96747240.23-P1P2	1095	1095	128	154
ACN9_+_96747363.23-P1P2	1619	1619	214	328
ACN9_-_96747046.23-P1P2	940	940	240	223
ACN9_-_96747065.23-P1P2	1918	1918	581	297
ACO1_+_32384680.23-P1P2	1226	1226	57	308
ACO1_+_32385057.23-P1P2	1136	1136	252	315
ACO1_-_32384733.23-P1P2	1897	1897	313	447
ACO1_-_32385047.23-P1P2	1520	1520	279	517
ACO1_-_32385064.23-P1P2	1221	1221	126	212
ACO2_+_41865203.23-P1P2	1162	1162	273	401
ACO2_+_41865228.23-P1P2	1204	1204	409	136
ACO2_+_41865345.23-P1P2	1261	1261	182	72
ACO2_-_41865209.23-P1P2	1663	1663	392	415
ACO2_-_41865534.23-P1P2	1156	1156	225	342
ACOT11_+_55007947.23-P2	1541	1541	290	282
ACOT11_+_55007963.23-P2	1487	1487	404	150
ACOT11_+_55008406.23-P2	1314	1314	231	333
ACOT11_+_55013888.23-P1	1363	1363	205	363
ACOT11_+_55013964.23-P1	1594	1594	365	505
ACOT11_+_55013970.23-P1	1219	1219	271	295
ACOT11_-_55008004.23-P2	986	986	114	322
ACOT11_-_55008376.23-P2	935	935	245	66
ACOT11_-_55013950.23-P1	1362	1362	196	275
ACOT11_-_55014234.23-P1	1250	1250	263	435
ACOT12_+_80689628.23-P1P2	1267	1267	201	307
ACOT12_+_80689672.23-P1P2	1504	1504	354	210
ACOT12_+_80689929.23-P1P2	1611	1611	298	442
ACOT12_-_80689574.23-P1P2	1978	1978	435	236
ACOT12_-_80689897.23-P1P2	1626	1626	241	316
ACOT13_+_24667341.23-P1P2	1553	1553	300	77
ACOT13_-_24667329.23-P1P2	2510	2510	271	523
ACOT13_-_24667371.23-P1P2	1528	1528	523	485
ACOT13_-_24667386.23-P1P2	1337	1337	158	122
ACOT13_-_24667473.23-P1P2	2240	2240	442	268
ACOT1_+_74003818.23-P1P2	1671	1671	258	311
ACOT1_+_74003843.23-P1P2	1722	1722	443	328
ACOT1_+_74004100.23-P1P2	1928	1928	274	555
ACOT1_-_74004062.23-P1P2	1615	1615	370	479
ACOT1_-_74004076.23-P1P2	1662	1662	92	253
ACOT2_+_74035740.23-P1P2	1475	1475	295	894
ACOT2_+_74035970.23-P1P2	1064	1064	342	280
ACOT2_+_74036024.23-P1P2	1374	1374	239	227
ACOT2_-_74036051.23-P1P2	1434	1434	261	165
ACOT2_-_74036501.23-P1P2	1598	1598	521	347
ACOT4_+_74058635.23-P1P2	1289	1289	323	176
ACOT4_+_74058647.23-P1P2	1480	1480	136	99
ACOT4_+_74058910.23-P1P2	1489	1489	174	236
ACOT4_+_74058918.23-P1P2	1367	1367	174	471
ACOT4_-_74059268.23-P1P2	1433	1433	81	519
ACOT6_+_74077704.23-P1P2	1769	1769	559	935
ACOT6_+_74077926.23-P1P2	1165	1165	474	308
ACOT6_+_74078053.23-P1P2	1639	1639	40	232
ACOT6_-_74077984.23-P1P2	1267	1267	233	465
ACOT6_-_74078059.23-P1P2	1441	1441	413	213
ACOT7_+_6453356.23-P1P2	1120	1120	85	295
ACOT7_-_6453334.23-P1P2	1922	1922	217	381
ACOT7_-_6453369.23-P1P2	1262	1262	293	355
ACOT7_-_6453388.23-P1P2	881	881	76	94
ACOT7_-_6453406.23-P1P2	989	989	196	172
ACOT8_+_44485553.23-P1P2	1730	1730	198	427
ACOT8_+_44486016.23-P1P2	2015	2015	499	504
ACOT8_-_44485597.23-P1P2	2091	2091	321	314
ACOT8_-_44485992.23-P1P2	1388	1388	611	299
ACOT8_-_44486001.23-P1P2	1772	1772	462	308
ACOT9_+_23761133.23-P1P2	1580	1580	202	379
ACOT9_+_23761350.23-P1P2	1945	1945	446	427
ACOT9_+_23761360.23-P1P2	1604	1604	105	347
ACOT9_-_23761316.23-P1P2	1714	1714	556	368
ACOT9_-_23761394.23-P1P2	1473	1473	152	346
ACOX1_+_73975227.23-P1P2	1105	1105	123	258
ACOX1_-_73975169.23-P1P2	1481	1481	298	112
ACOX1_-_73975193.23-P1P2	1413	1413	70	526
ACOX1_-_73975196.23-P1P2	1367	1367	169	267
ACOX1_-_73975245.23-P1P2	1150	1150	201	344
ACOX2_+_58512428.23-P2	1633	1633	394	528
ACOX2_+_58512441.23-P2	1348	1348	287	87
ACOX2_+_58522520.23-P1	1179	1179	328	83
ACOX2_+_58522852.23-P1	1567	1567	496	265
ACOX2_+_58522860.23-P1	1128	1128	134	104
ACOX2_+_58522888.23-P1	1701	1701	332	158
ACOX2_+_58522893.23-P1	1550	1550	148	241
ACOX2_-_58512038.23-P2	1212	1212	337	430
ACOX2_-_58512043.23-P2	1236	1236	189	328
ACOX2_-_58512435.23-P2	1484	1484	262	337
ACOX3_+_8430113.23-P1	1159	1159	236	207
ACOX3_+_8430140.23-P1	1801	1801	166	529
ACOX3_+_8442373.23-P2	1555	1555	471	247
ACOX3_+_8442383.23-P2	1316	1316	198	219
ACOX3_+_8442467.23-P2	1185	1185	147	165
ACOX3_-_8430094.23-P1	1593	1593	269	220
ACOX3_-_8430121.23-P1	1646	1646	564	197
ACOX3_-_8430129.23-P1	1269	1269	46	157
ACOX3_-_8442419.23-P2	1450	1450	252	198
ACOX3_-_8442435.23-P2	1443	1443	438	173
ACOXL_+_111490271.23-P1P2	2151	2151	379	683
ACOXL_+_111490547.23-P1P2	1464	1464	370	223
ACOXL_+_111490560.23-P1P2	1184	1184	319	514
ACOXL_+_111490595.23-P1P2	1535	1535	154	388
ACOXL_-_111490612.23-P1P2	1091	1091	234	94
ACP1_+_264980.23-P1P2	1365	1365	287	441
ACP1_+_265303.23-P1P2	1415	1415	308	394
ACP1_-_264967.23-P1P2	1299	1299	303	230
ACP1_-_264970.23-P1P2	1691	1691	29	78
ACP1_-_265107.23-P1P2	1215	1215	216	197
ACP2_+_47270320.23-P1P2	1326	1326	195	345
ACP2_+_47270332.23-P1P2	1449	1449	94	178
ACP2_-_47269915.23-P1P2	1459	1459	217	265
ACP2_-_47269958.23-P1P2	1298	1298	158	153
ACP2_-_47270385.23-P1P2	1339	1339	308	331
ACP5_+_11688472.23-P1	1676	1676	176	390
ACP5_-_11688086.23-P1	1618	1618	413	476
ACP5_-_11688414.23-P1	987	987	261	271
ACP5_-_11688437.23-P1	1672	1672	480	455
ACP5_-_11688455.23-P1	1240	1240	153	220
ACP5_-_11689356.23-P2	1257	1257	272	165
ACP5_-_11689724.23-P2	1868	1868	380	179
ACP5_-_11689727.23-P2	1537	1537	374	412
ACP5_-_11689744.23-P2	1246	1246	203	331
ACP5_-_11689771.23-P2	1609	1609	172	203
ACP6_+_147141956.23-P1P2	1613	1613	365	463
ACP6_+_147142159.23-P1P2	1058	1058	165	304
ACP6_-_147142348.23-P1P2	1363	1363	251	333
ACP6_-_147142356.23-P1P2	1343	1343	121	342
ACP6_-_147142393.23-P1P2	1593	1593	85	46
ACPL2_+_140950942.23-P1P2	1626	1626	314	382
ACPL2_+_140950963.23-P1P2	1433	1433	424	149
ACPL2_+_140951037.23-P1P2	1041	1041	73	204
ACPL2_+_140951203.23-P1P2	1642	1642	178	284
ACPL2_-_140950647.23-P1P2	1257	1257	452	229
ACPP_+_132036268.23-P1P2	1191	1191	86	448
ACPP_+_132036293.23-P1P2	977	977	93	65
ACPP_+_132036338.23-P1P2	1659	1659	506	283
ACPP_+_132036504.23-P1P2	1601	1601	343	200
ACPP_+_132036703.23-P1P2	1128	1128	289	343
ACPT_+_51293697.23-ENST00000270593.1	1472	1472	282	138
ACPT_+_51293761.23-ENST00000270593.1	1409	1409	516	393
ACPT_+_51294074.23-ENST00000270593.1	1150	1150	96	237
ACPT_-_51293910.23-ENST00000270593.1	1117	1117	302	233
ACPT_-_51294122.23-ENST00000270593.1	1255	1255	30	222
ACRBP_+_6756555.23-P1P2	1406	1406	232	227
ACRBP_+_6756569.23-P1P2	1388	1388	183	270
ACRBP_+_6756572.23-P1P2	1923	1923	460	384
ACRBP_-_6756126.23-P1P2	1631	1631	368	569
ACRBP_-_6756147.23-P1P2	1178	1178	228	245
ACRC_-_70797923.23-P1P2	1600	1600	151	478
ACRC_-_70798359.23-P1P2	1863	1863	164	467
ACRC_-_70798376.23-P1P2	1539	1539	273	340
ACRC_-_70798717.23-P1P2	1179	1179	136	184
ACRC_-_70798784.23-P1P2	1713	1713	381	379
ACRV1_+_125550253.23-P1P2	1624	1624	331	305
ACRV1_+_125550420.23-P1P2	1063	1063	259	104
ACRV1_+_125550697.23-P1P2	1532	1532	323	499
ACRV1_-_125550324.23-P1P2	698	698	48	93
ACRV1_-_125550695.23-P1P2	1133	1133	496	318
ACR_+_51177061.23-P1P2	1657	1657	427	346
ACR_+_51177099.23-P1P2	1280	1280	365	260
ACR_-_51176666.23-P1P2	1463	1463	281	654
ACR_-_51176714.23-P1P2	1495	1495	282	125
ACR_-_51176829.23-P1P2	1008	1008	275	95
ACSBG1_+_78526472.23-P1P2	1666	1666	275	473
ACSBG1_+_78526497.23-P1P2	1753	1753	292	756
ACSBG1_+_78526814.23-P1P2	1908	1908	438	469
ACSBG1_+_78526846.23-P1P2	1391	1391	313	193
ACSBG1_-_78526810.23-P1P2	1392	1392	119	519
ACSBG2_+_6135737.23-P1P2	1320	1320	249	262
ACSBG2_-_6135670.23-P1P2	1183	1183	146	45
ACSBG2_-_6135684.23-P1P2	1377	1377	147	241
ACSBG2_-_6135704.23-P1P2	1673	1673	257	249
ACSBG2_-_6135770.23-P1P2	1400	1400	410	154
ACSF2_+_48503620.23-P1P2	1851	1851	297	561
ACSF2_+_48503830.23-P1P2	1435	1435	408	252
ACSF2_-_48503625.23-P1P2	1553	1553	183	402
ACSF2_-_48503638.23-P1P2	1157	1157	236	180
ACSF2_-_48503858.23-P1P2	1482	1482	189	183
ACSF3_+_89160267.23-P1P2	1647	1647	250	433
ACSF3_+_89160393.23-P1P2	1120	1120	158	267
ACSF3_+_89160580.23-P1P2	1281	1281	135	258
ACSF3_-_89160263.23-P1P2	1469	1469	314	233
ACSF3_-_89160302.23-P1P2	1347	1347	115	580
ACSL1_+_185746700.23-P1P2	1457	1457	269	183
ACSL1_+_185747071.23-P1P2	1153	1153	416	181
ACSL1_+_185747074.23-P1P2	1496	1496	125	414
ACSL1_+_185747085.23-P1P2	1189	1189	360	121
ACSL1_-_185746686.23-P1P2	1091	1091	508	304
ACSL3_+_223725692.23-P1P2	1590	1590	273	536
ACSL3_+_223726215.23-P1P2	1774	1774	277	489
ACSL3_-_223725802.23-P1P2	1755	1755	384	324
ACSL3_-_223725834.23-P1P2	1205	1205	215	269
ACSL3_-_223726162.23-P1P2	1366	1366	192	458
ACSL4_+_108976382.23-P1P2	1175	1175	247	190
ACSL4_-_108976096.23-P1P2	1424	1424	149	195
ACSL4_-_108976106.23-P1P2	1036	1036	247	395
ACSL4_-_108976456.23-P1P2	1875	1875	438	735
ACSL4_-_108976463.23-P1P2	1597	1597	405	331
ACSL5_+_114136352.23-P1	1577	1577	465	365
ACSL5_+_114136372.23-P1	1911	1911	544	560
ACSL5_-_114133923.23-P2	1355	1355	258	325
ACSL5_-_114133956.23-P2	1713	1713	476	359
ACSL5_-_114133986.23-P2	1538	1538	285	172
ACSL5_-_114134322.23-P2	1630	1630	300	525
ACSL5_-_114134410.23-P2	1381	1381	224	129
ACSL5_-_114136013.23-P1	1634	1634	514	275
ACSL5_-_114136040.23-P1	1321	1321	240	231
ACSL5_-_114136407.23-P1	1325	1325	190	155
ACSL6_+_131310427.23-P2	1166	1166	326	206
ACSL6_+_131346969.23-P1	1444	1444	248	233
ACSL6_+_131347320.23-P1	1399	1399	232	219
ACSL6_+_131347346.23-P1	1615	1615	279	254
ACSL6_-_131310249.23-P2	1258	1258	579	234
ACSL6_-_131310298.23-P2	1506	1506	184	307
ACSL6_-_131310302.23-P2	1468	1468	92	232
ACSL6_-_131310682.23-P2	1770	1770	292	227
ACSL6_-_131347379.23-P1	1408	1408	136	338
ACSL6_-_131347437.23-P1	1194	1194	80	125
ACSM1_+_20686984.23-P1P2	1160	1160	83	303
ACSM1_+_20687058.23-P1P2	1363	1363	72	124
ACSM1_-_20687024.23-P1P2	1353	1353	188	430
ACSM1_-_20687076.23-P1P2	1832	1832	186	308
ACSM1_-_20687521.23-P1P2	1306	1306	176	446
ACSM2A_-_20462920.23-P1P2	1429	1429	239	663
ACSM2A_-_20462957.23-P1P2	1360	1360	294	152
ACSM2A_-_20463169.23-P1P2	1533	1533	203	229
ACSM2A_-_20463214.23-P1P2	1275	1275	432	358
ACSM2A_-_20463283.23-P1P2	1552	1552	153	347
ACSM2B_+_20587244.23-P1P2	1449	1449	113	236
ACSM2B_+_20587247.23-P1P2	1574	1574	389	276
ACSM2B_+_20587316.23-P1P2	0	0	0	0
ACSM2B_+_20587361.23-P1P2	0	0	0	0
ACSM2B_+_20587573.23-P1P2	0	0	0	0
ACSM3_+_20775307.23-P1P2	1839	1839	335	435
ACSM3_+_20775331.23-P1P2	1307	1307	192	126
ACSM3_+_20775412.23-P1P2	1468	1468	290	293
ACSM3_-_20775380.23-P1P2	1577	1577	307	220
ACSM3_-_20775771.23-P1P2	1130	1130	261	72
ACSM4_+_7456947.23-ENST00000399422.4	1903	1903	184	270
ACSM4_+_7457146.23-ENST00000399422.4	829	829	67	117
ACSM4_+_7457164.23-ENST00000399422.4	1517	1517	370	200
ACSM4_+_7457340.23-ENST00000399422.4	1372	1372	240	30
ACSM4_+_7457345.23-ENST00000399422.4	1359	1359	424	300
ACSM5_-_20420881.23-P1P2	969	969	168	127
ACSM5_-_20421144.23-P1P2	1464	1464	119	410
ACSM5_-_20421170.23-P1P2	1740	1740	447	401
ACSM5_-_20421270.23-P1P2	1132	1132	192	203
ACSM5_-_20421315.23-P1P2	1573	1573	147	390
ACSS1_+_25038329.23-P1P2	1698	1698	336	302
ACSS1_+_25038734.23-P1P2	1658	1658	313	255
ACSS1_+_25038767.23-P1P2	1205	1205	209	335
ACSS1_-_25038359.23-P1P2	1591	1591	242	212
ACSS1_-_25038372.23-P1P2	1074	1074	315	258
ACSS2_+_33464457.23-P1P2	1551	1551	141	318
ACSS2_-_33464420.23-P1P2	1324	1324	151	123
ACSS2_-_33464423.23-P1P2	1408	1408	361	238
ACSS2_-_33464453.23-P1P2	1334	1334	396	249
ACSS2_-_33464808.23-P1P2	1432	1432	248	253
ACSS3_+_81471956.23-P1P2	1348	1348	590	604
ACSS3_-_81471886.23-P1P2	1575	1575	473	313
ACSS3_-_81471913.23-P1P2	1109	1109	240	240
ACSS3_-_81472068.23-P1P2	1748	1748	93	274
ACSS3_-_81472074.23-P1P2	1684	1684	463	247
ACTA1_+_229568301.23-P2	2189	2189	357	409
ACTA1_+_229569744.23-P1	1290	1290	468	258
ACTA1_-_229568328.23-P2	1378	1378	243	189
ACTA1_-_229568723.23-P2	981	981	95	236
ACTA1_-_229568745.23-P2	1429	1429	137	348
ACTA1_-_229568779.23-P2	1326	1326	175	219
ACTA1_-_229569627.23-P1	1407	1407	314	215
ACTA1_-_229569754.23-P1	1296	1296	292	307
ACTA1_-_229569824.23-P1	1223	1223	57	494
ACTA1_-_229569839.23-P1	1794	1794	416	293
ACTA2_+_90712275.23-P1	1148	1148	239	215
ACTA2_+_90712443.23-P1	1574	1574	218	142
ACTA2_+_90712479.23-P1	1405	1405	368	314
ACTA2_+_90750678.23-P2	1608	1608	213	357
ACTA2_+_90750694.23-P2	1837	1837	314	389
ACTA2_+_90751072.23-P2	1949	1949	228	558
ACTA2_-_90712449.23-P1	1506	1506	482	350
ACTA2_-_90712506.23-P1	1587	1587	449	323
ACTA2_-_90751052.23-P2	1028	1028	231	180
ACTA2_-_90751066.23-P2	1506	1506	264	169
ACTBL2_+_56778209.23-P1P2	1513	1513	197	416
ACTBL2_+_56778273.23-P1P2	1514	1514	185	344
ACTBL2_+_56778359.23-P1P2	1723	1723	312	367
ACTBL2_-_56778219.23-P1P2	1920	1920	306	426
ACTBL2_-_56778661.23-P1P2	1324	1324	284	453
ACTB_+_5569721.23-P1P2	1048	1048	178	481
ACTB_+_5570130.23-P1P2	1788	1788	348	482
ACTB_-_5568781.23-P1P2	1213	1213	392	294
ACTB_-_5570006.23-P1P2	1242	1242	119	592
ACTB_-_5570191.23-P1P2	1422	1422	404	140
ACTC1_+_35087479.23-P1P2	1718	1718	601	559
ACTC1_-_35087222.23-P1P2	1779	1779	59	187
ACTC1_-_35087295.23-P1P2	1060	1060	245	70
ACTC1_-_35087685.23-P1P2	1726	1726	261	389
ACTC1_-_35087711.23-P1P2	1270	1270	139	124
ACTG1_-_79479746.23-P1P2	1894	1894	352	583
ACTG1_-_79479777.23-P1P2	1641	1641	280	511
ACTG1_-_79479780.23-P1P2	1801	1801	550	308
ACTG1_-_79479785.23-P1P2	2156	2156	389	402
ACTG1_-_79479816.23-P1P2	1427	1427	431	163
ACTG2_+_74120163.23-P1	1115	1115	424	716
ACTG2_+_74120172.23-P1	1290	1290	257	315
ACTG2_+_74120202.23-P1	1118	1118	290	362
ACTG2_+_74128454.23-P2	1433	1433	191	369
ACTG2_+_74128598.23-P2	1898	1898	618	517
ACTG2_-_74120192.23-P1	1608	1608	462	423
ACTG2_-_74120376.23-P1	1104	1104	182	248
ACTG2_-_74128450.23-P2	1772	1772	281	424
ACTG2_-_74128624.23-P2	1280	1280	213	168
ACTG2_-_74128769.23-P2	1065	1065	122	201
ACTL10_+_32254796.23-P1P2	1763	1763	425	345
ACTL10_-_32254768.23-P1P2	1583	1583	548	365
ACTL10_-_32254788.23-P1P2	1445	1445	334	236
ACTL10_-_32254809.23-P1P2	1390	1390	491	600
ACTL10_-_32254824.23-P1P2	1442	1442	174	494
ACTL6A_+_179280744.23-P1P2	1255	1255	206	204
ACTL6A_+_179280755.23-P1P2	1239	1239	327	77
ACTL6A_+_179280849.23-P1P2	1071	1071	195	230
ACTL6A_-_179280784.23-P1P2	944	944	71	110
ACTL6A_-_179280860.23-P1P2	1205	1205	309	186
ACTL6B_+_100253966.23-P1P2	1069	1069	345	171
ACTL6B_+_100253969.23-P1P2	1657	1657	287	316
ACTL6B_+_100254000.23-P1P2	1382	1382	196	292
ACTL6B_-_100254007.23-P1P2	1885	1885	208	655
ACTL6B_-_100254010.23-P1P2	1339	1339	348	392
ACTL7A_+_111624526.23-P1P2	1445	1445	279	147
ACTL7A_-_111624563.23-P1P2	1537	1537	254	311
ACTL7A_-_111624608.23-P1P2	1118	1118	70	89
ACTL7A_-_111624654.23-P1P2	1168	1168	194	209
ACTL7A_-_111624958.23-P1P2	1164	1164	242	184
ACTL7B_+_111617819.23-P1P2	1938	1938	106	475
ACTL7B_+_111617857.23-P1P2	1293	1293	99	314
ACTL7B_+_111618198.23-P1P2	1763	1763	255	515
ACTL7B_-_111618185.23-P1P2	1513	1513	515	400
ACTL7B_-_111618259.23-P1P2	1766	1766	434	321
ACTL8_+_18081845.23-P1P2	1557	1557	315	706
ACTL8_+_18081855.23-P1P2	1452	1452	445	151
ACTL8_-_18081836.23-P1P2	1573	1573	258	252
ACTL8_-_18081842.23-P1P2	1861	1861	339	191
ACTL8_-_18081895.23-P1P2	1390	1390	482	233
ACTL9_+_8808720.23-P1P2	1403	1403	473	189
ACTL9_+_8808755.23-P1P2	1394	1394	490	158
ACTL9_+_8808881.23-P1P2	1579	1579	341	265
ACTL9_-_8808643.23-P1P2	1124	1124	454	118
ACTL9_-_8809073.23-P1P2	1599	1599	161	303
ACTN1_+_69445571.23-P1P2	1152	1152	134	165
ACTN1_-_69445619.23-P1P2	1603	1603	509	199
ACTN1_-_69445944.23-P1P2	1402	1402	385	208
ACTN1_-_69445956.23-P1P2	1841	1841	364	187
ACTN1_-_69446029.23-P1P2	1338	1338	218	377
ACTN2_+_236849796.23-P1P2	1558	1558	381	325
ACTN2_+_236849840.23-P1P2	1899	1899	529	370
ACTN2_+_236849897.23-P1P2	1601	1601	553	298
ACTN2_-_236849849.23-P1P2	1582	1582	232	305
ACTN2_-_236850209.23-P1P2	1457	1457	271	588
ACTN3_+_66313715.23-P1P2	1055	1055	140	194
ACTN3_+_66313730.23-P1P2	796	796	17	318
ACTN3_+_66313881.23-P1P2	1748	1748	210	227
ACTN3_-_66313676.23-P1P2	1247	1247	84	69
ACTN3_-_66314441.23-P1P2	1309	1309	143	289
ACTN4_-_39138303.23-P1P2	1397	1397	316	477
ACTN4_-_39138358.23-P1P2	1641	1641	137	390
ACTN4_-_39138687.23-P1P2	1995	1995	452	525
ACTN4_-_39138723.23-P1P2	1342	1342	207	181
ACTN4_-_39138727.23-P1P2	2057	2057	451	321
ACTR10_+_58666878.23-P1P2	1607	1607	267	409
ACTR10_+_58666892.23-P1P2	2115	2115	217	93
ACTR10_+_58666925.23-P1P2	1660	1660	408	309
ACTR10_+_58666938.23-P1P2	1792	1792	313	187
ACTR10_+_58667079.23-P1P2	1487	1487	361	86
ACTR1A_+_104262452.23-P1P2	1631	1631	377	219
ACTR1A_+_104262461.23-P1P2	1664	1664	408	452
ACTR1A_-_104261998.23-P1P2	1551	1551	417	134
ACTR1A_-_104262054.23-P1P2	1660	1660	302	324
ACTR1A_-_104262086.23-P1P2	1440	1440	217	306
ACTR1B_+_98280441.23-P1P2	1593	1593	298	140
ACTR1B_+_98280464.23-P1P2	1206	1206	136	116
ACTR1B_-_98279951.23-P1P2	1390	1390	273	394
ACTR1B_-_98280407.23-P1P2	1055	1055	101	193
ACTR1B_-_98280450.23-P1P2	1793	1793	226	441
ACTR2_+_65455294.23-P1P2	1655	1655	463	251
ACTR2_+_65455348.23-P1P2	1292	1292	175	184
ACTR2_-_65454953.23-P1P2	1477	1477	245	570
ACTR2_-_65454971.23-P1P2	899	899	308	35
ACTR2_-_65455345.23-P1P2	1251	1251	115	226
ACTR3B_+_152457249.23-P1P2	1301	1301	207	423
ACTR3B_+_152457287.23-P1P2	1181	1181	67	201
ACTR3B_+_152457301.23-P1P2	1761	1761	73	453
ACTR3B_+_152457333.23-P1P2	1475	1475	178	266
ACTR3B_+_152457345.23-P1P2	1526	1526	337	201
ACTR3C_+_150020242.23-P1P2	1648	1648	436	275
ACTR3C_+_150020273.23-P1P2	1447	1447	271	323
ACTR3C_+_150020641.23-P1P2	1439	1439	139	157
ACTR3C_-_150020122.23-P1P2	1946	1946	617	240
ACTR3C_-_150020411.23-P1P2	1713	1713	417	493
ACTR3_+_114647775.23-P1P2	1542	1542	480	541
ACTR3_+_114648069.23-P1P2	1580	1580	268	350
ACTR3_-_114647984.23-P1P2	1260	1260	50	213
ACTR3_-_114647989.23-P1P2	1113	1113	481	153
ACTR3_-_114648039.23-P1P2	1440	1440	293	547
ACTR5_+_37377138.23-P1P2	1497	1497	120	452
ACTR5_+_37377152.23-P1P2	1774	1774	312	254
ACTR5_+_37377158.23-P1P2	1332	1332	379	269
ACTR5_-_37377124.23-P1P2	1500	1500	255	432
ACTR5_-_37377127.23-P1P2	1314	1314	107	246
ACTR6_+_100593852.23-P1P2	1765	1765	48	83
ACTR6_+_100594789.23-P1P2	1570	1570	406	99
ACTR6_+_100594811.23-P1P2	1714	1714	191	404
ACTR6_-_100594606.23-P1P2	1499	1499	233	565
ACTR6_-_100594621.23-P1P2	1651	1651	312	166
ACTR8_+_53916118.23-P1P2	1740	1740	129	363
ACTR8_+_53916142.23-P1P2	1246	1246	216	147
ACTR8_+_53916157.23-P1P2	95	95	59	11
ACTR8_-_53915974.23-P1P2	1236	1236	133	167
ACTR8_-_53916193.23-P1P2	1463	1463	297	424
ACTRT1_+_127185986.23-P1P2	1399	1399	152	237
ACTRT1_+_127186306.23-P1P2	1790	1790	311	288
ACTRT1_+_127186328.23-P1P2	1006	1006	212	38
ACTRT1_-_127185969.23-P1P2	1534	1534	492	573
ACTRT1_-_127186343.23-P1P2	1259	1259	140	150
ACTRT2_+_2938135.23-P1P2	1184	1184	286	167
ACTRT2_+_2938467.23-P1P2	1834	1834	304	581
ACTRT2_-_2938118.23-P1P2	1408	1408	360	429
ACTRT2_-_2938494.23-P1P2	1144	1144	362	111
ACTRT2_-_2938499.23-P1P2	1219	1219	106	78
ACTRT3_+_169487270.23-P1P2	1619	1619	175	493
ACTRT3_+_169487327.23-P1P2	1586	1586	120	472
ACTRT3_+_169487330.23-P1P2	1661	1661	317	172
ACTRT3_+_169487342.23-P1P2	1493	1493	214	532
ACTRT3_-_169487289.23-P1P2	1482	1482	240	183
ACVR1B_+_52345561.23-P1P2	960	960	420	136
ACVR1B_+_52345897.23-P1P2	1836	1836	223	375
ACVR1B_+_52345907.23-P1P2	1702	1702	310	407
ACVR1B_-_52345530.23-P1P2	1312	1312	188	340
ACVR1B_-_52345917.23-P1P2	1348	1348	295	124
ACVR1C_+_158484889.23-P1P2	1862	1862	553	473
ACVR1C_+_158484901.23-P1P2	1530	1530	254	212
ACVR1C_+_158484938.23-P1P2	1386	1386	339	386
ACVR1C_+_158485339.23-P1P2	1736	1736	623	455
ACVR1C_-_158485307.23-P1P2	1119	1119	253	250
ACVR1_+_158732079.23-P1P2	1391	1391	608	374
ACVR1_+_158732198.23-P1P2	1234	1234	233	232
ACVR1_+_158732232.23-P1P2	1131	1131	335	587
ACVR1_+_158732258.23-P1P2	966	966	372	127
ACVR1_-_158732511.23-P1P2	1349	1349	104	276
ACVR2A_+_148602294.23-P1P2	1233	1233	161	380
ACVR2A_+_148602343.23-P1P2	1140	1140	167	117
ACVR2A_+_148602346.23-P1P2	1446	1446	297	465
ACVR2A_-_148602102.23-P1P2	1152	1152	250	353
ACVR2A_-_148602669.23-P1P2	1443	1443	43	329
ACVR2B_+_38495339.23-P1P2	1578	1578	256	175
ACVR2B_+_38495450.23-P1P2	1503	1503	363	224
ACVR2B_+_38495606.23-P1P2	1534	1534	791	813
ACVR2B_+_38495842.23-P1P2	1237	1237	231	173
ACVR2B_-_38495819.23-P1P2	1585	1585	362	382
ACVRL1_+_52300726.23-P1P2	1941	1941	353	497
ACVRL1_+_52300742.23-P1P2	887	887	120	269
ACVRL1_+_52300819.23-P1P2	1271	1271	341	278
ACVRL1_-_52300776.23-P1P2	1256	1256	521	119
ACVRL1_-_52301119.23-P1P2	815	815	109	74
ACY1_+_52017535.23-P1P2	1473	1473	350	306
ACY1_+_52017980.23-P1P2	1348	1348	367	228
ACY1_-_52017547.23-P1P2	1602	1602	292	359
ACY1_-_52017921.23-P1P2	1521	1521	201	251
ACY1_-_52017938.23-P1P2	1329	1329	277	104
ACY3_+_67414985.23-P2	1696	1696	662	277
ACY3_+_67415013.23-P2	1488	1488	75	519
ACY3_+_67417722.23-P1	1083	1083	38	261
ACY3_+_67417960.23-P1	1803	1803	622	231
ACY3_+_67418110.23-P1	919	919	177	230
ACY3_-_67414577.23-P2	1878	1878	468	217
ACY3_-_67414607.23-P2	1234	1234	194	158
ACY3_-_67414970.23-P2	1302	1302	290	135
ACY3_-_67417956.23-P1	1048	1048	239	200
ACY3_-_67418149.23-P1	1136	1136	117	155
ACYP1_+_75530659.23-P1	1500	1500	425	477
ACYP1_+_75530680.23-P1	1103	1103	41	524
ACYP1_-_75530695.23-P1	1787	1787	169	122
ACYP1_-_75530711.23-P1	1446	1446	375	938
ACYP1_-_75530721.23-P1	1688	1688	206	566
ACYP1_-_75535758.23-P2	1272	1272	110	332
ACYP1_-_75536000.23-P2	1262	1262	247	232
ACYP1_-_75536179.23-P2	1440	1440	167	320
ACYP1_-_75536183.23-P2	1491	1491	331	482
ACYP1_-_75536194.23-P2	1775	1775	578	435
ACYP2_+_54342830.23-P1P2	1683	1683	306	137
ACYP2_-_54342821.23-P1P2	1233	1233	160	298
ACYP2_-_54343153.23-P1P2	1457	1457	537	420
ACYP2_-_54343157.23-P1P2	1017	1017	441	141
ACYP2_-_54343180.23-P1P2	1342	1342	352	189
ADAD1_+_123300801.23-P1P2	1800	1800	359	268
ADAD1_-_123300726.23-P1P2	1652	1652	255	562
ADAD1_-_123300732.23-P1P2	1360	1360	190	369
ADAD1_-_123300755.23-P1P2	1090	1090	320	180
ADAD1_-_123300758.23-P1P2	1302	1302	216	376
ADAD2_+_84224814.23-P1P2	1227	1227	478	280
ADAD2_+_84225182.23-P1P2	1202	1202	104	352
ADAD2_-_84224806.23-P1P2	1568	1568	509	400
ADAD2_-_84224870.23-P1P2	1554	1554	285	102
ADAD2_-_84224880.23-P1P2	1893	1893	430	629
ADAL_-_43623106.23-P1P2	1474	1474	213	70
ADAL_-_43623112.23-P1P2	1315	1315	368	311
ADAL_-_43623116.23-P1P2	1673	1673	325	416
ADAL_-_43623128.23-P1P2	1482	1482	87	415
ADAL_-_43623140.23-P1P2	1662	1662	257	200
ADAM10_+_59041561.23-P1P2	1664	1664	313	467
ADAM10_+_59041886.23-P1P2	1151	1151	268	242
ADAM10_-_59041337.23-P1P2	1324	1324	655	424
ADAM10_-_59041501.23-P1P2	1369	1369	274	530
ADAM10_-_59041703.23-P1P2	1517	1517	327	386
ADAM11_+_42836733.23-P1P2	1912	1912	312	431
ADAM11_+_42836787.23-P1P2	1207	1207	251	207
ADAM11_+_42836832.23-P1P2	1808	1808	301	546
ADAM11_+_42836963.23-P1P2	1630	1630	168	511
ADAM11_-_42836572.23-P1P2	1415	1415	247	296
ADAM12_+_128076604.23-P1P2	1317	1317	267	276
ADAM12_+_128076607.23-P1P2	1269	1269	529	250
ADAM12_-_128076590.23-P1P2	1611	1611	278	215
ADAM12_-_128076617.23-P1P2	1739	1739	523	303
ADAM12_-_128077031.23-P1P2	1641	1641	149	352
ADAM15_+_155023192.23-P1P2	1621	1621	212	161
ADAM15_+_155023202.23-P1P2	1147	1147	137	17
ADAM15_+_155023394.23-P1P2	1401	1401	211	385
ADAM15_+_155024155.23-P1P2	1443	1443	88	335
ADAM15_-_155024217.23-P1P2	1273	1273	222	304
ADAM17_+_9695837.23-P1P2	1267	1267	269	82
ADAM17_+_9695867.23-P1P2	1258	1258	130	290
ADAM17_+_9695885.23-P1P2	1149	1149	108	256
ADAM17_-_9695930.23-P1P2	1474	1474	183	161
ADAM17_-_9695934.23-P1P2	1443	1443	196	149
ADAM18_+_39442161.23-P1P2	1406	1406	185	113
ADAM18_+_39442286.23-P1P2	1234	1234	72	208
ADAM18_+_39442506.23-P1P2	1683	1683	271	78
ADAM18_-_39442133.23-P1P2	1161	1161	217	324
ADAM18_-_39442196.23-P1P2	1403	1403	177	235
ADAM19_+_157002746.23-P1P2	1277	1277	220	183
ADAM19_-_157002294.23-P1P2	1292	1292	285	204
ADAM19_-_157002314.23-P1P2	1188	1188	318	247
ADAM19_-_157002317.23-P1P2	1649	1649	362	198
ADAM19_-_157002452.23-P1P2	1569	1569	236	396
ADAM20_+_71001702.23-P1P2	1600	1600	214	316
ADAM20_-_71001316.23-P1P2	1251	1251	147	462
ADAM20_-_71001647.23-P1P2	2065	2065	511	469
ADAM20_-_71001696.23-P1P2	1752	1752	501	563
ADAM20_-_71001740.23-P1P2	1330	1330	134	345
ADAM21_+_70918885.23-P1P2	1519	1519	461	250
ADAM21_+_70919022.23-P1P2	1697	1697	240	278
ADAM21_+_70919032.23-P1P2	1465	1465	167	128
ADAM21_-_70918928.23-P1P2	1396	1396	394	427
ADAM21_-_70919038.23-P1P2	1657	1657	242	216
ADAM22_+_87563621.23-P1P2	1038	1038	199	371
ADAM22_+_87563949.23-P1P2	1205	1205	266	343
ADAM22_-_87563632.23-P1P2	1485	1485	429	498
ADAM22_-_87563945.23-P1P2	1594	1594	297	260
ADAM22_-_87564057.23-P1P2	1409	1409	288	111
ADAM23_+_207308275.23-P1P2	1742	1742	489	250
ADAM23_+_207308623.23-P1P2	1170	1170	145	277
ADAM23_+_207308716.23-P1P2	1287	1287	195	348
ADAM23_-_207308263.23-P1P2	1370	1370	91	549
ADAM23_-_207308295.23-P1P2	1325	1325	274	213
ADAM28_+_24151604.23-P1P2	1343	1343	208	355
ADAM28_+_24151615.23-P1P2	1248	1248	254	533
ADAM28_+_24151646.23-P1P2	1628	1628	333	249
ADAM28_+_24151656.23-P1P2	2056	2056	641	585
ADAM28_+_24151691.23-P1P2	1344	1344	310	206
ADAM29_+_175839595.23-P1P2	1390	1390	207	183
ADAM29_+_175839605.23-P1P2	1726	1726	450	218
ADAM29_+_175839643.23-P1P2	1207	1207	594	274
ADAM29_-_175839539.23-P1P2	1532	1532	273	208
ADAM29_-_175839601.23-P1P2	1759	1759	376	202
ADAM2_+_39695270.23-P1P2	1645	1645	275	407
ADAM2_-_39695260.23-P1P2	1291	1291	142	251
ADAM2_-_39695623.23-P1P2	1466	1466	266	359
ADAM2_-_39695635.23-P1P2	1312	1312	444	561
ADAM2_-_39695737.23-P1P2	1141	1141	320	125
ADAM30_+_120439037.23-P1P2	1480	1480	241	263
ADAM30_+_120439094.23-P1P2	1775	1775	313	392
ADAM30_+_120439103.23-P1P2	1120	1120	70	203
ADAM30_-_120439075.23-P1P2	1366	1366	463	286
ADAM30_-_120439090.23-P1P2	1283	1283	233	374
ADAM32_+_38965125.23-P1P2	1506	1506	329	344
ADAM32_+_38965287.23-P1P2	1415	1415	90	197
ADAM32_+_38965299.23-P1P2	1928	1928	455	477
ADAM32_-_38965264.23-P1P2	1556	1556	201	475
ADAM32_-_38965521.23-P1P2	1213	1213	238	249
ADAM33_+_3662271.23-P1P2	1061	1061	164	373
ADAM33_+_3662642.23-P1P2	1352	1352	258	139
ADAM33_-_3662191.23-P1P2	1514	1514	409	383
ADAM33_-_3662194.23-P1P2	1531	1531	134	329
ADAM33_-_3662638.23-P1P2	1128	1128	122	240
ADAM7_+_24298515.23-P1P2	1590	1590	261	262
ADAM7_+_24298519.23-P1P2	1181	1181	224	285
ADAM7_+_24298600.23-P1P2	1580	1580	160	121
ADAM7_-_24298558.23-P1P2	1149	1149	289	336
ADAM7_-_24298561.23-P1P2	1053	1053	314	30
ADAM8_+_135090313.23-P1P2	1208	1208	245	295
ADAM8_-_135089929.23-P1P2	1169	1169	439	147
ADAM8_-_135089932.23-P1P2	1388	1388	386	305
ADAM8_-_135090331.23-P1P2	1655	1655	516	569
ADAM8_-_135090373.23-P1P2	1463	1463	365	342
ADAM9_+_38854489.23-P1P2	1720	1720	412	646
ADAM9_+_38854902.23-P1P2	1807	1807	294	565
ADAM9_-_38854499.23-P1P2	1676	1676	358	334
ADAM9_-_38854525.23-P1P2	1272	1272	188	73
ADAM9_-_38854669.23-P1P2	982	982	201	265
ADAMDEC1_+_24242051.23-P1P2	1142	1142	338	387
ADAMDEC1_+_24242054.23-P1P2	1373	1373	372	247
ADAMDEC1_+_24242074.23-P1P2	1765	1765	402	436
ADAMDEC1_-_24242003.23-P1P2	1249	1249	266	140
ADAMDEC1_-_24242085.23-P1P2	1590	1590	350	479
ADAMTS10_+_8675521.23-P1P2	1438	1438	433	422
ADAMTS10_+_8675559.23-P1P2	1012	1012	233	246
ADAMTS10_+_8675562.23-P1P2	1311	1311	271	184
ADAMTS10_-_8675371.23-P1P2	1081	1081	202	206
ADAMTS10_-_8675595.23-P1P2	1892	1892	283	304
ADAMTS12_+_33891838.23-P1P2	1759	1759	241	201
ADAMTS12_+_33892096.23-P1P2	1498	1498	181	334
ADAMTS12_-_33891689.23-P1P2	1272	1272	205	273
ADAMTS12_-_33892035.23-P1P2	1805	1805	249	518
ADAMTS12_-_33892078.23-P1P2	1765	1765	393	287
ADAMTS13_+_136287462.23-P1P2	1420	1420	315	337
ADAMTS13_+_136287556.23-P1P2	1602	1602	178	372
ADAMTS13_+_136287621.23-P1P2	1229	1229	149	222
ADAMTS13_-_136287551.23-P1P2	1558	1558	385	272
ADAMTS13_-_136287562.23-P1P2	1567	1567	174	610
ADAMTS14_+_72432279.23-P1P2	1550	1550	106	384
ADAMTS14_+_72432594.23-P1P2	1869	1869	521	94
ADAMTS14_-_72432269.23-P1P2	1405	1405	224	542
ADAMTS14_-_72432290.23-P1P2	1044	1044	131	363
ADAMTS14_-_72432297.23-P1P2	1428	1428	98	223
ADAMTS15_+_130318578.23-P1P2	1235	1235	675	261
ADAMTS15_+_130318949.23-P1P2	1106	1106	135	338
ADAMTS15_+_130318978.23-P1P2	1705	1705	159	492
ADAMTS15_+_130318981.23-P1P2	1263	1263	228	188
ADAMTS15_-_130318977.23-P1P2	1744	1744	302	473
ADAMTS16_+_5140486.23-P2	1334	1334	310	162
ADAMTS16_+_5140497.23-P2	1236	1236	263	289
ADAMTS16_+_5140517.23-P2	2054	2054	349	423
ADAMTS16_+_5140760.23-P2	1254	1254	174	120
ADAMTS16_+_5140912.23-P2	1512	1512	195	338
ADAMTS16_+_5146334.23-P1	1708	1708	411	580
ADAMTS16_+_5146341.23-P1	1144	1144	385	143
ADAMTS16_+_5146377.23-P1	1577	1577	280	75
ADAMTS16_-_5146381.23-P1	1298	1298	200	141
ADAMTS16_-_5146595.23-P1	1717	1717	550	650
ADAMTS17_+_100882122.23-P1P2	1596	1596	119	317
ADAMTS17_-_100882079.23-P1P2	1538	1538	158	392
ADAMTS17_-_100882118.23-P1P2	1326	1326	264	203
ADAMTS17_-_100882163.23-P1P2	1506	1506	221	260
ADAMTS17_-_100882166.23-P1P2	1480	1480	513	254
ADAMTS18_+_77468466.23-P1P2	1491	1491	225	455
ADAMTS18_+_77468714.23-P1P2	1216	1216	215	224
ADAMTS18_+_77468890.23-P1P2	1612	1612	289	416
ADAMTS18_-_77468494.23-P1P2	1318	1318	371	520
ADAMTS18_-_77468873.23-P1P2	1206	1206	278	179
ADAMTS19_+_128796013.23-P1P2	1196	1196	201	189
ADAMTS19_+_128796021.23-P1P2	1853	1853	465	321
ADAMTS19_-_128796009.23-P1P2	1327	1327	363	387
ADAMTS19_-_128796089.23-P1P2	1589	1589	156	169
ADAMTS19_-_128796244.23-P1P2	1865	1865	271	381
ADAMTS1_+_28216554.23-P2	1775	1775	692	395
ADAMTS1_+_28216570.23-P2	1732	1732	298	96
ADAMTS1_+_28216594.23-P2	1720	1720	525	321
ADAMTS1_+_28217278.23-P1	1415	1415	205	413
ADAMTS1_+_28217659.23-P1	1220	1220	328	287
ADAMTS1_+_28217664.23-P1	2074	2074	366	502
ADAMTS1_+_28217696.23-P1	1670	1670	358	468
ADAMTS1_-_28216131.23-P2	1216	1216	326	247
ADAMTS1_-_28216582.23-P2	931	931	68	158
ADAMTS1_-_28217257.23-P1	1274	1274	230	316
ADAMTS20_+_43945551.23-P1P2	1341	1341	175	270
ADAMTS20_+_43945593.23-P1P2	1685	1685	630	516
ADAMTS20_+_43945604.23-P1P2	1706	1706	363	362
ADAMTS20_+_43945717.23-P1P2	1414	1414	407	411
ADAMTS20_-_43945984.23-P1P2	1279	1279	317	357
ADAMTS2_+_178772088.23-P1P2	1562	1562	410	354
ADAMTS2_+_178772185.23-P1P2	1338	1338	213	152
ADAMTS2_-_178772008.23-P1P2	1356	1356	341	192
ADAMTS2_-_178772408.23-P1P2	1269	1269	298	348
ADAMTS2_-_178772444.23-P1P2	1821	1821	719	368
ADAMTS3_-_73434871.23-P1P2	1458	1458	604	368
ADAMTS3_-_73434879.23-P1P2	1501	1501	241	189
ADAMTS3_-_73434891.23-P1P2	1562	1562	439	205
ADAMTS3_-_73434922.23-P1P2	1555	1555	586	405
ADAMTS3_-_73434972.23-P1P2	1783	1783	321	483
ADAMTS4_+_161168828.23-P1P2	1158	1158	289	330
ADAMTS4_-_161168418.23-P1P2	1144	1144	159	314
ADAMTS4_-_161168458.23-P1P2	1042	1042	172	184
ADAMTS4_-_161168616.23-P1P2	1349	1349	173	222
ADAMTS4_-_161168836.23-P1P2	1403	1403	379	312
ADAMTS5_+_28339356.23-P1P2	1440	1440	305	192
ADAMTS5_+_28339363.23-P1P2	1766	1766	108	251
ADAMTS5_-_28338950.23-P1P2	1374	1374	142	282
ADAMTS5_-_28339372.23-P1P2	1426	1426	521	393
ADAMTS5_-_28339421.23-P1P2	1353	1353	237	239
ADAMTS6_+_64777310.23-P1P2	1227	1227	217	73
ADAMTS6_+_64777340.23-P1P2	1453	1453	290	191
ADAMTS6_+_64777661.23-P1P2	1442	1442	282	315
ADAMTS6_-_64777602.23-P1P2	1901	1901	292	271
ADAMTS6_-_64777679.23-P1P2	1428	1428	256	236
ADAMTS7_+_79103687.23-P1P2	1306	1306	447	249
ADAMTS7_-_79103352.23-P1P2	1676	1676	779	459
ADAMTS7_-_79103383.23-P1P2	1334	1334	217	144
ADAMTS7_-_79103411.23-P1P2	1185	1185	153	423
ADAMTS7_-_79103729.23-P1P2	1597	1597	403	249
ADAMTS8_+_130298490.23-P1P2	1374	1374	295	188
ADAMTS8_-_130297973.23-P1P2	1303	1303	140	172
ADAMTS8_-_130298054.23-P1P2	1499	1499	113	315
ADAMTS8_-_130298160.23-P1P2	1301	1301	228	188
ADAMTS8_-_130298510.23-P1P2	1440	1440	251	577
ADAMTS9_+_64673234.23-P1P2	1106	1106	311	216
ADAMTS9_-_64673170.23-P1P2	1660	1660	215	418
ADAMTS9_-_64673267.23-P1P2	1310	1310	242	484
ADAMTS9_-_64673280.23-P1P2	1368	1368	304	559
ADAMTS9_-_64673627.23-P1P2	1953	1953	385	792
ADAMTSL1_+_18474148.23-P1P2	1366	1366	358	231
ADAMTSL1_+_18474201.23-P1P2	1695	1695	274	510
ADAMTSL1_+_18474327.23-P1P2	1659	1659	511	406
ADAMTSL1_-_18474157.23-P1P2	1626	1626	179	390
ADAMTSL1_-_18474595.23-P1P2	1439	1439	250	404
ADAMTSL2_+_136399841.23-P1P2	1248	1248	161	177
ADAMTSL2_+_136400219.23-P1P2	1884	1884	182	163
ADAMTSL2_+_136400253.23-P1P2	1332	1332	302	319
ADAMTSL2_-_136399802.23-P1P2	1736	1736	110	165
ADAMTSL2_-_136399861.23-P1P2	1465	1465	150	331
ADAMTSL3_+_84322918.23-P1P2	1808	1808	343	349
ADAMTSL3_-_84322944.23-P1P2	1840	1840	488	340
ADAMTSL3_-_84322947.23-P1P2	1385	1385	467	475
ADAMTSL3_-_84323067.23-P1P2	1254	1254	300	139
ADAMTSL3_-_84323104.23-P1P2	905	905	188	471
ADAMTSL4_+_150521897.23-P1P2	1617	1617	133	137
ADAMTSL4_+_150521916.23-P1P2	1623	1623	420	413
ADAMTSL4_+_150521953.23-P1P2	1154	1154	278	249
ADAMTSL4_+_150522285.23-P1P2	1395	1395	204	370
ADAMTSL4_-_150521934.23-P1P2	1302	1302	248	45
ADAMTSL5_-_1512942.23-P1P2	1245	1245	265	333
ADAMTSL5_-_1512947.23-P1P2	1061	1061	183	143
ADAMTSL5_-_1512963.23-P1P2	1870	1870	370	498
ADAMTSL5_-_1512979.23-P1P2	1674	1674	227	245
ADAMTSL5_-_1513012.23-P1P2	1371	1371	463	215
ADAP1_+_994248.23-P1P2	1766	1766	207	53
ADAP1_+_994276.23-P1P2	1495	1495	627	421
ADAP1_+_994279.23-P1P2	1318	1318	452	307
ADAP1_+_994282.23-P1P2	1978	1978	328	542
ADAP1_-_993847.23-P1P2	1665	1665	289	493
ADAP2_+_29249325.23-P1P2	2077	2077	573	656
ADAP2_+_29249375.23-P1P2	1673	1673	314	382
ADAP2_+_29249417.23-P1P2	1883	1883	463	331
ADAP2_-_29249001.23-P1P2	961	961	72	172
ADAP2_-_29249406.23-P1P2	1192	1192	60	106
ADARB1_+_46493796.23-P1P2	1241	1241	127	202
ADARB1_+_46494884.23-P1P2	1606	1606	362	312
ADARB1_+_46494897.23-P1P2	1786	1786	265	375
ADARB1_-_46493823.23-P1P2	1407	1407	326	253
ADARB1_-_46493831.23-P1P2	1789	1789	195	343
ADARB2_+_1779243.23-ENST00000381312.1	872	872	107	333
ADARB2_+_1779248.23-ENST00000381312.1	1390	1390	659	149
ADARB2_+_1779269.23-ENST00000381312.1	1366	1366	536	149
ADARB2_+_1779687.23-ENST00000381312.1	1119	1119	295	332
ADARB2_-_1779460.23-ENST00000381312.1	1007	1007	280	204
ADAR_+_154580643.23-P1	1449	1449	146	555
ADAR_+_154600408.23-P2	1064	1064	144	35
ADAR_+_154600411.23-P2	1315	1315	350	67
ADAR_+_154600419.23-P2	1180	1180	319	151
ADAR_-_154580605.23-P1	1513	1513	228	395
ADAR_-_154580611.23-P1	1001	1001	164	121
ADAR_-_154580629.23-P1	1474	1474	42	243
ADAR_-_154580652.23-P1	1422	1422	365	366
ADAR_-_154599983.23-P2	1082	1082	104	133
ADAR_-_154600448.23-P2	1117	1117	213	114
ADAT1_+_75656919.23-P1P2	1244	1244	293	405
ADAT1_+_75657125.23-P1P2	1642	1642	345	251
ADAT1_+_75657171.23-P1P2	1588	1588	374	364
ADAT1_-_75656724.23-P1P2	1609	1609	424	291
ADAT1_-_75656732.23-P1P2	1250	1250	232	316
ADAT2_+_143771740.23-P1P2	1463	1463	271	242
ADAT2_+_143771779.23-P1P2	910	910	109	110
ADAT2_+_143771782.23-P1P2	1404	1404	144	99
ADAT2_-_143771413.23-P1P2	1421	1421	248	306
ADAT2_-_143771826.23-P1P2	2121	2121	276	322
ADAT3_+_1905424.23-P1	1380	1380	361	358
ADAT3_+_1905431.23-P1	1631	1631	202	187
ADAT3_+_1905450.23-P1	1123	1123	112	390
ADAT3_+_1907955.23-P2	1703	1703	212	213
ADAT3_+_1908001.23-P2	1767	1767	303	823
ADAT3_-_1905405.23-P1	1159	1159	358	250
ADAT3_-_1905438.23-P1	1353	1353	430	229
ADAT3_-_1908013.23-P2	1598	1598	511	905
ADAT3_-_1908397.23-P2	1227	1227	244	120
ADAT3_-_1908429.23-P2	2068	2068	397	453
ADA_+_43280282.23-P1P2	1829	1829	403	409
ADA_+_43280285.23-P1P2	1004	1004	240	320
ADA_+_43280303.23-P1P2	1649	1649	332	382
ADA_+_43280315.23-P1P2	1301	1301	133	93
ADA_-_43279996.23-P1P2	1023	1023	280	145
ADCK1_+_78266506.23-P1P2	1356	1356	138	110
ADCK1_-_78266512.23-P1P2	1685	1685	186	348
ADCK1_-_78266523.23-P1P2	1237	1237	263	229
ADCK1_-_78266828.23-P1P2	1576	1576	194	193
ADCK1_-_78266900.23-P1P2	1286	1286	195	157
ADCK2_+_140372748.23-P1P2	1522	1522	380	365
ADCK2_+_140373084.23-P1P2	1272	1272	579	205
ADCK2_+_140373152.23-P1P2	1394	1394	256	492
ADCK2_-_140373160.23-P1P2	1547	1547	346	719
ADCK2_-_140373404.23-P1P2	1451	1451	308	269
ADCK3_+_227128242.23-P1P2	1746	1746	325	382
ADCK3_+_227128400.23-P1P2	1273	1273	254	145
ADCK3_-_227128046.23-P1P2	1474	1474	197	118
ADCK3_-_227128055.23-P1P2	1392	1392	257	362
ADCK3_-_227128078.23-P1P2	835	835	34	250
ADCK4_+_41222752.23-P1P2	1308	1308	413	104
ADCK4_-_41222351.23-P1P2	1561	1561	362	310
ADCK4_-_41222709.23-P1P2	1365	1365	46	350
ADCK4_-_41222769.23-P1P2	1154	1154	177	189
ADCK4_-_41222791.23-P1P2	1377	1377	326	273
ADCK5_+_145597793.23-P1P2	1196	1196	60	91
ADCK5_-_145597191.23-P1P2	1451	1451	617	334
ADCK5_-_145597250.23-P1P2	1020	1020	96	199
ADCK5_-_145597781.23-P1P2	1279	1279	423	423
ADCK5_-_145597789.23-P1P2	1464	1464	146	175
ADCY10_+_167883329.23-P1P2	1247	1247	334	352
ADCY10_-_167882907.23-P1P2	1203	1203	491	167
ADCY10_-_167882911.23-P1P2	1232	1232	148	374
ADCY10_-_167882918.23-P1P2	1060	1060	156	207
ADCY10_-_167883077.23-P1P2	1894	1894	391	459
ADCY1_+_45614267.23-P1P2	1396	1396	369	339
ADCY1_+_45614427.23-P1P2	1485	1485	250	120
ADCY1_+_45614650.23-P1P2	1315	1315	275	30
ADCY1_+_45614673.23-P1P2	1426	1426	338	209
ADCY1_-_45614627.23-P1P2	1329	1329	315	486
ADCY2_+_7396541.23-P1P2	1213	1213	277	289
ADCY2_+_7396596.23-P1P2	1338	1338	145	65
ADCY2_+_7396661.23-P1P2	1474	1474	185	241
ADCY2_-_7396414.23-P1P2	1356	1356	194	143
ADCY2_-_7396575.23-P1P2	1776	1776	544	540
ADCY3_+_25142736.23-P1P2	1273	1273	218	240
ADCY3_-_25142720.23-P1P2	1690	1690	413	410
ADCY3_-_25142849.23-P1P2	1403	1403	470	451
ADCY3_-_25143044.23-P1P2	1682	1682	431	325
ADCY3_-_25143049.23-P1P2	1395	1395	214	164
ADCY4_+_24803901.23-P1P2	1257	1257	257	218
ADCY4_-_24804056.23-P1P2	1373	1373	370	104
ADCY4_-_24804217.23-P1P2	965	965	228	326
ADCY4_-_24804227.23-P1P2	1321	1321	348	305
ADCY4_-_24804232.23-P1P2	912	912	77	338
ADCY5_+_123168382.23-P1P2	1176	1176	349	276
ADCY5_+_123168593.23-P1P2	1245	1245	216	404
ADCY5_+_123168613.23-P1P2	1134	1134	327	362
ADCY5_-_123168354.23-P1P2	1694	1694	195	496
ADCY5_-_123168357.23-P1P2	1666	1666	579	390
ADCY6_+_49182403.23-P1P2	1199	1199	162	358
ADCY6_+_49182840.23-P1P2	1440	1440	237	288
ADCY6_-_49182447.23-P1P2	1647	1647	526	369
ADCY6_-_49182451.23-P1P2	1410	1410	371	438
ADCY6_-_49182454.23-P1P2	1196	1196	190	110
ADCY7_+_50300487.23-P1P2	1353	1353	475	353
ADCY7_-_50300493.23-P1P2	1522	1522	328	254
ADCY7_-_50300498.23-P1P2	1208	1208	204	318
ADCY7_-_50300519.23-P1P2	1455	1455	149	135
ADCY7_-_50300524.23-P1P2	1398	1398	330	667
ADCY8_+_132052698.23-P1P2	1560	1560	600	138
ADCY8_+_132053037.23-P1P2	1729	1729	354	610
ADCY8_-_132052844.23-P1P2	1359	1359	181	364
ADCY8_-_132053083.23-P1P2	1187	1187	196	96
ADCY8_-_132053093.23-P1P2	1416	1416	205	429
ADCY9_+_4166382.23-P1P2	1217	1217	116	321
ADCY9_+_4166432.23-P1P2	1274	1274	193	471
ADCY9_-_4166007.23-P1P2	1462	1462	432	485
ADCY9_-_4166218.23-P1P2	1669	1669	297	449
ADCY9_-_4166392.23-P1P2	1475	1475	483	232
ADCYAP1R1_+_31092317.23-P1P2	1880	1880	346	237
ADCYAP1R1_+_31092343.23-P1P2	1403	1403	251	81
ADCYAP1R1_+_31092380.23-P1P2	1626	1626	504	370
ADCYAP1R1_+_31092421.23-P1P2	1124	1124	82	193
ADCYAP1R1_-_31092299.23-P1P2	1277	1277	217	159
ADCYAP1_+_904729.23-P1P2	1267	1267	316	301
ADCYAP1_+_904799.23-P1P2	1348	1348	428	202
ADCYAP1_+_904824.23-P1P2	1447	1447	523	142
ADCYAP1_+_904967.23-P1P2	1407	1407	552	268
ADCYAP1_-_904647.23-P1P2	1099	1099	252	368
ADC_+_33546832.23-P1P2	1560	1560	392	608
ADC_+_33546850.23-P1P2	1321	1321	424	283
ADC_+_33546977.23-P1P2	1496	1496	266	580
ADC_-_33546826.23-P1P2	1229	1229	196	233
ADC_-_33546829.23-P1P2	1070	1070	210	237
ADD1_+_2846015.23-P1P2	1935	1935	469	551
ADD1_-_2845596.23-P1P2	1750	1750	157	715
ADD1_-_2845605.23-P1P2	1431	1431	180	310
ADD1_-_2845697.23-P1P2	1621	1621	277	313
ADD1_-_2845997.23-P1P2	1285	1285	273	446
ADD2_+_70995010.23-P1P2	1379	1379	321	378
ADD2_+_70995142.23-P1P2	1706	1706	352	395
ADD2_+_70995263.23-P1P2	1274	1274	586	368
ADD2_+_70995300.23-P1P2	1603	1603	290	369
ADD2_-_70994876.23-P1P2	1806	1806	452	292
ADD3_+_111767932.23-P1P2	1357	1357	271	365
ADD3_+_111768327.23-P1P2	1617	1617	475	191
ADD3_-_111767767.23-P1P2	1138	1138	313	56
ADD3_-_111767783.23-P1P2	1639	1639	670	243
ADD3_-_111767791.23-P1P2	1598	1598	294	380
ADGB_+_146920153.23-P1P2	1657	1657	206	466
ADGB_+_146920457.23-P1P2	1456	1456	295	284
ADGB_+_146920504.23-P1P2	1209	1209	268	175
ADGB_-_146920345.23-P1P2	1552	1552	511	190
ADGB_-_146920535.23-P1P2	1331	1331	40	334
ADH1A_+_100212126.23-P1P2	1851	1851	236	190
ADH1A_-_100211701.23-P1P2	1541	1541	272	352
ADH1A_-_100211816.23-P1P2	1511	1511	367	408
ADH1A_-_100212118.23-P1P2	1411	1411	285	177
ADH1A_-_100212162.23-P1P2	1539	1539	111	230
ADH1B_+_100242040.23-P1P2	1414	1414	135	415
ADH1B_+_100242511.23-P1P2	1331	1331	484	377
ADH1B_-_100242120.23-P1P2	1510	1510	414	417
ADH1B_-_100242280.23-P1P2	1522	1522	197	424
ADH1B_-_100242333.23-P1P2	1469	1469	439	427
ADH1C_+_100273655.23-P1P2	1301	1301	150	465
ADH1C_-_100273471.23-P1P2	1494	1494	239	381
ADH1C_-_100273518.23-P1P2	1177	1177	228	130
ADH1C_-_100273879.23-P1P2	1205	1205	191	259
ADH1C_-_100273923.23-P1P2	1590	1590	595	338
ADH4_+_100065429.23-P1P2	1199	1199	143	386
ADH4_+_100065433.23-P1P2	1867	1867	429	407
ADH4_+_100065444.23-P1P2	1555	1555	178	368
ADH4_+_100065450.23-P1P2	1626	1626	350	262
ADH4_-_100065227.23-P1P2	1524	1524	340	272
ADH5_+_100009684.23-P1P2	1377	1377	191	331
ADH5_+_100009798.23-P1P2	989	989	214	232
ADH5_+_100009821.23-P1P2	1120	1120	152	134
ADH5_+_100009838.23-P1P2	1464	1464	212	185
ADH5_-_100009831.23-P1P2	1062	1062	286	231
ADH6_+_100140186.23-P1P2	1826	1826	542	542
ADH6_+_100140286.23-P1P2	1501	1501	175	344
ADH6_-_100140386.23-P1P2	1167	1167	128	327
ADH6_-_100140394.23-P1P2	1210	1210	431	163
ADH6_-_100140413.23-P1P2	1407	1407	174	523
ADH7_+_100355983.23-P1P2	1552	1552	358	87
ADH7_+_100356142.23-P1P2	1123	1123	216	252
ADH7_+_100356385.23-P1P2	1288	1288	543	142
ADH7_+_100356481.23-P1P2	1528	1528	226	231
ADH7_-_100356092.23-P1P2	1366	1366	233	192
ADHFE1_+_67344685.23-P1P2	1868	1868	785	152
ADHFE1_+_67344765.23-P1P2	1688	1688	321	442
ADHFE1_-_67344732.23-P1P2	1177	1177	95	250
ADHFE1_-_67344792.23-P1P2	641	641	83	184
ADHFE1_-_67345102.23-P1P2	1767	1767	381	244
ADI1_+_3523254.23-P1P2	1547	1547	367	457
ADI1_+_3523275.23-P1P2	1581	1581	136	332
ADI1_-_3523067.23-P1P2	1595	1595	564	429
ADI1_-_3523293.23-P1P2	1858	1858	374	331
ADI1_-_3523313.23-P1P2	1560	1560	323	212
ADIG_+_37209880.23-P1P2	1378	1378	315	244
ADIG_+_37209891.23-P1P2	1629	1629	567	661
ADIG_+_37209902.23-P1P2	1750	1750	183	409
ADIG_+_37209911.23-P1P2	1524	1524	290	113
ADIG_+_37210368.23-P1P2	1392	1392	180	321
ADIPOQ_+_186560448.23-P1P2	1670	1670	409	372
ADIPOQ_+_186560496.23-P1P2	1506	1506	350	399
ADIPOQ_+_186560526.23-P1P2	1014	1014	158	322
ADIPOQ_-_186560537.23-P1P2	1618	1618	262	422
ADIPOQ_-_186560924.23-P1P2	1088	1088	228	226
ADIPOR1_+_202926923.23-P1P2	1510	1510	106	132
ADIPOR1_+_202926993.23-P1P2	1765	1765	450	275
ADIPOR1_+_202927394.23-P1P2	1206	1206	168	210
ADIPOR1_-_202926990.23-P1P2	1625	1625	170	358
ADIPOR1_-_202927375.23-P1P2	1693	1693	270	316
ADIPOR2_+_1800595.23-P1P2	1391	1391	269	360
ADIPOR2_-_1800242.23-P1P2	1632	1632	307	763
ADIPOR2_-_1800250.23-P1P2	1825	1825	346	466
ADIPOR2_-_1800256.23-P1P2	1788	1788	371	661
ADIPOR2_-_1800278.23-P1P2	1698	1698	608	324
ADIRF_+_88728033.23-P1P2	1719	1719	522	160
ADIRF_-_88728314.23-P1P2	1574	1574	366	259
ADIRF_-_88728503.23-P1P2	1419	1419	354	174
ADIRF_-_88728567.23-P1P2	1153	1153	229	53
ADIRF_-_88728681.23-P1P2	1072	1072	307	149
ADK_+_75911404.23-P2	1096	1096	229	170
ADK_+_75911444.23-P2	1476	1476	268	207
ADK_+_75936517.23-P1	2149	2149	382	594
ADK_+_75936538.23-P1	1550	1550	240	241
ADK_+_75936570.23-P1	1431	1431	310	330
ADK_+_75936748.23-P1	1066	1066	123	332
ADK_-_75911021.23-P2	1285	1285	254	40
ADK_-_75911025.23-P2	1333	1333	216	146
ADK_-_75911437.23-P2	1520	1520	270	292
ADK_-_75936578.23-P1	1800	1800	433	597
ADM2_+_50920011.23-P1P2	1735	1735	296	268
ADM2_+_50920227.23-P1P2	1340	1340	244	282
ADM2_+_50920298.23-P1P2	1769	1769	163	481
ADM2_+_50920473.23-P1P2	1076	1076	206	191
ADM2_-_50920028.23-P1P2	1446	1446	196	518
ADM5_+_50191684.23-P1P2	1721	1721	431	433
ADM5_+_50191838.23-P1P2	1475	1475	216	411
ADM5_+_50191862.23-P1P2	1470	1470	360	645
ADM5_+_50191867.23-P1P2	1877	1877	202	466
ADM5_-_50191704.23-P1P2	1765	1765	376	463
ADM_+_10326660.23-P1P2	1607	1607	224	454
ADM_+_10327266.23-P1P2	1456	1456	405	539
ADM_+_10327276.23-P1P2	1500	1500	187	414
ADM_+_10327290.23-P1P2	1150	1150	278	364
ADM_-_10327037.23-P1P2	1145	1145	469	319
ADNP2_+_77867421.23-P1P2	1517	1517	289	170
ADNP2_+_77867603.23-P1P2	1421	1421	265	252
ADNP2_-_77867208.23-P1P2	1407	1407	146	243
ADNP2_-_77867536.23-P1P2	1504	1504	362	516
ADNP2_-_77867623.23-P1P2	1358	1358	400	358
ADNP_+_49547892.23-P1P2	1617	1617	175	405
ADNP_-_49547603.23-P1P2	1589	1589	89	571
ADNP_-_49547651.23-P1P2	1151	1151	357	234
ADNP_-_49547707.23-P1P2	1090	1090	212	134
ADNP_-_49547964.23-P1P2	1478	1478	427	353
ADORA1_+_203096891.23-P1P2	1357	1357	282	296
ADORA1_+_203097450.23-P1P2	1258	1258	202	150
ADORA1_+_203097472.23-P1P2	1343	1343	301	276
ADORA1_+_203097506.23-P1P2	1430	1430	254	139
ADORA1_-_203096974.23-P1P2	1498	1498	329	184
ADORA2A_+_24820308.23-P1P2	1407	1407	288	620
ADORA2A_-_24819888.23-P1P2	1293	1293	251	415
ADORA2A_-_24819903.23-P1P2	1982	1982	772	178
ADORA2A_-_24819947.23-P1P2	1801	1801	164	188
ADORA2A_-_24820281.23-P1P2	720	720	17	192
ADORA2B_+_15848686.23-P1P2	1057	1057	200	43
ADORA2B_+_15848965.23-P1P2	1229	1229	85	92
ADORA2B_-_15848659.23-P1P2	1542	1542	146	258
ADORA2B_-_15848791.23-P1P2	1259	1259	106	258
ADORA2B_-_15848949.23-P1P2	1240	1240	158	422
ADORA3_+_112031013.23-P1	1742	1742	266	593
ADORA3_+_112031386.23-P1	1742	1742	241	336
ADORA3_+_112031407.23-P1	1530	1530	395	369
ADORA3_+_112031411.23-P1	1517	1517	348	381
ADORA3_+_112031418.23-P1	1664	1664	332	228
ADORA3_+_112045890.23-P2	1417	1417	189	278
ADORA3_+_112046055.23-P2	1762	1762	262	286
ADORA3_+_112046115.23-P2	1184	1184	166	575
ADORA3_+_112046284.23-P2	1534	1534	151	211
ADORA3_-_112046251.23-P2	1257	1257	265	408
ADO_+_64565053.23-P1P2	1585	1585	262	618
ADO_+_64565065.23-P1P2	1531	1531	238	249
ADO_-_64564623.23-P1P2	1591	1591	312	332
ADO_-_64564781.23-P1P2	1259	1259	78	199
ADO_-_64565135.23-P1P2	1465	1465	175	297
ADPGK_+_73075721.23-P1P2	1579	1579	222	427
ADPGK_+_73076060.23-P1P2	1443	1443	313	279
ADPGK_+_73076066.23-P1P2	1553	1553	373	270
ADPGK_+_73076082.23-P1P2	1122	1122	260	257
ADPGK_-_73075645.23-P1P2	1692	1692	240	212
ADPRHL1_+_114103395.23-P2	1328	1328	208	203
ADPRHL1_+_114107397.23-P1	1277	1277	186	463
ADPRHL1_+_114107429.23-P1	1499	1499	326	262
ADPRHL1_+_114107533.23-P1	1438	1438	687	488
ADPRHL1_+_114107537.23-P1	1727	1727	178	271
ADPRHL1_+_114107772.23-P1	1728	1728	458	230
ADPRHL1_-_114103032.23-P2	1756	1756	391	327
ADPRHL1_-_114103049.23-P2	1633	1633	437	481
ADPRHL1_-_114103424.23-P2	1691	1691	211	404
ADPRHL1_-_114103435.23-P2	1779	1779	262	249
ADPRHL2_+_36554555.23-P1P2	1488	1488	261	264
ADPRHL2_+_36554875.23-P1P2	1700	1700	559	235
ADPRHL2_+_36554891.23-P1P2	1092	1092	166	126
ADPRHL2_+_36554907.23-P1P2	1626	1626	112	289
ADPRHL2_-_36554711.23-P1P2	1635	1635	253	130
ADPRH_+_119298367.23-P1P2	1724	1724	416	376
ADPRH_+_119298491.23-P1P2	1480	1480	268	396
ADPRH_+_119298604.23-P1P2	1000	1000	290	226
ADPRH_+_119298662.23-P1P2	1365	1365	219	301
ADPRH_+_119298740.23-P1P2	1322	1322	174	906
ADPRM_+_10600917.23-P1P2	1177	1177	251	306
ADPRM_+_10600945.23-P1P2	1652	1652	213	247
ADPRM_+_10600958.23-P1P2	1347	1347	559	208
ADPRM_-_10600957.23-P1P2	1741	1741	440	249
ADPRM_-_10600988.23-P1P2	1314	1314	332	395
ADRA1A_+_26724406.23-P1P2	1329	1329	258	259
ADRA1A_-_26724311.23-P1P2	1578	1578	323	434
ADRA1A_-_26724340.23-P1P2	1252	1252	239	226
ADRA1A_-_26724356.23-P1P2	1877	1877	418	923
ADRA1A_-_26724373.23-P1P2	1215	1215	249	229
ADRA1B_+_159343520.23-P1P2	1309	1309	169	96
ADRA1B_+_159344209.23-P1P2	1455	1455	152	180
ADRA1B_+_159344222.23-P1P2	1815	1815	142	430
ADRA1B_-_159343504.23-P1P2	1287	1287	450	266
ADRA1B_-_159343900.23-P1P2	1574	1574	175	277
ADRA1D_+_4229485.23-P1P2	1263	1263	272	248
ADRA1D_-_4229164.23-P1P2	1489	1489	506	318
ADRA1D_-_4229250.23-P1P2	1460	1460	394	206
ADRA1D_-_4229495.23-P1P2	1313	1313	292	205
ADRA1D_-_4229926.23-P1P2	1624	1624	255	153
ADRA2A_-_112837142.23-P1P2	2106	2106	265	515
ADRA2A_-_112837201.23-P1P2	1227	1227	196	619
ADRA2A_-_112837216.23-P1P2	972	972	160	234
ADRA2A_-_112837238.23-P1P2	1427	1427	95	178
ADRA2A_-_112837251.23-P1P2	1297	1297	459	350
ADRA2B_+_96781839.23-P1P2	1924	1924	496	186
ADRA2B_-_96781873.23-P1P2	1379	1379	149	327
ADRA2B_-_96781894.23-P1P2	1452	1452	303	345
ADRA2B_-_96782243.23-P1P2	1177	1177	236	225
ADRA2B_-_96782246.23-P1P2	820	820	140	35
ADRA2C_+_3768074.23-P1P2	1533	1533	337	276
ADRA2C_+_3768082.23-P1P2	1488	1488	439	312
ADRA2C_+_3768098.23-P1P2	1150	1150	22	295
ADRA2C_-_3767700.23-P1P2	1149	1149	30	208
ADRA2C_-_3767888.23-P1P2	1557	1557	216	324
ADRB1_+_115804002.23-P1P2	1555	1555	489	486
ADRB1_-_115803895.23-P1P2	1378	1378	266	280
ADRB1_-_115804061.23-P1P2	1735	1735	240	368
ADRB1_-_115804069.23-P1P2	1302	1302	246	223
ADRB1_-_115804075.23-P1P2	1681	1681	392	318
ADRB2_+_148206220.23-P1P2	1578	1578	131	312
ADRB2_+_148206227.23-P1P2	2112	2112	437	491
ADRB2_-_148206186.23-P1P2	1654	1654	229	455
ADRB2_-_148206207.23-P1P2	1675	1675	337	167
ADRB2_-_148206413.23-P1P2	1551	1551	238	364
ADRB3_+_37822768.23-P1P2	1298	1298	384	354
ADRB3_-_37822919.23-P1P2	1415	1415	339	98
ADRB3_-_37823380.23-P1P2	1808	1808	892	611
ADRB3_-_37823667.23-P1P2	1775	1775	675	413
ADRB3_-_37823742.23-P1P2	1304	1304	113	239
ADRBK1_+_67033933.23-P1P2	1750	1750	374	523
ADRBK1_+_67034195.23-P1P2	1731	1731	462	535
ADRBK1_+_67034566.23-P1P2	1123	1123	294	97
ADRBK1_-_67033953.23-P1P2	1463	1463	610	178
ADRBK1_-_67034001.23-P1P2	1428	1428	333	433
ADRBK2_+_25960616.23-P1P2	1588	1588	239	268
ADRBK2_-_25960625.23-P1P2	1496	1496	237	239
ADRBK2_-_25960628.23-P1P2	1163	1163	333	107
ADRBK2_-_25960707.23-P1P2	1550	1550	263	493
ADRBK2_-_25960854.23-P1P2	1384	1384	266	516
ADRM1_+_60877224.23-P1P2	1003	1003	361	113
ADRM1_+_60878013.23-P1P2	1740	1740	622	409
ADRM1_+_60878508.23-P1P2	1541	1541	85	410
ADRM1_-_60878073.23-P1P2	1277	1277	251	217
ADRM1_-_60878094.23-P1P2	1232	1232	107	209
ADSL_+_40742907.23-P1P2	1248	1248	204	355
ADSL_-_40742556.23-P1P2	1408	1408	157	349
ADSL_-_40742584.23-P1P2	1072	1072	156	66
ADSL_-_40742729.23-P1P2	1280	1280	197	241
ADSL_-_40742737.23-P1P2	1569	1569	542	424
ADSSL1_+_105190776.23-P1P2	1507	1507	159	270
ADSSL1_+_105190789.23-P1P2	1379	1379	161	198
ADSSL1_+_105190984.23-P1P2	1372	1372	341	302
ADSSL1_-_105190591.23-P1P2	1556	1556	128	263
ADSSL1_-_105190615.23-P1P2	1817	1817	268	351
ADSS_+_244614826.23-P1P2	1635	1635	258	732
ADSS_-_244614690.23-P1P2	1659	1659	407	307
ADSS_-_244614820.23-P1P2	1492	1492	311	196
ADSS_-_244614958.23-P1P2	1679	1679	234	478
ADSS_-_244615191.23-P1P2	1790	1790	269	396
ADTRP_+_11779004.23-P1P2	1970	1970	571	300
ADTRP_+_11779041.23-P1P2	1220	1220	210	67
ADTRP_-_11778993.23-P1P2	1045	1045	225	106
ADTRP_-_11779009.23-P1P2	1624	1624	341	377
ADTRP_-_11779051.23-P1P2	2074	2074	187	366
AEBP1_+_44143999.23-P1P2	1580	1580	392	711
AEBP1_+_44144173.23-P1P2	1340	1340	275	210
AEBP1_+_44144323.23-P1P2	1647	1647	162	379
AEBP1_+_44144374.23-P1P2	1291	1291	130	396
AEBP1_-_44144382.23-P1P2	1514	1514	212	276
AEBP2_+_19592640.23-P1P2	1406	1406	271	295
AEBP2_+_19592658.23-P1P2	1006	1006	116	131
AEBP2_+_19592704.23-P1P2	1592	1592	261	180
AEBP2_-_19592882.23-P1P2	1382	1382	94	332
AEBP2_-_19593012.23-P1P2	1361	1361	428	318
AEN_+_89164562.23-P1P2	1234	1234	428	193
[truncated: 102,539 more rows]

## Sheet: 10X_Addgene_rawcountstable
	Plasmid	Plasmid	T0	T0
	Rep1	Rep2	Rep1	Rep2
	/home/lenriquez/Screening_Data/LGR_vs_Addgene/220825_NB552361_0109_AHVTVGAFX3/counts_output/count_files/Addgene-CRISPRi-V2-Plasmid-Library_clean_v2.0_top5.fa.counts	/home/lenriquez/Screening_Data/LGR_vs_Addgene/220825_NB552361_0109_AHVTVGAFX3/counts_output/count_files/Addgene-CRISPRi-V2-Plasmid-Library_clean_v2.0_top5.fa.counts	/home/lenriquez/Screening_Data/LGR_vs_Addgene/merged_counts/counts_output/count_files/Addgene_10X_1_clean_v2.0_top5.fa.counts	/home/lenriquez/Screening_Data/LGR_vs_Addgene/merged_counts/counts_output/count_files/Addgene_10X_2_clean_v2.0_top5.fa.counts
sgId
A1BG_+_58858549.23-P1	828	828	143	269
A1BG_+_58858964.23-P1	1161	1161	0	97
A1BG_+_58864367.23-P2	1327	1327	80	105
A1BG_-_58858617.23-P1	771	771	134	98
A1BG_-_58858630.23-P1	1197	1197	94	493
A1BG_-_58858788.23-P1	748	748	82	42
A1BG_-_58864354.23-P2	593	593	255	78
A1BG_-_58864360.23-P2	1051	1051	87	72
A1BG_-_58864822.23-P2	1046	1046	244	159
A1BG_-_58864840.23-P2	1702	1702	159	116
A1CF_+_52645000.23-P1P2	1744	1744	308	360
A1CF_+_52645080.23-P1P2	1190	1190	128	243
A1CF_+_52645339.23-P1P2	1858	1858	799	257
A1CF_-_52645011.23-P1P2	2651	2651	205	486
A1CF_-_52645373.23-P1P2	2393	2393	296	519
A2ML1_+_8975211.23-P1P2	212	212	0	35
A2ML1_+_8975278.23-P1P2	2135	2135	221	238
A2ML1_-_8975582.23-P1P2	2067	2067	268	172
A2ML1_-_8975593.23-P1P2	355	355	0	16
A2ML1_-_8975664.23-P1P2	3233	3233	211	441
A2M_+_9268141.23-P1P2	4179	4179	442	698
A2M_+_9268487.23-P1P2	2491	2491	70	324
A2M_+_9268495.23-P1P2	1575	1575	177	160
A2M_-_9268273.23-P1P2	3764	3764	998	722
A2M_-_9268387.23-P1P2	1018	1018	432	642
A3GALT2_+_33786649.23-ENST00000442999.3	1	1	0	0
A3GALT2_+_33786659.23-ENST00000442999.3	428	428	31	20
A3GALT2_+_33786675.23-ENST00000442999.3	415	415	20	0
A3GALT2_+_33786682.23-ENST00000442999.3	60	60	0	0
A3GALT2_-_33786280.23-ENST00000442999.3	317	317	1	16
A4GALT_+_43116425.23-P1P2	1714	1714	1406	129
A4GALT_+_43116792.23-P1P2	2242	2242	197	312
A4GALT_-_43116431.23-P1P2	2109	2109	307	192
A4GALT_-_43116434.23-P1P2	1793	1793	506	413
A4GALT_-_43116819.23-P1P2	1040	1040	405	53
A4GNT_+_137850968.23-P1P2	369	369	0	1
A4GNT_+_137851024.23-P1P2	1511	1511	345	37
A4GNT_+_137851178.23-P1P2	465	465	34	85
A4GNT_-_137851117.23-P1P2	1698	1698	411	37
A4GNT_-_137851121.23-P1P2	700	700	44	45
AAAS_+_53714983.23-P1P2	1076	1076	280	185
AAAS_+_53715355.23-P1P2	1177	1177	97	185
AAAS_-_53715371.23-P1P2	2789	2789	744	373
AAAS_-_53715389.23-P1P2	2448	2448	669	279
AAAS_-_53715438.23-P1P2	1817	1817	216	185
AACS_+_125549983.23-P1P2	1165	1165	198	865
AACS_+_125549999.23-P1P2	1341	1341	125	112
AACS_+_125550002.23-P1P2	1031	1031	213	130
AACS_+_125550035.23-P1P2	1474	1474	133	170
AACS_-_125550169.23-P1P2	1112	1112	126	45
AADACL2_+_151451732.23-P1P2	1106	1106	696	0
AADACL2_+_151451926.23-P1P2	1010	1010	68	114
AADACL2_+_151452121.23-P1P2	1354	1354	33	19
AADACL2_-_151451828.23-P1P2	1076	1076	37	20
AADACL2_-_151451961.23-P1P2	154	154	81	21
AADACL3_+_12776115.23-P1P2	2413	2413	213	540
AADACL3_+_12776133.23-P1P2	1498	1498	338	191
AADACL3_+_12776213.23-P1P2	1115	1115	243	315
AADACL3_+_12776313.23-P1P2	579	579	17	0
AADACL3_+_12776495.23-P1P2	2165	2165	140	377
AADACL4_+_12704573.23-P1P2	2919	2919	468	194
AADACL4_+_12704601.23-P1P2	1433	1433	111	113
AADACL4_+_12704653.23-P1P2	3225	3225	595	338
AADACL4_+_12704714.23-P1P2	386	386	23	181
AADACL4_-_12704768.23-P1P2	1530	1530	171	601
AADAC_+_151532013.23-P1P2	1177	1177	161	198
AADAC_+_151532371.23-P1P2	1862	1862	365	44
AADAC_-_151531905.23-P1P2	2227	2227	95	317
AADAC_-_151531939.23-P1P2	1569	1569	31	183
AADAC_-_151531954.23-P1P2	1872	1872	498	102
AADAT_+_171010904.23-P1P2	2526	2526	229	669
AADAT_+_171010929.23-P1P2	1488	1488	184	444
AADAT_+_171011392.23-P1P2	1456	1456	231	45
AADAT_-_171011321.23-P1P2	1387	1387	86	19
AADAT_-_171011368.23-P1P2	2716	2716	226	434
AAED1_+_99417117.23-P1P2	1243	1243	93	102
AAED1_+_99417233.23-P1P2	83	83	0	2
AAED1_+_99417525.23-P1P2	1403	1403	478	205
AAED1_+_99417589.23-P1P2	1493	1493	285	280
AAED1_-_99417574.23-P1P2	1867	1867	224	175
AAGAB_+_67546965.23-P1P2	52	52	0	0
AAGAB_-_67546714.23-P1P2	1075	1075	77	108
AAGAB_-_67546928.23-P1P2	404	404	33	0
AAGAB_-_67546952.23-P1P2	3596	3596	221	285
AAGAB_-_67546997.23-P1P2	478	478	84	43
AAK1_+_69870290.23-P1P2	3202	3202	249	376
AAK1_+_69870701.23-P1P2	1173	1173	182	398
AAK1_-_69870541.23-P1P2	1237	1237	163	111
AAK1_-_69870791.23-P1P2	3343	3343	300	567
AAK1_-_69870794.23-P1P2	1470	1470	230	198
AAMDC_+_77532426.23-P1P2	1187	1187	99	196
AAMDC_-_77532187.23-P1P2	2120	2120	240	102
AAMDC_-_77532222.23-P1P2	148	148	0	40
AAMDC_-_77532236.23-P1P2	1143	1143	1	435
AAMDC_-_77532634.23-P1P2	722	722	49	179
AAMP_+_219134841.23-P1P2	2419	2419	105	327
AAMP_+_219134851.23-P1P2	1759	1759	157	247
AAMP_-_219134415.23-P1P2	860	860	12	87
AAMP_-_219134424.23-P1P2	2292	2292	339	138
AAMP_-_219134469.23-P1P2	1244	1244	169	80
AANAT_+_74463718.23-P1P2	908	908	36	137
AANAT_+_74463735.23-P1P2	1745	1745	778	372
AANAT_+_74464088.23-P1P2	790	790	0	72
AANAT_-_74464175.23-P1P2	1343	1343	227	119
AANAT_-_74464185.23-P1P2	1013	1013	66	0
AAR2_+_34824386.23-P1P2	954	954	58	31
AAR2_+_34824488.23-P1P2	339	339	0	21
AAR2_+_34824681.23-P1P2	1252	1252	344	32
AAR2_-_34824417.23-P1P2	870	870	28	241
AAR2_-_34824425.23-P1P2	933	933	164	47
AARD_+_117950477.23-P1P2	3702	3702	370	306
AARD_+_117950489.23-P1P2	522	522	19	43
AARD_+_117950882.23-P1P2	2142	2142	795	490
AARD_+_117950890.23-P1P2	244	244	0	35
AARD_-_117950494.23-P1P2	1347	1347	497	83
AARS2_+_44280650.23-P1P2	1649	1649	126	388
AARS2_+_44281006.23-P1P2	1733	1733	313	182
AARS2_+_44281027.23-P1P2	1118	1118	154	52
AARS2_+_44281044.23-P1P2	1494	1494	94	212
AARS2_+_44281056.23-P1P2	1426	1426	174	255
AARSD1_+_41116203.23-P1	3707	3707	826	341
AARSD1_+_41116412.23-P1	1436	1436	0	96
AARSD1_+_41116417.23-P1	1876	1876	364	101
AARSD1_+_41132061.23-P2	5538	5538	659	849
AARSD1_+_41132078.23-P2	1001	1001	87	89
AARSD1_-_41116243.23-P1	1123	1123	60	183
AARSD1_-_41116425.23-P1	1604	1604	342	248
AARSD1_-_41131712.23-P2	4211	4211	548	577
AARSD1_-_41132037.23-P2	1635	1635	130	408
AARSD1_-_41132088.23-P2	9944	9944	1960	1453
AARS_+_70323318.23-P1P2	1107	1107	103	94
AARS_+_70323322.23-P1P2	1082	1082	106	42
AARS_+_70323353.23-P1P2	1371	1371	196	56
AARS_+_70323362.23-P1P2	3473	3473	449	505
AARS_-_70323332.23-P1P2	1166	1166	273	104
AASDHPPT_+_105948405.23-P1P2	572	572	0	254
AASDHPPT_+_105948450.23-P1P2	2316	2316	145	579
AASDHPPT_+_105948813.23-P1P2	2192	2192	112	214
AASDHPPT_-_105948374.23-P1P2	1879	1879	197	199
AASDHPPT_-_105948417.23-P1P2	2432	2432	259	428
AASDH_+_57253570.23-P1P2	4510	4510	694	406
AASDH_-_57253280.23-P1P2	535	535	18	283
AASDH_-_57253356.23-P1P2	1860	1860	172	0
AASDH_-_57253362.23-P1P2	2998	2998	1560	406
AASDH_-_57253588.23-P1P2	1567	1567	127	263
AASS_+_121784000.23-P1P2	1056	1056	151	68
AASS_+_121784219.23-P1P2	2657	2657	114	831
AASS_+_121784247.23-P1P2	1187	1187	383	171
AASS_-_121784277.23-P1P2	1917	1917	142	171
AASS_-_121784328.23-P1P2	927	927	190	96
AATF_-_35306286.23-P1P2	1466	1466	286	133
AATF_-_35306312.23-P1P2	1621	1621	200	111
AATF_-_35306333.23-P1P2	3864	3864	1033	428
AATF_-_35306340.23-P1P2	2814	2814	249	226
AATF_-_35306346.23-P1P2	1930	1930	264	203
AATK_+_79139571.23-ENST00000326724.4	972	972	89	127
AATK_+_79139589.23-ENST00000326724.4	2742	2742	625	412
AATK_+_79139592.23-ENST00000326724.4	2941	2941	445	363
AATK_-_79139586.23-ENST00000326724.4	832	832	112	0
AATK_-_79139956.23-ENST00000326724.4	2951	2951	237	238
ABAT_+_8768492.23-P1	3081	3081	312	329
ABAT_+_8768682.23-P1	966	966	131	206
ABAT_+_8807445.23-P2	2676	2676	105	314
ABAT_+_8807450.23-P2	2601	2601	252	647
ABAT_+_8807464.23-P2	3846	3846	569	366
ABAT_+_8807492.23-P2	455	455	45	16
ABAT_+_8807696.23-P2	1666	1666	176	613
ABAT_-_8768504.23-P1	3181	3181	563	150
ABAT_-_8768523.23-P1	1456	1456	151	84
ABAT_-_8768533.23-P1	2674	2674	324	230
ABCA10_+_67224811.23-P1P2	2123	2123	873	371
ABCA10_+_67224929.23-P1P2	861	861	564	43
ABCA10_-_67224447.23-P1P2	3856	3856	527	617
ABCA10_-_67224767.23-P1P2	3740	3740	283	436
ABCA10_-_67224823.23-P1P2	1122	1122	47	32
ABCA12_+_216002996.23-P1P2	1848	1848	82	309
ABCA12_+_216003308.23-P1P2	2075	2075	221	140
ABCA12_+_216003314.23-P1P2	2329	2329	320	276
ABCA12_+_216003340.23-P1P2	2059	2059	187	477
ABCA12_-_216002923.23-P1P2	469	469	223	0
ABCA13_+_48211090.23-P1P2	1419	1419	603	317
ABCA13_+_48211097.23-P1P2	1481	1481	396	58
ABCA13_+_48211145.23-P1P2	1610	1610	253	339
ABCA13_+_48211160.23-P1P2	2475	2475	494	225
ABCA13_-_48211093.23-P1P2	1573	1573	163	414
ABCA1_-_107689997.23-P1P2	873	873	35	1
ABCA1_-_107690031.23-P1P2	2668	2668	1111	568
ABCA1_-_107690385.23-P1P2	1344	1344	317	152
ABCA1_-_107690389.23-P1P2	1686	1686	729	236
ABCA1_-_107690394.23-P1P2	1268	1268	73	107
ABCA2_+_139922190.23-P1P2	1126	1126	206	21
ABCA2_+_139922201.23-P1P2	668	668	70	31
ABCA2_+_139922272.23-P1P2	1608	1608	463	243
ABCA2_+_139922669.23-P1P2	2055	2055	111	385
ABCA2_-_139922596.23-P1P2	1584	1584	257	577
ABCA3_+_2390336.23-P1P2	1297	1297	189	346
ABCA3_+_2390611.23-P1P2	1516	1516	305	102
ABCA3_-_2390323.23-P1P2	1471	1471	213	270
ABCA3_-_2390333.23-P1P2	1303	1303	78	46
ABCA3_-_2390704.23-P1P2	1004	1004	36	220
ABCA4_+_94586668.23-P1P2	483	483	115	107
ABCA4_-_94586219.23-P1P2	950	950	199	163
ABCA4_-_94586232.23-P1P2	3007	3007	202	205
ABCA4_-_94586250.23-P1P2	1477	1477	603	409
ABCA4_-_94586658.23-P1P2	1906	1906	138	349
ABCA5_-_67322851.23-P1P2	1728	1728	209	128
ABCA5_-_67322872.23-P1P2	2591	2591	369	459
ABCA5_-_67322891.23-P1P2	1875	1875	373	422
ABCA5_-_67323220.23-P1P2	2059	2059	715	129
ABCA5_-_67323280.23-P1P2	1750	1750	196	209
ABCA6_+_67137842.23-P1P2	2465	2465	450	767
ABCA6_+_67138008.23-P1P2	1585	1585	188	285
ABCA6_+_67138026.23-P1P2	3448	3448	547	434
ABCA6_+_67138050.23-P1P2	2185	2185	139	106
ABCA6_-_67137854.23-P1P2	2552	2552	288	634
ABCA7_+_1040413.23-P1	2038	2038	405	219
ABCA7_+_1040513.23-P1	2807	2807	554	513
ABCA7_+_1040577.23-P1	3308	3308	781	420
ABCA7_+_1041292.23-P2	1515	1515	209	179
ABCA7_+_1041297.23-P2	2500	2500	336	416
ABCA7_+_1041311.23-P2	1685	1685	315	129
ABCA7_-_1040133.23-P1	1362	1362	171	290
ABCA7_-_1040209.23-P1	1257	1257	85	83
ABCA7_-_1041459.23-P2	2557	2557	374	582
ABCA7_-_1041717.23-P2	2648	2648	324	213
ABCA8_+_66950959.23-P1P2	4382	4382	759	849
ABCA8_+_66951401.23-P1P2	671	671	98	27
ABCA8_-_66951372.23-P1P2	2032	2032	314	511
ABCA8_-_66951525.23-P1P2	2820	2820	766	112
ABCA8_-_66951528.23-P1P2	2195	2195	203	138
ABCA9_+_67057085.23-P1P2	2568	2568	60	201
ABCA9_-_67056649.23-P1P2	1902	1902	105	165
ABCA9_-_67057012.23-P1P2	2468	2468	623	203
ABCA9_-_67057053.23-P1P2	2391	2391	413	635
ABCA9_-_67057069.23-P1P2	2069	2069	161	231
ABCB10_+_229694285.23-P1P2	1224	1224	182	205
ABCB10_+_229694413.23-P1P2	1396	1396	202	237
ABCB10_-_229694297.23-P1P2	1813	1813	200	258
ABCB10_-_229694457.23-P1P2	1419	1419	498	279
ABCB10_-_229694467.23-P1P2	2286	2286	275	534
ABCB11_+_169887409.23-P1P2	2838	2838	1194	169
ABCB11_+_169887811.23-P1P2	3287	3287	535	351
ABCB11_-_169887416.23-P1P2	2120	2120	311	351
ABCB11_-_169887784.23-P1P2	3445	3445	508	316
ABCB11_-_169887796.23-P1P2	1967	1967	387	66
ABCB1_-_87342256.23-ENST00000265724.3	2119	2119	312	664
ABCB1_-_87342302.23-ENST00000265724.3	1965	1965	249	214
ABCB1_-_87342654.23-ENST00000265724.3	3008	3008	801	302
ABCB1_-_87342657.23-ENST00000265724.3	2594	2594	523	658
ABCB1_-_87342674.23-ENST00000265724.3	1796	1796	96	297
ABCB4_+_87104933.23-P1P2	2689	2689	477	297
ABCB4_+_87104939.23-P1P2	1994	1994	497	229
ABCB4_+_87105008.23-P1P2	1380	1380	214	299
ABCB4_-_87104608.23-P1P2	1246	1246	17	85
ABCB4_-_87104975.23-P1P2	1552	1552	125	98
ABCB5_+_20687051.23-P1P2	482	482	47	0
ABCB5_+_20687218.23-P1P2	312	312	0	68
ABCB5_+_20687242.23-P1P2	3742	3742	242	462
ABCB5_+_20687409.23-P1P2	0	0	0	0
ABCB5_-_20687396.23-P1P2	3274	3274	574	452
ABCB6_+_220083500.23-P1P2	2422	2422	149	475
ABCB6_-_220083181.23-P1P2	2142	2142	548	312
ABCB6_-_220083194.23-P1P2	1177	1177	151	49
ABCB6_-_220083468.23-P1P2	1590	1590	831	9
ABCB6_-_220083604.23-P1P2	2247	2247	1100	149
ABCB7_+_74375885.23-P1P2	1229	1229	190	60
ABCB7_+_74376070.23-P1P2	1352	1352	84	147
ABCB7_-_74375964.23-P1P2	826	826	0	86
ABCB7_-_74376019.23-P1P2	2448	2448	169	175
ABCB7_-_74376044.23-P1P2	1241	1241	31	22
ABCB8_+_150725965.23-P1P2	2733	2733	382	633
ABCB8_-_150725551.23-P1P2	666	666	53	100
ABCB8_-_150725580.23-P1P2	4524	4524	510	738
ABCB8_-_150725928.23-P1P2	1940	1940	337	324
ABCB8_-_150725975.23-P1P2	3601	3601	383	536
ABCB9_+_123450546.23-P1	939	939	114	175
ABCB9_+_123450566.23-P1	1387	1387	0	90
ABCB9_+_123450826.23-P1	2870	2870	621	416
ABCB9_+_123450970.23-P1	2112	2112	83	210
ABCB9_+_123465727.23-P2	863	863	20	93
ABCB9_-_123450999.23-P1	2156	2156	249	317
ABCB9_-_123465422.23-P2	1885	1885	294	335
ABCB9_-_123465699.23-P2	3323	3323	211	196
ABCB9_-_123465738.23-P2	1779	1779	298	97
ABCB9_-_123465787.23-P2	2371	2371	396	235
ABCC10_+_43395315.23-P1P2	550	550	108	31
ABCC10_-_43395330.23-P1P2	305	305	242	43
ABCC10_-_43395343.23-P1P2	763	763	61	36
ABCC10_-_43395891.23-P1P2	359	359	0	1
ABCC10_-_43395984.23-P1P2	1073	1073	157	191
ABCC11_+_48278130.23-P1	296	296	0	0
ABCC11_+_48281001.23-P2	3995	3995	447	393
ABCC11_+_48281042.23-P2	1846	1846	622	129
ABCC11_+_48281345.23-P2	272	272	40	0
ABCC11_+_48281428.23-P2	1849	1849	116	272
ABCC11_-_48277852.23-P1	1564	1564	133	436
ABCC11_-_48278103.23-P1	512	512	52	17
ABCC11_-_48278122.23-P1	2511	2511	640	84
ABCC11_-_48278125.23-P1	408	408	0	94
ABCC11_-_48280980.23-P2	3286	3286	356	142
ABCC12_+_48180636.23-ENST00000311303.3	3113	3113	334	1878
ABCC12_-_48180314.23-ENST00000311303.3	1783	1783	260	161
ABCC12_-_48180643.23-ENST00000311303.3	1424	1424	329	229
ABCC12_-_48180648.23-ENST00000311303.3	1145	1145	13	109
ABCC12_-_48180679.23-ENST00000311303.3	1606	1606	507	301
ABCC1_+_16043482.23-P1P2	1336	1336	91	209
ABCC1_+_16043921.23-P1P2	2187	2187	38	309
ABCC1_-_16043871.23-P1P2	1686	1686	79	217
ABCC1_-_16043934.23-P1P2	1646	1646	235	114
ABCC1_-_16044002.23-P1P2	1726	1726	189	205
ABCC2_+_101542515.23-P1P2	546	546	16	34
ABCC2_+_101542910.23-P1P2	532	532	99	11
ABCC2_+_101542914.23-P1P2	746	746	22	29
ABCC2_+_101542981.23-P1P2	516	516	142	97
ABCC2_-_101542808.23-P1P2	287	287	21	0
ABCC3_+_48712248.23-P1P2	1793	1793	182	123
ABCC3_+_48712270.23-P1P2	1491	1491	198	257
ABCC3_+_48712450.23-P1P2	946	946	203	228
ABCC3_+_48712559.23-P1P2	2299	2299	249	497
ABCC3_+_48712662.23-P1P2	1759	1759	1000	277
ABCC4_+_95953430.23-P1P2	1861	1861	645	548
ABCC4_+_95953641.23-P1P2	2295	2295	106	650
ABCC4_+_95953668.23-P1P2	2041	2041	235	56
ABCC4_-_95953614.23-P1P2	940	940	504	361
ABCC4_-_95953652.23-P1P2	828	828	254	226
ABCC5_+_183735648.23-P1P2	1306	1306	41	276
ABCC5_+_183735692.23-P1P2	1426	1426	257	55
ABCC5_-_183735259.23-P1P2	842	842	28	244
ABCC5_-_183735312.23-P1P2	3487	3487	491	469
ABCC5_-_183735467.23-P1P2	650	650	62	114
ABCC6_+_16316916.23-ENST00000205557.7	2	2	0	0
ABCC6_+_16317287.23-ENST00000205557.7	613	613	216	87
ABCC6_+_16317296.23-ENST00000205557.7	2400	2400	832	188
ABCC6_-_16317235.23-ENST00000205557.7	1492	1492	114	307
ABCC6_-_16317247.23-ENST00000205557.7	2662	2662	335	262
ABCC8_+_17497953.23-P1P2	3259	3259	532	374
ABCC8_+_17498387.23-P1P2	1429	1429	18	189
ABCC8_-_17497979.23-P1P2	1593	1593	107	394
ABCC8_-_17497997.23-P1P2	594	594	171	180
ABCC8_-_17498220.23-P1P2	1349	1349	205	319
ABCC9_+_22093672.23-P1P2	2167	2167	183	315
ABCC9_+_22093678.23-P1P2	1718	1718	199	552
ABCC9_+_22093937.23-P1P2	619	619	201	107
ABCC9_+_22093941.23-P1P2	777	777	163	132
ABCC9_+_22094309.23-P1P2	2733	2733	90	468
ABCD1_+_152990414.23-P1P2	2228	2228	219	308
ABCD1_+_152990711.23-P1P2	2103	2103	197	305
ABCD1_-_152990338.23-P1P2	845	845	0	256
ABCD1_-_152990379.23-P1P2	479	479	49	0
ABCD1_-_152990703.23-P1P2	2422	2422	217	470
ABCD2_+_40013099.23-P1P2	1579	1579	43	142
ABCD2_+_40013514.23-P1P2	2886	2886	270	152
ABCD2_+_40013594.23-P1P2	3957	3957	680	270
ABCD2_-_40013191.23-P1P2	745	745	23	91
ABCD2_-_40013610.23-P1P2	2589	2589	480	380
ABCD3_+_94884002.23-P1P2	1844	1844	228	178
ABCD3_+_94884009.23-P1P2	1750	1750	231	162
ABCD3_+_94884032.23-P1P2	2451	2451	189	383
ABCD3_+_94884473.23-P1P2	1398	1398	168	28
ABCD3_-_94883974.23-P1P2	1149	1149	233	27
ABCD4_+_74769611.23-P1P2	2433	2433	395	405
ABCD4_+_74769649.23-P1P2	2526	2526	457	663
ABCD4_-_74769631.23-P1P2	2456	2456	342	458
ABCD4_-_74769682.23-P1P2	2691	2691	591	240
ABCD4_-_74769729.23-P1P2	1317	1317	353	22
ABCE1_+_146019317.23-P1P2	6093	6093	593	507
ABCE1_+_146019463.23-P1P2	2470	2470	90	398
ABCE1_+_146019842.23-P1P2	1243	1243	78	217
ABCE1_-_146019502.23-P1P2	2505	2505	248	226
ABCE1_-_146019516.23-P1P2	551	551	81	15
ABCF1_+_30539238.23-P1	2419	2419	162	436
ABCF1_+_30539469.23-P1	3015	3015	109	327
ABCF1_+_30539647.23-P1	1377	1377	18	153
ABCF1_+_30546312.23-P2	931	931	0	75
ABCF1_+_30546315.23-P2	1557	1557	177	207
ABCF1_-_30539232.23-P1	2245	2245	390	251
ABCF1_-_30539602.23-P1	2138	2138	212	330
ABCF1_-_30546344.23-P2	2725	2725	358	457
ABCF1_-_30546354.23-P2	3951	3951	499	362
ABCF1_-_30546366.23-P2	3152	3152	611	194
ABCF2_+_150923872.23-P1P2	1548	1548	163	151
ABCF2_+_150923902.23-P1P2	552	552	0	98
ABCF2_+_150924236.23-P1P2	638	638	189	18
ABCF2_+_150924287.23-P1P2	1462	1462	127	571
ABCF2_-_150923882.23-P1P2	1296	1296	96	100
ABCF3_-_183903980.23-P1P2	2746	2746	365	371
ABCF3_-_183903991.23-P1P2	1786	1786	189	235
ABCF3_-_183904021.23-P1P2	635	635	48	0
ABCF3_-_183904356.23-P1P2	961	961	101	170
ABCF3_-_183904380.23-P1P2	1449	1449	384	60
ABCG1_+_43639544.23-P1P2	1273	1273	285	248
ABCG1_+_43639681.23-P1P2	178	178	0	0
ABCG1_-_43639282.23-P1P2	3829	3829	612	507
ABCG1_-_43639541.23-P1P2	1755	1755	226	39
ABCG1_-_43639626.23-P1P2	3633	3633	274	301
ABCG2_+_89079974.23-P1P2	1031	1031	33	266
ABCG2_+_89080025.23-P1P2	2447	2447	147	251
ABCG2_+_89080044.23-P1P2	269	269	0	31
ABCG2_-_89079989.23-P1P2	2316	2316	485	169
ABCG2_-_89080000.23-P1P2	78	78	112	0
ABCG4_+_119019794.23-P1P2	2318	2318	46	153
ABCG4_+_119019855.23-P1P2	880	880	29	98
ABCG4_-_119019784.23-P1P2	2949	2949	695	805
ABCG4_-_119019798.23-P1P2	0	0	0	0
ABCG4_-_119019811.23-P1P2	144	144	0	19
ABCG5_+_44065447.23-P1P2	1229	1229	80	501
ABCG5_+_44065865.23-P1P2	614	614	27	15
ABCG5_-_44065428.23-P1P2	1319	1319	183	181
ABCG5_-_44065433.23-P1P2	869	869	74	53
ABCG5_-_44065840.23-P1P2	127	127	0	0
ABCG8_+_44066166.23-P1P2	1757	1757	149	264
ABCG8_+_44066180.23-P1P2	475	475	40	207
ABCG8_+_44066323.23-P1P2	711	711	55	13
ABCG8_+_44066333.23-P1P2	930	930	126	263
ABCG8_-_44066172.23-P1P2	2626	2626	493	590
ABHD10_+_111697851.23-P1P2	2020	2020	270	351
ABHD10_+_111698093.23-P1P2	2334	2334	216	208
ABHD10_+_111698316.23-P1P2	1653	1653	155	219
ABHD10_-_111697877.23-P1P2	1353	1353	102	123
ABHD10_-_111697914.23-P1P2	1569	1569	194	299
ABHD11_+_73152656.23-P1P2	2415	2415	604	96
ABHD11_+_73152963.23-P1P2	1838	1838	672	328
ABHD11_-_73152688.23-P1P2	1575	1575	190	209
ABHD11_-_73153094.23-P1P2	1197	1197	210	179
ABHD11_-_73153135.23-P1P2	1081	1081	134	539
ABHD12B_+_51339177.23-P1P2	2685	2685	420	365
ABHD12B_-_51338832.23-P1P2	226	226	0	0
ABHD12B_-_51338864.23-P1P2	1143	1143	259	82
ABHD12B_-_51338885.23-P1P2	3987	3987	736	821
ABHD12B_-_51339227.23-P1P2	352	352	97	282
ABHD12_+_25371393.23-P1P2	1297	1297	34	99
ABHD12_+_25371436.23-P1P2	1489	1489	117	478
ABHD12_-_25371053.23-P1P2	748	748	184	150
ABHD12_-_25371057.23-P1P2	1530	1530	459	113
ABHD12_-_25371489.23-P1P2	1048	1048	181	92
ABHD13_+_108870795.23-P1P2	1931	1931	140	87
ABHD13_+_108870811.23-P1P2	1208	1208	186	82
ABHD13_+_108871228.23-P1P2	2303	2303	697	215
ABHD13_-_108870880.23-P1P2	1863	1863	370	133
ABHD13_-_108871256.23-P1P2	1257	1257	137	177
ABHD14A_+_52009149.23-P1P2	2942	2942	244	440
ABHD14A_+_52009194.23-P1P2	1034	1034	0	191
ABHD14A_+_52009255.23-P1P2	2081	2081	239	368
ABHD14A_-_52009122.23-P1P2	1230	1230	137	53
ABHD14A_-_52009160.23-P1P2	1158	1158	29	212
ABHD14B_+_52007815.23-P1	3432	3432	222	362
ABHD14B_+_52016945.23-P2	2271	2271	426	139
ABHD14B_+_52017325.23-P2	3255	3255	615	462
ABHD14B_+_52017350.23-P2	2646	2646	740	193
ABHD14B_-_52007985.23-P1	3930	3930	451	611
ABHD14B_-_52007995.23-P1	3718	3718	327	248
ABHD14B_-_52008027.23-P1	3403	3403	414	376
ABHD14B_-_52008040.23-P1	2807	2807	226	672
ABHD14B_-_52016965.23-P2	2446	2446	121	468
ABHD14B_-_52017383.23-P2	1753	1753	88	358
ABHD15_-_27893577.23-P1P2	3432	3432	204	344
ABHD15_-_27893641.23-P1P2	506	506	29	195
ABHD15_-_27893654.23-P1P2	1165	1165	729	128
ABHD15_-_27893980.23-P1P2	1931	1931	49	190
ABHD15_-_27894008.23-P1P2	3539	3539	633	351
ABHD16A_+_31671120.23-P1P2	3651	3651	288	213
ABHD16A_+_31671138.23-P1P2	618	618	53	78
ABHD16A_-_31670671.23-P1P2	3815	3815	515	464
ABHD16A_-_31670679.23-P1P2	571	571	208	165
ABHD16A_-_31670764.23-P1P2	4455	4455	959	571
ABHD16B_+_62492825.23-P1P2	1028	1028	23	129
ABHD16B_+_62492837.23-P1P2	1155	1155	174	121
ABHD16B_+_62492887.23-P1P2	100	100	0	0
ABHD16B_+_62493236.23-P1P2	1111	1111	128	350
ABHD16B_-_62492870.23-P1P2	1741	1741	238	144
ABHD17A_+_1885470.23-P1P2	911	911	0	180
ABHD17A_-_1885045.23-P1P2	3252	3252	334	698
ABHD17A_-_1885076.23-P1P2	2298	2298	102	19
ABHD17A_-_1885099.23-P1P2	2045	2045	174	372
ABHD17A_-_1885483.23-P1P2	999	999	118	145
ABHD17B_+_74525655.23-P1P2	780	780	182	37
ABHD17B_+_74525862.23-P1P2	2558	2558	314	346
ABHD17B_+_74526089.23-P1P2	650	650	17	122
ABHD17B_-_74525690.23-P1P2	1536	1536	120	227
ABHD17B_-_74525704.23-P1P2	2738	2738	459	396
ABHD17C_+_80987662.23-P1P2	343	343	138	23
ABHD17C_+_80987703.23-P1P2	552	552	61	35
ABHD17C_+_80987878.23-P1P2	378	378	6	67
ABHD17C_+_80987887.23-P1P2	1111	1111	57	295
ABHD17C_+_80988086.23-P1P2	6	6	0	0
ABHD1_+_27347075.23-P1P2	1857	1857	472	190
ABHD1_+_27347086.23-P1P2	1580	1580	106	320
ABHD1_+_27347095.23-P1P2	1006	1006	65	94
ABHD1_+_27347132.23-P1P2	2225	2225	106	115
ABHD1_-_27346733.23-P1P2	2588	2588	144	154
ABHD2_+_89631693.23-P1P2	2311	2311	549	595
ABHD2_+_89632075.23-P1P2	1736	1736	159	97
ABHD2_-_89631738.23-P1P2	2299	2299	611	398
ABHD2_-_89631760.23-P1P2	1132	1132	73	368
ABHD2_-_89632154.23-P1P2	1373	1373	99	413
ABHD3_+_19284354.23-P1P2	458	458	22	65
ABHD3_+_19284534.23-P1P2	728	728	77	112
ABHD3_+_19284717.23-P1P2	1382	1382	81	245
ABHD3_+_19284728.23-P1P2	645	645	57	91
ABHD3_-_19284770.23-P1P2	2655	2655	426	317
ABHD4_+_23067515.23-P1P2	2188	2188	268	442
ABHD4_+_23067613.23-P1P2	1862	1862	319	218
ABHD4_-_23067199.23-P1P2	1243	1243	321	137
ABHD4_-_23067625.23-P1P2	1256	1256	70	119
ABHD4_-_23067680.23-P1P2	1707	1707	122	698
ABHD5_+_43732395.23-P1P2	1032	1032	272	83
ABHD5_+_43732521.23-P1P2	500	500	112	86
ABHD5_+_43732806.23-P1P2	907	907	283	178
ABHD5_-_43732422.23-P1P2	1742	1742	99	547
ABHD5_-_43732464.23-P1P2	1243	1243	455	141
ABHD6_+_58223718.23-P1P2	1654	1654	175	189
ABHD6_+_58223966.23-P1P2	998	998	67	104
ABHD6_-_58223553.23-P1P2	1068	1068	115	149
ABHD6_-_58223594.23-P1P2	1535	1535	239	84
ABHD6_-_58223914.23-P1P2	2471	2471	365	83
ABHD8_+_17413753.23-P1P2	364	364	76	85
ABHD8_-_17413788.23-P1P2	1844	1844	388	161
ABHD8_-_17414169.23-P1P2	1658	1658	114	126
ABHD8_-_17414173.23-P1P2	917	917	40	83
ABHD8_-_17414201.23-P1P2	1153	1153	117	19
ABI1_+_27149446.23-P1P2	2570	2570	357	337
ABI1_+_27149474.23-P1P2	1812	1812	147	180
ABI1_+_27149800.23-P1P2	2045	2045	688	237
ABI1_-_27149837.23-P1P2	1764	1764	196	133
ABI1_-_27149855.23-P1P2	1514	1514	106	63
ABI2_+_204193030.23-P1P2	2416	2416	115	155
ABI2_+_204193079.23-P1P2	1717	1717	371	380
ABI2_+_204193458.23-P1P2	2552	2552	311	450
ABI2_-_204193058.23-P1P2	1114	1114	42	563
ABI2_-_204193288.23-P1P2	1098	1098	295	91
ABI3BP_+_100712238.23-P1P2	902	902	133	120
ABI3BP_+_100712307.23-P1P2	758	758	221	35
ABI3BP_-_100712220.23-P1P2	501	501	122	45
ABI3BP_-_100712267.23-P1P2	745	745	156	65
ABI3BP_-_100712320.23-P1P2	3440	3440	109	333
ABI3_+_47287798.23-P1P2	1878	1878	33	22
ABI3_+_47288122.23-P1P2	2547	2547	322	292
ABI3_+_47288159.23-P1P2	1147	1147	220	181
ABI3_+_47288524.23-P1P2	1913	1913	169	411
ABI3_-_47288028.23-P1P2	709	709	1	122
ABL1_+_133589617.23-ENST00000372348.2	1711	1711	87	353
ABL1_+_133589629.23-ENST00000372348.2	1509	1509	559	82
ABL1_+_133589636.23-ENST00000372348.2	2168	2168	247	164
ABL1_-_133589228.23-ENST00000372348.2	1280	1280	137	324
ABL1_-_133589268.23-ENST00000372348.2	1692	1692	106	46
ABL2_+_179112168.23-P1	1363	1363	300	132
ABL2_+_179112186.23-P1	522	522	1	34
ABL2_+_179198340.23-P2	2265	2265	279	370
ABL2_+_179198398.23-P2	1132	1132	175	227
ABL2_+_179198565.23-P2	1236	1236	226	215
ABL2_+_179198740.23-P2	1682	1682	318	359
ABL2_-_179112151.23-P1	756	756	269	33
ABL2_-_179112154.23-P1	142	142	1	0
ABL2_-_179112158.23-P1	1218	1218	290	293
ABL2_-_179198834.23-P2	1460	1460	286	126
ABLIM1_+_116417743.23-ENST00000277895.5	3717	3717	483	499
ABLIM1_+_116417829.23-ENST00000277895.5	910	910	142	73
ABLIM1_+_116418018.23-ENST00000277895.5	1740	1740	142	94
ABLIM1_-_116417795.23-ENST00000277895.5	1645	1645	436	132
ABLIM1_-_116417810.23-ENST00000277895.5	1924	1924	131	164
ABLIM2_+_8160016.23-P1P2	2473	2473	376	258
ABLIM2_+_8160141.23-P1P2	1225	1225	447	91
ABLIM2_+_8160204.23-P1P2	1145	1145	217	16
ABLIM2_+_8160523.23-P1P2	906	906	63	155
ABLIM2_-_8160138.23-P1P2	1425	1425	241	116
ABLIM3_+_148521102.23-P1P2	990	990	248	35
ABLIM3_+_148521451.23-P1P2	1203	1203	216	112
ABLIM3_-_148521229.23-P1P2	1257	1257	115	320
ABLIM3_-_148521482.23-P1P2	4030	4030	427	487
ABLIM3_-_148521503.23-P1P2	1459	1459	491	310
ABO_+_136150190.23-P1	1453	1453	236	199
ABO_+_136150601.23-P1	2754	2754	578	544
ABO_-_136130692.23-P2	3032	3032	1120	443
ABO_-_136130921.23-P2	1089	1089	54	117
ABO_-_136130955.23-P2	479	479	48	0
ABO_-_136130959.23-P2	618	618	52	42
ABO_-_136130966.23-P2	973	973	101	35
ABO_-_136150219.23-P1	1634	1634	197	486
ABO_-_136150600.23-P1	3691	3691	524	924
ABO_-_136150606.23-P1	2310	2310	1075	339
ABRACL_+_139349876.23-P1P2	2627	2627	215	180
ABRACL_+_139349879.23-P1P2	1102	1102	39	67
ABRACL_+_139349931.23-P1P2	2469	2469	335	440
ABRACL_+_139350209.23-P1P2	2014	2014	143	71
ABRACL_-_139350119.23-P1P2	497	497	92	29
ABRA_+_107782019.23-P1P2	2182	2182	344	148
ABRA_+_107782392.23-P1P2	1228	1228	46	135
ABRA_+_107782399.23-P1P2	3066	3066	1299	383
ABRA_+_107782422.23-P1P2	2243	2243	281	131
ABRA_-_107782350.23-P1P2	1724	1724	391	221
ABR_+_1082842.23-P1P2	2297	2297	182	311
ABR_+_1082862.23-P1P2	342	342	214	0
ABR_+_1083266.23-P1P2	1086	1086	85	35
ABR_-_1083256.23-P1P2	1042	1042	154	86
ABR_-_1083263.23-P1P2	1977	1977	863	221
ABT1_+_26597184.23-P1P2	1836	1836	76	259
ABT1_+_26597412.23-P1P2	1680	1680	98	166
ABT1_-_26597263.23-P1P2	1947	1947	367	412
ABT1_-_26597427.23-P1P2	1665	1665	239	107
ABT1_-_26597617.23-P1P2	722	722	94	273
ABTB1_+_127391808.23-P1P2	2070	2070	215	265
ABTB1_+_127391828.23-P1P2	1232	1232	410	22
ABTB1_+_127391831.23-P1P2	2014	2014	394	149
ABTB1_+_127392221.23-P1P2	2532	2532	881	365
ABTB1_-_127392198.23-P1P2	1192	1192	97	0
ABTB2_-_34379074.23-P1P2	1406	1406	192	57
ABTB2_-_34379146.23-P1P2	2218	2218	116	405
ABTB2_-_34379310.23-P1P2	2134	2134	331	26
ABTB2_-_34379465.23-P1P2	2520	2520	258	210
ABTB2_-_34379521.23-P1P2	1401	1401	255	47
ACAA1_+_38178488.23-P1P2	1840	1840	320	127
ACAA1_+_38178517.23-P1P2	1108	1108	164	1
ACAA1_+_38178570.23-P1P2	1483	1483	111	50
ACAA1_-_38178168.23-P1P2	1545	1545	223	248
ACAA1_-_38178575.23-P1P2	2185	2185	235	31
ACAA2_+_47339850.23-P1P2	2687	2687	292	292
ACAA2_-_47339449.23-P1P2	1658	1658	489	218
ACAA2_-_47339855.23-P1P2	1678	1678	29	266
ACAA2_-_47339858.23-P1P2	1743	1743	306	191
ACAA2_-_47339876.23-P1P2	1468	1468	306	308
ACACA_+_35715534.23-P1P2	1391	1391	0	194
ACACA_+_35715655.23-P1P2	819	819	164	97
ACACA_-_35715847.23-P1P2	1543	1543	144	374
ACACA_-_35715992.23-P1P2	4128	4128	629	496
ACACA_-_35716002.23-P1P2	1053	1053	1111	21
ACACB_+_109569160.23-P1	935	935	38	104
ACACB_+_109569170.23-P1	3611	3611	373	430
ACACB_+_109592574.23-P2	2351	2351	212	325
ACACB_+_109592655.23-P2	2952	2952	434	509
ACACB_+_109592908.23-P2	697	697	22	151
ACACB_-_109569178.23-P1	991	991	70	324
ACACB_-_109569231.23-P1	1166	1166	92	104
ACACB_-_109569639.23-P1	1786	1786	142	416
ACACB_-_109592496.23-P2	2160	2160	189	232
ACACB_-_109592519.23-P2	3159	3159	1140	356
ACAD10_+_112124115.23-P1P2	1568	1568	177	58
ACAD10_-_112123894.23-P1P2	1816	1816	406	0
ACAD10_-_112123907.23-P1P2	1348	1348	59	190
ACAD10_-_112123925.23-P1P2	2702	2702	217	635
ACAD10_-_112124210.23-P1P2	1783	1783	300	120
ACAD11_+_132378312.23-P1P2	2386	2386	223	504
ACAD11_+_132379379.23-P1P2	1994	1994	899	82
ACAD11_-_132378623.23-P1P2	872	872	33	67
ACAD11_-_132378633.23-P1P2	2831	2831	66	462
ACAD11_-_132379444.23-P1P2	842	842	303	26
ACAD8_+_134123511.23-P1P2	2164	2164	135	57
ACAD8_-_134123448.23-P1P2	2209	2209	426	243
ACAD8_-_134123455.23-P1P2	2538	2538	626	421
ACAD8_-_134123502.23-P1P2	3211	3211	450	406
ACAD8_-_134123507.23-P1P2	1327	1327	161	262
ACAD9_+_128598604.23-P1P2	1866	1866	83	155
ACAD9_-_128598499.23-P1P2	1050	1050	86	122
ACAD9_-_128598508.23-P1P2	2141	2141	313	354
ACAD9_-_128598528.23-P1P2	1249	1249	306	246
ACAD9_-_128598541.23-P1P2	1954	1954	532	117
ACADL_+_211089722.23-P1P2	726	726	56	144
ACADL_-_211089695.23-P1P2	980	980	418	116
ACADL_-_211090030.23-P1P2	1289	1289	93	52
ACADL_-_211090048.23-P1P2	1237	1237	217	135
ACADL_-_211090095.23-P1P2	2095	2095	418	473
ACADM_+_76190107.23-P1P2	2501	2501	81	592
ACADM_+_76190432.23-P1P2	2146	2146	693	192
ACADM_+_76190695.23-P1P2	1298	1298	124	167
ACADM_-_76190475.23-P1P2	999	999	281	202
ACADM_-_76190633.23-P1P2	2444	2444	515	333
ACADSB_+_124768874.23-P1P2	1993	1993	101	402
ACADSB_+_124768891.23-P1P2	819	819	76	13
ACADSB_+_124768941.23-P1P2	622	622	136	97
ACADSB_+_124768944.23-P1P2	1758	1758	227	87
ACADSB_-_124768552.23-P1P2	2495	2495	479	705
ACADS_+_121163685.23-P1P2	5131	5131	678	816
ACADS_+_121164090.23-P1P2	1575	1575	50	380
ACADS_-_121163653.23-P1P2	3273	3273	577	190
ACADS_-_121163657.23-P1P2	3401	3401	593	392
ACADS_-_121163671.23-P1P2	2188	2188	260	608
ACADVL_-_7123221.23-P1P2	1173	1173	23	128
ACADVL_-_7123283.23-P1P2	1578	1578	97	136
ACADVL_-_7123639.23-P1P2	1677	1677	287	284
ACADVL_-_7123665.23-P1P2	1568	1568	217	97
ACADVL_-_7123677.23-P1P2	2326	2326	133	59
ACAN_+_89347139.23-P1P2	585	585	0	38
ACAN_+_89347148.23-P1P2	213	213	0	44
ACAN_+_89347151.23-P1P2	368	368	50	25
ACAN_-_89346701.23-P1P2	1431	1431	507	100
ACAN_-_89347101.23-P1P2	4095	4095	470	1028
ACAP1_+_7239854.23-P1P2	1131	1131	78	70
ACAP1_+_7239956.23-P1P2	1561	1561	145	157
ACAP1_+_7240320.23-P1P2	851	851	101	107
ACAP1_-_7239866.23-P1P2	1590	1590	310	89
ACAP1_-_7240242.23-P1P2	1292	1292	228	220
ACAP2_+_195163707.23-P1P2	2284	2284	213	266
ACAP2_-_195163352.23-P1P2	1980	1980	238	274
ACAP2_-_195163362.23-P1P2	1961	1961	77	38
ACAP2_-_195163395.23-P1P2	1271	1271	240	125
ACAP2_-_195163655.23-P1P2	1531	1531	115	149
ACAP3_+_1243258.23-P1P2	2737	2737	710	85
ACAP3_+_1243337.23-P1P2	1612	1612	674	122
ACAP3_-_1243095.23-P1P2	2858	2858	526	1290
ACAP3_-_1243221.23-P1P2	2184	2184	394	265
ACAP3_-_1243235.23-P1P2	1772	1772	796	398
ACAT1_+_107992288.23-P1P2	311	311	23	0
ACAT1_+_107992310.23-P1P2	1718	1718	239	250
ACAT1_+_107992321.23-P1P2	1936	1936	343	162
ACAT1_-_107992364.23-P1P2	2595	2595	328	117
ACAT1_-_107992733.23-P1P2	2040	2040	321	206
ACAT2_+_160183436.23-P1P2	152	152	48	0
ACAT2_+_160183505.23-P1P2	2534	2534	397	694
ACAT2_-_160183054.23-P1P2	2111	2111	321	256
ACAT2_-_160183095.23-P1P2	2468	2468	72	120
ACAT2_-_160183174.23-P1P2	2137	2137	232	523
ACBD3_+_226374329.23-P1P2	1191	1191	107	115
ACBD3_+_226374366.23-P1P2	1545	1545	362	118
ACBD3_-_226373992.23-P1P2	2432	2432	130	244
ACBD3_-_226374403.23-P1P2	1402	1402	323	182
ACBD3_-_226374411.23-P1P2	1110	1110	392	79
ACBD4_+_43210021.23-P2	1878	1878	42	170
ACBD4_+_43210042.23-P2	1992	1992	379	180
ACBD4_+_43210060.23-P2	0	0	0	0
ACBD4_+_43210408.23-P2	1079	1079	171	58
ACBD4_+_43213087.23-P1	1587	1587	653	253
ACBD4_+_43213412.23-P1	118	118	0	1
ACBD4_-_43210055.23-P2	1673	1673	348	214
ACBD4_-_43213050.23-P1	385	385	46	16
ACBD4_-_43213072.23-P1	2548	2548	381	357
ACBD4_-_43213075.23-P1	1190	1190	143	138
ACBD5_+_27529332.23-P1P2	1194	1194	260	98
ACBD5_+_27529682.23-P1P2	1393	1393	169	166
ACBD5_+_27529701.23-P1P2	1641	1641	634	264
ACBD5_+_27529710.23-P1P2	3177	3177	312	507
ACBD5_-_27529679.23-P1P2	849	849	212	410
ACBD6_+_180471319.23-P1P2	2759	2759	805	457
ACBD6_+_180471354.23-P1P2	1436	1436	161	301
ACBD6_+_180471617.23-P1P2	1454	1454	107	337
ACBD6_-_180471532.23-P1P2	1273	1273	404	237
ACBD6_-_180471707.23-P1P2	2540	2540	541	781
ACBD7_+_15130520.23-P1P2	1398	1398	286	167
ACBD7_+_15130776.23-P1P2	1650	1650	69	102
ACBD7_-_15130379.23-P1P2	2126	2126	435	217
ACBD7_-_15130397.23-P1P2	439	439	0	125
ACBD7_-_15130438.23-P1P2	663	663	44	92
ACCSL_+_44069616.23-ENST00000378832.1	2477	2477	339	670
ACCSL_+_44069971.23-ENST00000378832.1	4057	4057	332	597
ACCSL_+_44069981.23-ENST00000378832.1	519	519	77	79
ACCSL_-_44069582.23-ENST00000378832.1	1478	1478	81	57
ACCSL_-_44069930.23-ENST00000378832.1	0	0	0	0
ACCS_+_44087946.23-P1P2	1219	1219	60	339
ACCS_+_44088028.23-P1P2	1063	1063	64	44
ACCS_+_44088091.23-P1P2	2774	2774	170	226
ACCS_+_44088215.23-P1P2	1038	1038	125	84
ACCS_-_44088090.23-P1P2	2234	2234	715	501
ACD_+_67693748.23-P1P2	3089	3089	336	225
ACD_+_67694124.23-P1P2	2366	2366	180	199
ACD_-_67693904.23-P1P2	1413	1413	333	38
ACD_-_67693957.23-P1P2	606	606	246	58
ACD_-_67694143.23-P1P2	2594	2594	206	144
ACE2_+_15619016.23-P1P2	283	283	0	0
ACE2_+_15619087.23-P1P2	677	677	80	105
ACE2_-_15618594.23-P1P2	1363	1363	59	187
ACE2_-_15618975.23-P1P2	450	450	57	46
ACE2_-_15619013.23-P1P2	1594	1594	432	63
ACER1_+_6333110.23-P1P2	1428	1428	207	262
ACER1_+_6333137.23-P1P2	1232	1232	66	52
ACER1_+_6333164.23-P1P2	1279	1279	52	215
ACER1_-_6333545.23-P1P2	337	337	0	36
ACER1_-_6333558.23-P1P2	1283	1283	256	77
ACER2_+_19409007.23-P1P2	1518	1518	127	251
ACER2_+_19409248.23-P1P2	2787	2787	185	612
ACER2_+_19409376.23-P1P2	2081	2081	329	88
ACER2_+_19409383.23-P1P2	1600	1600	81	60
ACER2_-_19409474.23-P1P2	2212	2212	276	346
ACER3_+_76571969.23-P1P2	1402	1402	22	119
ACER3_-_76571978.23-P1P2	598	598	0	36
ACER3_-_76572000.23-P1P2	1398	1398	390	163
ACER3_-_76572003.23-P1P2	2288	2288	392	325
ACER3_-_76572404.23-P1P2	2045	2045	198	549
ACE_+_61554448.23-P1	1362	1362	201	256
ACE_+_61554829.23-P1	3370	3370	867	675
ACE_+_61562272.23-P2	2517	2517	284	534
ACE_+_61562293.23-P2	907	907	22	80
ACE_-_61554428.23-P1	1909	1909	306	314
ACE_-_61554458.23-P1	3572	3572	664	394
ACE_-_61554461.23-P1	3526	3526	809	769
ACE_-_61562238.23-P2	2775	2775	532	357
ACE_-_61562443.23-P2	1183	1183	347	164
ACE_-_61562661.23-P2	1618	1618	153	280
ACHE_+_100493456.23-P1	3246	3246	360	878
ACHE_+_100493473.23-P1	2117	2117	495	207
ACHE_+_100494559.23-P2	1755	1755	419	99
ACHE_+_100494570.23-P2	2639	2639	414	595
ACHE_-_100493122.23-P1	472	472	80	162
ACHE_-_100493427.23-P1	1003	1003	168	62
ACHE_-_100493486.23-P1	1034	1034	362	397
ACHE_-_100494233.23-P2	2521	2521	359	349
ACHE_-_100494236.23-P2	1765	1765	345	120
ACHE_-_100494578.23-P2	3600	3600	599	352
ACIN1_+_23564314.23-P1	2650	2650	197	512
ACIN1_-_23540292.23-P2	2038	2038	211	240
ACIN1_-_23540722.23-P2	1118	1118	268	147
ACIN1_-_23540730.23-P2	567	567	49	0
ACIN1_-_23540744.23-P2	1363	1363	255	137
ACIN1_-_23540756.23-P2	1709	1709	78	114
ACIN1_-_23563847.23-P1	1464	1464	238	201
ACIN1_-_23563913.23-P1	2032	2032	177	1027
ACIN1_-_23564262.23-P1	1521	1521	847	250
ACIN1_-_23564284.23-P1	2404	2404	377	674
ACKR2_+_42850956.23-P1P2	997	997	155	229
ACKR2_-_42850976.23-P1P2	2117	2117	63	523
ACKR2_-_42850992.23-P1P2	2462	2462	319	393
ACKR2_-_42851020.23-P1P2	4250	4250	808	431
ACKR2_-_42851479.23-P1P2	2889	2889	242	410
ACKR3_+_237476473.23-P2	2046	2046	85	138
ACKR3_+_237476822.23-P2	434	434	58	18
ACKR3_+_237478500.23-P1	2565	2565	395	162
ACKR3_+_237478916.23-P1	898	898	156	54
ACKR3_+_237478950.23-P1	3066	3066	216	400
ACKR3_-_237476493.23-P2	1301	1301	186	410
ACKR3_-_237476505.23-P2	2536	2536	226	525
ACKR3_-_237476900.23-P2	2380	2380	316	782
ACKR3_-_237478578.23-P1	998	998	0	112
ACKR3_-_237478610.23-P1	866	866	484	37
ACKR4_+_132316377.23-P1P2	1920	1920	50	356
ACKR4_-_132316111.23-P1P2	4847	4847	900	694
ACKR4_-_132316167.23-P1P2	166	166	0	0
ACKR4_-_132316171.23-P1P2	119	119	0	15
ACKR4_-_132316525.23-P1P2	4045	4045	125	635
ACLY_+_40074807.23-P1P2	1793	1793	240	155
ACLY_+_40075121.23-P1P2	1048	1048	138	1
ACLY_-_40074817.23-P1P2	954	954	88	77
ACLY_-_40075090.23-P1P2	1071	1071	33	116
ACLY_-_40075227.23-P1P2	1061	1061	56	20
ACMSD_+_135596183.23-P1P2	2637	2637	277	140
ACMSD_-_135596123.23-P1P2	3450	3450	612	621
ACMSD_-_135596200.23-P1P2	1435	1435	157	4
ACMSD_-_135596354.23-P1P2	1484	1484	232	233
ACMSD_-_135596438.23-P1P2	2257	2257	364	415
ACN9_+_96747104.23-P1P2	1517	1517	45	254
ACN9_+_96747240.23-P1P2	1844	1844	635	271
ACN9_+_96747363.23-P1P2	1488	1488	144	124
ACN9_-_96747046.23-P1P2	1330	1330	294	413
ACN9_-_96747065.23-P1P2	1436	1436	366	421
ACO1_+_32384680.23-P1P2	1269	1269	59	43
ACO1_+_32385057.23-P1P2	1537	1537	485	414
ACO1_-_32384733.23-P1P2	2319	2319	1189	230
ACO1_-_32385047.23-P1P2	1615	1615	2	249
ACO1_-_32385064.23-P1P2	1062	1062	183	73
ACO2_+_41865203.23-P1P2	1634	1634	146	194
ACO2_+_41865228.23-P1P2	1980	1980	119	323
ACO2_+_41865345.23-P1P2	1056	1056	822	81
ACO2_-_41865209.23-P1P2	2005	2005	171	251
ACO2_-_41865534.23-P1P2	1833	1833	172	43
ACOT11_+_55007947.23-P2	954	954	0	71
ACOT11_+_55007963.23-P2	1262	1262	223	142
ACOT11_+_55008406.23-P2	2154	2154	944	296
ACOT11_+_55013888.23-P1	1932	1932	194	281
ACOT11_+_55013964.23-P1	1273	1273	65	161
ACOT11_+_55013970.23-P1	1721	1721	125	504
ACOT11_-_55008004.23-P2	1072	1072	79	135
ACOT11_-_55008376.23-P2	1617	1617	131	175
ACOT11_-_55013950.23-P1	1945	1945	1014	74
ACOT11_-_55014234.23-P1	670	670	37	26
ACOT12_+_80689628.23-P1P2	2086	2086	298	139
ACOT12_+_80689672.23-P1P2	1419	1419	0	231
ACOT12_+_80689929.23-P1P2	309	309	31	249
ACOT12_-_80689574.23-P1P2	1067	1067	59	484
ACOT12_-_80689897.23-P1P2	1546	1546	257	175
ACOT13_+_24667341.23-P1P2	2193	2193	764	176
ACOT13_-_24667329.23-P1P2	4198	4198	292	396
ACOT13_-_24667371.23-P1P2	1674	1674	80	183
ACOT13_-_24667386.23-P1P2	907	907	47	177
ACOT13_-_24667473.23-P1P2	1933	1933	565	461
ACOT1_+_74003818.23-P1P2	2200	2200	495	320
ACOT1_+_74003843.23-P1P2	2246	2246	232	765
ACOT1_+_74004100.23-P1P2	3230	3230	335	318
ACOT1_-_74004062.23-P1P2	1873	1873	0	387
ACOT1_-_74004076.23-P1P2	1916	1916	129	120
ACOT2_+_74035740.23-P1P2	1408	1408	195	111
ACOT2_+_74035970.23-P1P2	987	987	236	124
ACOT2_+_74036024.23-P1P2	1550	1550	143	143
ACOT2_-_74036051.23-P1P2	1820	1820	261	217
ACOT2_-_74036501.23-P1P2	1573	1573	297	324
ACOT4_+_74058635.23-P1P2	1102	1102	150	291
ACOT4_+_74058647.23-P1P2	1619	1619	145	65
ACOT4_+_74058910.23-P1P2	2214	2214	374	85
ACOT4_+_74058918.23-P1P2	1243	1243	166	134
ACOT4_-_74059268.23-P1P2	2166	2166	581	577
ACOT6_+_74077704.23-P1P2	4478	4478	851	846
ACOT6_+_74077926.23-P1P2	1778	1778	195	245
ACOT6_+_74078053.23-P1P2	3178	3178	266	573
ACOT6_-_74077984.23-P1P2	2084	2084	269	381
ACOT6_-_74078059.23-P1P2	1297	1297	251	90
ACOT7_+_6453356.23-P1P2	1707	1707	30	63
ACOT7_-_6453334.23-P1P2	1882	1882	274	149
ACOT7_-_6453369.23-P1P2	1679	1679	178	179
ACOT7_-_6453388.23-P1P2	560	560	110	151
ACOT7_-_6453406.23-P1P2	1151	1151	1147	265
ACOT8_+_44485553.23-P1P2	1091	1091	58	35
ACOT8_+_44486016.23-P1P2	1389	1389	42	64
ACOT8_-_44485597.23-P1P2	974	974	0	342
ACOT8_-_44485992.23-P1P2	1425	1425	74	113
ACOT8_-_44486001.23-P1P2	2924	2924	434	838
ACOT9_+_23761133.23-P1P2	2436	2436	176	155
ACOT9_+_23761350.23-P1P2	1100	1100	81	92
ACOT9_+_23761360.23-P1P2	1069	1069	144	174
ACOT9_-_23761316.23-P1P2	893	893	313	157
ACOT9_-_23761394.23-P1P2	1661	1661	162	712
ACOX1_+_73975227.23-P1P2	2252	2252	340	241
ACOX1_-_73975169.23-P1P2	3236	3236	327	441
ACOX1_-_73975193.23-P1P2	1975	1975	63	122
ACOX1_-_73975196.23-P1P2	1988	1988	40	123
ACOX1_-_73975245.23-P1P2	3196	3196	873	265
ACOX2_+_58512428.23-P2	2619	2619	129	363
ACOX2_+_58512441.23-P2	1309	1309	91	139
ACOX2_+_58522520.23-P1	1485	1485	143	215
ACOX2_+_58522852.23-P1	3547	3547	235	483
ACOX2_+_58522860.23-P1	1029	1029	115	37
ACOX2_+_58522888.23-P1	1416	1416	333	129
ACOX2_+_58522893.23-P1	1369	1369	621	263
ACOX2_-_58512038.23-P2	1979	1979	424	300
ACOX2_-_58512043.23-P2	2236	2236	405	293
ACOX2_-_58512435.23-P2	1598	1598	130	17
ACOX3_+_8430113.23-P1	3869	3869	426	852
ACOX3_+_8430140.23-P1	2326	2326	130	314
ACOX3_+_8442373.23-P2	2369	2369	346	373
ACOX3_+_8442383.23-P2	1070	1070	221	120
ACOX3_+_8442467.23-P2	716	716	258	179
ACOX3_-_8430094.23-P1	1099	1099	145	39
ACOX3_-_8430121.23-P1	1355	1355	45	52
ACOX3_-_8430129.23-P1	1445	1445	193	459
ACOX3_-_8442419.23-P2	2168	2168	435	521
ACOX3_-_8442435.23-P2	2011	2011	236	147
ACOXL_+_111490271.23-P1P2	2776	2776	353	427
ACOXL_+_111490547.23-P1P2	1722	1722	272	97
ACOXL_+_111490560.23-P1P2	1403	1403	242	122
ACOXL_+_111490595.23-P1P2	2307	2307	159	229
ACOXL_-_111490612.23-P1P2	1522	1522	457	6
ACP1_+_264980.23-P1P2	3738	3738	353	560
ACP1_+_265303.23-P1P2	614	614	918	0
ACP1_-_264967.23-P1P2	1905	1905	201	125
ACP1_-_264970.23-P1P2	1543	1543	81	104
ACP1_-_265107.23-P1P2	885	885	240	66
ACP2_+_47270320.23-P1P2	1641	1641	493	269
ACP2_+_47270332.23-P1P2	212	212	72	0
ACP2_-_47269915.23-P1P2	1403	1403	213	14
ACP2_-_47269958.23-P1P2	1248	1248	218	166
ACP2_-_47270385.23-P1P2	1812	1812	296	234
ACP5_+_11688472.23-P1	447	447	129	0
ACP5_-_11688086.23-P1	1163	1163	46	63
ACP5_-_11688414.23-P1	3224	3224	395	186
ACP5_-_11688437.23-P1	2160	2160	497	351
ACP5_-_11688455.23-P1	1199	1199	535	247
ACP5_-_11689356.23-P2	1779	1779	121	405
ACP5_-_11689724.23-P2	3385	3385	704	260
ACP5_-_11689727.23-P2	2475	2475	426	269
ACP5_-_11689744.23-P2	588	588	56	70
ACP5_-_11689771.23-P2	2788	2788	617	438
ACP6_+_147141956.23-P1P2	5819	5819	1010	1073
ACP6_+_147142159.23-P1P2	300	300	20	0
ACP6_-_147142348.23-P1P2	1637	1637	105	274
ACP6_-_147142356.23-P1P2	1645	1645	2136	125
ACP6_-_147142393.23-P1P2	1604	1604	263	185
ACPL2_+_140950942.23-P1P2	1787	1787	398	246
ACPL2_+_140950963.23-P1P2	0	0	0	0
ACPL2_+_140951037.23-P1P2	208	208	0	10
ACPL2_+_140951203.23-P1P2	3356	3356	166	127
ACPL2_-_140950647.23-P1P2	1414	1414	176	142
ACPP_+_132036268.23-P1P2	2117	2117	608	227
ACPP_+_132036293.23-P1P2	855	855	117	294
ACPP_+_132036338.23-P1P2	917	917	34	61
ACPP_+_132036504.23-P1P2	416	416	16	31
ACPP_+_132036703.23-P1P2	1495	1495	209	255
ACPT_+_51293697.23-ENST00000270593.1	1295	1295	177	140
ACPT_+_51293761.23-ENST00000270593.1	2557	2557	305	241
ACPT_+_51294074.23-ENST00000270593.1	912	912	144	131
ACPT_-_51293910.23-ENST00000270593.1	2145	2145	63	170
ACPT_-_51294122.23-ENST00000270593.1	1178	1178	9	111
ACRBP_+_6756555.23-P1P2	1986	1986	367	364
ACRBP_+_6756569.23-P1P2	1816	1816	302	112
ACRBP_+_6756572.23-P1P2	3506	3506	699	764
ACRBP_-_6756126.23-P1P2	1204	1204	44	175
ACRBP_-_6756147.23-P1P2	873	873	136	175
ACRC_-_70797923.23-P1P2	1006	1006	141	23
ACRC_-_70798359.23-P1P2	1190	1190	300	203
ACRC_-_70798376.23-P1P2	1083	1083	594	270
ACRC_-_70798717.23-P1P2	210	210	0	0
ACRC_-_70798784.23-P1P2	2881	2881	278	79
ACRV1_+_125550253.23-P1P2	2427	2427	122	113
ACRV1_+_125550420.23-P1P2	2091	2091	312	131
ACRV1_+_125550697.23-P1P2	3388	3388	322	515
ACRV1_-_125550324.23-P1P2	1844	1844	1132	289
ACRV1_-_125550695.23-P1P2	1541	1541	144	249
ACR_+_51177061.23-P1P2	2268	2268	401	440
ACR_+_51177099.23-P1P2	1846	1846	216	138
ACR_-_51176666.23-P1P2	1350	1350	191	115
ACR_-_51176714.23-P1P2	2055	2055	425	301
ACR_-_51176829.23-P1P2	2518	2518	380	410
ACSBG1_+_78526472.23-P1P2	1307	1307	189	456
ACSBG1_+_78526497.23-P1P2	1944	1944	67	344
ACSBG1_+_78526814.23-P1P2	1848	1848	90	465
ACSBG1_+_78526846.23-P1P2	1895	1895	416	243
ACSBG1_-_78526810.23-P1P2	2311	2311	309	452
ACSBG2_+_6135737.23-P1P2	1088	1088	44	59
ACSBG2_-_6135670.23-P1P2	1607	1607	244	246
ACSBG2_-_6135684.23-P1P2	2506	2506	155	165
ACSBG2_-_6135704.23-P1P2	2019	2019	397	537
ACSBG2_-_6135770.23-P1P2	1890	1890	226	130
ACSF2_+_48503620.23-P1P2	3792	3792	559	582
ACSF2_+_48503830.23-P1P2	2304	2304	142	417
ACSF2_-_48503625.23-P1P2	2393	2393	569	315
ACSF2_-_48503638.23-P1P2	1595	1595	205	183
ACSF2_-_48503858.23-P1P2	1836	1836	225	165
ACSF3_+_89160267.23-P1P2	1470	1470	213	97
ACSF3_+_89160393.23-P1P2	2485	2485	616	94
ACSF3_+_89160580.23-P1P2	1043	1043	29	86
ACSF3_-_89160263.23-P1P2	1270	1270	78	163
ACSF3_-_89160302.23-P1P2	2078	2078	387	261
ACSL1_+_185746700.23-P1P2	2590	2590	574	242
ACSL1_+_185747071.23-P1P2	2055	2055	349	121
ACSL1_+_185747074.23-P1P2	3214	3214	263	653
ACSL1_+_185747085.23-P1P2	1522	1522	82	431
ACSL1_-_185746686.23-P1P2	1740	1740	177	155
ACSL3_+_223725692.23-P1P2	644	644	220	119
ACSL3_+_223726215.23-P1P2	3042	3042	287	603
ACSL3_-_223725802.23-P1P2	1213	1213	305	16
ACSL3_-_223725834.23-P1P2	1583	1583	0	65
ACSL3_-_223726162.23-P1P2	2839	2839	160	322
ACSL4_+_108976382.23-P1P2	2132	2132	151	97
ACSL4_-_108976096.23-P1P2	1476	1476	202	263
ACSL4_-_108976106.23-P1P2	1851	1851	253	372
ACSL4_-_108976456.23-P1P2	5016	5016	720	591
ACSL4_-_108976463.23-P1P2	2050	2050	226	188
ACSL5_+_114136352.23-P1	2239	2239	145	161
ACSL5_+_114136372.23-P1	595	595	256	37
ACSL5_-_114133923.23-P2	2037	2037	344	286
ACSL5_-_114133956.23-P2	2699	2699	616	205
ACSL5_-_114133986.23-P2	2375	2375	472	355
ACSL5_-_114134322.23-P2	1654	1654	150	83
ACSL5_-_114134410.23-P2	2006	2006	190	491
ACSL5_-_114136013.23-P1	485	485	120	34
ACSL5_-_114136040.23-P1	3103	3103	769	408
ACSL5_-_114136407.23-P1	1925	1925	556	172
ACSL6_+_131310427.23-P2	2577	2577	152	149
ACSL6_+_131346969.23-P1	1687	1687	133	442
ACSL6_+_131347320.23-P1	839	839	0	389
ACSL6_+_131347346.23-P1	2842	2842	97	308
ACSL6_-_131310249.23-P2	2665	2665	216	267
ACSL6_-_131310298.23-P2	1648	1648	98	186
ACSL6_-_131310302.23-P2	595	595	52	0
ACSL6_-_131310682.23-P2	2434	2434	500	215
ACSL6_-_131347379.23-P1	1430	1430	33	488
ACSL6_-_131347437.23-P1	1303	1303	25	190
ACSM1_+_20686984.23-P1P2	2723	2723	139	522
ACSM1_+_20687058.23-P1P2	2434	2434	231	313
ACSM1_-_20687024.23-P1P2	1429	1429	248	508
ACSM1_-_20687076.23-P1P2	1637	1637	306	644
ACSM1_-_20687521.23-P1P2	1634	1634	422	190
ACSM2A_-_20462920.23-P1P2	584	584	7	24
ACSM2A_-_20462957.23-P1P2	3165	3165	367	395
ACSM2A_-_20463169.23-P1P2	3843	3843	684	645
ACSM2A_-_20463214.23-P1P2	4222	4222	937	540
ACSM2A_-_20463283.23-P1P2	2186	2186	549	187
ACSM2B_+_20587244.23-P1P2	2552	2552	132	497
ACSM2B_+_20587247.23-P1P2	1815	1815	516	80
ACSM2B_+_20587316.23-P1P2	0	0	0	0
ACSM2B_+_20587361.23-P1P2	0	0	0	0
ACSM2B_+_20587573.23-P1P2	0	0	0	0
ACSM3_+_20775307.23-P1P2	2758	2758	272	333
ACSM3_+_20775331.23-P1P2	2092	2092	939	168
ACSM3_+_20775412.23-P1P2	1352	1352	470	94
ACSM3_-_20775380.23-P1P2	3240	3240	582	269
ACSM3_-_20775771.23-P1P2	2132	2132	100	451
ACSM4_+_7456947.23-ENST00000399422.4	2038	2038	708	237
ACSM4_+_7457146.23-ENST00000399422.4	284	284	0	0
ACSM4_+_7457164.23-ENST00000399422.4	2123	2123	241	210
ACSM4_+_7457340.23-ENST00000399422.4	1261	1261	501	409
ACSM4_+_7457345.23-ENST00000399422.4	1666	1666	259	567
ACSM5_-_20420881.23-P1P2	1787	1787	286	125
ACSM5_-_20421144.23-P1P2	3268	3268	575	422
ACSM5_-_20421170.23-P1P2	2644	2644	730	410
ACSM5_-_20421270.23-P1P2	2897	2897	794	296
ACSM5_-_20421315.23-P1P2	1462	1462	131	242
ACSS1_+_25038329.23-P1P2	1527	1527	48	156
ACSS1_+_25038734.23-P1P2	1284	1284	29	190
ACSS1_+_25038767.23-P1P2	313	313	55	59
ACSS1_-_25038359.23-P1P2	1153	1153	638	72
ACSS1_-_25038372.23-P1P2	1041	1041	119	281
ACSS2_+_33464457.23-P1P2	2847	2847	1442	298
ACSS2_-_33464420.23-P1P2	4422	4422	1542	253
ACSS2_-_33464423.23-P1P2	2493	2493	705	321
ACSS2_-_33464453.23-P1P2	937	937	468	0
ACSS2_-_33464808.23-P1P2	1770	1770	884	388
ACSS3_+_81471956.23-P1P2	1289	1289	94	457
ACSS3_-_81471886.23-P1P2	1126	1126	736	220
ACSS3_-_81471913.23-P1P2	1902	1902	554	144
ACSS3_-_81472068.23-P1P2	1942	1942	318	368
ACSS3_-_81472074.23-P1P2	1900	1900	424	405
ACTA1_+_229568301.23-P2	4663	4663	716	457
ACTA1_+_229569744.23-P1	1656	1656	333	341
ACTA1_-_229568328.23-P2	2089	2089	155	165
ACTA1_-_229568723.23-P2	1596	1596	35	181
ACTA1_-_229568745.23-P2	3127	3127	190	296
ACTA1_-_229568779.23-P2	985	985	55	767
ACTA1_-_229569627.23-P1	1911	1911	69	312
ACTA1_-_229569754.23-P1	1410	1410	156	609
ACTA1_-_229569824.23-P1	1403	1403	473	146
ACTA1_-_229569839.23-P1	4402	4402	458	393
ACTA2_+_90712275.23-P1	1863	1863	222	323
ACTA2_+_90712443.23-P1	3192	3192	436	405
ACTA2_+_90712479.23-P1	1964	1964	223	247
ACTA2_+_90750678.23-P2	1908	1908	709	248
ACTA2_+_90750694.23-P2	7218	7218	1463	572
ACTA2_+_90751072.23-P2	1160	1160	18	184
ACTA2_-_90712449.23-P1	2776	2776	296	477
ACTA2_-_90712506.23-P1	2437	2437	738	585
ACTA2_-_90751052.23-P2	847	847	61	161
ACTA2_-_90751066.23-P2	2278	2278	1525	382
ACTBL2_+_56778209.23-P1P2	3121	3121	821	445
ACTBL2_+_56778273.23-P1P2	2498	2498	403	332
ACTBL2_+_56778359.23-P1P2	2435	2435	642	163
ACTBL2_-_56778219.23-P1P2	1269	1269	51	152
ACTBL2_-_56778661.23-P1P2	2616	2616	387	282
ACTB_+_5569721.23-P1P2	1794	1794	302	227
ACTB_+_5570130.23-P1P2	2345	2345	252	106
ACTB_-_5568781.23-P1P2	938	938	13	263
ACTB_-_5570006.23-P1P2	1591	1591	26	215
ACTB_-_5570191.23-P1P2	1602	1602	124	370
ACTC1_+_35087479.23-P1P2	864	864	58	110
ACTC1_-_35087222.23-P1P2	1998	1998	229	204
ACTC1_-_35087295.23-P1P2	1663	1663	114	272
ACTC1_-_35087685.23-P1P2	2060	2060	246	467
ACTC1_-_35087711.23-P1P2	1021	1021	209	241
ACTG1_-_79479746.23-P1P2	1468	1468	701	293
ACTG1_-_79479777.23-P1P2	1673	1673	143	370
ACTG1_-_79479780.23-P1P2	1197	1197	97	67
ACTG1_-_79479785.23-P1P2	2004	2004	196	135
ACTG1_-_79479816.23-P1P2	2430	2430	335	163
ACTG2_+_74120163.23-P1	1820	1820	228	186
ACTG2_+_74120172.23-P1	1890	1890	49	262
ACTG2_+_74120202.23-P1	1426	1426	134	69
ACTG2_+_74128454.23-P2	2116	2116	226	480
ACTG2_+_74128598.23-P2	1545	1545	167	94
ACTG2_-_74120192.23-P1	2164	2164	151	156
ACTG2_-_74120376.23-P1	1370	1370	94	71
ACTG2_-_74128450.23-P2	1921	1921	163	158
ACTG2_-_74128624.23-P2	1706	1706	154	61
ACTG2_-_74128769.23-P2	1041	1041	71	292
ACTL10_+_32254796.23-P1P2	1119	1119	111	74
ACTL10_-_32254768.23-P1P2	2313	2313	406	228
ACTL10_-_32254788.23-P1P2	3034	3034	408	270
ACTL10_-_32254809.23-P1P2	1796	1796	327	59
ACTL10_-_32254824.23-P1P2	989	989	500	64
ACTL6A_+_179280744.23-P1P2	2781	2781	375	294
ACTL6A_+_179280755.23-P1P2	1271	1271	200	336
ACTL6A_+_179280849.23-P1P2	1437	1437	614	205
ACTL6A_-_179280784.23-P1P2	749	749	200	110
ACTL6A_-_179280860.23-P1P2	592	592	134	57
ACTL6B_+_100253966.23-P1P2	1936	1936	381	167
ACTL6B_+_100253969.23-P1P2	2021	2021	347	83
ACTL6B_+_100254000.23-P1P2	2287	2287	178	191
ACTL6B_-_100254007.23-P1P2	2128	2128	409	180
ACTL6B_-_100254010.23-P1P2	617	617	103	42
ACTL7A_+_111624526.23-P1P2	276	276	25	0
ACTL7A_-_111624563.23-P1P2	4268	4268	390	265
ACTL7A_-_111624608.23-P1P2	423	423	0	21
ACTL7A_-_111624654.23-P1P2	606	606	1	149
ACTL7A_-_111624958.23-P1P2	1787	1787	120	159
ACTL7B_+_111617819.23-P1P2	1690	1690	101	211
ACTL7B_+_111617857.23-P1P2	1891	1891	675	201
ACTL7B_+_111618198.23-P1P2	1918	1918	359	149
ACTL7B_-_111618185.23-P1P2	1221	1221	367	79
ACTL7B_-_111618259.23-P1P2	2184	2184	439	332
ACTL8_+_18081845.23-P1P2	1365	1365	127	59
ACTL8_+_18081855.23-P1P2	1663	1663	149	151
ACTL8_-_18081836.23-P1P2	2463	2463	103	365
ACTL8_-_18081842.23-P1P2	1327	1327	152	260
ACTL8_-_18081895.23-P1P2	2340	2340	391	724
ACTL9_+_8808720.23-P1P2	2756	2756	329	91
ACTL9_+_8808755.23-P1P2	849	849	56	30
ACTL9_+_8808881.23-P1P2	892	892	298	13
ACTL9_-_8808643.23-P1P2	556	556	46	29
ACTL9_-_8809073.23-P1P2	1721	1721	27	126
ACTN1_+_69445571.23-P1P2	942	942	131	114
ACTN1_-_69445619.23-P1P2	1525	1525	182	330
ACTN1_-_69445944.23-P1P2	2149	2149	25	419
ACTN1_-_69445956.23-P1P2	1666	1666	236	132
ACTN1_-_69446029.23-P1P2	1615	1615	72	41
ACTN2_+_236849796.23-P1P2	366	366	58	35
ACTN2_+_236849840.23-P1P2	1605	1605	44	111
ACTN2_+_236849897.23-P1P2	3528	3528	355	424
ACTN2_-_236849849.23-P1P2	1451	1451	121	535
ACTN2_-_236850209.23-P1P2	1604	1604	775	122
ACTN3_+_66313715.23-P1P2	1474	1474	96	160
ACTN3_+_66313730.23-P1P2	924	924	25	135
ACTN3_+_66313881.23-P1P2	1530	1530	234	227
ACTN3_-_66313676.23-P1P2	1563	1563	175	106
ACTN3_-_66314441.23-P1P2	2665	2665	595	167
ACTN4_-_39138303.23-P1P2	1247	1247	109	88
ACTN4_-_39138358.23-P1P2	1563	1563	88	157
ACTN4_-_39138687.23-P1P2	2794	2794	155	694
ACTN4_-_39138723.23-P1P2	1802	1802	109	151
ACTN4_-_39138727.23-P1P2	2655	2655	854	109
ACTR10_+_58666878.23-P1P2	444	444	154	1
ACTR10_+_58666892.23-P1P2	3295	3295	767	497
ACTR10_+_58666925.23-P1P2	2163	2163	78	170
ACTR10_+_58666938.23-P1P2	924	924	143	132
ACTR10_+_58667079.23-P1P2	470	470	0	196
ACTR1A_+_104262452.23-P1P2	771	771	161	14
ACTR1A_+_104262461.23-P1P2	2130	2130	252	510
ACTR1A_-_104261998.23-P1P2	2439	2439	649	362
ACTR1A_-_104262054.23-P1P2	2837	2837	255	504
ACTR1A_-_104262086.23-P1P2	887	887	44	318
ACTR1B_+_98280441.23-P1P2	1133	1133	140	502
ACTR1B_+_98280464.23-P1P2	1667	1667	90	102
ACTR1B_-_98279951.23-P1P2	1712	1712	344	91
ACTR1B_-_98280407.23-P1P2	1922	1922	97	115
ACTR1B_-_98280450.23-P1P2	1143	1143	108	133
ACTR2_+_65455294.23-P1P2	281	281	249	33
ACTR2_+_65455348.23-P1P2	1866	1866	785	191
ACTR2_-_65454953.23-P1P2	944	944	61	54
ACTR2_-_65454971.23-P1P2	526	526	96	39
ACTR2_-_65455345.23-P1P2	1223	1223	450	171
ACTR3B_+_152457249.23-P1P2	1104	1104	113	123
ACTR3B_+_152457287.23-P1P2	2603	2603	412	568
ACTR3B_+_152457301.23-P1P2	1515	1515	13	200
ACTR3B_+_152457333.23-P1P2	1473	1473	143	126
ACTR3B_+_152457345.23-P1P2	467	467	19	1
ACTR3C_+_150020242.23-P1P2	782	782	179	283
ACTR3C_+_150020273.23-P1P2	2052	2052	256	453
ACTR3C_+_150020641.23-P1P2	1623	1623	342	176
ACTR3C_-_150020122.23-P1P2	737	737	20	10
ACTR3C_-_150020411.23-P1P2	2258	2258	921	1018
ACTR3_+_114647775.23-P1P2	2228	2228	182	173
ACTR3_+_114648069.23-P1P2	2008	2008	320	205
ACTR3_-_114647984.23-P1P2	1858	1858	382	430
ACTR3_-_114647989.23-P1P2	1828	1828	189	262
ACTR3_-_114648039.23-P1P2	1976	1976	231	471
ACTR5_+_37377138.23-P1P2	1477	1477	147	135
ACTR5_+_37377152.23-P1P2	889	889	67	420
ACTR5_+_37377158.23-P1P2	1534	1534	185	249
ACTR5_-_37377124.23-P1P2	1265	1265	33	227
ACTR5_-_37377127.23-P1P2	1014	1014	149	0
ACTR6_+_100593852.23-P1P2	2756	2756	363	283
ACTR6_+_100594789.23-P1P2	1344	1344	209	383
ACTR6_+_100594811.23-P1P2	931	931	30	56
ACTR6_-_100594606.23-P1P2	1926	1926	202	457
ACTR6_-_100594621.23-P1P2	2330	2330	460	237
ACTR8_+_53916118.23-P1P2	2647	2647	238	285
ACTR8_+_53916142.23-P1P2	2086	2086	281	231
ACTR8_+_53916157.23-P1P2	0	0	11	17
ACTR8_-_53915974.23-P1P2	708	708	50	0
ACTR8_-_53916193.23-P1P2	1244	1244	82	350
ACTRT1_+_127185986.23-P1P2	1428	1428	56	136
ACTRT1_+_127186306.23-P1P2	3217	3217	382	158
ACTRT1_+_127186328.23-P1P2	1404	1404	74	136
ACTRT1_-_127185969.23-P1P2	1837	1837	446	62
ACTRT1_-_127186343.23-P1P2	2220	2220	242	190
ACTRT2_+_2938135.23-P1P2	1482	1482	400	22
ACTRT2_+_2938467.23-P1P2	2240	2240	425	331
ACTRT2_-_2938118.23-P1P2	1527	1527	212	320
ACTRT2_-_2938494.23-P1P2	1233	1233	73	274
ACTRT2_-_2938499.23-P1P2	813	813	198	65
ACTRT3_+_169487270.23-P1P2	1029	1029	39	41
ACTRT3_+_169487327.23-P1P2	2233	2233	269	253
ACTRT3_+_169487330.23-P1P2	1517	1517	118	361
ACTRT3_+_169487342.23-P1P2	1015	1015	19	34
ACTRT3_-_169487289.23-P1P2	2166	2166	174	298
ACVR1B_+_52345561.23-P1P2	899	899	47	151
ACVR1B_+_52345897.23-P1P2	329	329	65	2
ACVR1B_+_52345907.23-P1P2	770	770	106	120
ACVR1B_-_52345530.23-P1P2	557	557	42	129
ACVR1B_-_52345917.23-P1P2	1194	1194	214	308
ACVR1C_+_158484889.23-P1P2	2569	2569	370	263
ACVR1C_+_158484901.23-P1P2	2641	2641	411	380
ACVR1C_+_158484938.23-P1P2	2191	2191	445	394
ACVR1C_+_158485339.23-P1P2	4546	4546	762	837
ACVR1C_-_158485307.23-P1P2	379	379	132	84
ACVR1_+_158732079.23-P1P2	1382	1382	194	160
ACVR1_+_158732198.23-P1P2	1513	1513	451	172
ACVR1_+_158732232.23-P1P2	697	697	154	22
ACVR1_+_158732258.23-P1P2	536	536	324	164
ACVR1_-_158732511.23-P1P2	1899	1899	83	367
ACVR2A_+_148602294.23-P1P2	683	683	104	599
ACVR2A_+_148602343.23-P1P2	1861	1861	67	257
ACVR2A_+_148602346.23-P1P2	2015	2015	430	225
ACVR2A_-_148602102.23-P1P2	1752	1752	153	18
ACVR2A_-_148602669.23-P1P2	2114	2114	112	282
ACVR2B_+_38495339.23-P1P2	1080	1080	0	9
ACVR2B_+_38495450.23-P1P2	1595	1595	771	118
ACVR2B_+_38495606.23-P1P2	1827	1827	228	118
ACVR2B_+_38495842.23-P1P2	2527	2527	188	405
ACVR2B_-_38495819.23-P1P2	1686	1686	121	206
ACVRL1_+_52300726.23-P1P2	1013	1013	121	324
ACVRL1_+_52300742.23-P1P2	408	408	10	2
ACVRL1_+_52300819.23-P1P2	1235	1235	249	223
ACVRL1_-_52300776.23-P1P2	1969	1969	183	220
ACVRL1_-_52301119.23-P1P2	1158	1158	110	88
ACY1_+_52017535.23-P1P2	1223	1223	116	202
ACY1_+_52017980.23-P1P2	4602	4602	270	417
ACY1_-_52017547.23-P1P2	1450	1450	376	137
ACY1_-_52017921.23-P1P2	302	302	0	73
ACY1_-_52017938.23-P1P2	862	862	251	26
ACY3_+_67414985.23-P2	1816	1816	369	276
ACY3_+_67415013.23-P2	790	790	158	165
ACY3_+_67417722.23-P1	245	245	0	63
ACY3_+_67417960.23-P1	1998	1998	218	503
ACY3_+_67418110.23-P1	2510	2510	244	332
ACY3_-_67414577.23-P2	2715	2715	326	451
ACY3_-_67414607.23-P2	2950	2950	540	603
ACY3_-_67414970.23-P2	1717	1717	131	101
ACY3_-_67417956.23-P1	265	265	0	21
ACY3_-_67418149.23-P1	999	999	213	60
ACYP1_+_75530659.23-P1	1849	1849	317	172
ACYP1_+_75530680.23-P1	1619	1619	219	51
ACYP1_-_75530695.23-P1	1795	1795	353	146
ACYP1_-_75530711.23-P1	1645	1645	140	423
ACYP1_-_75530721.23-P1	783	783	374	137
ACYP1_-_75535758.23-P2	698	698	393	26
ACYP1_-_75536000.23-P2	1465	1465	221	186
ACYP1_-_75536179.23-P2	1877	1877	214	281
ACYP1_-_75536183.23-P2	2307	2307	116	548
ACYP1_-_75536194.23-P2	1808	1808	374	281
ACYP2_+_54342830.23-P1P2	1901	1901	198	364
ACYP2_-_54342821.23-P1P2	505	505	16	155
ACYP2_-_54343153.23-P1P2	1920	1920	264	435
ACYP2_-_54343157.23-P1P2	1730	1730	86	328
ACYP2_-_54343180.23-P1P2	1847	1847	463	169
ADAD1_+_123300801.23-P1P2	2005	2005	352	69
ADAD1_-_123300726.23-P1P2	2215	2215	325	346
ADAD1_-_123300732.23-P1P2	1491	1491	71	114
ADAD1_-_123300755.23-P1P2	1397	1397	63	159
ADAD1_-_123300758.23-P1P2	966	966	118	29
ADAD2_+_84224814.23-P1P2	553	553	84	1
ADAD2_+_84225182.23-P1P2	2131	2131	529	555
ADAD2_-_84224806.23-P1P2	2383	2383	216	422
ADAD2_-_84224870.23-P1P2	2533	2533	217	719
ADAD2_-_84224880.23-P1P2	2354	2354	380	482
ADAL_-_43623106.23-P1P2	723	723	153	1
ADAL_-_43623112.23-P1P2	396	396	43	0
ADAL_-_43623116.23-P1P2	2119	2119	214	518
ADAL_-_43623128.23-P1P2	528	528	38	16
ADAL_-_43623140.23-P1P2	111	111	0	1
ADAM10_+_59041561.23-P1P2	2077	2077	223	121
ADAM10_+_59041886.23-P1P2	1694	1694	260	50
ADAM10_-_59041337.23-P1P2	1957	1957	254	265
ADAM10_-_59041501.23-P1P2	2465	2465	282	824
ADAM10_-_59041703.23-P1P2	2870	2870	343	594
ADAM11_+_42836733.23-P1P2	2681	2681	233	983
ADAM11_+_42836787.23-P1P2	781	781	350	92
ADAM11_+_42836832.23-P1P2	1084	1084	283	166
ADAM11_+_42836963.23-P1P2	1675	1675	256	147
ADAM11_-_42836572.23-P1P2	1030	1030	85	63
ADAM12_+_128076604.23-P1P2	4650	4650	719	688
ADAM12_+_128076607.23-P1P2	2854	2854	473	300
ADAM12_-_128076590.23-P1P2	704	704	109	15
ADAM12_-_128076617.23-P1P2	838	838	65	56
ADAM12_-_128077031.23-P1P2	3163	3163	400	668
ADAM15_+_155023192.23-P1P2	2431	2431	147	389
ADAM15_+_155023202.23-P1P2	1358	1358	297	209
ADAM15_+_155023394.23-P1P2	2129	2129	181	232
ADAM15_+_155024155.23-P1P2	1710	1710	234	364
ADAM15_-_155024217.23-P1P2	2135	2135	98	121
ADAM17_+_9695837.23-P1P2	2415	2415	478	360
ADAM17_+_9695867.23-P1P2	2333	2333	280	226
ADAM17_+_9695885.23-P1P2	842	842	46	135
ADAM17_-_9695930.23-P1P2	2261	2261	255	272
ADAM17_-_9695934.23-P1P2	1795	1795	141	158
ADAM18_+_39442161.23-P1P2	1264	1264	385	165
ADAM18_+_39442286.23-P1P2	1721	1721	171	75
ADAM18_+_39442506.23-P1P2	1001	1001	103	300
ADAM18_-_39442133.23-P1P2	564	564	0	74
ADAM18_-_39442196.23-P1P2	1680	1680	142	171
ADAM19_+_157002746.23-P1P2	1102	1102	571	194
ADAM19_-_157002294.23-P1P2	2523	2523	416	271
ADAM19_-_157002314.23-P1P2	1319	1319	724	297
ADAM19_-_157002317.23-P1P2	2490	2490	233	127
ADAM19_-_157002452.23-P1P2	680	680	0	37
ADAM20_+_71001702.23-P1P2	2034	2034	597	634
ADAM20_-_71001316.23-P1P2	2694	2694	178	161
ADAM20_-_71001647.23-P1P2	1641	1641	51	93
ADAM20_-_71001696.23-P1P2	2105	2105	228	231
ADAM20_-_71001740.23-P1P2	592	592	0	1
ADAM21_+_70918885.23-P1P2	797	797	258	260
ADAM21_+_70919022.23-P1P2	1780	1780	106	91
ADAM21_+_70919032.23-P1P2	2005	2005	441	545
ADAM21_-_70918928.23-P1P2	1115	1115	0	82
ADAM21_-_70919038.23-P1P2	2368	2368	473	286
ADAM22_+_87563621.23-P1P2	1127	1127	166	329
ADAM22_+_87563949.23-P1P2	1247	1247	620	49
ADAM22_-_87563632.23-P1P2	2104	2104	356	180
ADAM22_-_87563945.23-P1P2	1188	1188	345	68
ADAM22_-_87564057.23-P1P2	1705	1705	120	300
ADAM23_+_207308275.23-P1P2	1504	1504	407	501
ADAM23_+_207308623.23-P1P2	1123	1123	76	83
ADAM23_+_207308716.23-P1P2	1956	1956	522	670
ADAM23_-_207308263.23-P1P2	974	974	106	88
ADAM23_-_207308295.23-P1P2	931	931	255	246
ADAM28_+_24151604.23-P1P2	1112	1112	37	137
ADAM28_+_24151615.23-P1P2	309	309	111	28
ADAM28_+_24151646.23-P1P2	1464	1464	100	34
ADAM28_+_24151656.23-P1P2	1892	1892	63	239
ADAM28_+_24151691.23-P1P2	2397	2397	407	780
ADAM29_+_175839595.23-P1P2	1872	1872	318	395
ADAM29_+_175839605.23-P1P2	1335	1335	415	355
ADAM29_+_175839643.23-P1P2	2227	2227	402	462
ADAM29_-_175839539.23-P1P2	1648	1648	187	139
ADAM29_-_175839601.23-P1P2	2658	2658	684	193
ADAM2_+_39695270.23-P1P2	2307	2307	67	367
ADAM2_-_39695260.23-P1P2	1796	1796	246	83
ADAM2_-_39695623.23-P1P2	1954	1954	212	62
ADAM2_-_39695635.23-P1P2	1504	1504	145	109
ADAM2_-_39695737.23-P1P2	1234	1234	610	165
ADAM30_+_120439037.23-P1P2	1470	1470	213	156
ADAM30_+_120439094.23-P1P2	1645	1645	121	764
ADAM30_+_120439103.23-P1P2	1958	1958	486	292
ADAM30_-_120439075.23-P1P2	647	647	1	169
ADAM30_-_120439090.23-P1P2	1993	1993	128	113
ADAM32_+_38965125.23-P1P2	719	719	60	184
ADAM32_+_38965287.23-P1P2	2546	2546	152	194
ADAM32_+_38965299.23-P1P2	2479	2479	264	193
ADAM32_-_38965264.23-P1P2	1764	1764	170	414
ADAM32_-_38965521.23-P1P2	1571	1571	141	111
ADAM33_+_3662271.23-P1P2	2066	2066	292	249
ADAM33_+_3662642.23-P1P2	1752	1752	431	469
ADAM33_-_3662191.23-P1P2	2008	2008	424	219
ADAM33_-_3662194.23-P1P2	1391	1391	125	158
ADAM33_-_3662638.23-P1P2	1675	1675	175	311
ADAM7_+_24298515.23-P1P2	2062	2062	137	206
ADAM7_+_24298519.23-P1P2	1305	1305	229	320
ADAM7_+_24298600.23-P1P2	2127	2127	216	115
ADAM7_-_24298558.23-P1P2	1460	1460	124	216
ADAM7_-_24298561.23-P1P2	1990	1990	565	188
ADAM8_+_135090313.23-P1P2	1685	1685	105	280
ADAM8_-_135089929.23-P1P2	2303	2303	189	340
ADAM8_-_135089932.23-P1P2	1303	1303	167	223
ADAM8_-_135090331.23-P1P2	1575	1575	231	236
ADAM8_-_135090373.23-P1P2	1424	1424	279	291
ADAM9_+_38854489.23-P1P2	1195	1195	43	169
ADAM9_+_38854902.23-P1P2	2617	2617	137	582
ADAM9_-_38854499.23-P1P2	950	950	75	144
ADAM9_-_38854525.23-P1P2	1262	1262	164	87
ADAM9_-_38854669.23-P1P2	999	999	86	151
ADAMDEC1_+_24242051.23-P1P2	860	860	0	73
ADAMDEC1_+_24242054.23-P1P2	612	612	25	43
ADAMDEC1_+_24242074.23-P1P2	1449	1449	105	397
ADAMDEC1_-_24242003.23-P1P2	1757	1757	147	271
ADAMDEC1_-_24242085.23-P1P2	2289	2289	290	318
ADAMTS10_+_8675521.23-P1P2	1477	1477	310	191
ADAMTS10_+_8675559.23-P1P2	757	757	487	58
ADAMTS10_+_8675562.23-P1P2	1497	1497	111	447
ADAMTS10_-_8675371.23-P1P2	458	458	203	324
ADAMTS10_-_8675595.23-P1P2	2363	2363	252	508
ADAMTS12_+_33891838.23-P1P2	1811	1811	382	258
ADAMTS12_+_33892096.23-P1P2	2631	2631	393	256
ADAMTS12_-_33891689.23-P1P2	2142	2142	198	331
ADAMTS12_-_33892035.23-P1P2	1995	1995	250	146
ADAMTS12_-_33892078.23-P1P2	2708	2708	153	1092
ADAMTS13_+_136287462.23-P1P2	1362	1362	194	230
ADAMTS13_+_136287556.23-P1P2	2998	2998	323	349
ADAMTS13_+_136287621.23-P1P2	1939	1939	112	378
ADAMTS13_-_136287551.23-P1P2	1956	1956	824	292
ADAMTS13_-_136287562.23-P1P2	764	764	275	132
ADAMTS14_+_72432279.23-P1P2	1989	1989	581	468
ADAMTS14_+_72432594.23-P1P2	1437	1437	93	234
ADAMTS14_-_72432269.23-P1P2	2366	2366	260	269
ADAMTS14_-_72432290.23-P1P2	677	677	47	72
ADAMTS14_-_72432297.23-P1P2	2214	2214	307	137
ADAMTS15_+_130318578.23-P1P2	2774	2774	42	316
ADAMTS15_+_130318949.23-P1P2	2739	2739	731	397
ADAMTS15_+_130318978.23-P1P2	1705	1705	221	144
ADAMTS15_+_130318981.23-P1P2	948	948	214	154
ADAMTS15_-_130318977.23-P1P2	1855	1855	1091	341
ADAMTS16_+_5140486.23-P2	746	746	108	118
ADAMTS16_+_5140497.23-P2	1269	1269	65	15
ADAMTS16_+_5140517.23-P2	1738	1738	511	377
ADAMTS16_+_5140760.23-P2	1950	1950	109	565
ADAMTS16_+_5140912.23-P2	2687	2687	1245	110
ADAMTS16_+_5146334.23-P1	1355	1355	149	268
ADAMTS16_+_5146341.23-P1	1574	1574	473	917
ADAMTS16_+_5146377.23-P1	2041	2041	665	272
ADAMTS16_-_5146381.23-P1	44	44	0	0
ADAMTS16_-_5146595.23-P1	1682	1682	434	157
ADAMTS17_+_100882122.23-P1P2	2215	2215	282	124
ADAMTS17_-_100882079.23-P1P2	1682	1682	359	249
ADAMTS17_-_100882118.23-P1P2	2114	2114	340	249
ADAMTS17_-_100882163.23-P1P2	1923	1923	206	407
ADAMTS17_-_100882166.23-P1P2	2786	2786	182	291
ADAMTS18_+_77468466.23-P1P2	1414	1414	61	248
ADAMTS18_+_77468714.23-P1P2	2110	2110	432	226
ADAMTS18_+_77468890.23-P1P2	2641	2641	475	199
ADAMTS18_-_77468494.23-P1P2	823	823	20	163
ADAMTS18_-_77468873.23-P1P2	1133	1133	83	99
ADAMTS19_+_128796013.23-P1P2	1231	1231	507	101
ADAMTS19_+_128796021.23-P1P2	2090	2090	48	393
ADAMTS19_-_128796009.23-P1P2	1131	1131	22	98
ADAMTS19_-_128796089.23-P1P2	1876	1876	126	760
ADAMTS19_-_128796244.23-P1P2	2153	2153	215	446
ADAMTS1_+_28216554.23-P2	2664	2664	546	744
ADAMTS1_+_28216570.23-P2	1972	1972	301	268
ADAMTS1_+_28216594.23-P2	2091	2091	350	88
ADAMTS1_+_28217278.23-P1	1517	1517	321	157
ADAMTS1_+_28217659.23-P1	1403	1403	588	160
ADAMTS1_+_28217664.23-P1	1196	1196	104	400
ADAMTS1_+_28217696.23-P1	2669	2669	528	96
ADAMTS1_-_28216131.23-P2	2855	2855	131	905
ADAMTS1_-_28216582.23-P2	1174	1174	205	131
ADAMTS1_-_28217257.23-P1	1679	1679	208	257
ADAMTS20_+_43945551.23-P1P2	2271	2271	518	239
ADAMTS20_+_43945593.23-P1P2	2146	2146	730	442
ADAMTS20_+_43945604.23-P1P2	1100	1100	43	54
ADAMTS20_+_43945717.23-P1P2	1396	1396	52	222
ADAMTS20_-_43945984.23-P1P2	1692	1692	186	43
ADAMTS2_+_178772088.23-P1P2	1881	1881	68	136
ADAMTS2_+_178772185.23-P1P2	1816	1816	138	164
ADAMTS2_-_178772008.23-P1P2	1468	1468	194	223
ADAMTS2_-_178772408.23-P1P2	1675	1675	0	342
ADAMTS2_-_178772444.23-P1P2	1909	1909	308	296
ADAMTS3_-_73434871.23-P1P2	1915	1915	502	469
ADAMTS3_-_73434879.23-P1P2	1654	1654	353	257
ADAMTS3_-_73434891.23-P1P2	1914	1914	289	86
ADAMTS3_-_73434922.23-P1P2	1677	1677	314	88
ADAMTS3_-_73434972.23-P1P2	2322	2322	267	290
ADAMTS4_+_161168828.23-P1P2	1336	1336	170	163
ADAMTS4_-_161168418.23-P1P2	1376	1376	36	220
ADAMTS4_-_161168458.23-P1P2	1111	1111	185	167
ADAMTS4_-_161168616.23-P1P2	1362	1362	303	2
ADAMTS4_-_161168836.23-P1P2	2137	2137	158	150
ADAMTS5_+_28339356.23-P1P2	2473	2473	259	239
ADAMTS5_+_28339363.23-P1P2	4044	4044	886	102
ADAMTS5_-_28338950.23-P1P2	593	593	295	90
ADAMTS5_-_28339372.23-P1P2	2622	2622	112	985
ADAMTS5_-_28339421.23-P1P2	2137	2137	381	183
ADAMTS6_+_64777310.23-P1P2	1121	1121	266	83
ADAMTS6_+_64777340.23-P1P2	1358	1358	159	71
ADAMTS6_+_64777661.23-P1P2	1621	1621	217	293
ADAMTS6_-_64777602.23-P1P2	2587	2587	378	279
ADAMTS6_-_64777679.23-P1P2	637	637	73	158
ADAMTS7_+_79103687.23-P1P2	788	788	134	132
ADAMTS7_-_79103352.23-P1P2	2349	2349	137	261
ADAMTS7_-_79103383.23-P1P2	657	657	29	174
ADAMTS7_-_79103411.23-P1P2	2019	2019	523	219
ADAMTS7_-_79103729.23-P1P2	741	741	530	158
ADAMTS8_+_130298490.23-P1P2	1635	1635	227	81
ADAMTS8_-_130297973.23-P1P2	2067	2067	115	56
ADAMTS8_-_130298054.23-P1P2	1473	1473	50	227
ADAMTS8_-_130298160.23-P1P2	1525	1525	279	208
ADAMTS8_-_130298510.23-P1P2	2404	2404	166	240
ADAMTS9_+_64673234.23-P1P2	1454	1454	329	121
ADAMTS9_-_64673170.23-P1P2	2183	2183	530	82
ADAMTS9_-_64673267.23-P1P2	538	538	342	436
ADAMTS9_-_64673280.23-P1P2	1324	1324	121	458
ADAMTS9_-_64673627.23-P1P2	880	880	116	172
ADAMTSL1_+_18474148.23-P1P2	1727	1727	354	72
ADAMTSL1_+_18474201.23-P1P2	2479	2479	463	316
ADAMTSL1_+_18474327.23-P1P2	3909	3909	534	504
ADAMTSL1_-_18474157.23-P1P2	1808	1808	157	121
ADAMTSL1_-_18474595.23-P1P2	1715	1715	69	277
ADAMTSL2_+_136399841.23-P1P2	1891	1891	286	173
ADAMTSL2_+_136400219.23-P1P2	1819	1819	343	177
ADAMTSL2_+_136400253.23-P1P2	2440	2440	447	529
ADAMTSL2_-_136399802.23-P1P2	997	997	66	51
ADAMTSL2_-_136399861.23-P1P2	164	164	0	98
ADAMTSL3_+_84322918.23-P1P2	2072	2072	87	59
ADAMTSL3_-_84322944.23-P1P2	2558	2558	297	295
ADAMTSL3_-_84322947.23-P1P2	1556	1556	426	94
ADAMTSL3_-_84323067.23-P1P2	664	664	152	117
ADAMTSL3_-_84323104.23-P1P2	1207	1207	641	45
ADAMTSL4_+_150521897.23-P1P2	2542	2542	257	312
ADAMTSL4_+_150521916.23-P1P2	619	619	21	73
ADAMTSL4_+_150521953.23-P1P2	983	983	277	54
ADAMTSL4_+_150522285.23-P1P2	3157	3157	551	227
ADAMTSL4_-_150521934.23-P1P2	799	799	124	72
ADAMTSL5_-_1512942.23-P1P2	2165	2165	285	165
ADAMTSL5_-_1512947.23-P1P2	1791	1791	625	301
ADAMTSL5_-_1512963.23-P1P2	2945	2945	171	726
ADAMTSL5_-_1512979.23-P1P2	2251	2251	338	96
ADAMTSL5_-_1513012.23-P1P2	1285	1285	227	1064
ADAP1_+_994248.23-P1P2	1362	1362	69	34
ADAP1_+_994276.23-P1P2	1678	1678	193	152
ADAP1_+_994279.23-P1P2	2023	2023	155	261
ADAP1_+_994282.23-P1P2	3913	3913	851	572
ADAP1_-_993847.23-P1P2	1223	1223	415	38
ADAP2_+_29249325.23-P1P2	828	828	67	31
ADAP2_+_29249375.23-P1P2	1804	1804	254	110
ADAP2_+_29249417.23-P1P2	2676	2676	350	226
ADAP2_-_29249001.23-P1P2	1014	1014	170	331
ADAP2_-_29249406.23-P1P2	1464	1464	66	293
ADARB1_+_46493796.23-P1P2	1243	1243	162	166
ADARB1_+_46494884.23-P1P2	2348	2348	103	329
ADARB1_+_46494897.23-P1P2	2547	2547	969	257
ADARB1_-_46493823.23-P1P2	1272	1272	87	281
ADARB1_-_46493831.23-P1P2	2232	2232	471	463
ADARB2_+_1779243.23-ENST00000381312.1	774	774	69	76
ADARB2_+_1779248.23-ENST00000381312.1	2823	2823	397	365
ADARB2_+_1779269.23-ENST00000381312.1	1666	1666	211	118
ADARB2_+_1779687.23-ENST00000381312.1	1187	1187	141	107
ADARB2_-_1779460.23-ENST00000381312.1	2003	2003	67	293
ADAR_+_154580643.23-P1	3500	3500	491	536
ADAR_+_154600408.23-P2	1716	1716	256	168
ADAR_+_154600411.23-P2	1816	1816	452	247
ADAR_+_154600419.23-P2	2069	2069	145	241
ADAR_-_154580605.23-P1	1081	1081	221	166
ADAR_-_154580611.23-P1	1420	1420	195	135
ADAR_-_154580629.23-P1	2048	2048	146	196
ADAR_-_154580652.23-P1	1316	1316	286	82
ADAR_-_154599983.23-P2	1197	1197	0	336
ADAR_-_154600448.23-P2	1940	1940	530	357
ADAT1_+_75656919.23-P1P2	2672	2672	495	322
ADAT1_+_75657125.23-P1P2	1256	1256	217	119
ADAT1_+_75657171.23-P1P2	2510	2510	429	520
ADAT1_-_75656724.23-P1P2	2302	2302	488	102
ADAT1_-_75656732.23-P1P2	720	720	225	46
ADAT2_+_143771740.23-P1P2	147	147	0	0
ADAT2_+_143771779.23-P1P2	1730	1730	174	232
ADAT2_+_143771782.23-P1P2	684	684	109	27
ADAT2_-_143771413.23-P1P2	2187	2187	119	160
ADAT2_-_143771826.23-P1P2	1440	1440	482	132
ADAT3_+_1905424.23-P1	1464	1464	296	58
ADAT3_+_1905431.23-P1	3376	3376	726	718
ADAT3_+_1905450.23-P1	4963	4963	289	1190
ADAT3_+_1907955.23-P2	1942	1942	314	232
ADAT3_+_1908001.23-P2	458	458	0	0
ADAT3_-_1905405.23-P1	3738	3738	520	376
ADAT3_-_1905438.23-P1	2766	2766	535	266
ADAT3_-_1908013.23-P2	446	446	135	50
ADAT3_-_1908397.23-P2	2413	2413	419	420
ADAT3_-_1908429.23-P2	1399	1399	166	186
ADA_+_43280282.23-P1P2	1390	1390	0	243
ADA_+_43280285.23-P1P2	1985	1985	111	233
ADA_+_43280303.23-P1P2	991	991	162	67
ADA_+_43280315.23-P1P2	1116	1116	220	14
ADA_-_43279996.23-P1P2	623	623	256	116
ADCK1_+_78266506.23-P1P2	1867	1867	1013	46
ADCK1_-_78266512.23-P1P2	2990	2990	448	475
ADCK1_-_78266523.23-P1P2	1443	1443	134	391
ADCK1_-_78266828.23-P1P2	1436	1436	315	203
ADCK1_-_78266900.23-P1P2	1116	1116	420	77
ADCK2_+_140372748.23-P1P2	1210	1210	76	385
ADCK2_+_140373084.23-P1P2	2171	2171	710	314
ADCK2_+_140373152.23-P1P2	2741	2741	199	250
ADCK2_-_140373160.23-P1P2	2493	2493	255	191
ADCK2_-_140373404.23-P1P2	2070	2070	135	88
ADCK3_+_227128242.23-P1P2	2721	2721	312	248
ADCK3_+_227128400.23-P1P2	2309	2309	1191	350
ADCK3_-_227128046.23-P1P2	2367	2367	564	267
ADCK3_-_227128055.23-P1P2	3723	3723	244	381
ADCK3_-_227128078.23-P1P2	753	753	39	274
ADCK4_+_41222752.23-P1P2	545	545	42	137
ADCK4_-_41222351.23-P1P2	1898	1898	278	186
ADCK4_-_41222709.23-P1P2	518	518	47	12
ADCK4_-_41222769.23-P1P2	707	707	0	93
ADCK4_-_41222791.23-P1P2	2210	2210	439	204
ADCK5_+_145597793.23-P1P2	1203	1203	166	236
ADCK5_-_145597191.23-P1P2	1109	1109	48	47
ADCK5_-_145597250.23-P1P2	857	857	79	21
ADCK5_-_145597781.23-P1P2	2777	2777	467	249
ADCK5_-_145597789.23-P1P2	1023	1023	349	193
ADCY10_+_167883329.23-P1P2	2815	2815	244	313
ADCY10_-_167882907.23-P1P2	917	917	23	73
ADCY10_-_167882911.23-P1P2	1864	1864	198	463
ADCY10_-_167882918.23-P1P2	748	748	593	26
ADCY10_-_167883077.23-P1P2	3573	3573	481	615
ADCY1_+_45614267.23-P1P2	1492	1492	202	266
ADCY1_+_45614427.23-P1P2	2729	2729	217	186
ADCY1_+_45614650.23-P1P2	2775	2775	523	303
ADCY1_+_45614673.23-P1P2	1272	1272	28	101
ADCY1_-_45614627.23-P1P2	1441	1441	378	194
ADCY2_+_7396541.23-P1P2	2162	2162	416	448
ADCY2_+_7396596.23-P1P2	1713	1713	481	265
ADCY2_+_7396661.23-P1P2	1148	1148	40	662
ADCY2_-_7396414.23-P1P2	1257	1257	444	0
ADCY2_-_7396575.23-P1P2	2286	2286	71	485
ADCY3_+_25142736.23-P1P2	1752	1752	125	93
ADCY3_-_25142720.23-P1P2	1784	1784	221	173
ADCY3_-_25142849.23-P1P2	532	532	26	0
ADCY3_-_25143044.23-P1P2	2665	2665	410	229
ADCY3_-_25143049.23-P1P2	2161	2161	435	299
ADCY4_+_24803901.23-P1P2	1114	1114	43	187
ADCY4_-_24804056.23-P1P2	854	854	16	100
ADCY4_-_24804217.23-P1P2	1313	1313	252	112
ADCY4_-_24804227.23-P1P2	1156	1156	21	138
ADCY4_-_24804232.23-P1P2	1873	1873	139	215
ADCY5_+_123168382.23-P1P2	1629	1629	98	217
ADCY5_+_123168593.23-P1P2	815	815	0	53
ADCY5_+_123168613.23-P1P2	1955	1955	161	513
ADCY5_-_123168354.23-P1P2	1107	1107	32	243
ADCY5_-_123168357.23-P1P2	1395	1395	140	455
ADCY6_+_49182403.23-P1P2	281	281	0	20
ADCY6_+_49182840.23-P1P2	2597	2597	575	445
ADCY6_-_49182447.23-P1P2	2462	2462	139	742
ADCY6_-_49182451.23-P1P2	1132	1132	358	114
ADCY6_-_49182454.23-P1P2	1289	1289	78	28
ADCY7_+_50300487.23-P1P2	1749	1749	69	278
ADCY7_-_50300493.23-P1P2	3141	3141	119	375
ADCY7_-_50300498.23-P1P2	1549	1549	143	737
ADCY7_-_50300519.23-P1P2	1708	1708	345	187
ADCY7_-_50300524.23-P1P2	1429	1429	246	149
ADCY8_+_132052698.23-P1P2	1823	1823	161	92
ADCY8_+_132053037.23-P1P2	1041	1041	154	15
ADCY8_-_132052844.23-P1P2	2338	2338	95	282
ADCY8_-_132053083.23-P1P2	898	898	661	105
ADCY8_-_132053093.23-P1P2	2688	2688	362	337
ADCY9_+_4166382.23-P1P2	834	834	95	20
ADCY9_+_4166432.23-P1P2	874	874	45	146
ADCY9_-_4166007.23-P1P2	1841	1841	173	375
ADCY9_-_4166218.23-P1P2	1731	1731	209	150
ADCY9_-_4166392.23-P1P2	1169	1169	243	82
ADCYAP1R1_+_31092317.23-P1P2	1297	1297	155	56
ADCYAP1R1_+_31092343.23-P1P2	704	704	114	153
ADCYAP1R1_+_31092380.23-P1P2	1427	1427	160	131
ADCYAP1R1_+_31092421.23-P1P2	61	61	0	33
ADCYAP1R1_-_31092299.23-P1P2	971	971	462	291
ADCYAP1_+_904729.23-P1P2	1015	1015	187	171
ADCYAP1_+_904799.23-P1P2	2954	2954	198	489
ADCYAP1_+_904824.23-P1P2	1551	1551	201	137
ADCYAP1_+_904967.23-P1P2	1997	1997	401	167
ADCYAP1_-_904647.23-P1P2	1225	1225	283	316
ADC_+_33546832.23-P1P2	1351	1351	191	183
ADC_+_33546850.23-P1P2	1481	1481	282	368
ADC_+_33546977.23-P1P2	1570	1570	93	441
ADC_-_33546826.23-P1P2	1291	1291	279	70
ADC_-_33546829.23-P1P2	552	552	25	104
ADD1_+_2846015.23-P1P2	1950	1950	196	386
ADD1_-_2845596.23-P1P2	1601	1601	157	169
ADD1_-_2845605.23-P1P2	1023	1023	107	24
ADD1_-_2845697.23-P1P2	1824	1824	85	125
ADD1_-_2845997.23-P1P2	2795	2795	1285	511
ADD2_+_70995010.23-P1P2	2029	2029	303	415
ADD2_+_70995142.23-P1P2	2067	2067	283	410
ADD2_+_70995263.23-P1P2	1453	1453	188	200
ADD2_+_70995300.23-P1P2	1744	1744	250	493
ADD2_-_70994876.23-P1P2	3854	3854	220	510
ADD3_+_111767932.23-P1P2	1668	1668	163	265
ADD3_+_111768327.23-P1P2	1460	1460	47	287
ADD3_-_111767767.23-P1P2	1458	1458	111	51
ADD3_-_111767783.23-P1P2	3765	3765	832	196
ADD3_-_111767791.23-P1P2	1490	1490	55	401
ADGB_+_146920153.23-P1P2	1032	1032	222	280
ADGB_+_146920457.23-P1P2	598	598	65	106
ADGB_+_146920504.23-P1P2	289	289	142	0
ADGB_-_146920345.23-P1P2	170	170	87	1
ADGB_-_146920535.23-P1P2	1134	1134	117	53
ADH1A_+_100212126.23-P1P2	1276	1276	392	274
ADH1A_-_100211701.23-P1P2	5058	5058	652	445
ADH1A_-_100211816.23-P1P2	1747	1747	121	473
ADH1A_-_100212118.23-P1P2	2425	2425	122	303
ADH1A_-_100212162.23-P1P2	3547	3547	315	696
ADH1B_+_100242040.23-P1P2	977	977	259	128
ADH1B_+_100242511.23-P1P2	2014	2014	486	262
ADH1B_-_100242120.23-P1P2	542	542	0	186
ADH1B_-_100242280.23-P1P2	1068	1068	52	108
ADH1B_-_100242333.23-P1P2	456	456	41	26
ADH1C_+_100273655.23-P1P2	816	816	185	58
ADH1C_-_100273471.23-P1P2	213	213	0	0
ADH1C_-_100273518.23-P1P2	1244	1244	236	163
ADH1C_-_100273879.23-P1P2	866	866	186	35
ADH1C_-_100273923.23-P1P2	1359	1359	57	212
ADH4_+_100065429.23-P1P2	1763	1763	326	143
ADH4_+_100065433.23-P1P2	1944	1944	159	73
ADH4_+_100065444.23-P1P2	413	413	21	18
ADH4_+_100065450.23-P1P2	1	1	0	1
ADH4_-_100065227.23-P1P2	477	477	0	13
ADH5_+_100009684.23-P1P2	2249	2249	221	219
ADH5_+_100009798.23-P1P2	654	654	29	291
ADH5_+_100009821.23-P1P2	789	789	102	136
ADH5_+_100009838.23-P1P2	2560	2560	128	181
ADH5_-_100009831.23-P1P2	2570	2570	734	397
ADH6_+_100140186.23-P1P2	1326	1326	133	108
ADH6_+_100140286.23-P1P2	2486	2486	238	479
ADH6_-_100140386.23-P1P2	3280	3280	197	681
ADH6_-_100140394.23-P1P2	3900	3900	1885	402
ADH6_-_100140413.23-P1P2	1903	1903	271	103
ADH7_+_100355983.23-P1P2	3402	3402	217	167
ADH7_+_100356142.23-P1P2	1284	1284	131	95
ADH7_+_100356385.23-P1P2	2297	2297	2374	212
ADH7_+_100356481.23-P1P2	2961	2961	326	397
ADH7_-_100356092.23-P1P2	2181	2181	188	447
ADHFE1_+_67344685.23-P1P2	2505	2505	390	444
ADHFE1_+_67344765.23-P1P2	2026	2026	204	44
ADHFE1_-_67344732.23-P1P2	1037	1037	40	117
ADHFE1_-_67344792.23-P1P2	5	5	178	277
ADHFE1_-_67345102.23-P1P2	2546	2546	832	440
ADI1_+_3523254.23-P1P2	3186	3186	764	576
ADI1_+_3523275.23-P1P2	628	628	157	189
ADI1_-_3523067.23-P1P2	919	919	106	42
ADI1_-_3523293.23-P1P2	790	790	0	201
ADI1_-_3523313.23-P1P2	2126	2126	551	361
ADIG_+_37209880.23-P1P2	2669	2669	346	736
ADIG_+_37209891.23-P1P2	770	770	375	134
ADIG_+_37209902.23-P1P2	1734	1734	153	152
ADIG_+_37209911.23-P1P2	4258	4258	591	258
ADIG_+_37210368.23-P1P2	830	830	54	42
ADIPOQ_+_186560448.23-P1P2	2107	2107	228	566
ADIPOQ_+_186560496.23-P1P2	2867	2867	187	339
ADIPOQ_+_186560526.23-P1P2	279	279	45	0
ADIPOQ_-_186560537.23-P1P2	3069	3069	867	250
ADIPOQ_-_186560924.23-P1P2	1653	1653	257	121
ADIPOR1_+_202926923.23-P1P2	739	739	51	128
ADIPOR1_+_202926993.23-P1P2	1132	1132	113	36
ADIPOR1_+_202927394.23-P1P2	1883	1883	271	207
ADIPOR1_-_202926990.23-P1P2	749	749	129	88
ADIPOR1_-_202927375.23-P1P2	1015	1015	145	217
ADIPOR2_+_1800595.23-P1P2	1758	1758	469	432
ADIPOR2_-_1800242.23-P1P2	2282	2282	150	374
ADIPOR2_-_1800250.23-P1P2	2446	2446	288	171
ADIPOR2_-_1800256.23-P1P2	1366	1366	207	208
ADIPOR2_-_1800278.23-P1P2	855	855	104	141
ADIRF_+_88728033.23-P1P2	2488	2488	111	86
ADIRF_-_88728314.23-P1P2	1305	1305	290	182
ADIRF_-_88728503.23-P1P2	2708	2708	183	134
ADIRF_-_88728567.23-P1P2	1416	1416	157	104
ADIRF_-_88728681.23-P1P2	2114	2114	187	53
ADK_+_75911404.23-P2	3419	3419	651	452
ADK_+_75911444.23-P2	1286	1286	0	281
ADK_+_75936517.23-P1	2699	2699	300	455
ADK_+_75936538.23-P1	1989	1989	229	78
ADK_+_75936570.23-P1	1534	1534	396	92
ADK_+_75936748.23-P1	1652	1652	201	206
ADK_-_75911021.23-P2	955	955	299	0
ADK_-_75911025.23-P2	922	922	36	227
ADK_-_75911437.23-P2	2024	2024	481	458
ADK_-_75936578.23-P1	2533	2533	1192	236
ADM2_+_50920011.23-P1P2	1256	1256	102	142
ADM2_+_50920227.23-P1P2	2048	2048	421	112
ADM2_+_50920298.23-P1P2	1995	1995	240	334
ADM2_+_50920473.23-P1P2	2507	2507	382	622
ADM2_-_50920028.23-P1P2	436	436	22	69
ADM5_+_50191684.23-P1P2	22	22	0	0
ADM5_+_50191838.23-P1P2	1787	1787	426	122
ADM5_+_50191862.23-P1P2	1140	1140	439	29
ADM5_+_50191867.23-P1P2	558	558	0	108
ADM5_-_50191704.23-P1P2	1282	1282	97	52
ADM_+_10326660.23-P1P2	3574	3574	888	295
ADM_+_10327266.23-P1P2	3033	3033	296	397
ADM_+_10327276.23-P1P2	2382	2382	223	469
ADM_+_10327290.23-P1P2	883	883	57	81
ADM_-_10327037.23-P1P2	1543	1543	334	38
ADNP2_+_77867421.23-P1P2	1264	1264	20	243
ADNP2_+_77867603.23-P1P2	3008	3008	607	551
ADNP2_-_77867208.23-P1P2	588	588	512	249
ADNP2_-_77867536.23-P1P2	717	717	508	192
ADNP2_-_77867623.23-P1P2	1484	1484	214	168
ADNP_+_49547892.23-P1P2	1201	1201	58	233
ADNP_-_49547603.23-P1P2	2929	2929	567	486
ADNP_-_49547651.23-P1P2	910	910	91	178
ADNP_-_49547707.23-P1P2	2716	2716	503	594
ADNP_-_49547964.23-P1P2	1622	1622	163	421
ADORA1_+_203096891.23-P1P2	1643	1643	497	296
ADORA1_+_203097450.23-P1P2	2667	2667	141	274
ADORA1_+_203097472.23-P1P2	1927	1927	168	238
ADORA1_+_203097506.23-P1P2	663	663	42	10
ADORA1_-_203096974.23-P1P2	1131	1131	191	122
ADORA2A_+_24820308.23-P1P2	2684	2684	275	384
ADORA2A_-_24819888.23-P1P2	1597	1597	273	407
ADORA2A_-_24819903.23-P1P2	3539	3539	571	351
ADORA2A_-_24819947.23-P1P2	2011	2011	135	330
ADORA2A_-_24820281.23-P1P2	876	876	88	348
ADORA2B_+_15848686.23-P1P2	877	877	39	51
ADORA2B_+_15848965.23-P1P2	1602	1602	173	167
ADORA2B_-_15848659.23-P1P2	3873	3873	666	894
ADORA2B_-_15848791.23-P1P2	206	206	0	0
ADORA2B_-_15848949.23-P1P2	1673	1673	258	323
ADORA3_+_112031013.23-P1	774	774	23	63
ADORA3_+_112031386.23-P1	2008	2008	189	399
ADORA3_+_112031407.23-P1	963	963	1	21
ADORA3_+_112031411.23-P1	1296	1296	120	195
ADORA3_+_112031418.23-P1	2086	2086	241	370
ADORA3_+_112045890.23-P2	1474	1474	328	478
ADORA3_+_112046055.23-P2	575	575	0	81
ADORA3_+_112046115.23-P2	791	791	301	177
ADORA3_+_112046284.23-P2	720	720	115	34
ADORA3_-_112046251.23-P2	832	832	0	384
ADO_+_64565053.23-P1P2	1797	1797	750	198
ADO_+_64565065.23-P1P2	2440	2440	203	258
ADO_-_64564623.23-P1P2	1154	1154	102	165
ADO_-_64564781.23-P1P2	1409	1409	40	135
ADO_-_64565135.23-P1P2	1328	1328	0	216
ADPGK_+_73075721.23-P1P2	2835	2835	453	476
ADPGK_+_73076060.23-P1P2	1039	1039	116	250
ADPGK_+_73076066.23-P1P2	3314	3314	274	461
ADPGK_+_73076082.23-P1P2	256	256	0	0
ADPGK_-_73075645.23-P1P2	1435	1435	148	181
ADPRHL1_+_114103395.23-P2	784	784	243	124
ADPRHL1_+_114107397.23-P1	1797	1797	571	291
ADPRHL1_+_114107429.23-P1	2308	2308	533	215
ADPRHL1_+_114107533.23-P1	1094	1094	44	148
ADPRHL1_+_114107537.23-P1	1452	1452	151	95
ADPRHL1_+_114107772.23-P1	1592	1592	62	290
ADPRHL1_-_114103032.23-P2	2122	2122	1422	257
ADPRHL1_-_114103049.23-P2	1759	1759	108	337
ADPRHL1_-_114103424.23-P2	3377	3377	390	608
ADPRHL1_-_114103435.23-P2	1315	1315	343	198
ADPRHL2_+_36554555.23-P1P2	3008	3008	358	285
ADPRHL2_+_36554875.23-P1P2	2733	2733	660	268
ADPRHL2_+_36554891.23-P1P2	322	322	163	9
ADPRHL2_+_36554907.23-P1P2	374	374	95	0
ADPRHL2_-_36554711.23-P1P2	497	497	33	0
ADPRH_+_119298367.23-P1P2	1965	1965	225	133
ADPRH_+_119298491.23-P1P2	3289	3289	528	231
ADPRH_+_119298604.23-P1P2	870	870	42	103
ADPRH_+_119298662.23-P1P2	1477	1477	232	334
ADPRH_+_119298740.23-P1P2	467	467	76	116
ADPRM_+_10600917.23-P1P2	1123	1123	81	13
ADPRM_+_10600945.23-P1P2	1222	1222	197	452
ADPRM_+_10600958.23-P1P2	91	91	0	1
ADPRM_-_10600957.23-P1P2	1017	1017	441	116
ADPRM_-_10600988.23-P1P2	1487	1487	343	177
ADRA1A_+_26724406.23-P1P2	2539	2539	486	554
ADRA1A_-_26724311.23-P1P2	1916	1916	214	317
ADRA1A_-_26724340.23-P1P2	521	521	67	87
ADRA1A_-_26724356.23-P1P2	1204	1204	234	69
ADRA1A_-_26724373.23-P1P2	678	678	133	126
ADRA1B_+_159343520.23-P1P2	3595	3595	346	571
ADRA1B_+_159344209.23-P1P2	1003	1003	64	95
ADRA1B_+_159344222.23-P1P2	772	772	178	73
ADRA1B_-_159343504.23-P1P2	2252	2252	529	253
ADRA1B_-_159343900.23-P1P2	1020	1020	170	130
ADRA1D_+_4229485.23-P1P2	1647	1647	113	210
ADRA1D_-_4229164.23-P1P2	2325	2325	435	1045
ADRA1D_-_4229250.23-P1P2	1616	1616	79	356
ADRA1D_-_4229495.23-P1P2	3584	3584	458	244
ADRA1D_-_4229926.23-P1P2	2547	2547	589	204
ADRA2A_-_112837142.23-P1P2	3758	3758	322	533
ADRA2A_-_112837201.23-P1P2	3014	3014	892	743
ADRA2A_-_112837216.23-P1P2	760	760	74	22
ADRA2A_-_112837238.23-P1P2	977	977	68	230
ADRA2A_-_112837251.23-P1P2	1134	1134	49	105
ADRA2B_+_96781839.23-P1P2	2519	2519	278	115
ADRA2B_-_96781873.23-P1P2	1178	1178	170	58
ADRA2B_-_96781894.23-P1P2	875	875	28	48
ADRA2B_-_96782243.23-P1P2	809	809	70	76
ADRA2B_-_96782246.23-P1P2	187	187	26	31
ADRA2C_+_3768074.23-P1P2	1810	1810	212	136
ADRA2C_+_3768082.23-P1P2	3417	3417	1059	535
ADRA2C_+_3768098.23-P1P2	1028	1028	247	53
ADRA2C_-_3767700.23-P1P2	2466	2466	283	577
ADRA2C_-_3767888.23-P1P2	3569	3569	341	135
ADRB1_+_115804002.23-P1P2	1493	1493	395	163
ADRB1_-_115803895.23-P1P2	3444	3444	647	544
ADRB1_-_115804061.23-P1P2	3676	3676	499	1346
ADRB1_-_115804069.23-P1P2	2746	2746	159	459
ADRB1_-_115804075.23-P1P2	1736	1736	179	358
ADRB2_+_148206220.23-P1P2	2017	2017	183	100
ADRB2_+_148206227.23-P1P2	2353	2353	378	362
ADRB2_-_148206186.23-P1P2	1990	1990	263	222
ADRB2_-_148206207.23-P1P2	1661	1661	123	241
ADRB2_-_148206413.23-P1P2	2174	2174	814	949
ADRB3_+_37822768.23-P1P2	1138	1138	244	46
ADRB3_-_37822919.23-P1P2	1105	1105	175	200
ADRB3_-_37823380.23-P1P2	2111	2111	219	200
ADRB3_-_37823667.23-P1P2	2476	2476	344	196
ADRB3_-_37823742.23-P1P2	1344	1344	143	175
ADRBK1_+_67033933.23-P1P2	3369	3369	524	384
ADRBK1_+_67034195.23-P1P2	1109	1109	37	99
ADRBK1_+_67034566.23-P1P2	1424	1424	41	38
ADRBK1_-_67033953.23-P1P2	2204	2204	211	179
ADRBK1_-_67034001.23-P1P2	2358	2358	161	343
ADRBK2_+_25960616.23-P1P2	3336	3336	591	297
ADRBK2_-_25960625.23-P1P2	3051	3051	330	337
ADRBK2_-_25960628.23-P1P2	943	943	147	180
ADRBK2_-_25960707.23-P1P2	5082	5082	532	421
ADRBK2_-_25960854.23-P1P2	1517	1517	213	121
ADRM1_+_60877224.23-P1P2	921	921	311	207
ADRM1_+_60878013.23-P1P2	2306	2306	181	309
ADRM1_+_60878508.23-P1P2	1764	1764	118	309
ADRM1_-_60878073.23-P1P2	2696	2696	166	578
ADRM1_-_60878094.23-P1P2	695	695	146	32
ADSL_+_40742907.23-P1P2	1307	1307	562	44
ADSL_-_40742556.23-P1P2	1188	1188	54	30
ADSL_-_40742584.23-P1P2	1474	1474	156	34
ADSL_-_40742729.23-P1P2	2507	2507	249	291
ADSL_-_40742737.23-P1P2	2689	2689	555	508
ADSSL1_+_105190776.23-P1P2	2380	2380	533	137
ADSSL1_+_105190789.23-P1P2	3656	3656	719	803
ADSSL1_+_105190984.23-P1P2	1590	1590	279	242
ADSSL1_-_105190591.23-P1P2	2742	2742	614	335
ADSSL1_-_105190615.23-P1P2	2451	2451	918	292
ADSS_+_244614826.23-P1P2	2127	2127	276	451
ADSS_-_244614690.23-P1P2	1633	1633	355	524
ADSS_-_244614820.23-P1P2	2180	2180	273	76
ADSS_-_244614958.23-P1P2	1991	1991	171	354
ADSS_-_244615191.23-P1P2	1944	1944	126	61
ADTRP_+_11779004.23-P1P2	2293	2293	414	606
ADTRP_+_11779041.23-P1P2	3938	3938	383	654
ADTRP_-_11778993.23-P1P2	3276	3276	107	238
ADTRP_-_11779009.23-P1P2	2007	2007	156	357
ADTRP_-_11779051.23-P1P2	2054	2054	367	91
AEBP1_+_44143999.23-P1P2	1058	1058	192	324
AEBP1_+_44144173.23-P1P2	1682	1682	47	52
AEBP1_+_44144323.23-P1P2	1344	1344	532	330
AEBP1_+_44144374.23-P1P2	823	823	49	178
AEBP1_-_44144382.23-P1P2	1716	1716	604	206
AEBP2_+_19592640.23-P1P2	504	504	123	16
AEBP2_+_19592658.23-P1P2	1920	1920	90	366
AEBP2_+_19592704.23-P1P2	3317	3317	209	423
AEBP2_-_19592882.23-P1P2	1601	1601	81	135
AEBP2_-_19593012.23-P1P2	2504	2504	359	345
AEN_+_89164562.23-P1P2	1893	1893	485	463
[truncated: 102,539 more rows]
