# Supplementary material for: Compact CRISPR genetic screens enabled by improved guide RNA library cloning
Source: Genome Biol. 2024 Jan 19;25:25. doi: 10.1186/s13059-023-03132-3 (PMC10797759; doi:10.1186/s13059-023-03132-3)
Supplement: Supplementary file 11 — Additional file 11. [file 13059_2023_3132_MOESM11_ESM.xlsx]

## Sheet: 50X_LGR_rawcountstable
	Plasmid	Plasmid	T0	T0
	Rep1	Rep2	Rep1	Rep2
	/home/lenriquez/Screening_Data/LGR_vs_Addgene/merged_counts/counts_output/count_files/CRISPRi-plasmid_clean_v2.0_top5.fa.counts	/home/lenriquez/Screening_Data/LGR_vs_Addgene/merged_counts/counts_output/count_files/CRISPRi-plasmid_clean_v2.0_top5.fa.counts	/home/lenriquez/Screening_Data/LGR_vs_Addgene/merged_counts/counts_output/count_files/LGR_50X_1_clean_v2.0_top5.fa.counts	/home/lenriquez/Screening_Data/LGR_vs_Addgene/merged_counts/counts_output/count_files/LGR_50X_2_clean_v2.0_top5.fa.counts
sgId
A1BG_+_58858549.23-P1	1432	1432	346	320
A1BG_+_58858964.23-P1	1118	1118	219	318
A1BG_+_58864367.23-P2	1062	1062	313	288
A1BG_-_58858617.23-P1	1612	1612	435	418
A1BG_-_58858630.23-P1	1160	1160	192	326
A1BG_-_58858788.23-P1	1190	1190	262	246
A1BG_-_58864354.23-P2	1637	1637	540	498
A1BG_-_58864360.23-P2	1739	1739	532	457
A1BG_-_58864822.23-P2	1497	1497	316	279
A1BG_-_58864840.23-P2	1020	1020	196	219
A1CF_+_52645000.23-P1P2	1356	1356	235	414
A1CF_+_52645080.23-P1P2	1565	1565	342	426
A1CF_+_52645339.23-P1P2	1250	1250	233	319
A1CF_-_52645011.23-P1P2	1534	1534	426	366
A1CF_-_52645373.23-P1P2	1119	1119	285	287
A2ML1_+_8975211.23-P1P2	1695	1695	405	402
A2ML1_+_8975278.23-P1P2	1492	1492	298	499
A2ML1_-_8975582.23-P1P2	1570	1570	442	484
A2ML1_-_8975593.23-P1P2	1237	1237	276	364
A2ML1_-_8975664.23-P1P2	1746	1746	452	513
A2M_+_9268141.23-P1P2	1782	1782	338	517
A2M_+_9268487.23-P1P2	1706	1706	450	376
A2M_+_9268495.23-P1P2	931	931	213	215
A2M_-_9268273.23-P1P2	1525	1525	476	359
A2M_-_9268387.23-P1P2	1552	1552	357	420
A3GALT2_+_33786649.23-ENST00000442999.3	0	0	0	0
A3GALT2_+_33786659.23-ENST00000442999.3	1260	1260	356	312
A3GALT2_+_33786675.23-ENST00000442999.3	1142	1142	220	268
A3GALT2_+_33786682.23-ENST00000442999.3	1446	1446	344	342
A3GALT2_-_33786280.23-ENST00000442999.3	1179	1179	337	304
A4GALT_+_43116425.23-P1P2	1505	1505	463	396
A4GALT_+_43116792.23-P1P2	1480	1480	444	313
A4GALT_-_43116431.23-P1P2	1269	1269	310	380
A4GALT_-_43116434.23-P1P2	957	957	235	256
A4GALT_-_43116819.23-P1P2	1610	1610	460	343
A4GNT_+_137850968.23-P1P2	1416	1416	374	307
A4GNT_+_137851024.23-P1P2	1903	1903	414	470
A4GNT_+_137851178.23-P1P2	1828	1828	543	527
A4GNT_-_137851117.23-P1P2	1569	1569	432	405
A4GNT_-_137851121.23-P1P2	1632	1632	435	426
AAAS_+_53714983.23-P1P2	1138	1138	329	317
AAAS_+_53715355.23-P1P2	1475	1475	343	324
AAAS_-_53715371.23-P1P2	1090	1090	358	294
AAAS_-_53715389.23-P1P2	1290	1290	343	393
AAAS_-_53715438.23-P1P2	1823	1823	626	532
AACS_+_125549983.23-P1P2	1603	1603	547	349
AACS_+_125549999.23-P1P2	1195	1195	290	318
AACS_+_125550002.23-P1P2	995	995	287	246
AACS_+_125550035.23-P1P2	1163	1163	270	310
AACS_-_125550169.23-P1P2	1040	1040	305	257
AADACL2_+_151451732.23-P1P2	1688	1688	420	408
AADACL2_+_151451926.23-P1P2	1409	1409	353	347
AADACL2_+_151452121.23-P1P2	1427	1427	369	410
AADACL2_-_151451828.23-P1P2	1652	1652	426	422
AADACL2_-_151451961.23-P1P2	1692	1692	402	423
AADACL3_+_12776115.23-P1P2	1623	1623	423	426
AADACL3_+_12776133.23-P1P2	1581	1581	372	440
AADACL3_+_12776213.23-P1P2	1293	1293	268	318
AADACL3_+_12776313.23-P1P2	1424	1424	367	375
AADACL3_+_12776495.23-P1P2	1196	1196	304	361
AADACL4_+_12704573.23-P1P2	1611	1611	426	459
AADACL4_+_12704601.23-P1P2	1440	1440	376	395
AADACL4_+_12704653.23-P1P2	1708	1708	374	490
AADACL4_+_12704714.23-P1P2	1927	1927	569	546
AADACL4_-_12704768.23-P1P2	1337	1337	283	310
AADAC_+_151532013.23-P1P2	1087	1087	260	326
AADAC_+_151532371.23-P1P2	1654	1654	464	491
AADAC_-_151531905.23-P1P2	1744	1744	479	439
AADAC_-_151531939.23-P1P2	1396	1396	295	421
AADAC_-_151531954.23-P1P2	1550	1550	345	396
AADAT_+_171010904.23-P1P2	2084	2084	482	545
AADAT_+_171010929.23-P1P2	1502	1502	363	372
AADAT_+_171011392.23-P1P2	1514	1514	313	332
AADAT_-_171011321.23-P1P2	1187	1187	220	285
AADAT_-_171011368.23-P1P2	1168	1168	359	304
AAED1_+_99417117.23-P1P2	1685	1685	485	460
AAED1_+_99417233.23-P1P2	1342	1342	464	331
AAED1_+_99417525.23-P1P2	1354	1354	418	377
AAED1_+_99417589.23-P1P2	1405	1405	401	479
AAED1_-_99417574.23-P1P2	1245	1245	349	361
AAGAB_+_67546965.23-P1P2	1371	1371	408	315
AAGAB_-_67546714.23-P1P2	1770	1770	446	454
AAGAB_-_67546928.23-P1P2	1614	1614	298	447
AAGAB_-_67546952.23-P1P2	1983	1983	675	480
AAGAB_-_67546997.23-P1P2	1678	1678	339	341
AAK1_+_69870290.23-P1P2	1742	1742	477	382
AAK1_+_69870701.23-P1P2	960	960	202	251
AAK1_-_69870541.23-P1P2	1620	1620	528	451
AAK1_-_69870791.23-P1P2	2047	2047	525	584
AAK1_-_69870794.23-P1P2	1543	1543	325	441
AAMDC_+_77532426.23-P1P2	1697	1697	487	507
AAMDC_-_77532187.23-P1P2	1575	1575	283	334
AAMDC_-_77532222.23-P1P2	2267	2267	549	674
AAMDC_-_77532236.23-P1P2	1536	1536	307	339
AAMDC_-_77532634.23-P1P2	1656	1656	439	360
AAMP_+_219134841.23-P1P2	1452	1452	254	290
AAMP_+_219134851.23-P1P2	1645	1645	438	390
AAMP_-_219134415.23-P1P2	1438	1438	330	302
AAMP_-_219134424.23-P1P2	1328	1328	416	435
AAMP_-_219134469.23-P1P2	1007	1007	222	261
AANAT_+_74463718.23-P1P2	1490	1490	350	369
AANAT_+_74463735.23-P1P2	847	847	205	214
AANAT_+_74464088.23-P1P2	1209	1209	224	312
AANAT_-_74464175.23-P1P2	1334	1334	367	311
AANAT_-_74464185.23-P1P2	1437	1437	425	396
AAR2_+_34824386.23-P1P2	1547	1547	466	389
AAR2_+_34824488.23-P1P2	1260	1260	376	383
AAR2_+_34824681.23-P1P2	1460	1460	362	308
AAR2_-_34824417.23-P1P2	1697	1697	424	532
AAR2_-_34824425.23-P1P2	1558	1558	458	422
AARD_+_117950477.23-P1P2	1642	1642	349	375
AARD_+_117950489.23-P1P2	1416	1416	358	440
AARD_+_117950882.23-P1P2	1046	1046	226	278
AARD_+_117950890.23-P1P2	1557	1557	433	356
AARD_-_117950494.23-P1P2	1819	1819	493	548
AARS2_+_44280650.23-P1P2	1764	1764	453	504
AARS2_+_44281006.23-P1P2	1395	1395	391	318
AARS2_+_44281027.23-P1P2	1354	1354	314	303
AARS2_+_44281044.23-P1P2	1517	1517	325	294
AARS2_+_44281056.23-P1P2	1608	1608	411	496
AARSD1_+_41116203.23-P1	1318	1318	391	351
AARSD1_+_41116412.23-P1	1585	1585	334	419
AARSD1_+_41116417.23-P1	1445	1445	305	455
AARSD1_+_41132061.23-P2	1060	1060	299	302
AARSD1_+_41132078.23-P2	1510	1510	388	428
AARSD1_-_41116243.23-P1	1017	1017	278	214
AARSD1_-_41116425.23-P1	1590	1590	304	320
AARSD1_-_41131712.23-P2	2100	2100	498	489
AARSD1_-_41132037.23-P2	1370	1370	361	442
AARSD1_-_41132088.23-P2	1880	1880	527	586
AARS_+_70323318.23-P1P2	1145	1145	268	329
AARS_+_70323322.23-P1P2	1311	1311	240	333
AARS_+_70323353.23-P1P2	1288	1288	332	266
AARS_+_70323362.23-P1P2	1662	1662	505	350
AARS_-_70323332.23-P1P2	1178	1178	335	440
AASDHPPT_+_105948405.23-P1P2	1952	1952	482	643
AASDHPPT_+_105948450.23-P1P2	1197	1197	358	244
AASDHPPT_+_105948813.23-P1P2	1550	1550	434	440
AASDHPPT_-_105948374.23-P1P2	1222	1222	361	371
AASDHPPT_-_105948417.23-P1P2	1434	1434	346	437
AASDH_+_57253570.23-P1P2	1585	1585	386	428
AASDH_-_57253280.23-P1P2	1263	1263	450	312
AASDH_-_57253356.23-P1P2	1402	1402	340	418
AASDH_-_57253362.23-P1P2	1396	1396	361	329
AASDH_-_57253588.23-P1P2	1974	1974	433	418
AASS_+_121784000.23-P1P2	1270	1270	326	364
AASS_+_121784219.23-P1P2	1548	1548	450	455
AASS_+_121784247.23-P1P2	1446	1446	338	446
AASS_-_121784277.23-P1P2	1682	1682	450	431
AASS_-_121784328.23-P1P2	1382	1382	418	356
AATF_-_35306286.23-P1P2	1046	1046	241	233
AATF_-_35306312.23-P1P2	1588	1588	326	406
AATF_-_35306333.23-P1P2	1684	1684	365	392
AATF_-_35306340.23-P1P2	1206	1206	243	283
AATF_-_35306346.23-P1P2	1515	1515	273	351
AATK_+_79139571.23-ENST00000326724.4	1327	1327	260	309
AATK_+_79139589.23-ENST00000326724.4	1492	1492	350	414
AATK_+_79139592.23-ENST00000326724.4	1197	1197	362	414
AATK_-_79139586.23-ENST00000326724.4	1383	1383	408	413
AATK_-_79139956.23-ENST00000326724.4	1204	1204	417	351
ABAT_+_8768492.23-P1	1688	1688	421	409
ABAT_+_8768682.23-P1	1221	1221	333	358
ABAT_+_8807445.23-P2	1229	1229	415	341
ABAT_+_8807450.23-P2	1419	1419	296	312
ABAT_+_8807464.23-P2	1758	1758	540	467
ABAT_+_8807492.23-P2	1456	1456	360	387
ABAT_+_8807696.23-P2	1241	1241	322	361
ABAT_-_8768504.23-P1	1587	1587	529	439
ABAT_-_8768523.23-P1	954	954	242	202
ABAT_-_8768533.23-P1	1668	1668	360	496
ABCA10_+_67224811.23-P1P2	1988	1988	512	562
ABCA10_+_67224929.23-P1P2	1649	1649	420	321
ABCA10_-_67224447.23-P1P2	1644	1644	504	502
ABCA10_-_67224767.23-P1P2	1483	1483	425	447
ABCA10_-_67224823.23-P1P2	1463	1463	323	401
ABCA12_+_216002996.23-P1P2	1558	1558	363	329
ABCA12_+_216003308.23-P1P2	1271	1271	267	302
ABCA12_+_216003314.23-P1P2	1521	1521	462	322
ABCA12_+_216003340.23-P1P2	1201	1201	206	361
ABCA12_-_216002923.23-P1P2	1453	1453	413	374
ABCA13_+_48211090.23-P1P2	1251	1251	269	333
ABCA13_+_48211097.23-P1P2	1863	1863	568	524
ABCA13_+_48211145.23-P1P2	1741	1741	541	534
ABCA13_+_48211160.23-P1P2	1285	1285	363	415
ABCA13_-_48211093.23-P1P2	1471	1471	313	442
ABCA1_-_107689997.23-P1P2	1437	1437	341	306
ABCA1_-_107690031.23-P1P2	2018	2018	525	556
ABCA1_-_107690385.23-P1P2	1374	1374	316	338
ABCA1_-_107690389.23-P1P2	1286	1286	307	257
ABCA1_-_107690394.23-P1P2	1396	1396	240	274
ABCA2_+_139922190.23-P1P2	1264	1264	373	357
ABCA2_+_139922201.23-P1P2	1459	1459	496	407
ABCA2_+_139922272.23-P1P2	1798	1798	462	418
ABCA2_+_139922669.23-P1P2	1345	1345	353	483
ABCA2_-_139922596.23-P1P2	1195	1195	326	300
ABCA3_+_2390336.23-P1P2	1161	1161	285	318
ABCA3_+_2390611.23-P1P2	1226	1226	265	308
ABCA3_-_2390323.23-P1P2	1788	1788	528	451
ABCA3_-_2390333.23-P1P2	1743	1743	479	358
ABCA3_-_2390704.23-P1P2	1402	1402	337	326
ABCA4_+_94586668.23-P1P2	1670	1670	447	556
ABCA4_-_94586219.23-P1P2	1653	1653	333	424
ABCA4_-_94586232.23-P1P2	1623	1623	500	410
ABCA4_-_94586250.23-P1P2	1222	1222	289	311
ABCA4_-_94586658.23-P1P2	967	967	218	277
ABCA5_-_67322851.23-P1P2	1488	1488	425	349
ABCA5_-_67322872.23-P1P2	1524	1524	327	389
ABCA5_-_67322891.23-P1P2	1303	1303	387	379
ABCA5_-_67323220.23-P1P2	1662	1662	373	500
ABCA5_-_67323280.23-P1P2	1404	1404	231	331
ABCA6_+_67137842.23-P1P2	1592	1592	348	463
ABCA6_+_67138008.23-P1P2	1409	1409	281	350
ABCA6_+_67138026.23-P1P2	1670	1670	369	503
ABCA6_+_67138050.23-P1P2	1543	1543	443	448
ABCA6_-_67137854.23-P1P2	1610	1610	345	438
ABCA7_+_1040413.23-P1	1253	1253	435	339
ABCA7_+_1040513.23-P1	1302	1302	334	315
ABCA7_+_1040577.23-P1	1893	1893	481	460
ABCA7_+_1041292.23-P2	1630	1630	454	343
ABCA7_+_1041297.23-P2	1298	1298	261	293
ABCA7_+_1041311.23-P2	1681	1681	396	426
ABCA7_-_1040133.23-P1	1430	1430	369	501
ABCA7_-_1040209.23-P1	1398	1398	321	378
ABCA7_-_1041459.23-P2	1648	1648	387	357
ABCA7_-_1041717.23-P2	1267	1267	477	437
ABCA8_+_66950959.23-P1P2	1679	1679	381	422
ABCA8_+_66951401.23-P1P2	1245	1245	333	334
ABCA8_-_66951372.23-P1P2	988	988	188	339
ABCA8_-_66951525.23-P1P2	1472	1472	420	413
ABCA8_-_66951528.23-P1P2	1511	1511	435	388
ABCA9_+_67057085.23-P1P2	1181	1181	251	283
ABCA9_-_67056649.23-P1P2	1718	1718	464	457
ABCA9_-_67057012.23-P1P2	1488	1488	288	302
ABCA9_-_67057053.23-P1P2	1606	1606	399	460
ABCA9_-_67057069.23-P1P2	1386	1386	333	282
ABCB10_+_229694285.23-P1P2	1541	1541	312	267
ABCB10_+_229694413.23-P1P2	1674	1674	388	368
ABCB10_-_229694297.23-P1P2	1644	1644	283	293
ABCB10_-_229694457.23-P1P2	1477	1477	384	362
ABCB10_-_229694467.23-P1P2	2235	2235	513	564
ABCB11_+_169887409.23-P1P2	1925	1925	479	502
ABCB11_+_169887811.23-P1P2	1461	1461	391	391
ABCB11_-_169887416.23-P1P2	1408	1408	395	467
ABCB11_-_169887784.23-P1P2	1561	1561	439	502
ABCB11_-_169887796.23-P1P2	1233	1233	256	293
ABCB1_-_87342256.23-ENST00000265724.3	1382	1382	365	399
ABCB1_-_87342302.23-ENST00000265724.3	1493	1493	472	443
ABCB1_-_87342654.23-ENST00000265724.3	1251	1251	312	352
ABCB1_-_87342657.23-ENST00000265724.3	1603	1603	418	358
ABCB1_-_87342674.23-ENST00000265724.3	1245	1245	260	329
ABCB4_+_87104933.23-P1P2	1849	1849	410	401
ABCB4_+_87104939.23-P1P2	1246	1246	325	350
ABCB4_+_87105008.23-P1P2	1724	1724	486	527
ABCB4_-_87104608.23-P1P2	2104	2104	641	657
ABCB4_-_87104975.23-P1P2	1423	1423	249	258
ABCB5_+_20687051.23-P1P2	1279	1279	249	292
ABCB5_+_20687218.23-P1P2	1577	1577	246	335
ABCB5_+_20687242.23-P1P2	1651	1651	538	469
ABCB5_+_20687409.23-P1P2	1138	1138	360	294
ABCB5_-_20687396.23-P1P2	1506	1506	365	420
ABCB6_+_220083500.23-P1P2	1683	1683	453	424
ABCB6_-_220083181.23-P1P2	1363	1363	283	377
ABCB6_-_220083194.23-P1P2	1421	1421	221	324
ABCB6_-_220083468.23-P1P2	1436	1436	414	461
ABCB6_-_220083604.23-P1P2	1224	1224	423	355
ABCB7_+_74375885.23-P1P2	1172	1172	268	258
ABCB7_+_74376070.23-P1P2	1368	1368	322	337
ABCB7_-_74375964.23-P1P2	1304	1304	302	394
ABCB7_-_74376019.23-P1P2	1205	1205	237	312
ABCB7_-_74376044.23-P1P2	1626	1626	387	321
ABCB8_+_150725965.23-P1P2	1274	1274	271	363
ABCB8_-_150725551.23-P1P2	1845	1845	654	496
ABCB8_-_150725580.23-P1P2	1798	1798	457	498
ABCB8_-_150725928.23-P1P2	1576	1576	325	426
ABCB8_-_150725975.23-P1P2	1358	1358	400	347
ABCB9_+_123450546.23-P1	1284	1284	362	243
ABCB9_+_123450566.23-P1	1093	1093	367	311
ABCB9_+_123450826.23-P1	1147	1147	374	416
ABCB9_+_123450970.23-P1	1511	1511	557	519
ABCB9_+_123465727.23-P2	1719	1719	520	482
ABCB9_-_123450999.23-P1	2007	2007	381	479
ABCB9_-_123465422.23-P2	1276	1276	291	340
ABCB9_-_123465699.23-P2	1077	1077	255	325
ABCB9_-_123465738.23-P2	1800	1800	472	466
ABCB9_-_123465787.23-P2	1598	1598	423	460
ABCC10_+_43395315.23-P1P2	1222	1222	304	362
ABCC10_-_43395330.23-P1P2	1839	1839	445	568
ABCC10_-_43395343.23-P1P2	1426	1426	421	341
ABCC10_-_43395891.23-P1P2	1208	1208	336	256
ABCC10_-_43395984.23-P1P2	1315	1315	302	290
ABCC11_+_48278130.23-P1	1445	1445	331	376
ABCC11_+_48281001.23-P2	1585	1585	462	377
ABCC11_+_48281042.23-P2	758	758	282	206
ABCC11_+_48281345.23-P2	1790	1790	367	393
ABCC11_+_48281428.23-P2	1335	1335	308	276
ABCC11_-_48277852.23-P1	1469	1469	378	449
ABCC11_-_48278103.23-P1	972	972	267	303
ABCC11_-_48278122.23-P1	1833	1833	437	485
ABCC11_-_48278125.23-P1	1399	1399	463	388
ABCC11_-_48280980.23-P2	1382	1382	324	360
ABCC12_+_48180636.23-ENST00000311303.3	1646	1646	511	462
ABCC12_-_48180314.23-ENST00000311303.3	1681	1681	332	407
ABCC12_-_48180643.23-ENST00000311303.3	915	915	319	283
ABCC12_-_48180648.23-ENST00000311303.3	1489	1489	359	444
ABCC12_-_48180679.23-ENST00000311303.3	1219	1219	467	404
ABCC1_+_16043482.23-P1P2	1411	1411	480	407
ABCC1_+_16043921.23-P1P2	1449	1449	398	362
ABCC1_-_16043871.23-P1P2	1531	1531	434	288
ABCC1_-_16043934.23-P1P2	1440	1440	291	423
ABCC1_-_16044002.23-P1P2	1146	1146	264	268
ABCC2_+_101542515.23-P1P2	1401	1401	334	405
ABCC2_+_101542910.23-P1P2	1470	1470	356	386
ABCC2_+_101542914.23-P1P2	1662	1662	507	495
ABCC2_+_101542981.23-P1P2	1379	1379	412	457
ABCC2_-_101542808.23-P1P2	1572	1572	378	444
ABCC3_+_48712248.23-P1P2	1253	1253	344	321
ABCC3_+_48712270.23-P1P2	1659	1659	449	384
ABCC3_+_48712450.23-P1P2	1082	1082	158	246
ABCC3_+_48712559.23-P1P2	1698	1698	408	429
ABCC3_+_48712662.23-P1P2	1520	1520	445	426
ABCC4_+_95953430.23-P1P2	1495	1495	372	394
ABCC4_+_95953641.23-P1P2	1548	1548	363	402
ABCC4_+_95953668.23-P1P2	1374	1374	456	325
ABCC4_-_95953614.23-P1P2	797	797	191	139
ABCC4_-_95953652.23-P1P2	1564	1564	410	471
ABCC5_+_183735648.23-P1P2	1646	1646	447	385
ABCC5_+_183735692.23-P1P2	1281	1281	347	336
ABCC5_-_183735259.23-P1P2	1397	1397	363	425
ABCC5_-_183735312.23-P1P2	1395	1395	354	385
ABCC5_-_183735467.23-P1P2	774	774	166	206
ABCC6_+_16316916.23-ENST00000205557.7	1394	1394	336	348
ABCC6_+_16317287.23-ENST00000205557.7	1404	1404	405	488
ABCC6_+_16317296.23-ENST00000205557.7	1137	1137	289	265
ABCC6_-_16317235.23-ENST00000205557.7	1147	1147	344	364
ABCC6_-_16317247.23-ENST00000205557.7	1539	1539	425	429
ABCC8_+_17497953.23-P1P2	1476	1476	397	412
ABCC8_+_17498387.23-P1P2	1449	1449	404	379
ABCC8_-_17497979.23-P1P2	1685	1685	300	398
ABCC8_-_17497997.23-P1P2	680	680	140	135
ABCC8_-_17498220.23-P1P2	1423	1423	407	368
ABCC9_+_22093672.23-P1P2	1681	1681	401	515
ABCC9_+_22093678.23-P1P2	1682	1682	420	457
ABCC9_+_22093937.23-P1P2	1179	1179	331	263
ABCC9_+_22093941.23-P1P2	1129	1129	258	274
ABCC9_+_22094309.23-P1P2	1659	1659	457	537
ABCD1_+_152990414.23-P1P2	1448	1448	396	261
ABCD1_+_152990711.23-P1P2	1591	1591	359	397
ABCD1_-_152990338.23-P1P2	1630	1630	452	501
ABCD1_-_152990379.23-P1P2	1067	1067	248	211
ABCD1_-_152990703.23-P1P2	1654	1654	462	523
ABCD2_+_40013099.23-P1P2	936	936	269	273
ABCD2_+_40013514.23-P1P2	1613	1613	383	318
ABCD2_+_40013594.23-P1P2	1693	1693	503	413
ABCD2_-_40013191.23-P1P2	1203	1203	288	354
ABCD2_-_40013610.23-P1P2	2026	2026	444	496
ABCD3_+_94884002.23-P1P2	1556	1556	367	367
ABCD3_+_94884009.23-P1P2	2119	2119	648	593
ABCD3_+_94884032.23-P1P2	2007	2007	640	588
ABCD3_+_94884473.23-P1P2	1066	1066	281	285
ABCD3_-_94883974.23-P1P2	1415	1415	258	320
ABCD4_+_74769611.23-P1P2	1075	1075	209	243
ABCD4_+_74769649.23-P1P2	1857	1857	538	401
ABCD4_-_74769631.23-P1P2	1584	1584	434	399
ABCD4_-_74769682.23-P1P2	1280	1280	303	295
ABCD4_-_74769729.23-P1P2	993	993	224	263
ABCE1_+_146019317.23-P1P2	1099	1099	234	224
ABCE1_+_146019463.23-P1P2	1406	1406	287	363
ABCE1_+_146019842.23-P1P2	1356	1356	451	370
ABCE1_-_146019502.23-P1P2	1744	1744	167	247
ABCE1_-_146019516.23-P1P2	1614	1614	176	255
ABCF1_+_30539238.23-P1	1226	1226	277	289
ABCF1_+_30539469.23-P1	1709	1709	480	430
ABCF1_+_30539647.23-P1	1187	1187	248	281
ABCF1_+_30546312.23-P2	1146	1146	377	320
ABCF1_+_30546315.23-P2	1732	1732	352	399
ABCF1_-_30539232.23-P1	1300	1300	326	353
ABCF1_-_30539602.23-P1	1020	1020	265	218
ABCF1_-_30546344.23-P2	1562	1562	497	489
ABCF1_-_30546354.23-P2	1326	1326	392	457
ABCF1_-_30546366.23-P2	1567	1567	384	422
ABCF2_+_150923872.23-P1P2	1598	1598	469	514
ABCF2_+_150923902.23-P1P2	1595	1595	404	399
ABCF2_+_150924236.23-P1P2	1244	1244	401	342
ABCF2_+_150924287.23-P1P2	1595	1595	504	463
ABCF2_-_150923882.23-P1P2	1638	1638	474	522
ABCF3_-_183903980.23-P1P2	1654	1654	504	362
ABCF3_-_183903991.23-P1P2	1231	1231	338	329
ABCF3_-_183904021.23-P1P2	2195	2195	566	432
ABCF3_-_183904356.23-P1P2	1411	1411	306	365
ABCF3_-_183904380.23-P1P2	1307	1307	272	318
ABCG1_+_43639544.23-P1P2	1200	1200	273	328
ABCG1_+_43639681.23-P1P2	1502	1502	401	431
ABCG1_-_43639282.23-P1P2	1470	1470	523	441
ABCG1_-_43639541.23-P1P2	1782	1782	462	413
ABCG1_-_43639626.23-P1P2	1765	1765	412	516
ABCG2_+_89079974.23-P1P2	1486	1486	345	347
ABCG2_+_89080025.23-P1P2	1180	1180	350	270
ABCG2_+_89080044.23-P1P2	1221	1221	339	256
ABCG2_-_89079989.23-P1P2	1303	1303	354	385
ABCG2_-_89080000.23-P1P2	1598	1598	343	363
ABCG4_+_119019794.23-P1P2	1873	1873	408	435
ABCG4_+_119019855.23-P1P2	1547	1547	394	483
ABCG4_-_119019784.23-P1P2	1408	1408	393	315
ABCG4_-_119019798.23-P1P2	1366	1366	358	292
ABCG4_-_119019811.23-P1P2	1546	1546	335	488
ABCG5_+_44065447.23-P1P2	1317	1317	322	409
ABCG5_+_44065865.23-P1P2	1367	1367	425	356
ABCG5_-_44065428.23-P1P2	1265	1265	273	275
ABCG5_-_44065433.23-P1P2	1462	1462	467	381
ABCG5_-_44065840.23-P1P2	1388	1388	500	385
ABCG8_+_44066166.23-P1P2	1150	1150	353	310
ABCG8_+_44066180.23-P1P2	1684	1684	429	516
ABCG8_+_44066323.23-P1P2	1428	1428	398	306
ABCG8_+_44066333.23-P1P2	1478	1478	396	430
ABCG8_-_44066172.23-P1P2	1679	1679	510	483
ABHD10_+_111697851.23-P1P2	740	740	216	183
ABHD10_+_111698093.23-P1P2	1491	1491	587	475
ABHD10_+_111698316.23-P1P2	1320	1320	389	310
ABHD10_-_111697877.23-P1P2	1398	1398	312	228
ABHD10_-_111697914.23-P1P2	1313	1313	373	314
ABHD11_+_73152656.23-P1P2	1568	1568	583	484
ABHD11_+_73152963.23-P1P2	1757	1757	506	513
ABHD11_-_73152688.23-P1P2	1406	1406	407	428
ABHD11_-_73153094.23-P1P2	1327	1327	353	276
ABHD11_-_73153135.23-P1P2	1174	1174	355	280
ABHD12B_+_51339177.23-P1P2	1298	1298	347	462
ABHD12B_-_51338832.23-P1P2	1275	1275	276	355
ABHD12B_-_51338864.23-P1P2	1821	1821	526	470
ABHD12B_-_51338885.23-P1P2	1270	1270	286	263
ABHD12B_-_51339227.23-P1P2	1407	1407	355	390
ABHD12_+_25371393.23-P1P2	979	979	218	247
ABHD12_+_25371436.23-P1P2	1200	1200	285	340
ABHD12_-_25371053.23-P1P2	1266	1266	332	353
ABHD12_-_25371057.23-P1P2	882	882	211	235
ABHD12_-_25371489.23-P1P2	1472	1472	387	354
ABHD13_+_108870795.23-P1P2	1504	1504	379	313
ABHD13_+_108870811.23-P1P2	2042	2042	357	543
ABHD13_+_108871228.23-P1P2	1185	1185	193	231
ABHD13_-_108870880.23-P1P2	1393	1393	406	427
ABHD13_-_108871256.23-P1P2	1101	1101	234	353
ABHD14A_+_52009149.23-P1P2	1897	1897	508	454
ABHD14A_+_52009194.23-P1P2	1518	1518	242	320
ABHD14A_+_52009255.23-P1P2	1297	1297	433	293
ABHD14A_-_52009122.23-P1P2	1436	1436	398	377
ABHD14A_-_52009160.23-P1P2	1415	1415	398	363
ABHD14B_+_52007815.23-P1	1613	1613	451	431
ABHD14B_+_52016945.23-P2	1221	1221	396	258
ABHD14B_+_52017325.23-P2	1754	1754	434	401
ABHD14B_+_52017350.23-P2	1415	1415	376	517
ABHD14B_-_52007985.23-P1	1795	1795	437	521
ABHD14B_-_52007995.23-P1	1581	1581	345	309
ABHD14B_-_52008027.23-P1	1604	1604	417	381
ABHD14B_-_52008040.23-P1	1325	1325	403	352
ABHD14B_-_52016965.23-P2	1720	1720	528	408
ABHD14B_-_52017383.23-P2	1439	1439	383	356
ABHD15_-_27893577.23-P1P2	723	723	202	229
ABHD15_-_27893641.23-P1P2	1561	1561	410	474
ABHD15_-_27893654.23-P1P2	1673	1673	388	444
ABHD15_-_27893980.23-P1P2	1203	1203	307	289
ABHD15_-_27894008.23-P1P2	1730	1730	450	461
ABHD16A_+_31671120.23-P1P2	1149	1149	301	329
ABHD16A_+_31671138.23-P1P2	1517	1517	385	448
ABHD16A_-_31670671.23-P1P2	1402	1402	446	464
ABHD16A_-_31670679.23-P1P2	863	863	153	213
ABHD16A_-_31670764.23-P1P2	1355	1355	473	466
ABHD16B_+_62492825.23-P1P2	1505	1505	404	404
ABHD16B_+_62492837.23-P1P2	1440	1440	338	386
ABHD16B_+_62492887.23-P1P2	1459	1459	354	342
ABHD16B_+_62493236.23-P1P2	1260	1260	326	318
ABHD16B_-_62492870.23-P1P2	1451	1451	393	429
ABHD17A_+_1885470.23-P1P2	1236	1236	325	384
ABHD17A_-_1885045.23-P1P2	1368	1368	294	276
ABHD17A_-_1885076.23-P1P2	1794	1794	521	550
ABHD17A_-_1885099.23-P1P2	1379	1379	264	324
ABHD17A_-_1885483.23-P1P2	1345	1345	318	368
ABHD17B_+_74525655.23-P1P2	1781	1781	371	542
ABHD17B_+_74525862.23-P1P2	1151	1151	297	317
ABHD17B_+_74526089.23-P1P2	1067	1067	232	242
ABHD17B_-_74525690.23-P1P2	1612	1612	382	587
ABHD17B_-_74525704.23-P1P2	1402	1402	360	408
ABHD17C_+_80987662.23-P1P2	1318	1318	340	296
ABHD17C_+_80987703.23-P1P2	1130	1130	290	313
ABHD17C_+_80987878.23-P1P2	1396	1396	283	304
ABHD17C_+_80987887.23-P1P2	1409	1409	404	372
ABHD17C_+_80988086.23-P1P2	1580	1580	402	579
ABHD1_+_27347075.23-P1P2	1406	1406	395	364
ABHD1_+_27347086.23-P1P2	1281	1281	391	461
ABHD1_+_27347095.23-P1P2	1065	1065	191	231
ABHD1_+_27347132.23-P1P2	1455	1455	325	412
ABHD1_-_27346733.23-P1P2	1812	1812	485	574
ABHD2_+_89631693.23-P1P2	2050	2050	617	507
ABHD2_+_89632075.23-P1P2	1347	1347	369	316
ABHD2_-_89631738.23-P1P2	1468	1468	410	390
ABHD2_-_89631760.23-P1P2	1218	1218	321	355
ABHD2_-_89632154.23-P1P2	1379	1379	415	310
ABHD3_+_19284354.23-P1P2	1389	1389	274	359
ABHD3_+_19284534.23-P1P2	925	925	220	228
ABHD3_+_19284717.23-P1P2	1538	1538	337	395
ABHD3_+_19284728.23-P1P2	1666	1666	369	791
ABHD3_-_19284770.23-P1P2	1244	1244	316	309
ABHD4_+_23067515.23-P1P2	1634	1634	410	404
ABHD4_+_23067613.23-P1P2	1473	1473	421	432
ABHD4_-_23067199.23-P1P2	969	969	248	210
ABHD4_-_23067625.23-P1P2	1241	1241	285	351
ABHD4_-_23067680.23-P1P2	1404	1404	417	440
ABHD5_+_43732395.23-P1P2	1376	1376	418	378
ABHD5_+_43732521.23-P1P2	1043	1043	237	254
ABHD5_+_43732806.23-P1P2	1107	1107	260	226
ABHD5_-_43732422.23-P1P2	1901	1901	492	574
ABHD5_-_43732464.23-P1P2	1262	1262	338	336
ABHD6_+_58223718.23-P1P2	1559	1559	467	413
ABHD6_+_58223966.23-P1P2	1654	1654	434	572
ABHD6_-_58223553.23-P1P2	1568	1568	474	461
ABHD6_-_58223594.23-P1P2	1322	1322	401	362
ABHD6_-_58223914.23-P1P2	1339	1339	430	407
ABHD8_+_17413753.23-P1P2	1830	1830	447	515
ABHD8_-_17413788.23-P1P2	1271	1271	351	257
ABHD8_-_17414169.23-P1P2	1508	1508	367	356
ABHD8_-_17414173.23-P1P2	1429	1429	321	344
ABHD8_-_17414201.23-P1P2	1347	1347	293	304
ABI1_+_27149446.23-P1P2	928	928	224	222
ABI1_+_27149474.23-P1P2	1225	1225	416	314
ABI1_+_27149800.23-P1P2	1583	1583	328	379
ABI1_-_27149837.23-P1P2	1520	1520	426	423
ABI1_-_27149855.23-P1P2	1213	1213	289	322
ABI2_+_204193030.23-P1P2	1366	1366	356	354
ABI2_+_204193079.23-P1P2	1413	1413	296	381
ABI2_+_204193458.23-P1P2	1354	1354	386	309
ABI2_-_204193058.23-P1P2	1297	1297	398	326
ABI2_-_204193288.23-P1P2	1870	1870	457	485
ABI3BP_+_100712238.23-P1P2	1517	1517	458	407
ABI3BP_+_100712307.23-P1P2	1153	1153	338	321
ABI3BP_-_100712220.23-P1P2	1476	1476	346	402
ABI3BP_-_100712267.23-P1P2	1826	1826	458	389
ABI3BP_-_100712320.23-P1P2	1386	1386	408	353
ABI3_+_47287798.23-P1P2	1873	1873	434	417
ABI3_+_47288122.23-P1P2	1260	1260	317	362
ABI3_+_47288159.23-P1P2	1768	1768	420	463
ABI3_+_47288524.23-P1P2	1844	1844	450	394
ABI3_-_47288028.23-P1P2	1466	1466	457	461
ABL1_+_133589617.23-ENST00000372348.2	1615	1615	400	418
ABL1_+_133589629.23-ENST00000372348.2	1586	1586	420	546
ABL1_+_133589636.23-ENST00000372348.2	1267	1267	298	370
ABL1_-_133589228.23-ENST00000372348.2	1579	1579	506	465
ABL1_-_133589268.23-ENST00000372348.2	1718	1718	648	550
ABL2_+_179112168.23-P1	902	902	230	221
ABL2_+_179112186.23-P1	2182	2182	646	508
ABL2_+_179198340.23-P2	1257	1257	335	305
ABL2_+_179198398.23-P2	1546	1546	425	399
ABL2_+_179198565.23-P2	1238	1238	280	319
ABL2_+_179198740.23-P2	1517	1517	393	317
ABL2_-_179112151.23-P1	1523	1523	390	475
ABL2_-_179112154.23-P1	1473	1473	371	420
ABL2_-_179112158.23-P1	1920	1920	637	420
ABL2_-_179198834.23-P2	1239	1239	289	423
ABLIM1_+_116417743.23-ENST00000277895.5	1987	1987	549	629
ABLIM1_+_116417829.23-ENST00000277895.5	1874	1874	588	561
ABLIM1_+_116418018.23-ENST00000277895.5	1533	1533	382	415
ABLIM1_-_116417795.23-ENST00000277895.5	1125	1125	397	288
ABLIM1_-_116417810.23-ENST00000277895.5	1499	1499	348	356
ABLIM2_+_8160016.23-P1P2	1527	1527	548	468
ABLIM2_+_8160141.23-P1P2	1316	1316	309	280
ABLIM2_+_8160204.23-P1P2	1760	1760	455	558
ABLIM2_+_8160523.23-P1P2	1079	1079	315	331
ABLIM2_-_8160138.23-P1P2	1410	1410	431	467
ABLIM3_+_148521102.23-P1P2	1779	1779	428	404
ABLIM3_+_148521451.23-P1P2	1455	1455	433	473
ABLIM3_-_148521229.23-P1P2	1154	1154	288	262
ABLIM3_-_148521482.23-P1P2	1286	1286	365	385
ABLIM3_-_148521503.23-P1P2	1560	1560	384	471
ABO_+_136150190.23-P1	1557	1557	474	475
ABO_+_136150601.23-P1	1596	1596	406	436
ABO_-_136130692.23-P2	1302	1302	290	359
ABO_-_136130921.23-P2	975	975	181	247
ABO_-_136130955.23-P2	1247	1247	253	238
ABO_-_136130959.23-P2	1333	1333	457	330
ABO_-_136130966.23-P2	1698	1698	461	594
ABO_-_136150219.23-P1	1421	1421	236	257
ABO_-_136150600.23-P1	1655	1655	438	462
ABO_-_136150606.23-P1	1091	1091	186	364
ABRACL_+_139349876.23-P1P2	1558	1558	390	357
ABRACL_+_139349879.23-P1P2	1554	1554	430	419
ABRACL_+_139349931.23-P1P2	1817	1817	451	366
ABRACL_+_139350209.23-P1P2	1665	1665	397	520
ABRACL_-_139350119.23-P1P2	1422	1422	223	466
ABRA_+_107782019.23-P1P2	1646	1646	427	373
ABRA_+_107782392.23-P1P2	1461	1461	388	428
ABRA_+_107782399.23-P1P2	1467	1467	352	383
ABRA_+_107782422.23-P1P2	1556	1556	461	325
ABRA_-_107782350.23-P1P2	1424	1424	368	437
ABR_+_1082842.23-P1P2	1833	1833	419	468
ABR_+_1082862.23-P1P2	1143	1143	324	237
ABR_+_1083266.23-P1P2	1167	1167	279	250
ABR_-_1083256.23-P1P2	1311	1311	325	414
ABR_-_1083263.23-P1P2	1775	1775	484	546
ABT1_+_26597184.23-P1P2	1805	1805	494	475
ABT1_+_26597412.23-P1P2	1675	1675	461	498
ABT1_-_26597263.23-P1P2	1200	1200	357	397
ABT1_-_26597427.23-P1P2	1538	1538	396	406
ABT1_-_26597617.23-P1P2	1133	1133	259	342
ABTB1_+_127391808.23-P1P2	1419	1419	344	378
ABTB1_+_127391828.23-P1P2	1400	1400	308	465
ABTB1_+_127391831.23-P1P2	1754	1754	475	402
ABTB1_+_127392221.23-P1P2	1549	1549	527	496
ABTB1_-_127392198.23-P1P2	997	997	252	269
ABTB2_-_34379074.23-P1P2	1422	1422	396	333
ABTB2_-_34379146.23-P1P2	1279	1279	342	305
ABTB2_-_34379310.23-P1P2	1316	1316	357	363
ABTB2_-_34379465.23-P1P2	1758	1758	504	564
ABTB2_-_34379521.23-P1P2	1687	1687	419	420
ACAA1_+_38178488.23-P1P2	1375	1375	501	368
ACAA1_+_38178517.23-P1P2	1658	1658	392	471
ACAA1_+_38178570.23-P1P2	1387	1387	438	328
ACAA1_-_38178168.23-P1P2	1241	1241	367	313
ACAA1_-_38178575.23-P1P2	1524	1524	352	353
ACAA2_+_47339850.23-P1P2	1574	1574	459	510
ACAA2_-_47339449.23-P1P2	1135	1135	239	325
ACAA2_-_47339855.23-P1P2	1545	1545	394	465
ACAA2_-_47339858.23-P1P2	1337	1337	459	298
ACAA2_-_47339876.23-P1P2	1104	1104	248	233
ACACA_+_35715534.23-P1P2	1241	1241	298	251
ACACA_+_35715655.23-P1P2	1049	1049	249	219
ACACA_-_35715847.23-P1P2	1216	1216	304	297
ACACA_-_35715992.23-P1P2	1456	1456	487	342
ACACA_-_35716002.23-P1P2	1413	1413	437	284
ACACB_+_109569160.23-P1	1019	1019	235	272
ACACB_+_109569170.23-P1	1348	1348	351	352
ACACB_+_109592574.23-P2	1810	1810	356	429
ACACB_+_109592655.23-P2	1660	1660	462	373
ACACB_+_109592908.23-P2	2061	2061	677	582
ACACB_-_109569178.23-P1	1325	1325	379	308
ACACB_-_109569231.23-P1	1327	1327	333	313
ACACB_-_109569639.23-P1	1924	1924	426	462
ACACB_-_109592496.23-P2	1630	1630	347	381
ACACB_-_109592519.23-P2	1946	1946	548	473
ACAD10_+_112124115.23-P1P2	1428	1428	453	367
ACAD10_-_112123894.23-P1P2	1681	1681	403	479
ACAD10_-_112123907.23-P1P2	1498	1498	315	405
ACAD10_-_112123925.23-P1P2	1219	1219	227	235
ACAD10_-_112124210.23-P1P2	1496	1496	369	428
ACAD11_+_132378312.23-P1P2	1513	1513	397	443
ACAD11_+_132379379.23-P1P2	1409	1409	423	407
ACAD11_-_132378623.23-P1P2	1251	1251	382	409
ACAD11_-_132378633.23-P1P2	1966	1966	591	730
ACAD11_-_132379444.23-P1P2	1247	1247	426	433
ACAD8_+_134123511.23-P1P2	1171	1171	304	276
ACAD8_-_134123448.23-P1P2	1042	1042	274	218
ACAD8_-_134123455.23-P1P2	1460	1460	516	466
ACAD8_-_134123502.23-P1P2	1329	1329	440	295
ACAD8_-_134123507.23-P1P2	1149	1149	376	319
ACAD9_+_128598604.23-P1P2	2209	2209	534	615
ACAD9_-_128598499.23-P1P2	1319	1319	326	420
ACAD9_-_128598508.23-P1P2	1692	1692	344	488
ACAD9_-_128598528.23-P1P2	1342	1342	337	260
ACAD9_-_128598541.23-P1P2	1753	1753	444	494
ACADL_+_211089722.23-P1P2	1478	1478	261	331
ACADL_-_211089695.23-P1P2	1184	1184	251	277
ACADL_-_211090030.23-P1P2	1419	1419	335	511
ACADL_-_211090048.23-P1P2	1506	1506	418	287
ACADL_-_211090095.23-P1P2	1604	1604	375	516
ACADM_+_76190107.23-P1P2	1575	1575	406	409
ACADM_+_76190432.23-P1P2	1338	1338	381	308
ACADM_+_76190695.23-P1P2	1490	1490	442	430
ACADM_-_76190475.23-P1P2	836	836	241	272
ACADM_-_76190633.23-P1P2	1027	1027	326	318
ACADSB_+_124768874.23-P1P2	1104	1104	219	245
ACADSB_+_124768891.23-P1P2	1290	1290	395	496
ACADSB_+_124768941.23-P1P2	1420	1420	428	353
ACADSB_+_124768944.23-P1P2	1513	1513	388	371
ACADSB_-_124768552.23-P1P2	1444	1444	430	403
ACADS_+_121163685.23-P1P2	1524	1524	453	468
ACADS_+_121164090.23-P1P2	1402	1402	512	427
ACADS_-_121163653.23-P1P2	1996	1996	526	576
ACADS_-_121163657.23-P1P2	1881	1881	513	528
ACADS_-_121163671.23-P1P2	985	985	257	275
ACADVL_-_7123221.23-P1P2	1212	1212	255	350
ACADVL_-_7123283.23-P1P2	1309	1309	366	372
ACADVL_-_7123639.23-P1P2	1611	1611	357	475
ACADVL_-_7123665.23-P1P2	1150	1150	295	336
ACADVL_-_7123677.23-P1P2	1835	1835	302	421
ACAN_+_89347139.23-P1P2	1387	1387	303	360
ACAN_+_89347148.23-P1P2	1289	1289	348	326
ACAN_+_89347151.23-P1P2	1297	1297	410	387
ACAN_-_89346701.23-P1P2	1531	1531	320	405
ACAN_-_89347101.23-P1P2	1927	1927	512	639
ACAP1_+_7239854.23-P1P2	1247	1247	306	360
ACAP1_+_7239956.23-P1P2	1103	1103	271	256
ACAP1_+_7240320.23-P1P2	1296	1296	379	323
ACAP1_-_7239866.23-P1P2	1411	1411	390	319
ACAP1_-_7240242.23-P1P2	1348	1348	241	376
ACAP2_+_195163707.23-P1P2	1713	1713	463	455
ACAP2_-_195163352.23-P1P2	1499	1499	340	458
ACAP2_-_195163362.23-P1P2	1573	1573	449	392
ACAP2_-_195163395.23-P1P2	1449	1449	336	342
ACAP2_-_195163655.23-P1P2	1353	1353	383	348
ACAP3_+_1243258.23-P1P2	1401	1401	392	374
ACAP3_+_1243337.23-P1P2	1746	1746	413	457
ACAP3_-_1243095.23-P1P2	1563	1563	426	408
ACAP3_-_1243221.23-P1P2	1607	1607	375	391
ACAP3_-_1243235.23-P1P2	2198	2198	619	647
ACAT1_+_107992288.23-P1P2	1406	1406	359	375
ACAT1_+_107992310.23-P1P2	1474	1474	367	368
ACAT1_+_107992321.23-P1P2	1633	1633	419	508
ACAT1_-_107992364.23-P1P2	1192	1192	353	327
ACAT1_-_107992733.23-P1P2	1493	1493	432	384
ACAT2_+_160183436.23-P1P2	1304	1304	467	352
ACAT2_+_160183505.23-P1P2	1980	1980	458	566
ACAT2_-_160183054.23-P1P2	1670	1670	436	429
ACAT2_-_160183095.23-P1P2	1910	1910	580	597
ACAT2_-_160183174.23-P1P2	966	966	269	358
ACBD3_+_226374329.23-P1P2	1582	1582	453	363
ACBD3_+_226374366.23-P1P2	1858	1858	450	503
ACBD3_-_226373992.23-P1P2	1909	1909	667	470
ACBD3_-_226374403.23-P1P2	1877	1877	492	563
ACBD3_-_226374411.23-P1P2	1424	1424	446	451
ACBD4_+_43210021.23-P2	1749	1749	466	517
ACBD4_+_43210042.23-P2	1631	1631	468	455
ACBD4_+_43210060.23-P2	1839	1839	468	542
ACBD4_+_43210408.23-P2	1517	1517	395	390
ACBD4_+_43213087.23-P1	1743	1743	458	487
ACBD4_+_43213412.23-P1	1744	1744	576	535
ACBD4_-_43210055.23-P2	1760	1760	402	419
ACBD4_-_43213050.23-P1	1140	1140	342	326
ACBD4_-_43213072.23-P1	1853	1853	562	370
ACBD4_-_43213075.23-P1	1347	1347	273	317
ACBD5_+_27529332.23-P1P2	1195	1195	293	262
ACBD5_+_27529682.23-P1P2	815	815	239	219
ACBD5_+_27529701.23-P1P2	1102	1102	250	282
ACBD5_+_27529710.23-P1P2	2030	2030	624	600
ACBD5_-_27529679.23-P1P2	1077	1077	255	296
ACBD6_+_180471319.23-P1P2	1505	1505	360	365
ACBD6_+_180471354.23-P1P2	1101	1101	350	289
ACBD6_+_180471617.23-P1P2	1315	1315	309	333
ACBD6_-_180471532.23-P1P2	1113	1113	225	211
ACBD6_-_180471707.23-P1P2	1212	1212	349	369
ACBD7_+_15130520.23-P1P2	1313	1313	331	453
ACBD7_+_15130776.23-P1P2	1420	1420	250	364
ACBD7_-_15130379.23-P1P2	1106	1106	170	280
ACBD7_-_15130397.23-P1P2	1471	1471	299	360
ACBD7_-_15130438.23-P1P2	1327	1327	402	382
ACCSL_+_44069616.23-ENST00000378832.1	1279	1279	314	328
ACCSL_+_44069971.23-ENST00000378832.1	1437	1437	454	392
ACCSL_+_44069981.23-ENST00000378832.1	1555	1555	401	538
ACCSL_-_44069582.23-ENST00000378832.1	1554	1554	380	390
ACCSL_-_44069930.23-ENST00000378832.1	1058	1058	320	331
ACCS_+_44087946.23-P1P2	1611	1611	363	425
ACCS_+_44088028.23-P1P2	1485	1485	597	403
ACCS_+_44088091.23-P1P2	2086	2086	553	602
ACCS_+_44088215.23-P1P2	1255	1255	385	404
ACCS_-_44088090.23-P1P2	1159	1159	377	437
ACD_+_67693748.23-P1P2	1476	1476	362	493
ACD_+_67694124.23-P1P2	1590	1590	392	394
ACD_-_67693904.23-P1P2	1367	1367	335	315
ACD_-_67693957.23-P1P2	1346	1346	392	276
ACD_-_67694143.23-P1P2	1429	1429	355	362
ACE2_+_15619016.23-P1P2	1582	1582	341	337
ACE2_+_15619087.23-P1P2	1247	1247	377	373
ACE2_-_15618594.23-P1P2	2011	2011	395	514
ACE2_-_15618975.23-P1P2	1267	1267	355	348
ACE2_-_15619013.23-P1P2	1614	1614	374	484
ACER1_+_6333110.23-P1P2	1228	1228	242	268
ACER1_+_6333137.23-P1P2	1634	1634	418	426
ACER1_+_6333164.23-P1P2	1304	1304	315	320
ACER1_-_6333545.23-P1P2	1236	1236	403	371
ACER1_-_6333558.23-P1P2	1620	1620	315	290
ACER2_+_19409007.23-P1P2	1592	1592	447	485
ACER2_+_19409248.23-P1P2	1668	1668	419	338
ACER2_+_19409376.23-P1P2	1888	1888	498	480
ACER2_+_19409383.23-P1P2	1370	1370	367	295
ACER2_-_19409474.23-P1P2	1823	1823	528	519
ACER3_+_76571969.23-P1P2	1427	1427	325	395
ACER3_-_76571978.23-P1P2	1210	1210	301	378
ACER3_-_76572000.23-P1P2	1415	1415	435	412
ACER3_-_76572003.23-P1P2	1636	1636	470	476
ACER3_-_76572404.23-P1P2	1420	1420	439	359
ACE_+_61554448.23-P1	1400	1400	338	391
ACE_+_61554829.23-P1	1421	1421	401	363
ACE_+_61562272.23-P2	1502	1502	388	428
ACE_+_61562293.23-P2	1280	1280	407	285
ACE_-_61554428.23-P1	1705	1705	467	529
ACE_-_61554458.23-P1	1807	1807	449	425
ACE_-_61554461.23-P1	1738	1738	365	473
ACE_-_61562238.23-P2	1857	1857	469	683
ACE_-_61562443.23-P2	1411	1411	247	280
ACE_-_61562661.23-P2	1588	1588	361	433
ACHE_+_100493456.23-P1	1610	1610	603	503
ACHE_+_100493473.23-P1	1792	1792	520	415
ACHE_+_100494559.23-P2	1108	1108	311	228
ACHE_+_100494570.23-P2	1295	1295	371	322
ACHE_-_100493122.23-P1	1184	1184	384	325
ACHE_-_100493427.23-P1	869	869	161	220
ACHE_-_100493486.23-P1	1290	1290	297	319
ACHE_-_100494233.23-P2	1354	1354	337	401
ACHE_-_100494236.23-P2	1294	1294	246	363
ACHE_-_100494578.23-P2	1620	1620	494	337
ACIN1_+_23564314.23-P1	1401	1401	372	355
ACIN1_-_23540292.23-P2	1348	1348	296	318
ACIN1_-_23540722.23-P2	1366	1366	385	346
ACIN1_-_23540730.23-P2	1476	1476	369	432
ACIN1_-_23540744.23-P2	1438	1438	386	430
ACIN1_-_23540756.23-P2	1528	1528	399	410
ACIN1_-_23563847.23-P1	1407	1407	353	384
ACIN1_-_23563913.23-P1	1183	1183	356	283
ACIN1_-_23564262.23-P1	1406	1406	329	294
ACIN1_-_23564284.23-P1	2054	2054	499	451
ACKR2_+_42850956.23-P1P2	1104	1104	334	289
ACKR2_-_42850976.23-P1P2	1332	1332	280	332
ACKR2_-_42850992.23-P1P2	1637	1637	439	348
ACKR2_-_42851020.23-P1P2	1585	1585	438	424
ACKR2_-_42851479.23-P1P2	1559	1559	428	376
ACKR3_+_237476473.23-P2	1754	1754	470	522
ACKR3_+_237476822.23-P2	1287	1287	217	333
ACKR3_+_237478500.23-P1	1520	1520	379	350
ACKR3_+_237478916.23-P1	1335	1335	317	390
ACKR3_+_237478950.23-P1	1751	1751	555	544
ACKR3_-_237476493.23-P2	1790	1790	523	435
ACKR3_-_237476505.23-P2	1584	1584	476	474
ACKR3_-_237476900.23-P2	1628	1628	377	491
ACKR3_-_237478578.23-P1	1351	1351	298	438
ACKR3_-_237478610.23-P1	1393	1393	353	411
ACKR4_+_132316377.23-P1P2	1499	1499	434	559
ACKR4_-_132316111.23-P1P2	1652	1652	545	461
ACKR4_-_132316167.23-P1P2	1228	1228	414	366
ACKR4_-_132316171.23-P1P2	1496	1496	381	370
ACKR4_-_132316525.23-P1P2	1416	1416	406	336
ACLY_+_40074807.23-P1P2	1162	1162	277	329
ACLY_+_40075121.23-P1P2	1706	1706	422	393
ACLY_-_40074817.23-P1P2	1680	1680	389	463
ACLY_-_40075090.23-P1P2	1282	1282	289	410
ACLY_-_40075227.23-P1P2	1634	1634	275	447
ACMSD_+_135596183.23-P1P2	1751	1751	478	525
ACMSD_-_135596123.23-P1P2	1578	1578	417	421
ACMSD_-_135596200.23-P1P2	1607	1607	493	478
ACMSD_-_135596354.23-P1P2	1245	1245	316	274
ACMSD_-_135596438.23-P1P2	998	998	264	233
ACN9_+_96747104.23-P1P2	1334	1334	324	311
ACN9_+_96747240.23-P1P2	1095	1095	260	233
ACN9_+_96747363.23-P1P2	1619	1619	368	351
ACN9_-_96747046.23-P1P2	940	940	195	208
ACN9_-_96747065.23-P1P2	1918	1918	516	497
ACO1_+_32384680.23-P1P2	1226	1226	351	306
ACO1_+_32385057.23-P1P2	1136	1136	305	311
ACO1_-_32384733.23-P1P2	1897	1897	415	449
ACO1_-_32385047.23-P1P2	1520	1520	469	441
ACO1_-_32385064.23-P1P2	1221	1221	279	322
ACO2_+_41865203.23-P1P2	1162	1162	266	318
ACO2_+_41865228.23-P1P2	1204	1204	312	338
ACO2_+_41865345.23-P1P2	1261	1261	313	298
ACO2_-_41865209.23-P1P2	1663	1663	344	483
ACO2_-_41865534.23-P1P2	1156	1156	275	272
ACOT11_+_55007947.23-P2	1541	1541	446	417
ACOT11_+_55007963.23-P2	1487	1487	316	352
ACOT11_+_55008406.23-P2	1314	1314	328	449
ACOT11_+_55013888.23-P1	1363	1363	403	422
ACOT11_+_55013964.23-P1	1594	1594	441	399
ACOT11_+_55013970.23-P1	1219	1219	331	246
ACOT11_-_55008004.23-P2	986	986	162	217
ACOT11_-_55008376.23-P2	935	935	231	212
ACOT11_-_55013950.23-P1	1362	1362	304	283
ACOT11_-_55014234.23-P1	1250	1250	343	296
ACOT12_+_80689628.23-P1P2	1267	1267	310	315
ACOT12_+_80689672.23-P1P2	1504	1504	264	365
ACOT12_+_80689929.23-P1P2	1611	1611	400	637
ACOT12_-_80689574.23-P1P2	1978	1978	672	687
ACOT12_-_80689897.23-P1P2	1626	1626	374	385
ACOT13_+_24667341.23-P1P2	1553	1553	374	413
ACOT13_-_24667329.23-P1P2	2510	2510	726	905
ACOT13_-_24667371.23-P1P2	1528	1528	401	412
ACOT13_-_24667386.23-P1P2	1337	1337	320	383
ACOT13_-_24667473.23-P1P2	2240	2240	613	572
ACOT1_+_74003818.23-P1P2	1671	1671	487	453
ACOT1_+_74003843.23-P1P2	1722	1722	435	373
ACOT1_+_74004100.23-P1P2	1928	1928	515	471
ACOT1_-_74004062.23-P1P2	1615	1615	463	496
ACOT1_-_74004076.23-P1P2	1662	1662	369	457
ACOT2_+_74035740.23-P1P2	1475	1475	342	338
ACOT2_+_74035970.23-P1P2	1064	1064	313	276
ACOT2_+_74036024.23-P1P2	1374	1374	373	345
ACOT2_-_74036051.23-P1P2	1434	1434	354	375
ACOT2_-_74036501.23-P1P2	1598	1598	432	401
ACOT4_+_74058635.23-P1P2	1289	1289	340	405
ACOT4_+_74058647.23-P1P2	1480	1480	391	294
ACOT4_+_74058910.23-P1P2	1489	1489	385	319
ACOT4_+_74058918.23-P1P2	1367	1367	363	419
ACOT4_-_74059268.23-P1P2	1433	1433	493	513
ACOT6_+_74077704.23-P1P2	1769	1769	439	714
ACOT6_+_74077926.23-P1P2	1165	1165	317	307
ACOT6_+_74078053.23-P1P2	1639	1639	414	435
ACOT6_-_74077984.23-P1P2	1267	1267	289	322
ACOT6_-_74078059.23-P1P2	1441	1441	376	427
ACOT7_+_6453356.23-P1P2	1120	1120	345	309
ACOT7_-_6453334.23-P1P2	1922	1922	421	493
ACOT7_-_6453369.23-P1P2	1262	1262	341	323
ACOT7_-_6453388.23-P1P2	881	881	226	255
ACOT7_-_6453406.23-P1P2	989	989	282	296
ACOT8_+_44485553.23-P1P2	1730	1730	530	432
ACOT8_+_44486016.23-P1P2	2015	2015	605	595
ACOT8_-_44485597.23-P1P2	2091	2091	617	532
ACOT8_-_44485992.23-P1P2	1388	1388	341	310
ACOT8_-_44486001.23-P1P2	1772	1772	324	341
ACOT9_+_23761133.23-P1P2	1580	1580	383	453
ACOT9_+_23761350.23-P1P2	1945	1945	443	447
ACOT9_+_23761360.23-P1P2	1604	1604	457	498
ACOT9_-_23761316.23-P1P2	1714	1714	459	474
ACOT9_-_23761394.23-P1P2	1473	1473	465	426
ACOX1_+_73975227.23-P1P2	1105	1105	299	198
ACOX1_-_73975169.23-P1P2	1481	1481	460	354
ACOX1_-_73975193.23-P1P2	1413	1413	339	233
ACOX1_-_73975196.23-P1P2	1367	1367	386	416
ACOX1_-_73975245.23-P1P2	1150	1150	305	267
ACOX2_+_58512428.23-P2	1633	1633	408	391
ACOX2_+_58512441.23-P2	1348	1348	372	277
ACOX2_+_58522520.23-P1	1179	1179	342	256
ACOX2_+_58522852.23-P1	1567	1567	486	444
ACOX2_+_58522860.23-P1	1128	1128	351	253
ACOX2_+_58522888.23-P1	1701	1701	377	427
ACOX2_+_58522893.23-P1	1550	1550	465	454
ACOX2_-_58512038.23-P2	1212	1212	386	311
ACOX2_-_58512043.23-P2	1236	1236	330	310
ACOX2_-_58512435.23-P2	1484	1484	388	375
ACOX3_+_8430113.23-P1	1159	1159	295	282
ACOX3_+_8430140.23-P1	1801	1801	460	450
ACOX3_+_8442373.23-P2	1555	1555	301	310
ACOX3_+_8442383.23-P2	1316	1316	328	325
ACOX3_+_8442467.23-P2	1185	1185	319	276
ACOX3_-_8430094.23-P1	1593	1593	519	547
ACOX3_-_8430121.23-P1	1646	1646	431	506
ACOX3_-_8430129.23-P1	1269	1269	443	301
ACOX3_-_8442419.23-P2	1450	1450	416	397
ACOX3_-_8442435.23-P2	1443	1443	417	407
ACOXL_+_111490271.23-P1P2	2151	2151	605	496
ACOXL_+_111490547.23-P1P2	1464	1464	374	390
ACOXL_+_111490560.23-P1P2	1184	1184	362	317
ACOXL_+_111490595.23-P1P2	1535	1535	359	335
ACOXL_-_111490612.23-P1P2	1091	1091	227	288
ACP1_+_264980.23-P1P2	1365	1365	428	375
ACP1_+_265303.23-P1P2	1415	1415	326	294
ACP1_-_264967.23-P1P2	1299	1299	385	301
ACP1_-_264970.23-P1P2	1691	1691	182	215
ACP1_-_265107.23-P1P2	1215	1215	372	326
ACP2_+_47270320.23-P1P2	1326	1326	340	371
ACP2_+_47270332.23-P1P2	1449	1449	355	342
ACP2_-_47269915.23-P1P2	1459	1459	271	357
ACP2_-_47269958.23-P1P2	1298	1298	269	267
ACP2_-_47270385.23-P1P2	1339	1339	438	332
ACP5_+_11688472.23-P1	1676	1676	439	578
ACP5_-_11688086.23-P1	1618	1618	461	417
ACP5_-_11688414.23-P1	987	987	324	312
ACP5_-_11688437.23-P1	1672	1672	426	612
ACP5_-_11688455.23-P1	1240	1240	364	273
ACP5_-_11689356.23-P2	1257	1257	310	346
ACP5_-_11689724.23-P2	1868	1868	540	582
ACP5_-_11689727.23-P2	1537	1537	370	331
ACP5_-_11689744.23-P2	1246	1246	430	336
ACP5_-_11689771.23-P2	1609	1609	441	525
ACP6_+_147141956.23-P1P2	1613	1613	432	423
ACP6_+_147142159.23-P1P2	1058	1058	360	293
ACP6_-_147142348.23-P1P2	1363	1363	245	322
ACP6_-_147142356.23-P1P2	1343	1343	445	365
ACP6_-_147142393.23-P1P2	1593	1593	428	576
ACPL2_+_140950942.23-P1P2	1626	1626	441	394
ACPL2_+_140950963.23-P1P2	1433	1433	387	448
ACPL2_+_140951037.23-P1P2	1041	1041	272	292
ACPL2_+_140951203.23-P1P2	1642	1642	499	479
ACPL2_-_140950647.23-P1P2	1257	1257	277	289
ACPP_+_132036268.23-P1P2	1191	1191	350	327
ACPP_+_132036293.23-P1P2	977	977	231	246
ACPP_+_132036338.23-P1P2	1659	1659	592	417
ACPP_+_132036504.23-P1P2	1601	1601	364	455
ACPP_+_132036703.23-P1P2	1128	1128	291	264
ACPT_+_51293697.23-ENST00000270593.1	1472	1472	374	416
ACPT_+_51293761.23-ENST00000270593.1	1409	1409	496	473
ACPT_+_51294074.23-ENST00000270593.1	1150	1150	383	290
ACPT_-_51293910.23-ENST00000270593.1	1117	1117	331	256
ACPT_-_51294122.23-ENST00000270593.1	1255	1255	283	176
ACRBP_+_6756555.23-P1P2	1406	1406	377	396
ACRBP_+_6756569.23-P1P2	1388	1388	337	434
ACRBP_+_6756572.23-P1P2	1923	1923	453	541
ACRBP_-_6756126.23-P1P2	1631	1631	472	415
ACRBP_-_6756147.23-P1P2	1178	1178	281	339
ACRC_-_70797923.23-P1P2	1600	1600	431	507
ACRC_-_70798359.23-P1P2	1863	1863	564	500
ACRC_-_70798376.23-P1P2	1539	1539	372	398
ACRC_-_70798717.23-P1P2	1179	1179	266	292
ACRC_-_70798784.23-P1P2	1713	1713	404	489
ACRV1_+_125550253.23-P1P2	1624	1624	503	428
ACRV1_+_125550420.23-P1P2	1063	1063	211	305
ACRV1_+_125550697.23-P1P2	1532	1532	493	432
ACRV1_-_125550324.23-P1P2	698	698	200	202
ACRV1_-_125550695.23-P1P2	1133	1133	272	362
ACR_+_51177061.23-P1P2	1657	1657	330	406
ACR_+_51177099.23-P1P2	1280	1280	353	271
ACR_-_51176666.23-P1P2	1463	1463	394	478
ACR_-_51176714.23-P1P2	1495	1495	469	341
ACR_-_51176829.23-P1P2	1008	1008	314	291
ACSBG1_+_78526472.23-P1P2	1666	1666	416	521
ACSBG1_+_78526497.23-P1P2	1753	1753	439	570
ACSBG1_+_78526814.23-P1P2	1908	1908	466	481
ACSBG1_+_78526846.23-P1P2	1391	1391	260	356
ACSBG1_-_78526810.23-P1P2	1392	1392	318	277
ACSBG2_+_6135737.23-P1P2	1320	1320	357	349
ACSBG2_-_6135670.23-P1P2	1183	1183	250	173
ACSBG2_-_6135684.23-P1P2	1377	1377	335	368
ACSBG2_-_6135704.23-P1P2	1673	1673	401	415
ACSBG2_-_6135770.23-P1P2	1400	1400	323	357
ACSF2_+_48503620.23-P1P2	1851	1851	482	459
ACSF2_+_48503830.23-P1P2	1435	1435	388	337
ACSF2_-_48503625.23-P1P2	1553	1553	517	445
ACSF2_-_48503638.23-P1P2	1157	1157	287	280
ACSF2_-_48503858.23-P1P2	1482	1482	240	429
ACSF3_+_89160267.23-P1P2	1647	1647	425	460
ACSF3_+_89160393.23-P1P2	1120	1120	243	261
ACSF3_+_89160580.23-P1P2	1281	1281	378	367
ACSF3_-_89160263.23-P1P2	1469	1469	393	315
ACSF3_-_89160302.23-P1P2	1347	1347	308	355
ACSL1_+_185746700.23-P1P2	1457	1457	235	357
ACSL1_+_185747071.23-P1P2	1153	1153	362	256
ACSL1_+_185747074.23-P1P2	1496	1496	430	479
ACSL1_+_185747085.23-P1P2	1189	1189	338	352
ACSL1_-_185746686.23-P1P2	1091	1091	288	277
ACSL3_+_223725692.23-P1P2	1590	1590	349	346
ACSL3_+_223726215.23-P1P2	1774	1774	470	459
ACSL3_-_223725802.23-P1P2	1755	1755	443	506
ACSL3_-_223725834.23-P1P2	1205	1205	308	309
ACSL3_-_223726162.23-P1P2	1366	1366	435	486
ACSL4_+_108976382.23-P1P2	1175	1175	336	322
ACSL4_-_108976096.23-P1P2	1424	1424	319	322
ACSL4_-_108976106.23-P1P2	1036	1036	291	286
ACSL4_-_108976456.23-P1P2	1875	1875	497	489
ACSL4_-_108976463.23-P1P2	1597	1597	487	394
ACSL5_+_114136352.23-P1	1577	1577	446	388
ACSL5_+_114136372.23-P1	1911	1911	525	518
ACSL5_-_114133923.23-P2	1355	1355	371	394
ACSL5_-_114133956.23-P2	1713	1713	424	454
ACSL5_-_114133986.23-P2	1538	1538	418	355
ACSL5_-_114134322.23-P2	1630	1630	376	441
ACSL5_-_114134410.23-P2	1381	1381	335	412
ACSL5_-_114136013.23-P1	1634	1634	367	493
ACSL5_-_114136040.23-P1	1321	1321	398	420
ACSL5_-_114136407.23-P1	1325	1325	380	336
ACSL6_+_131310427.23-P2	1166	1166	392	369
ACSL6_+_131346969.23-P1	1444	1444	253	371
ACSL6_+_131347320.23-P1	1399	1399	371	379
ACSL6_+_131347346.23-P1	1615	1615	480	443
ACSL6_-_131310249.23-P2	1258	1258	331	294
ACSL6_-_131310298.23-P2	1506	1506	349	428
ACSL6_-_131310302.23-P2	1468	1468	325	411
ACSL6_-_131310682.23-P2	1770	1770	489	397
ACSL6_-_131347379.23-P1	1408	1408	241	283
ACSL6_-_131347437.23-P1	1194	1194	197	240
ACSM1_+_20686984.23-P1P2	1160	1160	316	396
ACSM1_+_20687058.23-P1P2	1363	1363	354	311
ACSM1_-_20687024.23-P1P2	1353	1353	340	383
ACSM1_-_20687076.23-P1P2	1832	1832	456	560
ACSM1_-_20687521.23-P1P2	1306	1306	388	346
ACSM2A_-_20462920.23-P1P2	1429	1429	434	379
ACSM2A_-_20462957.23-P1P2	1360	1360	342	395
ACSM2A_-_20463169.23-P1P2	1533	1533	382	432
ACSM2A_-_20463214.23-P1P2	1275	1275	242	326
ACSM2A_-_20463283.23-P1P2	1552	1552	340	436
ACSM2B_+_20587244.23-P1P2	1449	1449	369	336
ACSM2B_+_20587247.23-P1P2	1574	1574	390	474
ACSM2B_+_20587316.23-P1P2	0	0	0	0
ACSM2B_+_20587361.23-P1P2	0	0	0	0
ACSM2B_+_20587573.23-P1P2	0	0	0	0
ACSM3_+_20775307.23-P1P2	1839	1839	446	404
ACSM3_+_20775331.23-P1P2	1307	1307	345	348
ACSM3_+_20775412.23-P1P2	1468	1468	462	394
ACSM3_-_20775380.23-P1P2	1577	1577	322	444
ACSM3_-_20775771.23-P1P2	1130	1130	278	291
ACSM4_+_7456947.23-ENST00000399422.4	1903	1903	505	443
ACSM4_+_7457146.23-ENST00000399422.4	829	829	174	171
ACSM4_+_7457164.23-ENST00000399422.4	1517	1517	391	443
ACSM4_+_7457340.23-ENST00000399422.4	1372	1372	457	369
ACSM4_+_7457345.23-ENST00000399422.4	1359	1359	394	367
ACSM5_-_20420881.23-P1P2	969	969	226	193
ACSM5_-_20421144.23-P1P2	1464	1464	279	424
ACSM5_-_20421170.23-P1P2	1740	1740	489	567
ACSM5_-_20421270.23-P1P2	1132	1132	308	317
ACSM5_-_20421315.23-P1P2	1573	1573	472	376
ACSS1_+_25038329.23-P1P2	1698	1698	470	454
ACSS1_+_25038734.23-P1P2	1658	1658	354	489
ACSS1_+_25038767.23-P1P2	1205	1205	269	288
ACSS1_-_25038359.23-P1P2	1591	1591	415	419
ACSS1_-_25038372.23-P1P2	1074	1074	293	329
ACSS2_+_33464457.23-P1P2	1551	1551	421	418
ACSS2_-_33464420.23-P1P2	1324	1324	281	347
ACSS2_-_33464423.23-P1P2	1408	1408	474	329
ACSS2_-_33464453.23-P1P2	1334	1334	295	331
ACSS2_-_33464808.23-P1P2	1432	1432	426	407
ACSS3_+_81471956.23-P1P2	1348	1348	373	461
ACSS3_-_81471886.23-P1P2	1575	1575	377	380
ACSS3_-_81471913.23-P1P2	1109	1109	277	241
ACSS3_-_81472068.23-P1P2	1748	1748	541	542
ACSS3_-_81472074.23-P1P2	1684	1684	577	446
ACTA1_+_229568301.23-P2	2189	2189	664	735
ACTA1_+_229569744.23-P1	1290	1290	322	273
ACTA1_-_229568328.23-P2	1378	1378	450	404
ACTA1_-_229568723.23-P2	981	981	250	344
ACTA1_-_229568745.23-P2	1429	1429	340	396
ACTA1_-_229568779.23-P2	1326	1326	360	334
ACTA1_-_229569627.23-P1	1407	1407	287	359
ACTA1_-_229569754.23-P1	1296	1296	422	380
ACTA1_-_229569824.23-P1	1223	1223	285	338
ACTA1_-_229569839.23-P1	1794	1794	555	613
ACTA2_+_90712275.23-P1	1148	1148	292	278
ACTA2_+_90712443.23-P1	1574	1574	363	290
ACTA2_+_90712479.23-P1	1405	1405	396	372
ACTA2_+_90750678.23-P2	1608	1608	394	462
ACTA2_+_90750694.23-P2	1837	1837	455	461
ACTA2_+_90751072.23-P2	1949	1949	504	561
ACTA2_-_90712449.23-P1	1506	1506	307	419
ACTA2_-_90712506.23-P1	1587	1587	481	418
ACTA2_-_90751052.23-P2	1028	1028	307	238
ACTA2_-_90751066.23-P2	1506	1506	333	459
ACTBL2_+_56778209.23-P1P2	1513	1513	400	522
ACTBL2_+_56778273.23-P1P2	1514	1514	375	377
ACTBL2_+_56778359.23-P1P2	1723	1723	395	349
ACTBL2_-_56778219.23-P1P2	1920	1920	447	511
ACTBL2_-_56778661.23-P1P2	1324	1324	391	377
ACTB_+_5569721.23-P1P2	1048	1048	266	288
ACTB_+_5570130.23-P1P2	1788	1788	601	517
ACTB_-_5568781.23-P1P2	1213	1213	440	371
ACTB_-_5570006.23-P1P2	1242	1242	403	360
ACTB_-_5570191.23-P1P2	1422	1422	303	448
ACTC1_+_35087479.23-P1P2	1718	1718	434	365
ACTC1_-_35087222.23-P1P2	1779	1779	442	443
ACTC1_-_35087295.23-P1P2	1060	1060	228	267
ACTC1_-_35087685.23-P1P2	1726	1726	410	467
ACTC1_-_35087711.23-P1P2	1270	1270	339	354
ACTG1_-_79479746.23-P1P2	1894	1894	603	528
ACTG1_-_79479777.23-P1P2	1641	1641	373	418
ACTG1_-_79479780.23-P1P2	1801	1801	339	501
ACTG1_-_79479785.23-P1P2	2156	2156	583	609
ACTG1_-_79479816.23-P1P2	1427	1427	306	429
ACTG2_+_74120163.23-P1	1115	1115	153	285
ACTG2_+_74120172.23-P1	1290	1290	315	326
ACTG2_+_74120202.23-P1	1118	1118	396	290
ACTG2_+_74128454.23-P2	1433	1433	397	379
ACTG2_+_74128598.23-P2	1898	1898	476	457
ACTG2_-_74120192.23-P1	1608	1608	555	466
ACTG2_-_74120376.23-P1	1104	1104	346	293
ACTG2_-_74128450.23-P2	1772	1772	407	565
ACTG2_-_74128624.23-P2	1280	1280	325	326
ACTG2_-_74128769.23-P2	1065	1065	231	217
ACTL10_+_32254796.23-P1P2	1763	1763	430	543
ACTL10_-_32254768.23-P1P2	1583	1583	371	477
ACTL10_-_32254788.23-P1P2	1445	1445	359	410
ACTL10_-_32254809.23-P1P2	1390	1390	362	538
ACTL10_-_32254824.23-P1P2	1442	1442	420	471
ACTL6A_+_179280744.23-P1P2	1255	1255	308	319
ACTL6A_+_179280755.23-P1P2	1239	1239	309	265
ACTL6A_+_179280849.23-P1P2	1071	1071	261	319
ACTL6A_-_179280784.23-P1P2	944	944	173	226
ACTL6A_-_179280860.23-P1P2	1205	1205	354	352
ACTL6B_+_100253966.23-P1P2	1069	1069	395	313
ACTL6B_+_100253969.23-P1P2	1657	1657	383	470
ACTL6B_+_100254000.23-P1P2	1382	1382	216	406
ACTL6B_-_100254007.23-P1P2	1885	1885	571	632
ACTL6B_-_100254010.23-P1P2	1339	1339	310	375
ACTL7A_+_111624526.23-P1P2	1445	1445	347	461
ACTL7A_-_111624563.23-P1P2	1537	1537	351	418
ACTL7A_-_111624608.23-P1P2	1118	1118	156	246
ACTL7A_-_111624654.23-P1P2	1168	1168	251	258
ACTL7A_-_111624958.23-P1P2	1164	1164	247	245
ACTL7B_+_111617819.23-P1P2	1938	1938	547	482
ACTL7B_+_111617857.23-P1P2	1293	1293	360	271
ACTL7B_+_111618198.23-P1P2	1763	1763	397	506
ACTL7B_-_111618185.23-P1P2	1513	1513	375	438
ACTL7B_-_111618259.23-P1P2	1766	1766	422	551
ACTL8_+_18081845.23-P1P2	1557	1557	437	488
ACTL8_+_18081855.23-P1P2	1452	1452	387	486
ACTL8_-_18081836.23-P1P2	1573	1573	314	404
ACTL8_-_18081842.23-P1P2	1861	1861	386	425
ACTL8_-_18081895.23-P1P2	1390	1390	381	292
ACTL9_+_8808720.23-P1P2	1403	1403	363	332
ACTL9_+_8808755.23-P1P2	1394	1394	397	388
ACTL9_+_8808881.23-P1P2	1579	1579	389	410
ACTL9_-_8808643.23-P1P2	1124	1124	262	248
ACTL9_-_8809073.23-P1P2	1599	1599	543	395
ACTN1_+_69445571.23-P1P2	1152	1152	240	227
ACTN1_-_69445619.23-P1P2	1603	1603	419	471
ACTN1_-_69445944.23-P1P2	1402	1402	328	434
ACTN1_-_69445956.23-P1P2	1841	1841	518	540
ACTN1_-_69446029.23-P1P2	1338	1338	342	344
ACTN2_+_236849796.23-P1P2	1558	1558	522	416
ACTN2_+_236849840.23-P1P2	1899	1899	489	483
ACTN2_+_236849897.23-P1P2	1601	1601	579	464
ACTN2_-_236849849.23-P1P2	1582	1582	355	392
ACTN2_-_236850209.23-P1P2	1457	1457	290	408
ACTN3_+_66313715.23-P1P2	1055	1055	238	288
ACTN3_+_66313730.23-P1P2	796	796	249	169
ACTN3_+_66313881.23-P1P2	1748	1748	422	399
ACTN3_-_66313676.23-P1P2	1247	1247	356	268
ACTN3_-_66314441.23-P1P2	1309	1309	384	381
ACTN4_-_39138303.23-P1P2	1397	1397	362	471
ACTN4_-_39138358.23-P1P2	1641	1641	431	412
ACTN4_-_39138687.23-P1P2	1995	1995	628	631
ACTN4_-_39138723.23-P1P2	1342	1342	319	306
ACTN4_-_39138727.23-P1P2	2057	2057	507	541
ACTR10_+_58666878.23-P1P2	1607	1607	359	347
ACTR10_+_58666892.23-P1P2	2115	2115	521	473
ACTR10_+_58666925.23-P1P2	1660	1660	325	459
ACTR10_+_58666938.23-P1P2	1792	1792	319	416
ACTR10_+_58667079.23-P1P2	1487	1487	378	395
ACTR1A_+_104262452.23-P1P2	1631	1631	362	336
ACTR1A_+_104262461.23-P1P2	1664	1664	379	410
ACTR1A_-_104261998.23-P1P2	1551	1551	352	354
ACTR1A_-_104262054.23-P1P2	1660	1660	340	442
ACTR1A_-_104262086.23-P1P2	1440	1440	389	421
ACTR1B_+_98280441.23-P1P2	1593	1593	311	359
ACTR1B_+_98280464.23-P1P2	1206	1206	319	324
ACTR1B_-_98279951.23-P1P2	1390	1390	280	362
ACTR1B_-_98280407.23-P1P2	1055	1055	193	316
ACTR1B_-_98280450.23-P1P2	1793	1793	474	469
ACTR2_+_65455294.23-P1P2	1655	1655	479	541
ACTR2_+_65455348.23-P1P2	1292	1292	257	287
ACTR2_-_65454953.23-P1P2	1477	1477	377	372
ACTR2_-_65454971.23-P1P2	899	899	178	189
ACTR2_-_65455345.23-P1P2	1251	1251	308	366
ACTR3B_+_152457249.23-P1P2	1301	1301	260	381
ACTR3B_+_152457287.23-P1P2	1181	1181	228	363
ACTR3B_+_152457301.23-P1P2	1761	1761	438	406
ACTR3B_+_152457333.23-P1P2	1475	1475	352	347
ACTR3B_+_152457345.23-P1P2	1526	1526	344	416
ACTR3C_+_150020242.23-P1P2	1648	1648	437	375
ACTR3C_+_150020273.23-P1P2	1447	1447	317	367
ACTR3C_+_150020641.23-P1P2	1439	1439	346	433
ACTR3C_-_150020122.23-P1P2	1946	1946	526	563
ACTR3C_-_150020411.23-P1P2	1713	1713	340	420
ACTR3_+_114647775.23-P1P2	1542	1542	514	398
ACTR3_+_114648069.23-P1P2	1580	1580	425	387
ACTR3_-_114647984.23-P1P2	1260	1260	410	342
ACTR3_-_114647989.23-P1P2	1113	1113	307	336
ACTR3_-_114648039.23-P1P2	1440	1440	447	423
ACTR5_+_37377138.23-P1P2	1497	1497	354	357
ACTR5_+_37377152.23-P1P2	1774	1774	527	508
ACTR5_+_37377158.23-P1P2	1332	1332	313	392
ACTR5_-_37377124.23-P1P2	1500	1500	455	394
ACTR5_-_37377127.23-P1P2	1314	1314	319	261
ACTR6_+_100593852.23-P1P2	1765	1765	306	353
ACTR6_+_100594789.23-P1P2	1570	1570	547	397
ACTR6_+_100594811.23-P1P2	1714	1714	421	406
ACTR6_-_100594606.23-P1P2	1499	1499	410	433
ACTR6_-_100594621.23-P1P2	1651	1651	450	421
ACTR8_+_53916118.23-P1P2	1740	1740	424	379
ACTR8_+_53916142.23-P1P2	1246	1246	305	355
ACTR8_+_53916157.23-P1P2	95	95	25	42
ACTR8_-_53915974.23-P1P2	1236	1236	346	369
ACTR8_-_53916193.23-P1P2	1463	1463	435	429
ACTRT1_+_127185986.23-P1P2	1399	1399	366	308
ACTRT1_+_127186306.23-P1P2	1790	1790	502	509
ACTRT1_+_127186328.23-P1P2	1006	1006	233	263
ACTRT1_-_127185969.23-P1P2	1534	1534	344	387
ACTRT1_-_127186343.23-P1P2	1259	1259	302	366
ACTRT2_+_2938135.23-P1P2	1184	1184	306	367
ACTRT2_+_2938467.23-P1P2	1834	1834	430	474
ACTRT2_-_2938118.23-P1P2	1408	1408	260	564
ACTRT2_-_2938494.23-P1P2	1144	1144	290	254
ACTRT2_-_2938499.23-P1P2	1219	1219	250	362
ACTRT3_+_169487270.23-P1P2	1619	1619	383	405
ACTRT3_+_169487327.23-P1P2	1586	1586	457	434
ACTRT3_+_169487330.23-P1P2	1661	1661	554	396
ACTRT3_+_169487342.23-P1P2	1493	1493	468	403
ACTRT3_-_169487289.23-P1P2	1482	1482	263	345
ACVR1B_+_52345561.23-P1P2	960	960	260	283
ACVR1B_+_52345897.23-P1P2	1836	1836	470	459
ACVR1B_+_52345907.23-P1P2	1702	1702	501	512
ACVR1B_-_52345530.23-P1P2	1312	1312	317	363
ACVR1B_-_52345917.23-P1P2	1348	1348	322	330
ACVR1C_+_158484889.23-P1P2	1862	1862	477	651
ACVR1C_+_158484901.23-P1P2	1530	1530	358	335
ACVR1C_+_158484938.23-P1P2	1386	1386	356	347
ACVR1C_+_158485339.23-P1P2	1736	1736	472	490
ACVR1C_-_158485307.23-P1P2	1119	1119	262	253
ACVR1_+_158732079.23-P1P2	1391	1391	343	398
ACVR1_+_158732198.23-P1P2	1234	1234	306	241
ACVR1_+_158732232.23-P1P2	1131	1131	268	288
ACVR1_+_158732258.23-P1P2	966	966	205	208
ACVR1_-_158732511.23-P1P2	1349	1349	308	331
ACVR2A_+_148602294.23-P1P2	1233	1233	326	401
ACVR2A_+_148602343.23-P1P2	1140	1140	227	281
ACVR2A_+_148602346.23-P1P2	1446	1446	353	351
ACVR2A_-_148602102.23-P1P2	1152	1152	336	305
ACVR2A_-_148602669.23-P1P2	1443	1443	420	416
ACVR2B_+_38495339.23-P1P2	1578	1578	371	400
ACVR2B_+_38495450.23-P1P2	1503	1503	370	304
ACVR2B_+_38495606.23-P1P2	1534	1534	365	433
ACVR2B_+_38495842.23-P1P2	1237	1237	378	369
ACVR2B_-_38495819.23-P1P2	1585	1585	373	336
ACVRL1_+_52300726.23-P1P2	1941	1941	615	447
ACVRL1_+_52300742.23-P1P2	887	887	293	246
ACVRL1_+_52300819.23-P1P2	1271	1271	213	358
ACVRL1_-_52300776.23-P1P2	1256	1256	372	361
ACVRL1_-_52301119.23-P1P2	815	815	219	193
ACY1_+_52017535.23-P1P2	1473	1473	406	442
ACY1_+_52017980.23-P1P2	1348	1348	365	459
ACY1_-_52017547.23-P1P2	1602	1602	398	441
ACY1_-_52017921.23-P1P2	1521	1521	411	537
ACY1_-_52017938.23-P1P2	1329	1329	333	453
ACY3_+_67414985.23-P2	1696	1696	399	568
ACY3_+_67415013.23-P2	1488	1488	407	467
ACY3_+_67417722.23-P1	1083	1083	407	316
ACY3_+_67417960.23-P1	1803	1803	539	626
ACY3_+_67418110.23-P1	919	919	240	260
ACY3_-_67414577.23-P2	1878	1878	583	563
ACY3_-_67414607.23-P2	1234	1234	242	259
ACY3_-_67414970.23-P2	1302	1302	243	338
ACY3_-_67417956.23-P1	1048	1048	265	235
ACY3_-_67418149.23-P1	1136	1136	268	291
ACYP1_+_75530659.23-P1	1500	1500	366	434
ACYP1_+_75530680.23-P1	1103	1103	240	201
ACYP1_-_75530695.23-P1	1787	1787	535	459
ACYP1_-_75530711.23-P1	1446	1446	513	408
ACYP1_-_75530721.23-P1	1688	1688	460	534
ACYP1_-_75535758.23-P2	1272	1272	304	354
ACYP1_-_75536000.23-P2	1262	1262	474	362
ACYP1_-_75536179.23-P2	1440	1440	489	449
ACYP1_-_75536183.23-P2	1491	1491	462	410
ACYP1_-_75536194.23-P2	1775	1775	435	518
ACYP2_+_54342830.23-P1P2	1683	1683	343	368
ACYP2_-_54342821.23-P1P2	1233	1233	376	343
ACYP2_-_54343153.23-P1P2	1457	1457	307	340
ACYP2_-_54343157.23-P1P2	1017	1017	334	338
ACYP2_-_54343180.23-P1P2	1342	1342	315	303
ADAD1_+_123300801.23-P1P2	1800	1800	383	316
ADAD1_-_123300726.23-P1P2	1652	1652	501	471
ADAD1_-_123300732.23-P1P2	1360	1360	358	330
ADAD1_-_123300755.23-P1P2	1090	1090	245	277
ADAD1_-_123300758.23-P1P2	1302	1302	331	315
ADAD2_+_84224814.23-P1P2	1227	1227	362	392
ADAD2_+_84225182.23-P1P2	1202	1202	298	322
ADAD2_-_84224806.23-P1P2	1568	1568	469	460
ADAD2_-_84224870.23-P1P2	1554	1554	310	329
ADAD2_-_84224880.23-P1P2	1893	1893	428	417
ADAL_-_43623106.23-P1P2	1474	1474	357	380
ADAL_-_43623112.23-P1P2	1315	1315	287	290
ADAL_-_43623116.23-P1P2	1673	1673	402	490
ADAL_-_43623128.23-P1P2	1482	1482	271	354
ADAL_-_43623140.23-P1P2	1662	1662	394	643
ADAM10_+_59041561.23-P1P2	1664	1664	419	483
ADAM10_+_59041886.23-P1P2	1151	1151	217	283
ADAM10_-_59041337.23-P1P2	1324	1324	242	365
ADAM10_-_59041501.23-P1P2	1369	1369	435	420
ADAM10_-_59041703.23-P1P2	1517	1517	372	410
ADAM11_+_42836733.23-P1P2	1912	1912	616	586
ADAM11_+_42836787.23-P1P2	1207	1207	391	339
ADAM11_+_42836832.23-P1P2	1808	1808	550	378
ADAM11_+_42836963.23-P1P2	1630	1630	376	414
ADAM11_-_42836572.23-P1P2	1415	1415	370	401
ADAM12_+_128076604.23-P1P2	1317	1317	332	351
ADAM12_+_128076607.23-P1P2	1269	1269	309	317
ADAM12_-_128076590.23-P1P2	1611	1611	313	358
ADAM12_-_128076617.23-P1P2	1739	1739	555	511
ADAM12_-_128077031.23-P1P2	1641	1641	328	373
ADAM15_+_155023192.23-P1P2	1621	1621	417	384
ADAM15_+_155023202.23-P1P2	1147	1147	313	317
ADAM15_+_155023394.23-P1P2	1401	1401	365	381
ADAM15_+_155024155.23-P1P2	1443	1443	396	399
ADAM15_-_155024217.23-P1P2	1273	1273	250	281
ADAM17_+_9695837.23-P1P2	1267	1267	353	349
ADAM17_+_9695867.23-P1P2	1258	1258	313	264
ADAM17_+_9695885.23-P1P2	1149	1149	321	330
ADAM17_-_9695930.23-P1P2	1474	1474	375	323
ADAM17_-_9695934.23-P1P2	1443	1443	321	333
ADAM18_+_39442161.23-P1P2	1406	1406	343	359
ADAM18_+_39442286.23-P1P2	1234	1234	308	305
ADAM18_+_39442506.23-P1P2	1683	1683	446	385
ADAM18_-_39442133.23-P1P2	1161	1161	274	199
ADAM18_-_39442196.23-P1P2	1403	1403	429	488
ADAM19_+_157002746.23-P1P2	1277	1277	281	296
ADAM19_-_157002294.23-P1P2	1292	1292	402	298
ADAM19_-_157002314.23-P1P2	1188	1188	316	284
ADAM19_-_157002317.23-P1P2	1649	1649	457	497
ADAM19_-_157002452.23-P1P2	1569	1569	345	247
ADAM20_+_71001702.23-P1P2	1600	1600	421	495
ADAM20_-_71001316.23-P1P2	1251	1251	371	291
ADAM20_-_71001647.23-P1P2	2065	2065	479	655
ADAM20_-_71001696.23-P1P2	1752	1752	464	474
ADAM20_-_71001740.23-P1P2	1330	1330	408	329
ADAM21_+_70918885.23-P1P2	1519	1519	340	458
ADAM21_+_70919022.23-P1P2	1697	1697	424	411
ADAM21_+_70919032.23-P1P2	1465	1465	372	408
ADAM21_-_70918928.23-P1P2	1396	1396	387	406
ADAM21_-_70919038.23-P1P2	1657	1657	409	396
ADAM22_+_87563621.23-P1P2	1038	1038	292	283
ADAM22_+_87563949.23-P1P2	1205	1205	322	234
ADAM22_-_87563632.23-P1P2	1485	1485	403	454
ADAM22_-_87563945.23-P1P2	1594	1594	363	442
ADAM22_-_87564057.23-P1P2	1409	1409	306	277
ADAM23_+_207308275.23-P1P2	1742	1742	454	570
ADAM23_+_207308623.23-P1P2	1170	1170	310	432
ADAM23_+_207308716.23-P1P2	1287	1287	364	401
ADAM23_-_207308263.23-P1P2	1370	1370	396	385
ADAM23_-_207308295.23-P1P2	1325	1325	329	302
ADAM28_+_24151604.23-P1P2	1343	1343	290	370
ADAM28_+_24151615.23-P1P2	1248	1248	341	341
ADAM28_+_24151646.23-P1P2	1628	1628	358	454
ADAM28_+_24151656.23-P1P2	2056	2056	561	567
ADAM28_+_24151691.23-P1P2	1344	1344	413	371
ADAM29_+_175839595.23-P1P2	1390	1390	307	403
ADAM29_+_175839605.23-P1P2	1726	1726	441	441
ADAM29_+_175839643.23-P1P2	1207	1207	312	319
ADAM29_-_175839539.23-P1P2	1532	1532	400	416
ADAM29_-_175839601.23-P1P2	1759	1759	546	539
ADAM2_+_39695270.23-P1P2	1645	1645	439	484
ADAM2_-_39695260.23-P1P2	1291	1291	366	316
ADAM2_-_39695623.23-P1P2	1466	1466	353	437
ADAM2_-_39695635.23-P1P2	1312	1312	309	340
ADAM2_-_39695737.23-P1P2	1141	1141	255	223
ADAM30_+_120439037.23-P1P2	1480	1480	358	424
ADAM30_+_120439094.23-P1P2	1775	1775	518	483
ADAM30_+_120439103.23-P1P2	1120	1120	325	326
ADAM30_-_120439075.23-P1P2	1366	1366	457	481
ADAM30_-_120439090.23-P1P2	1283	1283	307	331
ADAM32_+_38965125.23-P1P2	1506	1506	373	355
ADAM32_+_38965287.23-P1P2	1415	1415	398	313
ADAM32_+_38965299.23-P1P2	1928	1928	498	544
ADAM32_-_38965264.23-P1P2	1556	1556	386	412
ADAM32_-_38965521.23-P1P2	1213	1213	315	350
ADAM33_+_3662271.23-P1P2	1061	1061	341	297
ADAM33_+_3662642.23-P1P2	1352	1352	273	374
ADAM33_-_3662191.23-P1P2	1514	1514	458	395
ADAM33_-_3662194.23-P1P2	1531	1531	385	424
ADAM33_-_3662638.23-P1P2	1128	1128	235	291
ADAM7_+_24298515.23-P1P2	1590	1590	450	335
ADAM7_+_24298519.23-P1P2	1181	1181	400	319
ADAM7_+_24298600.23-P1P2	1580	1580	400	394
ADAM7_-_24298558.23-P1P2	1149	1149	311	318
ADAM7_-_24298561.23-P1P2	1053	1053	170	307
ADAM8_+_135090313.23-P1P2	1208	1208	303	398
ADAM8_-_135089929.23-P1P2	1169	1169	354	305
ADAM8_-_135089932.23-P1P2	1388	1388	360	371
ADAM8_-_135090331.23-P1P2	1655	1655	505	412
ADAM8_-_135090373.23-P1P2	1463	1463	398	415
ADAM9_+_38854489.23-P1P2	1720	1720	423	541
ADAM9_+_38854902.23-P1P2	1807	1807	447	508
ADAM9_-_38854499.23-P1P2	1676	1676	404	477
ADAM9_-_38854525.23-P1P2	1272	1272	387	300
ADAM9_-_38854669.23-P1P2	982	982	198	234
ADAMDEC1_+_24242051.23-P1P2	1142	1142	287	337
ADAMDEC1_+_24242054.23-P1P2	1373	1373	405	354
ADAMDEC1_+_24242074.23-P1P2	1765	1765	551	448
ADAMDEC1_-_24242003.23-P1P2	1249	1249	302	344
ADAMDEC1_-_24242085.23-P1P2	1590	1590	410	473
ADAMTS10_+_8675521.23-P1P2	1438	1438	384	360
ADAMTS10_+_8675559.23-P1P2	1012	1012	347	277
ADAMTS10_+_8675562.23-P1P2	1311	1311	295	320
ADAMTS10_-_8675371.23-P1P2	1081	1081	231	293
ADAMTS10_-_8675595.23-P1P2	1892	1892	483	581
ADAMTS12_+_33891838.23-P1P2	1759	1759	458	468
ADAMTS12_+_33892096.23-P1P2	1498	1498	387	269
ADAMTS12_-_33891689.23-P1P2	1272	1272	389	440
ADAMTS12_-_33892035.23-P1P2	1805	1805	501	475
ADAMTS12_-_33892078.23-P1P2	1765	1765	484	469
ADAMTS13_+_136287462.23-P1P2	1420	1420	366	391
ADAMTS13_+_136287556.23-P1P2	1602	1602	406	451
ADAMTS13_+_136287621.23-P1P2	1229	1229	281	383
ADAMTS13_-_136287551.23-P1P2	1558	1558	444	374
ADAMTS13_-_136287562.23-P1P2	1567	1567	460	516
ADAMTS14_+_72432279.23-P1P2	1550	1550	321	440
ADAMTS14_+_72432594.23-P1P2	1869	1869	559	430
ADAMTS14_-_72432269.23-P1P2	1405	1405	421	377
ADAMTS14_-_72432290.23-P1P2	1044	1044	271	322
ADAMTS14_-_72432297.23-P1P2	1428	1428	428	446
ADAMTS15_+_130318578.23-P1P2	1235	1235	367	351
ADAMTS15_+_130318949.23-P1P2	1106	1106	267	231
ADAMTS15_+_130318978.23-P1P2	1705	1705	423	528
ADAMTS15_+_130318981.23-P1P2	1263	1263	383	424
ADAMTS15_-_130318977.23-P1P2	1744	1744	491	476
ADAMTS16_+_5140486.23-P2	1334	1334	354	338
ADAMTS16_+_5140497.23-P2	1236	1236	336	296
ADAMTS16_+_5140517.23-P2	2054	2054	435	484
ADAMTS16_+_5140760.23-P2	1254	1254	324	360
ADAMTS16_+_5140912.23-P2	1512	1512	346	466
ADAMTS16_+_5146334.23-P1	1708	1708	402	409
ADAMTS16_+_5146341.23-P1	1144	1144	324	310
ADAMTS16_+_5146377.23-P1	1577	1577	315	299
ADAMTS16_-_5146381.23-P1	1298	1298	320	446
ADAMTS16_-_5146595.23-P1	1717	1717	442	474
ADAMTS17_+_100882122.23-P1P2	1596	1596	439	363
ADAMTS17_-_100882079.23-P1P2	1538	1538	276	312
ADAMTS17_-_100882118.23-P1P2	1326	1326	311	343
ADAMTS17_-_100882163.23-P1P2	1506	1506	352	423
ADAMTS17_-_100882166.23-P1P2	1480	1480	360	379
ADAMTS18_+_77468466.23-P1P2	1491	1491	366	403
ADAMTS18_+_77468714.23-P1P2	1216	1216	287	287
ADAMTS18_+_77468890.23-P1P2	1612	1612	409	533
ADAMTS18_-_77468494.23-P1P2	1318	1318	343	360
ADAMTS18_-_77468873.23-P1P2	1206	1206	243	292
ADAMTS19_+_128796013.23-P1P2	1196	1196	336	326
ADAMTS19_+_128796021.23-P1P2	1853	1853	513	377
ADAMTS19_-_128796009.23-P1P2	1327	1327	359	319
ADAMTS19_-_128796089.23-P1P2	1589	1589	396	393
ADAMTS19_-_128796244.23-P1P2	1865	1865	388	436
ADAMTS1_+_28216554.23-P2	1775	1775	440	456
ADAMTS1_+_28216570.23-P2	1732	1732	399	536
ADAMTS1_+_28216594.23-P2	1720	1720	396	421
ADAMTS1_+_28217278.23-P1	1415	1415	452	404
ADAMTS1_+_28217659.23-P1	1220	1220	287	266
ADAMTS1_+_28217664.23-P1	2074	2074	550	465
ADAMTS1_+_28217696.23-P1	1670	1670	389	516
ADAMTS1_-_28216131.23-P2	1216	1216	341	234
ADAMTS1_-_28216582.23-P2	931	931	278	233
ADAMTS1_-_28217257.23-P1	1274	1274	281	371
ADAMTS20_+_43945551.23-P1P2	1341	1341	276	305
ADAMTS20_+_43945593.23-P1P2	1685	1685	499	436
ADAMTS20_+_43945604.23-P1P2	1706	1706	380	400
ADAMTS20_+_43945717.23-P1P2	1414	1414	344	276
ADAMTS20_-_43945984.23-P1P2	1279	1279	368	362
ADAMTS2_+_178772088.23-P1P2	1562	1562	437	465
ADAMTS2_+_178772185.23-P1P2	1338	1338	252	242
ADAMTS2_-_178772008.23-P1P2	1356	1356	399	359
ADAMTS2_-_178772408.23-P1P2	1269	1269	386	355
ADAMTS2_-_178772444.23-P1P2	1821	1821	462	579
ADAMTS3_-_73434871.23-P1P2	1458	1458	352	340
ADAMTS3_-_73434879.23-P1P2	1501	1501	439	339
ADAMTS3_-_73434891.23-P1P2	1562	1562	338	460
ADAMTS3_-_73434922.23-P1P2	1555	1555	299	401
ADAMTS3_-_73434972.23-P1P2	1783	1783	526	480
ADAMTS4_+_161168828.23-P1P2	1158	1158	348	279
ADAMTS4_-_161168418.23-P1P2	1144	1144	266	310
ADAMTS4_-_161168458.23-P1P2	1042	1042	278	354
ADAMTS4_-_161168616.23-P1P2	1349	1349	300	317
ADAMTS4_-_161168836.23-P1P2	1403	1403	430	384
ADAMTS5_+_28339356.23-P1P2	1440	1440	302	388
ADAMTS5_+_28339363.23-P1P2	1766	1766	517	478
ADAMTS5_-_28338950.23-P1P2	1374	1374	385	318
ADAMTS5_-_28339372.23-P1P2	1426	1426	408	390
ADAMTS5_-_28339421.23-P1P2	1353	1353	345	379
ADAMTS6_+_64777310.23-P1P2	1227	1227	314	276
ADAMTS6_+_64777340.23-P1P2	1453	1453	397	363
ADAMTS6_+_64777661.23-P1P2	1442	1442	337	419
ADAMTS6_-_64777602.23-P1P2	1901	1901	533	481
ADAMTS6_-_64777679.23-P1P2	1428	1428	389	354
ADAMTS7_+_79103687.23-P1P2	1306	1306	278	355
ADAMTS7_-_79103352.23-P1P2	1676	1676	390	426
ADAMTS7_-_79103383.23-P1P2	1334	1334	451	304
ADAMTS7_-_79103411.23-P1P2	1185	1185	362	361
ADAMTS7_-_79103729.23-P1P2	1597	1597	437	442
ADAMTS8_+_130298490.23-P1P2	1374	1374	334	430
ADAMTS8_-_130297973.23-P1P2	1303	1303	325	181
ADAMTS8_-_130298054.23-P1P2	1499	1499	332	318
ADAMTS8_-_130298160.23-P1P2	1301	1301	365	332
ADAMTS8_-_130298510.23-P1P2	1440	1440	469	284
ADAMTS9_+_64673234.23-P1P2	1106	1106	260	283
ADAMTS9_-_64673170.23-P1P2	1660	1660	360	429
ADAMTS9_-_64673267.23-P1P2	1310	1310	385	428
ADAMTS9_-_64673280.23-P1P2	1368	1368	317	336
ADAMTS9_-_64673627.23-P1P2	1953	1953	554	515
ADAMTSL1_+_18474148.23-P1P2	1366	1366	313	421
ADAMTSL1_+_18474201.23-P1P2	1695	1695	464	392
ADAMTSL1_+_18474327.23-P1P2	1659	1659	462	612
ADAMTSL1_-_18474157.23-P1P2	1626	1626	402	448
ADAMTSL1_-_18474595.23-P1P2	1439	1439	324	359
ADAMTSL2_+_136399841.23-P1P2	1248	1248	392	243
ADAMTSL2_+_136400219.23-P1P2	1884	1884	549	543
ADAMTSL2_+_136400253.23-P1P2	1332	1332	359	286
ADAMTSL2_-_136399802.23-P1P2	1736	1736	494	442
ADAMTSL2_-_136399861.23-P1P2	1465	1465	420	423
ADAMTSL3_+_84322918.23-P1P2	1808	1808	402	454
ADAMTSL3_-_84322944.23-P1P2	1840	1840	397	472
ADAMTSL3_-_84322947.23-P1P2	1385	1385	353	372
ADAMTSL3_-_84323067.23-P1P2	1254	1254	324	310
ADAMTSL3_-_84323104.23-P1P2	905	905	262	247
ADAMTSL4_+_150521897.23-P1P2	1617	1617	469	442
ADAMTSL4_+_150521916.23-P1P2	1623	1623	443	475
ADAMTSL4_+_150521953.23-P1P2	1154	1154	324	287
ADAMTSL4_+_150522285.23-P1P2	1395	1395	480	415
ADAMTSL4_-_150521934.23-P1P2	1302	1302	445	364
ADAMTSL5_-_1512942.23-P1P2	1245	1245	328	307
ADAMTSL5_-_1512947.23-P1P2	1061	1061	294	309
ADAMTSL5_-_1512963.23-P1P2	1870	1870	455	539
ADAMTSL5_-_1512979.23-P1P2	1674	1674	576	597
ADAMTSL5_-_1513012.23-P1P2	1371	1371	337	405
ADAP1_+_994248.23-P1P2	1766	1766	367	354
ADAP1_+_994276.23-P1P2	1495	1495	411	393
ADAP1_+_994279.23-P1P2	1318	1318	332	399
ADAP1_+_994282.23-P1P2	1978	1978	577	546
ADAP1_-_993847.23-P1P2	1665	1665	405	442
ADAP2_+_29249325.23-P1P2	2077	2077	556	569
ADAP2_+_29249375.23-P1P2	1673	1673	391	406
ADAP2_+_29249417.23-P1P2	1883	1883	481	377
ADAP2_-_29249001.23-P1P2	961	961	279	313
ADAP2_-_29249406.23-P1P2	1192	1192	330	307
ADARB1_+_46493796.23-P1P2	1241	1241	280	287
ADARB1_+_46494884.23-P1P2	1606	1606	405	365
ADARB1_+_46494897.23-P1P2	1786	1786	498	487
ADARB1_-_46493823.23-P1P2	1407	1407	359	365
ADARB1_-_46493831.23-P1P2	1789	1789	473	365
ADARB2_+_1779243.23-ENST00000381312.1	872	872	177	189
ADARB2_+_1779248.23-ENST00000381312.1	1390	1390	375	326
ADARB2_+_1779269.23-ENST00000381312.1	1366	1366	394	327
ADARB2_+_1779687.23-ENST00000381312.1	1119	1119	324	268
ADARB2_-_1779460.23-ENST00000381312.1	1007	1007	274	306
ADAR_+_154580643.23-P1	1449	1449	363	342
ADAR_+_154600408.23-P2	1064	1064	309	251
ADAR_+_154600411.23-P2	1315	1315	318	297
ADAR_+_154600419.23-P2	1180	1180	275	301
ADAR_-_154580605.23-P1	1513	1513	384	331
ADAR_-_154580611.23-P1	1001	1001	369	291
ADAR_-_154580629.23-P1	1474	1474	271	300
ADAR_-_154580652.23-P1	1422	1422	412	313
ADAR_-_154599983.23-P2	1082	1082	240	295
ADAR_-_154600448.23-P2	1117	1117	217	307
ADAT1_+_75656919.23-P1P2	1244	1244	336	376
ADAT1_+_75657125.23-P1P2	1642	1642	402	381
ADAT1_+_75657171.23-P1P2	1588	1588	450	411
ADAT1_-_75656724.23-P1P2	1609	1609	452	478
ADAT1_-_75656732.23-P1P2	1250	1250	299	266
ADAT2_+_143771740.23-P1P2	1463	1463	315	439
ADAT2_+_143771779.23-P1P2	910	910	215	226
ADAT2_+_143771782.23-P1P2	1404	1404	308	274
ADAT2_-_143771413.23-P1P2	1421	1421	361	402
ADAT2_-_143771826.23-P1P2	2121	2121	476	540
ADAT3_+_1905424.23-P1	1380	1380	345	389
ADAT3_+_1905431.23-P1	1631	1631	363	368
ADAT3_+_1905450.23-P1	1123	1123	254	324
ADAT3_+_1907955.23-P2	1703	1703	418	522
ADAT3_+_1908001.23-P2	1767	1767	455	547
ADAT3_-_1905405.23-P1	1159	1159	407	346
ADAT3_-_1905438.23-P1	1353	1353	260	344
ADAT3_-_1908013.23-P2	1598	1598	493	535
ADAT3_-_1908397.23-P2	1227	1227	330	310
ADAT3_-_1908429.23-P2	2068	2068	471	407
ADA_+_43280282.23-P1P2	1829	1829	503	376
ADA_+_43280285.23-P1P2	1004	1004	265	243
ADA_+_43280303.23-P1P2	1649	1649	491	347
ADA_+_43280315.23-P1P2	1301	1301	334	290
ADA_-_43279996.23-P1P2	1023	1023	309	279
ADCK1_+_78266506.23-P1P2	1356	1356	376	386
ADCK1_-_78266512.23-P1P2	1685	1685	418	434
ADCK1_-_78266523.23-P1P2	1237	1237	367	367
ADCK1_-_78266828.23-P1P2	1576	1576	404	452
ADCK1_-_78266900.23-P1P2	1286	1286	274	304
ADCK2_+_140372748.23-P1P2	1522	1522	448	341
ADCK2_+_140373084.23-P1P2	1272	1272	374	311
ADCK2_+_140373152.23-P1P2	1394	1394	366	368
ADCK2_-_140373160.23-P1P2	1547	1547	408	432
ADCK2_-_140373404.23-P1P2	1451	1451	366	372
ADCK3_+_227128242.23-P1P2	1746	1746	518	491
ADCK3_+_227128400.23-P1P2	1273	1273	341	356
ADCK3_-_227128046.23-P1P2	1474	1474	368	379
ADCK3_-_227128055.23-P1P2	1392	1392	319	407
ADCK3_-_227128078.23-P1P2	835	835	208	151
ADCK4_+_41222752.23-P1P2	1308	1308	256	343
ADCK4_-_41222351.23-P1P2	1561	1561	413	435
ADCK4_-_41222709.23-P1P2	1365	1365	282	308
ADCK4_-_41222769.23-P1P2	1154	1154	297	225
ADCK4_-_41222791.23-P1P2	1377	1377	445	374
ADCK5_+_145597793.23-P1P2	1196	1196	208	284
ADCK5_-_145597191.23-P1P2	1451	1451	474	387
ADCK5_-_145597250.23-P1P2	1020	1020	351	308
ADCK5_-_145597781.23-P1P2	1279	1279	447	352
ADCK5_-_145597789.23-P1P2	1464	1464	335	345
ADCY10_+_167883329.23-P1P2	1247	1247	416	445
ADCY10_-_167882907.23-P1P2	1203	1203	421	259
ADCY10_-_167882911.23-P1P2	1232	1232	274	450
ADCY10_-_167882918.23-P1P2	1060	1060	237	265
ADCY10_-_167883077.23-P1P2	1894	1894	453	538
ADCY1_+_45614267.23-P1P2	1396	1396	321	436
ADCY1_+_45614427.23-P1P2	1485	1485	363	318
ADCY1_+_45614650.23-P1P2	1315	1315	294	431
ADCY1_+_45614673.23-P1P2	1426	1426	409	327
ADCY1_-_45614627.23-P1P2	1329	1329	469	356
ADCY2_+_7396541.23-P1P2	1213	1213	307	349
ADCY2_+_7396596.23-P1P2	1338	1338	330	366
ADCY2_+_7396661.23-P1P2	1474	1474	385	388
ADCY2_-_7396414.23-P1P2	1356	1356	351	321
ADCY2_-_7396575.23-P1P2	1776	1776	505	401
ADCY3_+_25142736.23-P1P2	1273	1273	310	272
ADCY3_-_25142720.23-P1P2	1690	1690	291	412
ADCY3_-_25142849.23-P1P2	1403	1403	348	309
ADCY3_-_25143044.23-P1P2	1682	1682	394	535
ADCY3_-_25143049.23-P1P2	1395	1395	478	396
ADCY4_+_24803901.23-P1P2	1257	1257	386	386
ADCY4_-_24804056.23-P1P2	1373	1373	406	361
ADCY4_-_24804217.23-P1P2	965	965	260	345
ADCY4_-_24804227.23-P1P2	1321	1321	368	359
ADCY4_-_24804232.23-P1P2	912	912	238	189
ADCY5_+_123168382.23-P1P2	1176	1176	318	284
ADCY5_+_123168593.23-P1P2	1245	1245	342	306
ADCY5_+_123168613.23-P1P2	1134	1134	251	318
ADCY5_-_123168354.23-P1P2	1694	1694	447	486
ADCY5_-_123168357.23-P1P2	1666	1666	395	473
ADCY6_+_49182403.23-P1P2	1199	1199	310	224
ADCY6_+_49182840.23-P1P2	1440	1440	502	361
ADCY6_-_49182447.23-P1P2	1647	1647	458	447
ADCY6_-_49182451.23-P1P2	1410	1410	405	315
ADCY6_-_49182454.23-P1P2	1196	1196	320	374
ADCY7_+_50300487.23-P1P2	1353	1353	452	466
ADCY7_-_50300493.23-P1P2	1522	1522	394	522
ADCY7_-_50300498.23-P1P2	1208	1208	276	308
ADCY7_-_50300519.23-P1P2	1455	1455	346	409
ADCY7_-_50300524.23-P1P2	1398	1398	460	330
ADCY8_+_132052698.23-P1P2	1560	1560	460	446
ADCY8_+_132053037.23-P1P2	1729	1729	485	550
ADCY8_-_132052844.23-P1P2	1359	1359	318	379
ADCY8_-_132053083.23-P1P2	1187	1187	331	258
ADCY8_-_132053093.23-P1P2	1416	1416	351	402
ADCY9_+_4166382.23-P1P2	1217	1217	377	311
ADCY9_+_4166432.23-P1P2	1274	1274	352	322
ADCY9_-_4166007.23-P1P2	1462	1462	485	476
ADCY9_-_4166218.23-P1P2	1669	1669	414	459
ADCY9_-_4166392.23-P1P2	1475	1475	340	300
ADCYAP1R1_+_31092317.23-P1P2	1880	1880	505	512
ADCYAP1R1_+_31092343.23-P1P2	1403	1403	341	407
ADCYAP1R1_+_31092380.23-P1P2	1626	1626	396	475
ADCYAP1R1_+_31092421.23-P1P2	1124	1124	298	292
ADCYAP1R1_-_31092299.23-P1P2	1277	1277	438	388
ADCYAP1_+_904729.23-P1P2	1267	1267	434	292
ADCYAP1_+_904799.23-P1P2	1348	1348	350	384
ADCYAP1_+_904824.23-P1P2	1447	1447	287	382
ADCYAP1_+_904967.23-P1P2	1407	1407	417	465
ADCYAP1_-_904647.23-P1P2	1099	1099	294	230
ADC_+_33546832.23-P1P2	1560	1560	370	391
ADC_+_33546850.23-P1P2	1321	1321	404	429
ADC_+_33546977.23-P1P2	1496	1496	374	344
ADC_-_33546826.23-P1P2	1229	1229	299	319
ADC_-_33546829.23-P1P2	1070	1070	230	331
ADD1_+_2846015.23-P1P2	1935	1935	544	556
ADD1_-_2845596.23-P1P2	1750	1750	360	367
ADD1_-_2845605.23-P1P2	1431	1431	402	331
ADD1_-_2845697.23-P1P2	1621	1621	332	380
ADD1_-_2845997.23-P1P2	1285	1285	295	219
ADD2_+_70995010.23-P1P2	1379	1379	556	524
ADD2_+_70995142.23-P1P2	1706	1706	529	447
ADD2_+_70995263.23-P1P2	1274	1274	313	356
ADD2_+_70995300.23-P1P2	1603	1603	424	533
ADD2_-_70994876.23-P1P2	1806	1806	482	499
ADD3_+_111767932.23-P1P2	1357	1357	375	330
ADD3_+_111768327.23-P1P2	1617	1617	403	356
ADD3_-_111767767.23-P1P2	1138	1138	347	332
ADD3_-_111767783.23-P1P2	1639	1639	479	521
ADD3_-_111767791.23-P1P2	1598	1598	365	364
ADGB_+_146920153.23-P1P2	1657	1657	320	396
ADGB_+_146920457.23-P1P2	1456	1456	523	457
ADGB_+_146920504.23-P1P2	1209	1209	402	409
ADGB_-_146920345.23-P1P2	1552	1552	425	491
ADGB_-_146920535.23-P1P2	1331	1331	352	358
ADH1A_+_100212126.23-P1P2	1851	1851	480	456
ADH1A_-_100211701.23-P1P2	1541	1541	368	353
ADH1A_-_100211816.23-P1P2	1511	1511	483	323
ADH1A_-_100212118.23-P1P2	1411	1411	357	381
ADH1A_-_100212162.23-P1P2	1539	1539	313	421
ADH1B_+_100242040.23-P1P2	1414	1414	302	291
ADH1B_+_100242511.23-P1P2	1331	1331	346	352
ADH1B_-_100242120.23-P1P2	1510	1510	357	475
ADH1B_-_100242280.23-P1P2	1522	1522	374	357
ADH1B_-_100242333.23-P1P2	1469	1469	409	488
ADH1C_+_100273655.23-P1P2	1301	1301	310	305
ADH1C_-_100273471.23-P1P2	1494	1494	372	453
ADH1C_-_100273518.23-P1P2	1177	1177	235	325
ADH1C_-_100273879.23-P1P2	1205	1205	325	255
ADH1C_-_100273923.23-P1P2	1590	1590	294	483
ADH4_+_100065429.23-P1P2	1199	1199	342	302
ADH4_+_100065433.23-P1P2	1867	1867	491	510
ADH4_+_100065444.23-P1P2	1555	1555	385	458
ADH4_+_100065450.23-P1P2	1626	1626	373	454
ADH4_-_100065227.23-P1P2	1524	1524	341	479
ADH5_+_100009684.23-P1P2	1377	1377	359	403
ADH5_+_100009798.23-P1P2	989	989	203	227
ADH5_+_100009821.23-P1P2	1120	1120	255	235
ADH5_+_100009838.23-P1P2	1464	1464	330	387
ADH5_-_100009831.23-P1P2	1062	1062	329	281
ADH6_+_100140186.23-P1P2	1826	1826	489	522
ADH6_+_100140286.23-P1P2	1501	1501	285	508
ADH6_-_100140386.23-P1P2	1167	1167	448	324
ADH6_-_100140394.23-P1P2	1210	1210	330	357
ADH6_-_100140413.23-P1P2	1407	1407	272	439
ADH7_+_100355983.23-P1P2	1552	1552	391	425
ADH7_+_100356142.23-P1P2	1123	1123	266	315
ADH7_+_100356385.23-P1P2	1288	1288	330	324
ADH7_+_100356481.23-P1P2	1528	1528	356	446
ADH7_-_100356092.23-P1P2	1366	1366	613	321
ADHFE1_+_67344685.23-P1P2	1868	1868	553	492
ADHFE1_+_67344765.23-P1P2	1688	1688	437	465
ADHFE1_-_67344732.23-P1P2	1177	1177	296	289
ADHFE1_-_67344792.23-P1P2	641	641	149	164
ADHFE1_-_67345102.23-P1P2	1767	1767	362	447
ADI1_+_3523254.23-P1P2	1547	1547	474	478
ADI1_+_3523275.23-P1P2	1581	1581	336	374
ADI1_-_3523067.23-P1P2	1595	1595	229	524
ADI1_-_3523293.23-P1P2	1858	1858	559	565
ADI1_-_3523313.23-P1P2	1560	1560	509	387
ADIG_+_37209880.23-P1P2	1378	1378	338	329
ADIG_+_37209891.23-P1P2	1629	1629	475	532
ADIG_+_37209902.23-P1P2	1750	1750	586	581
ADIG_+_37209911.23-P1P2	1524	1524	349	450
ADIG_+_37210368.23-P1P2	1392	1392	336	377
ADIPOQ_+_186560448.23-P1P2	1670	1670	465	456
ADIPOQ_+_186560496.23-P1P2	1506	1506	499	405
ADIPOQ_+_186560526.23-P1P2	1014	1014	211	267
ADIPOQ_-_186560537.23-P1P2	1618	1618	398	378
ADIPOQ_-_186560924.23-P1P2	1088	1088	272	298
ADIPOR1_+_202926923.23-P1P2	1510	1510	325	198
ADIPOR1_+_202926993.23-P1P2	1765	1765	427	570
ADIPOR1_+_202927394.23-P1P2	1206	1206	282	249
ADIPOR1_-_202926990.23-P1P2	1625	1625	342	413
ADIPOR1_-_202927375.23-P1P2	1693	1693	497	455
ADIPOR2_+_1800595.23-P1P2	1391	1391	369	350
ADIPOR2_-_1800242.23-P1P2	1632	1632	431	425
ADIPOR2_-_1800250.23-P1P2	1825	1825	401	434
ADIPOR2_-_1800256.23-P1P2	1788	1788	527	536
ADIPOR2_-_1800278.23-P1P2	1698	1698	516	443
ADIRF_+_88728033.23-P1P2	1719	1719	400	378
ADIRF_-_88728314.23-P1P2	1574	1574	471	402
ADIRF_-_88728503.23-P1P2	1419	1419	326	369
ADIRF_-_88728567.23-P1P2	1153	1153	321	347
ADIRF_-_88728681.23-P1P2	1072	1072	175	246
ADK_+_75911404.23-P2	1096	1096	285	270
ADK_+_75911444.23-P2	1476	1476	316	401
ADK_+_75936517.23-P1	2149	2149	569	572
ADK_+_75936538.23-P1	1550	1550	443	479
ADK_+_75936570.23-P1	1431	1431	476	299
ADK_+_75936748.23-P1	1066	1066	291	272
ADK_-_75911021.23-P2	1285	1285	339	458
ADK_-_75911025.23-P2	1333	1333	261	313
ADK_-_75911437.23-P2	1520	1520	313	449
ADK_-_75936578.23-P1	1800	1800	441	541
ADM2_+_50920011.23-P1P2	1735	1735	509	402
ADM2_+_50920227.23-P1P2	1340	1340	354	327
ADM2_+_50920298.23-P1P2	1769	1769	466	405
ADM2_+_50920473.23-P1P2	1076	1076	198	200
ADM2_-_50920028.23-P1P2	1446	1446	347	382
ADM5_+_50191684.23-P1P2	1721	1721	432	509
ADM5_+_50191838.23-P1P2	1475	1475	366	477
ADM5_+_50191862.23-P1P2	1470	1470	411	440
ADM5_+_50191867.23-P1P2	1877	1877	540	480
ADM5_-_50191704.23-P1P2	1765	1765	435	562
ADM_+_10326660.23-P1P2	1607	1607	504	519
ADM_+_10327266.23-P1P2	1456	1456	416	375
ADM_+_10327276.23-P1P2	1500	1500	313	316
ADM_+_10327290.23-P1P2	1150	1150	225	459
ADM_-_10327037.23-P1P2	1145	1145	370	276
ADNP2_+_77867421.23-P1P2	1517	1517	368	356
ADNP2_+_77867603.23-P1P2	1421	1421	317	321
ADNP2_-_77867208.23-P1P2	1407	1407	373	313
ADNP2_-_77867536.23-P1P2	1504	1504	392	370
ADNP2_-_77867623.23-P1P2	1358	1358	305	331
ADNP_+_49547892.23-P1P2	1617	1617	277	304
ADNP_-_49547603.23-P1P2	1589	1589	398	399
ADNP_-_49547651.23-P1P2	1151	1151	255	291
ADNP_-_49547707.23-P1P2	1090	1090	292	215
ADNP_-_49547964.23-P1P2	1478	1478	459	461
ADORA1_+_203096891.23-P1P2	1357	1357	352	333
ADORA1_+_203097450.23-P1P2	1258	1258	257	302
ADORA1_+_203097472.23-P1P2	1343	1343	300	307
ADORA1_+_203097506.23-P1P2	1430	1430	278	426
ADORA1_-_203096974.23-P1P2	1498	1498	383	424
ADORA2A_+_24820308.23-P1P2	1407	1407	312	381
ADORA2A_-_24819888.23-P1P2	1293	1293	279	343
ADORA2A_-_24819903.23-P1P2	1982	1982	620	744
ADORA2A_-_24819947.23-P1P2	1801	1801	486	395
ADORA2A_-_24820281.23-P1P2	720	720	114	162
ADORA2B_+_15848686.23-P1P2	1057	1057	313	193
ADORA2B_+_15848965.23-P1P2	1229	1229	277	289
ADORA2B_-_15848659.23-P1P2	1542	1542	229	380
ADORA2B_-_15848791.23-P1P2	1259	1259	298	329
ADORA2B_-_15848949.23-P1P2	1240	1240	350	245
ADORA3_+_112031013.23-P1	1742	1742	449	427
ADORA3_+_112031386.23-P1	1742	1742	488	456
ADORA3_+_112031407.23-P1	1530	1530	500	462
ADORA3_+_112031411.23-P1	1517	1517	335	471
ADORA3_+_112031418.23-P1	1664	1664	563	446
ADORA3_+_112045890.23-P2	1417	1417	363	336
ADORA3_+_112046055.23-P2	1762	1762	287	329
ADORA3_+_112046115.23-P2	1184	1184	373	312
ADORA3_+_112046284.23-P2	1534	1534	472	424
ADORA3_-_112046251.23-P2	1257	1257	253	339
ADO_+_64565053.23-P1P2	1585	1585	422	521
ADO_+_64565065.23-P1P2	1531	1531	349	320
ADO_-_64564623.23-P1P2	1591	1591	460	445
ADO_-_64564781.23-P1P2	1259	1259	240	297
ADO_-_64565135.23-P1P2	1465	1465	351	384
ADPGK_+_73075721.23-P1P2	1579	1579	428	326
ADPGK_+_73076060.23-P1P2	1443	1443	329	373
ADPGK_+_73076066.23-P1P2	1553	1553	350	382
ADPGK_+_73076082.23-P1P2	1122	1122	294	345
ADPGK_-_73075645.23-P1P2	1692	1692	546	433
ADPRHL1_+_114103395.23-P2	1328	1328	305	407
ADPRHL1_+_114107397.23-P1	1277	1277	370	392
ADPRHL1_+_114107429.23-P1	1499	1499	439	404
ADPRHL1_+_114107533.23-P1	1438	1438	370	388
ADPRHL1_+_114107537.23-P1	1727	1727	454	390
ADPRHL1_+_114107772.23-P1	1728	1728	472	405
ADPRHL1_-_114103032.23-P2	1756	1756	413	448
ADPRHL1_-_114103049.23-P2	1633	1633	498	428
ADPRHL1_-_114103424.23-P2	1691	1691	342	439
ADPRHL1_-_114103435.23-P2	1779	1779	448	540
ADPRHL2_+_36554555.23-P1P2	1488	1488	377	401
ADPRHL2_+_36554875.23-P1P2	1700	1700	479	486
ADPRHL2_+_36554891.23-P1P2	1092	1092	228	266
ADPRHL2_+_36554907.23-P1P2	1626	1626	444	408
ADPRHL2_-_36554711.23-P1P2	1635	1635	438	424
ADPRH_+_119298367.23-P1P2	1724	1724	459	484
ADPRH_+_119298491.23-P1P2	1480	1480	335	424
ADPRH_+_119298604.23-P1P2	1000	1000	175	268
ADPRH_+_119298662.23-P1P2	1365	1365	368	300
ADPRH_+_119298740.23-P1P2	1322	1322	374	359
ADPRM_+_10600917.23-P1P2	1177	1177	321	336
ADPRM_+_10600945.23-P1P2	1652	1652	366	470
ADPRM_+_10600958.23-P1P2	1347	1347	345	373
ADPRM_-_10600957.23-P1P2	1741	1741	440	398
ADPRM_-_10600988.23-P1P2	1314	1314	396	320
ADRA1A_+_26724406.23-P1P2	1329	1329	333	361
ADRA1A_-_26724311.23-P1P2	1578	1578	440	417
ADRA1A_-_26724340.23-P1P2	1252	1252	354	247
ADRA1A_-_26724356.23-P1P2	1877	1877	442	422
ADRA1A_-_26724373.23-P1P2	1215	1215	305	259
ADRA1B_+_159343520.23-P1P2	1309	1309	260	308
ADRA1B_+_159344209.23-P1P2	1455	1455	375	410
ADRA1B_+_159344222.23-P1P2	1815	1815	578	561
ADRA1B_-_159343504.23-P1P2	1287	1287	361	366
ADRA1B_-_159343900.23-P1P2	1574	1574	371	430
ADRA1D_+_4229485.23-P1P2	1263	1263	278	291
ADRA1D_-_4229164.23-P1P2	1489	1489	408	362
ADRA1D_-_4229250.23-P1P2	1460	1460	395	423
ADRA1D_-_4229495.23-P1P2	1313	1313	331	318
ADRA1D_-_4229926.23-P1P2	1624	1624	409	419
ADRA2A_-_112837142.23-P1P2	2106	2106	565	597
ADRA2A_-_112837201.23-P1P2	1227	1227	427	439
ADRA2A_-_112837216.23-P1P2	972	972	149	148
ADRA2A_-_112837238.23-P1P2	1427	1427	306	286
ADRA2A_-_112837251.23-P1P2	1297	1297	337	371
ADRA2B_+_96781839.23-P1P2	1924	1924	450	575
ADRA2B_-_96781873.23-P1P2	1379	1379	411	397
ADRA2B_-_96781894.23-P1P2	1452	1452	336	419
ADRA2B_-_96782243.23-P1P2	1177	1177	323	327
ADRA2B_-_96782246.23-P1P2	820	820	161	203
ADRA2C_+_3768074.23-P1P2	1533	1533	313	373
ADRA2C_+_3768082.23-P1P2	1488	1488	345	406
ADRA2C_+_3768098.23-P1P2	1150	1150	269	274
ADRA2C_-_3767700.23-P1P2	1149	1149	244	243
ADRA2C_-_3767888.23-P1P2	1557	1557	408	586
ADRB1_+_115804002.23-P1P2	1555	1555	405	477
ADRB1_-_115803895.23-P1P2	1378	1378	373	332
ADRB1_-_115804061.23-P1P2	1735	1735	440	500
ADRB1_-_115804069.23-P1P2	1302	1302	324	351
ADRB1_-_115804075.23-P1P2	1681	1681	504	533
ADRB2_+_148206220.23-P1P2	1578	1578	409	267
ADRB2_+_148206227.23-P1P2	2112	2112	502	498
ADRB2_-_148206186.23-P1P2	1654	1654	416	371
ADRB2_-_148206207.23-P1P2	1675	1675	411	481
ADRB2_-_148206413.23-P1P2	1551	1551	423	474
ADRB3_+_37822768.23-P1P2	1298	1298	323	339
ADRB3_-_37822919.23-P1P2	1415	1415	290	351
ADRB3_-_37823380.23-P1P2	1808	1808	557	480
ADRB3_-_37823667.23-P1P2	1775	1775	436	534
ADRB3_-_37823742.23-P1P2	1304	1304	336	263
ADRBK1_+_67033933.23-P1P2	1750	1750	434	463
ADRBK1_+_67034195.23-P1P2	1731	1731	470	392
ADRBK1_+_67034566.23-P1P2	1123	1123	267	383
ADRBK1_-_67033953.23-P1P2	1463	1463	359	386
ADRBK1_-_67034001.23-P1P2	1428	1428	303	264
ADRBK2_+_25960616.23-P1P2	1588	1588	363	424
ADRBK2_-_25960625.23-P1P2	1496	1496	437	510
ADRBK2_-_25960628.23-P1P2	1163	1163	335	341
ADRBK2_-_25960707.23-P1P2	1550	1550	346	267
ADRBK2_-_25960854.23-P1P2	1384	1384	285	316
ADRM1_+_60877224.23-P1P2	1003	1003	194	249
ADRM1_+_60878013.23-P1P2	1740	1740	339	445
ADRM1_+_60878508.23-P1P2	1541	1541	417	430
ADRM1_-_60878073.23-P1P2	1277	1277	271	231
ADRM1_-_60878094.23-P1P2	1232	1232	286	337
ADSL_+_40742907.23-P1P2	1248	1248	348	273
ADSL_-_40742556.23-P1P2	1408	1408	365	475
ADSL_-_40742584.23-P1P2	1072	1072	273	290
ADSL_-_40742729.23-P1P2	1280	1280	427	359
ADSL_-_40742737.23-P1P2	1569	1569	400	464
ADSSL1_+_105190776.23-P1P2	1507	1507	357	329
ADSSL1_+_105190789.23-P1P2	1379	1379	387	454
ADSSL1_+_105190984.23-P1P2	1372	1372	330	435
ADSSL1_-_105190591.23-P1P2	1556	1556	457	428
ADSSL1_-_105190615.23-P1P2	1817	1817	419	451
ADSS_+_244614826.23-P1P2	1635	1635	414	369
ADSS_-_244614690.23-P1P2	1659	1659	358	456
ADSS_-_244614820.23-P1P2	1492	1492	543	517
ADSS_-_244614958.23-P1P2	1679	1679	412	336
ADSS_-_244615191.23-P1P2	1790	1790	355	414
ADTRP_+_11779004.23-P1P2	1970	1970	513	568
ADTRP_+_11779041.23-P1P2	1220	1220	297	310
ADTRP_-_11778993.23-P1P2	1045	1045	241	219
ADTRP_-_11779009.23-P1P2	1624	1624	438	490
ADTRP_-_11779051.23-P1P2	2074	2074	475	510
AEBP1_+_44143999.23-P1P2	1580	1580	486	455
AEBP1_+_44144173.23-P1P2	1340	1340	237	172
AEBP1_+_44144323.23-P1P2	1647	1647	499	460
AEBP1_+_44144374.23-P1P2	1291	1291	361	322
AEBP1_-_44144382.23-P1P2	1514	1514	396	359
AEBP2_+_19592640.23-P1P2	1406	1406	348	282
AEBP2_+_19592658.23-P1P2	1006	1006	325	306
AEBP2_+_19592704.23-P1P2	1592	1592	414	428
AEBP2_-_19592882.23-P1P2	1382	1382	318	356
AEBP2_-_19593012.23-P1P2	1361	1361	399	368
AEN_+_89164562.23-P1P2	1234	1234	337	336
[truncated: 102,539 more rows]

## Sheet: 50X_Addgene_rawcountstable
	Plasmid	Plasmid	T0	T0
	Rep1	Rep2	Rep1	Rep2
	/home/lenriquez/Screening_Data/LGR_vs_Addgene/220825_NB552361_0109_AHVTVGAFX3/counts_output/count_files/Addgene-CRISPRi-V2-Plasmid-Library_clean_v2.0_top5.fa.counts	/home/lenriquez/Screening_Data/LGR_vs_Addgene/220825_NB552361_0109_AHVTVGAFX3/counts_output/count_files/Addgene-CRISPRi-V2-Plasmid-Library_clean_v2.0_top5.fa.counts	/home/lenriquez/Screening_Data/LGR_vs_Addgene/merged_counts/counts_output/count_files/Addgene_50X_1_clean_v2.0_top5.fa.counts	/home/lenriquez/Screening_Data/LGR_vs_Addgene/merged_counts/counts_output/count_files/Addgene_50X_2_clean_v2.0_top5.fa.counts
sgId
A1BG_+_58858549.23-P1	828	828	126	106
A1BG_+_58858964.23-P1	1161	1161	295	169
A1BG_+_58864367.23-P2	1327	1327	323	273
A1BG_-_58858617.23-P1	771	771	151	136
A1BG_-_58858630.23-P1	1197	1197	226	154
A1BG_-_58858788.23-P1	748	748	167	147
A1BG_-_58864354.23-P2	593	593	118	62
A1BG_-_58864360.23-P2	1051	1051	208	237
A1BG_-_58864822.23-P2	1046	1046	208	163
A1BG_-_58864840.23-P2	1702	1702	538	341
A1CF_+_52645000.23-P1P2	1744	1744	326	223
A1CF_+_52645080.23-P1P2	1190	1190	315	85
A1CF_+_52645339.23-P1P2	1858	1858	374	371
A1CF_-_52645011.23-P1P2	2651	2651	526	450
A1CF_-_52645373.23-P1P2	2393	2393	527	496
A2ML1_+_8975211.23-P1P2	212	212	27	47
A2ML1_+_8975278.23-P1P2	2135	2135	382	309
A2ML1_-_8975582.23-P1P2	2067	2067	473	398
A2ML1_-_8975593.23-P1P2	355	355	99	80
A2ML1_-_8975664.23-P1P2	3233	3233	487	486
A2M_+_9268141.23-P1P2	4179	4179	696	589
A2M_+_9268487.23-P1P2	2491	2491	393	383
A2M_+_9268495.23-P1P2	1575	1575	430	299
A2M_-_9268273.23-P1P2	3764	3764	569	547
A2M_-_9268387.23-P1P2	1018	1018	346	293
A3GALT2_+_33786649.23-ENST00000442999.3	1	1	0	0
A3GALT2_+_33786659.23-ENST00000442999.3	428	428	88	86
A3GALT2_+_33786675.23-ENST00000442999.3	415	415	47	37
A3GALT2_+_33786682.23-ENST00000442999.3	60	60	17	15
A3GALT2_-_33786280.23-ENST00000442999.3	317	317	95	83
A4GALT_+_43116425.23-P1P2	1714	1714	518	274
A4GALT_+_43116792.23-P1P2	2242	2242	472	418
A4GALT_-_43116431.23-P1P2	2109	2109	405	254
A4GALT_-_43116434.23-P1P2	1793	1793	320	317
A4GALT_-_43116819.23-P1P2	1040	1040	208	222
A4GNT_+_137850968.23-P1P2	369	369	41	33
A4GNT_+_137851024.23-P1P2	1511	1511	284	227
A4GNT_+_137851178.23-P1P2	465	465	116	82
A4GNT_-_137851117.23-P1P2	1698	1698	248	175
A4GNT_-_137851121.23-P1P2	700	700	150	139
AAAS_+_53714983.23-P1P2	1076	1076	208	165
AAAS_+_53715355.23-P1P2	1177	1177	285	235
AAAS_-_53715371.23-P1P2	2789	2789	559	509
AAAS_-_53715389.23-P1P2	2448	2448	456	317
AAAS_-_53715438.23-P1P2	1817	1817	310	290
AACS_+_125549983.23-P1P2	1165	1165	213	194
AACS_+_125549999.23-P1P2	1341	1341	214	193
AACS_+_125550002.23-P1P2	1031	1031	206	207
AACS_+_125550035.23-P1P2	1474	1474	239	269
AACS_-_125550169.23-P1P2	1112	1112	288	312
AADACL2_+_151451732.23-P1P2	1106	1106	137	186
AADACL2_+_151451926.23-P1P2	1010	1010	148	169
AADACL2_+_151452121.23-P1P2	1354	1354	307	188
AADACL2_-_151451828.23-P1P2	1076	1076	191	150
AADACL2_-_151451961.23-P1P2	154	154	31	56
AADACL3_+_12776115.23-P1P2	2413	2413	461	386
AADACL3_+_12776133.23-P1P2	1498	1498	261	234
AADACL3_+_12776213.23-P1P2	1115	1115	265	161
AADACL3_+_12776313.23-P1P2	579	579	142	92
AADACL3_+_12776495.23-P1P2	2165	2165	475	395
AADACL4_+_12704573.23-P1P2	2919	2919	507	447
AADACL4_+_12704601.23-P1P2	1433	1433	251	211
AADACL4_+_12704653.23-P1P2	3225	3225	506	428
AADACL4_+_12704714.23-P1P2	386	386	97	57
AADACL4_-_12704768.23-P1P2	1530	1530	208	246
AADAC_+_151532013.23-P1P2	1177	1177	173	223
AADAC_+_151532371.23-P1P2	1862	1862	363	398
AADAC_-_151531905.23-P1P2	2227	2227	430	382
AADAC_-_151531939.23-P1P2	1569	1569	218	230
AADAC_-_151531954.23-P1P2	1872	1872	453	266
AADAT_+_171010904.23-P1P2	2526	2526	469	392
AADAT_+_171010929.23-P1P2	1488	1488	331	268
AADAT_+_171011392.23-P1P2	1456	1456	183	188
AADAT_-_171011321.23-P1P2	1387	1387	244	278
AADAT_-_171011368.23-P1P2	2716	2716	552	427
AAED1_+_99417117.23-P1P2	1243	1243	195	239
AAED1_+_99417233.23-P1P2	83	83	34	34
AAED1_+_99417525.23-P1P2	1403	1403	230	170
AAED1_+_99417589.23-P1P2	1493	1493	292	410
AAED1_-_99417574.23-P1P2	1867	1867	335	353
AAGAB_+_67546965.23-P1P2	52	52	0	8
AAGAB_-_67546714.23-P1P2	1075	1075	161	184
AAGAB_-_67546928.23-P1P2	404	404	55	62
AAGAB_-_67546952.23-P1P2	3596	3596	591	533
AAGAB_-_67546997.23-P1P2	478	478	77	66
AAK1_+_69870290.23-P1P2	3202	3202	587	525
AAK1_+_69870701.23-P1P2	1173	1173	534	387
AAK1_-_69870541.23-P1P2	1237	1237	273	226
AAK1_-_69870791.23-P1P2	3343	3343	663	456
AAK1_-_69870794.23-P1P2	1470	1470	322	266
AAMDC_+_77532426.23-P1P2	1187	1187	268	259
AAMDC_-_77532187.23-P1P2	2120	2120	264	374
AAMDC_-_77532222.23-P1P2	148	148	26	22
AAMDC_-_77532236.23-P1P2	1143	1143	177	145
AAMDC_-_77532634.23-P1P2	722	722	184	197
AAMP_+_219134841.23-P1P2	2419	2419	334	375
AAMP_+_219134851.23-P1P2	1759	1759	350	271
AAMP_-_219134415.23-P1P2	860	860	166	152
AAMP_-_219134424.23-P1P2	2292	2292	368	444
AAMP_-_219134469.23-P1P2	1244	1244	264	186
AANAT_+_74463718.23-P1P2	908	908	180	118
AANAT_+_74463735.23-P1P2	1745	1745	384	402
AANAT_+_74464088.23-P1P2	790	790	136	92
AANAT_-_74464175.23-P1P2	1343	1343	237	213
AANAT_-_74464185.23-P1P2	1013	1013	227	152
AAR2_+_34824386.23-P1P2	954	954	161	135
AAR2_+_34824488.23-P1P2	339	339	34	46
AAR2_+_34824681.23-P1P2	1252	1252	172	208
AAR2_-_34824417.23-P1P2	870	870	189	142
AAR2_-_34824425.23-P1P2	933	933	260	223
AARD_+_117950477.23-P1P2	3702	3702	560	609
AARD_+_117950489.23-P1P2	522	522	84	113
AARD_+_117950882.23-P1P2	2142	2142	542	538
AARD_+_117950890.23-P1P2	244	244	49	40
AARD_-_117950494.23-P1P2	1347	1347	242	198
AARS2_+_44280650.23-P1P2	1649	1649	382	290
AARS2_+_44281006.23-P1P2	1733	1733	311	253
AARS2_+_44281027.23-P1P2	1118	1118	272	210
AARS2_+_44281044.23-P1P2	1494	1494	308	255
AARS2_+_44281056.23-P1P2	1426	1426	249	207
AARSD1_+_41116203.23-P1	3707	3707	663	572
AARSD1_+_41116412.23-P1	1436	1436	297	197
AARSD1_+_41116417.23-P1	1876	1876	334	288
AARSD1_+_41132061.23-P2	5538	5538	1261	1043
AARSD1_+_41132078.23-P2	1001	1001	155	115
AARSD1_-_41116243.23-P1	1123	1123	264	248
AARSD1_-_41116425.23-P1	1604	1604	333	269
AARSD1_-_41131712.23-P2	4211	4211	823	542
AARSD1_-_41132037.23-P2	1635	1635	332	261
AARSD1_-_41132088.23-P2	9944	9944	1881	1856
AARS_+_70323318.23-P1P2	1107	1107	183	179
AARS_+_70323322.23-P1P2	1082	1082	213	175
AARS_+_70323353.23-P1P2	1371	1371	176	217
AARS_+_70323362.23-P1P2	3473	3473	529	574
AARS_-_70323332.23-P1P2	1166	1166	256	218
AASDHPPT_+_105948405.23-P1P2	572	572	122	86
AASDHPPT_+_105948450.23-P1P2	2316	2316	411	327
AASDHPPT_+_105948813.23-P1P2	2192	2192	419	327
AASDHPPT_-_105948374.23-P1P2	1879	1879	433	357
AASDHPPT_-_105948417.23-P1P2	2432	2432	475	401
AASDH_+_57253570.23-P1P2	4510	4510	751	681
AASDH_-_57253280.23-P1P2	535	535	104	79
AASDH_-_57253356.23-P1P2	1860	1860	411	266
AASDH_-_57253362.23-P1P2	2998	2998	689	520
AASDH_-_57253588.23-P1P2	1567	1567	201	182
AASS_+_121784000.23-P1P2	1056	1056	180	138
AASS_+_121784219.23-P1P2	2657	2657	465	341
AASS_+_121784247.23-P1P2	1187	1187	236	247
AASS_-_121784277.23-P1P2	1917	1917	430	409
AASS_-_121784328.23-P1P2	927	927	185	112
AATF_-_35306286.23-P1P2	1466	1466	246	187
AATF_-_35306312.23-P1P2	1621	1621	271	290
AATF_-_35306333.23-P1P2	3864	3864	537	564
AATF_-_35306340.23-P1P2	2814	2814	425	390
AATF_-_35306346.23-P1P2	1930	1930	263	251
AATK_+_79139571.23-ENST00000326724.4	972	972	183	227
AATK_+_79139589.23-ENST00000326724.4	2742	2742	571	428
AATK_+_79139592.23-ENST00000326724.4	2941	2941	680	490
AATK_-_79139586.23-ENST00000326724.4	832	832	109	102
AATK_-_79139956.23-ENST00000326724.4	2951	2951	544	617
ABAT_+_8768492.23-P1	3081	3081	626	536
ABAT_+_8768682.23-P1	966	966	261	194
ABAT_+_8807445.23-P2	2676	2676	486	409
ABAT_+_8807450.23-P2	2601	2601	522	460
ABAT_+_8807464.23-P2	3846	3846	1046	633
ABAT_+_8807492.23-P2	455	455	63	80
ABAT_+_8807696.23-P2	1666	1666	363	346
ABAT_-_8768504.23-P1	3181	3181	557	555
ABAT_-_8768523.23-P1	1456	1456	246	243
ABAT_-_8768533.23-P1	2674	2674	555	460
ABCA10_+_67224811.23-P1P2	2123	2123	298	330
ABCA10_+_67224929.23-P1P2	861	861	155	102
ABCA10_-_67224447.23-P1P2	3856	3856	805	766
ABCA10_-_67224767.23-P1P2	3740	3740	733	623
ABCA10_-_67224823.23-P1P2	1122	1122	204	167
ABCA12_+_216002996.23-P1P2	1848	1848	338	244
ABCA12_+_216003308.23-P1P2	2075	2075	382	394
ABCA12_+_216003314.23-P1P2	2329	2329	386	370
ABCA12_+_216003340.23-P1P2	2059	2059	254	328
ABCA12_-_216002923.23-P1P2	469	469	147	72
ABCA13_+_48211090.23-P1P2	1419	1419	368	321
ABCA13_+_48211097.23-P1P2	1481	1481	261	331
ABCA13_+_48211145.23-P1P2	1610	1610	288	259
ABCA13_+_48211160.23-P1P2	2475	2475	661	433
ABCA13_-_48211093.23-P1P2	1573	1573	211	303
ABCA1_-_107689997.23-P1P2	873	873	209	143
ABCA1_-_107690031.23-P1P2	2668	2668	513	398
ABCA1_-_107690385.23-P1P2	1344	1344	258	192
ABCA1_-_107690389.23-P1P2	1686	1686	431	355
ABCA1_-_107690394.23-P1P2	1268	1268	276	228
ABCA2_+_139922190.23-P1P2	1126	1126	243	159
ABCA2_+_139922201.23-P1P2	668	668	131	146
ABCA2_+_139922272.23-P1P2	1608	1608	330	262
ABCA2_+_139922669.23-P1P2	2055	2055	340	407
ABCA2_-_139922596.23-P1P2	1584	1584	293	217
ABCA3_+_2390336.23-P1P2	1297	1297	219	195
ABCA3_+_2390611.23-P1P2	1516	1516	321	227
ABCA3_-_2390323.23-P1P2	1471	1471	277	247
ABCA3_-_2390333.23-P1P2	1303	1303	129	154
ABCA3_-_2390704.23-P1P2	1004	1004	256	219
ABCA4_+_94586668.23-P1P2	483	483	172	120
ABCA4_-_94586219.23-P1P2	950	950	202	147
ABCA4_-_94586232.23-P1P2	3007	3007	496	472
ABCA4_-_94586250.23-P1P2	1477	1477	358	230
ABCA4_-_94586658.23-P1P2	1906	1906	438	348
ABCA5_-_67322851.23-P1P2	1728	1728	334	303
ABCA5_-_67322872.23-P1P2	2591	2591	552	528
ABCA5_-_67322891.23-P1P2	1875	1875	320	349
ABCA5_-_67323220.23-P1P2	2059	2059	371	366
ABCA5_-_67323280.23-P1P2	1750	1750	249	245
ABCA6_+_67137842.23-P1P2	2465	2465	479	433
ABCA6_+_67138008.23-P1P2	1585	1585	358	186
ABCA6_+_67138026.23-P1P2	3448	3448	738	573
ABCA6_+_67138050.23-P1P2	2185	2185	406	352
ABCA6_-_67137854.23-P1P2	2552	2552	509	443
ABCA7_+_1040413.23-P1	2038	2038	369	321
ABCA7_+_1040513.23-P1	2807	2807	493	558
ABCA7_+_1040577.23-P1	3308	3308	568	482
ABCA7_+_1041292.23-P2	1515	1515	349	305
ABCA7_+_1041297.23-P2	2500	2500	476	453
ABCA7_+_1041311.23-P2	1685	1685	255	170
ABCA7_-_1040133.23-P1	1362	1362	315	262
ABCA7_-_1040209.23-P1	1257	1257	142	189
ABCA7_-_1041459.23-P2	2557	2557	545	493
ABCA7_-_1041717.23-P2	2648	2648	496	534
ABCA8_+_66950959.23-P1P2	4382	4382	770	661
ABCA8_+_66951401.23-P1P2	671	671	133	114
ABCA8_-_66951372.23-P1P2	2032	2032	356	311
ABCA8_-_66951525.23-P1P2	2820	2820	399	409
ABCA8_-_66951528.23-P1P2	2195	2195	482	427
ABCA9_+_67057085.23-P1P2	2568	2568	501	353
ABCA9_-_67056649.23-P1P2	1902	1902	322	326
ABCA9_-_67057012.23-P1P2	2468	2468	325	280
ABCA9_-_67057053.23-P1P2	2391	2391	388	379
ABCA9_-_67057069.23-P1P2	2069	2069	275	264
ABCB10_+_229694285.23-P1P2	1224	1224	155	134
ABCB10_+_229694413.23-P1P2	1396	1396	321	262
ABCB10_-_229694297.23-P1P2	1813	1813	173	207
ABCB10_-_229694457.23-P1P2	1419	1419	272	211
ABCB10_-_229694467.23-P1P2	2286	2286	290	347
ABCB11_+_169887409.23-P1P2	2838	2838	563	374
ABCB11_+_169887811.23-P1P2	3287	3287	708	507
ABCB11_-_169887416.23-P1P2	2120	2120	348	335
ABCB11_-_169887784.23-P1P2	3445	3445	713	560
ABCB11_-_169887796.23-P1P2	1967	1967	451	276
ABCB1_-_87342256.23-ENST00000265724.3	2119	2119	346	349
ABCB1_-_87342302.23-ENST00000265724.3	1965	1965	329	292
ABCB1_-_87342654.23-ENST00000265724.3	3008	3008	492	476
ABCB1_-_87342657.23-ENST00000265724.3	2594	2594	562	365
ABCB1_-_87342674.23-ENST00000265724.3	1796	1796	374	370
ABCB4_+_87104933.23-P1P2	2689	2689	451	412
ABCB4_+_87104939.23-P1P2	1994	1994	403	380
ABCB4_+_87105008.23-P1P2	1380	1380	327	191
ABCB4_-_87104608.23-P1P2	1246	1246	199	209
ABCB4_-_87104975.23-P1P2	1552	1552	349	286
ABCB5_+_20687051.23-P1P2	482	482	49	49
ABCB5_+_20687218.23-P1P2	312	312	35	54
ABCB5_+_20687242.23-P1P2	3742	3742	744	622
ABCB5_+_20687409.23-P1P2	0	0	0	0
ABCB5_-_20687396.23-P1P2	3274	3274	472	549
ABCB6_+_220083500.23-P1P2	2422	2422	494	495
ABCB6_-_220083181.23-P1P2	2142	2142	499	348
ABCB6_-_220083194.23-P1P2	1177	1177	239	92
ABCB6_-_220083468.23-P1P2	1590	1590	332	345
ABCB6_-_220083604.23-P1P2	2247	2247	472	395
ABCB7_+_74375885.23-P1P2	1229	1229	97	93
ABCB7_+_74376070.23-P1P2	1352	1352	207	174
ABCB7_-_74375964.23-P1P2	826	826	125	120
ABCB7_-_74376019.23-P1P2	2448	2448	402	377
ABCB7_-_74376044.23-P1P2	1241	1241	128	217
ABCB8_+_150725965.23-P1P2	2733	2733	386	450
ABCB8_-_150725551.23-P1P2	666	666	108	98
ABCB8_-_150725580.23-P1P2	4524	4524	925	781
ABCB8_-_150725928.23-P1P2	1940	1940	250	306
ABCB8_-_150725975.23-P1P2	3601	3601	667	744
ABCB9_+_123450546.23-P1	939	939	154	137
ABCB9_+_123450566.23-P1	1387	1387	259	210
ABCB9_+_123450826.23-P1	2870	2870	620	654
ABCB9_+_123450970.23-P1	2112	2112	371	316
ABCB9_+_123465727.23-P2	863	863	214	160
ABCB9_-_123450999.23-P1	2156	2156	370	318
ABCB9_-_123465422.23-P2	1885	1885	543	417
ABCB9_-_123465699.23-P2	3323	3323	676	619
ABCB9_-_123465738.23-P2	1779	1779	344	309
ABCB9_-_123465787.23-P2	2371	2371	417	466
ABCC10_+_43395315.23-P1P2	550	550	74	111
ABCC10_-_43395330.23-P1P2	305	305	66	85
ABCC10_-_43395343.23-P1P2	763	763	206	88
ABCC10_-_43395891.23-P1P2	359	359	84	49
ABCC10_-_43395984.23-P1P2	1073	1073	204	230
ABCC11_+_48278130.23-P1	296	296	39	73
ABCC11_+_48281001.23-P2	3995	3995	699	545
ABCC11_+_48281042.23-P2	1846	1846	251	262
ABCC11_+_48281345.23-P2	272	272	62	60
ABCC11_+_48281428.23-P2	1849	1849	332	230
ABCC11_-_48277852.23-P1	1564	1564	346	270
ABCC11_-_48278103.23-P1	512	512	139	102
ABCC11_-_48278122.23-P1	2511	2511	491	405
ABCC11_-_48278125.23-P1	408	408	91	80
ABCC11_-_48280980.23-P2	3286	3286	621	395
ABCC12_+_48180636.23-ENST00000311303.3	3113	3113	585	542
ABCC12_-_48180314.23-ENST00000311303.3	1783	1783	256	317
ABCC12_-_48180643.23-ENST00000311303.3	1424	1424	304	276
ABCC12_-_48180648.23-ENST00000311303.3	1145	1145	185	152
ABCC12_-_48180679.23-ENST00000311303.3	1606	1606	350	366
ABCC1_+_16043482.23-P1P2	1336	1336	262	170
ABCC1_+_16043921.23-P1P2	2187	2187	489	337
ABCC1_-_16043871.23-P1P2	1686	1686	153	178
ABCC1_-_16043934.23-P1P2	1646	1646	373	338
ABCC1_-_16044002.23-P1P2	1726	1726	387	288
ABCC2_+_101542515.23-P1P2	546	546	125	98
ABCC2_+_101542910.23-P1P2	532	532	77	73
ABCC2_+_101542914.23-P1P2	746	746	133	109
ABCC2_+_101542981.23-P1P2	516	516	130	101
ABCC2_-_101542808.23-P1P2	287	287	48	25
ABCC3_+_48712248.23-P1P2	1793	1793	349	287
ABCC3_+_48712270.23-P1P2	1491	1491	317	333
ABCC3_+_48712450.23-P1P2	946	946	149	111
ABCC3_+_48712559.23-P1P2	2299	2299	438	441
ABCC3_+_48712662.23-P1P2	1759	1759	216	377
ABCC4_+_95953430.23-P1P2	1861	1861	404	357
ABCC4_+_95953641.23-P1P2	2295	2295	527	460
ABCC4_+_95953668.23-P1P2	2041	2041	340	379
ABCC4_-_95953614.23-P1P2	940	940	288	246
ABCC4_-_95953652.23-P1P2	828	828	135	114
ABCC5_+_183735648.23-P1P2	1306	1306	281	234
ABCC5_+_183735692.23-P1P2	1426	1426	178	355
ABCC5_-_183735259.23-P1P2	842	842	150	154
ABCC5_-_183735312.23-P1P2	3487	3487	920	738
ABCC5_-_183735467.23-P1P2	650	650	193	107
ABCC6_+_16316916.23-ENST00000205557.7	2	2	0	3
ABCC6_+_16317287.23-ENST00000205557.7	613	613	110	86
ABCC6_+_16317296.23-ENST00000205557.7	2400	2400	396	312
ABCC6_-_16317235.23-ENST00000205557.7	1492	1492	265	256
ABCC6_-_16317247.23-ENST00000205557.7	2662	2662	506	376
ABCC8_+_17497953.23-P1P2	3259	3259	759	633
ABCC8_+_17498387.23-P1P2	1429	1429	216	211
ABCC8_-_17497979.23-P1P2	1593	1593	400	283
ABCC8_-_17497997.23-P1P2	594	594	152	102
ABCC8_-_17498220.23-P1P2	1349	1349	255	133
ABCC9_+_22093672.23-P1P2	2167	2167	480	448
ABCC9_+_22093678.23-P1P2	1718	1718	375	234
ABCC9_+_22093937.23-P1P2	619	619	197	64
ABCC9_+_22093941.23-P1P2	777	777	245	177
ABCC9_+_22094309.23-P1P2	2733	2733	503	600
ABCD1_+_152990414.23-P1P2	2228	2228	415	294
ABCD1_+_152990711.23-P1P2	2103	2103	505	451
ABCD1_-_152990338.23-P1P2	845	845	127	144
ABCD1_-_152990379.23-P1P2	479	479	152	119
ABCD1_-_152990703.23-P1P2	2422	2422	530	553
ABCD2_+_40013099.23-P1P2	1579	1579	301	288
ABCD2_+_40013514.23-P1P2	2886	2886	432	425
ABCD2_+_40013594.23-P1P2	3957	3957	814	624
ABCD2_-_40013191.23-P1P2	745	745	129	112
ABCD2_-_40013610.23-P1P2	2589	2589	455	431
ABCD3_+_94884002.23-P1P2	1844	1844	374	289
ABCD3_+_94884009.23-P1P2	1750	1750	374	293
ABCD3_+_94884032.23-P1P2	2451	2451	439	521
ABCD3_+_94884473.23-P1P2	1398	1398	271	162
ABCD3_-_94883974.23-P1P2	1149	1149	197	219
ABCD4_+_74769611.23-P1P2	2433	2433	616	387
ABCD4_+_74769649.23-P1P2	2526	2526	434	444
ABCD4_-_74769631.23-P1P2	2456	2456	430	420
ABCD4_-_74769682.23-P1P2	2691	2691	519	436
ABCD4_-_74769729.23-P1P2	1317	1317	345	236
ABCE1_+_146019317.23-P1P2	6093	6093	609	658
ABCE1_+_146019463.23-P1P2	2470	2470	357	318
ABCE1_+_146019842.23-P1P2	1243	1243	181	174
ABCE1_-_146019502.23-P1P2	2505	2505	159	123
ABCE1_-_146019516.23-P1P2	551	551	70	45
ABCF1_+_30539238.23-P1	2419	2419	456	347
ABCF1_+_30539469.23-P1	3015	3015	512	515
ABCF1_+_30539647.23-P1	1377	1377	335	231
ABCF1_+_30546312.23-P2	931	931	190	200
ABCF1_+_30546315.23-P2	1557	1557	285	202
ABCF1_-_30539232.23-P1	2245	2245	404	238
ABCF1_-_30539602.23-P1	2138	2138	343	254
ABCF1_-_30546344.23-P2	2725	2725	488	357
ABCF1_-_30546354.23-P2	3951	3951	632	498
ABCF1_-_30546366.23-P2	3152	3152	510	444
ABCF2_+_150923872.23-P1P2	1548	1548	306	265
ABCF2_+_150923902.23-P1P2	552	552	100	64
ABCF2_+_150924236.23-P1P2	638	638	123	81
ABCF2_+_150924287.23-P1P2	1462	1462	246	259
ABCF2_-_150923882.23-P1P2	1296	1296	352	273
ABCF3_-_183903980.23-P1P2	2746	2746	499	508
ABCF3_-_183903991.23-P1P2	1786	1786	464	366
ABCF3_-_183904021.23-P1P2	635	635	107	81
ABCF3_-_183904356.23-P1P2	961	961	130	250
ABCF3_-_183904380.23-P1P2	1449	1449	224	280
ABCG1_+_43639544.23-P1P2	1273	1273	386	285
ABCG1_+_43639681.23-P1P2	178	178	20	15
ABCG1_-_43639282.23-P1P2	3829	3829	1037	722
ABCG1_-_43639541.23-P1P2	1755	1755	284	296
ABCG1_-_43639626.23-P1P2	3633	3633	678	720
ABCG2_+_89079974.23-P1P2	1031	1031	213	195
ABCG2_+_89080025.23-P1P2	2447	2447	450	433
ABCG2_+_89080044.23-P1P2	269	269	54	41
ABCG2_-_89079989.23-P1P2	2316	2316	503	461
ABCG2_-_89080000.23-P1P2	78	78	13	0
ABCG4_+_119019794.23-P1P2	2318	2318	510	372
ABCG4_+_119019855.23-P1P2	880	880	161	124
ABCG4_-_119019784.23-P1P2	2949	2949	607	546
ABCG4_-_119019798.23-P1P2	0	0	0	0
ABCG4_-_119019811.23-P1P2	144	144	8	53
ABCG5_+_44065447.23-P1P2	1229	1229	273	212
ABCG5_+_44065865.23-P1P2	614	614	91	68
ABCG5_-_44065428.23-P1P2	1319	1319	220	178
ABCG5_-_44065433.23-P1P2	869	869	213	103
ABCG5_-_44065840.23-P1P2	127	127	20	40
ABCG8_+_44066166.23-P1P2	1757	1757	318	298
ABCG8_+_44066180.23-P1P2	475	475	89	94
ABCG8_+_44066323.23-P1P2	711	711	121	136
ABCG8_+_44066333.23-P1P2	930	930	173	124
ABCG8_-_44066172.23-P1P2	2626	2626	491	477
ABHD10_+_111697851.23-P1P2	2020	2020	259	327
ABHD10_+_111698093.23-P1P2	2334	2334	455	388
ABHD10_+_111698316.23-P1P2	1653	1653	420	289
ABHD10_-_111697877.23-P1P2	1353	1353	261	274
ABHD10_-_111697914.23-P1P2	1569	1569	284	287
ABHD11_+_73152656.23-P1P2	2415	2415	529	420
ABHD11_+_73152963.23-P1P2	1838	1838	421	298
ABHD11_-_73152688.23-P1P2	1575	1575	296	293
ABHD11_-_73153094.23-P1P2	1197	1197	209	163
ABHD11_-_73153135.23-P1P2	1081	1081	267	184
ABHD12B_+_51339177.23-P1P2	2685	2685	498	379
ABHD12B_-_51338832.23-P1P2	226	226	22	35
ABHD12B_-_51338864.23-P1P2	1143	1143	264	212
ABHD12B_-_51338885.23-P1P2	3987	3987	784	597
ABHD12B_-_51339227.23-P1P2	352	352	60	80
ABHD12_+_25371393.23-P1P2	1297	1297	227	216
ABHD12_+_25371436.23-P1P2	1489	1489	235	212
ABHD12_-_25371053.23-P1P2	748	748	133	115
ABHD12_-_25371057.23-P1P2	1530	1530	313	249
ABHD12_-_25371489.23-P1P2	1048	1048	203	142
ABHD13_+_108870795.23-P1P2	1931	1931	394	286
ABHD13_+_108870811.23-P1P2	1208	1208	259	164
ABHD13_+_108871228.23-P1P2	2303	2303	450	353
ABHD13_-_108870880.23-P1P2	1863	1863	413	409
ABHD13_-_108871256.23-P1P2	1257	1257	271	191
ABHD14A_+_52009149.23-P1P2	2942	2942	579	429
ABHD14A_+_52009194.23-P1P2	1034	1034	118	173
ABHD14A_+_52009255.23-P1P2	2081	2081	526	330
ABHD14A_-_52009122.23-P1P2	1230	1230	241	195
ABHD14A_-_52009160.23-P1P2	1158	1158	284	205
ABHD14B_+_52007815.23-P1	3432	3432	827	668
ABHD14B_+_52016945.23-P2	2271	2271	418	410
ABHD14B_+_52017325.23-P2	3255	3255	559	563
ABHD14B_+_52017350.23-P2	2646	2646	609	418
ABHD14B_-_52007985.23-P1	3930	3930	847	650
ABHD14B_-_52007995.23-P1	3718	3718	588	467
ABHD14B_-_52008027.23-P1	3403	3403	703	697
ABHD14B_-_52008040.23-P1	2807	2807	612	534
ABHD14B_-_52016965.23-P2	2446	2446	415	412
ABHD14B_-_52017383.23-P2	1753	1753	318	216
ABHD15_-_27893577.23-P1P2	3432	3432	782	527
ABHD15_-_27893641.23-P1P2	506	506	91	68
ABHD15_-_27893654.23-P1P2	1165	1165	157	186
ABHD15_-_27893980.23-P1P2	1931	1931	286	352
ABHD15_-_27894008.23-P1P2	3539	3539	524	530
ABHD16A_+_31671120.23-P1P2	3651	3651	711	815
ABHD16A_+_31671138.23-P1P2	618	618	138	72
ABHD16A_-_31670671.23-P1P2	3815	3815	894	646
ABHD16A_-_31670679.23-P1P2	571	571	94	72
ABHD16A_-_31670764.23-P1P2	4455	4455	882	792
ABHD16B_+_62492825.23-P1P2	1028	1028	199	141
ABHD16B_+_62492837.23-P1P2	1155	1155	168	243
ABHD16B_+_62492887.23-P1P2	100	100	8	31
ABHD16B_+_62493236.23-P1P2	1111	1111	281	245
ABHD16B_-_62492870.23-P1P2	1741	1741	428	333
ABHD17A_+_1885470.23-P1P2	911	911	237	120
ABHD17A_-_1885045.23-P1P2	3252	3252	575	599
ABHD17A_-_1885076.23-P1P2	2298	2298	349	274
ABHD17A_-_1885099.23-P1P2	2045	2045	498	330
ABHD17A_-_1885483.23-P1P2	999	999	172	152
ABHD17B_+_74525655.23-P1P2	780	780	94	173
ABHD17B_+_74525862.23-P1P2	2558	2558	602	381
ABHD17B_+_74526089.23-P1P2	650	650	190	138
ABHD17B_-_74525690.23-P1P2	1536	1536	432	197
ABHD17B_-_74525704.23-P1P2	2738	2738	554	495
ABHD17C_+_80987662.23-P1P2	343	343	48	65
ABHD17C_+_80987703.23-P1P2	552	552	145	179
ABHD17C_+_80987878.23-P1P2	378	378	84	84
ABHD17C_+_80987887.23-P1P2	1111	1111	205	209
ABHD17C_+_80988086.23-P1P2	6	6	19	3
ABHD1_+_27347075.23-P1P2	1857	1857	530	293
ABHD1_+_27347086.23-P1P2	1580	1580	364	304
ABHD1_+_27347095.23-P1P2	1006	1006	152	155
ABHD1_+_27347132.23-P1P2	2225	2225	488	367
ABHD1_-_27346733.23-P1P2	2588	2588	528	453
ABHD2_+_89631693.23-P1P2	2311	2311	523	235
ABHD2_+_89632075.23-P1P2	1736	1736	327	218
ABHD2_-_89631738.23-P1P2	2299	2299	534	493
ABHD2_-_89631760.23-P1P2	1132	1132	164	177
ABHD2_-_89632154.23-P1P2	1373	1373	249	200
ABHD3_+_19284354.23-P1P2	458	458	122	84
ABHD3_+_19284534.23-P1P2	728	728	154	124
ABHD3_+_19284717.23-P1P2	1382	1382	241	247
ABHD3_+_19284728.23-P1P2	645	645	145	110
ABHD3_-_19284770.23-P1P2	2655	2655	468	430
ABHD4_+_23067515.23-P1P2	2188	2188	346	397
ABHD4_+_23067613.23-P1P2	1862	1862	318	311
ABHD4_-_23067199.23-P1P2	1243	1243	247	266
ABHD4_-_23067625.23-P1P2	1256	1256	279	267
ABHD4_-_23067680.23-P1P2	1707	1707	416	397
ABHD5_+_43732395.23-P1P2	1032	1032	187	216
ABHD5_+_43732521.23-P1P2	500	500	102	80
ABHD5_+_43732806.23-P1P2	907	907	141	135
ABHD5_-_43732422.23-P1P2	1742	1742	341	393
ABHD5_-_43732464.23-P1P2	1243	1243	242	208
ABHD6_+_58223718.23-P1P2	1654	1654	356	311
ABHD6_+_58223966.23-P1P2	998	998	204	157
ABHD6_-_58223553.23-P1P2	1068	1068	181	199
ABHD6_-_58223594.23-P1P2	1535	1535	284	184
ABHD6_-_58223914.23-P1P2	2471	2471	522	414
ABHD8_+_17413753.23-P1P2	364	364	82	72
ABHD8_-_17413788.23-P1P2	1844	1844	289	266
ABHD8_-_17414169.23-P1P2	1658	1658	257	199
ABHD8_-_17414173.23-P1P2	917	917	189	119
ABHD8_-_17414201.23-P1P2	1153	1153	183	183
ABI1_+_27149446.23-P1P2	2570	2570	350	377
ABI1_+_27149474.23-P1P2	1812	1812	354	463
ABI1_+_27149800.23-P1P2	2045	2045	493	390
ABI1_-_27149837.23-P1P2	1764	1764	333	323
ABI1_-_27149855.23-P1P2	1514	1514	257	283
ABI2_+_204193030.23-P1P2	2416	2416	394	366
ABI2_+_204193079.23-P1P2	1717	1717	348	266
ABI2_+_204193458.23-P1P2	2552	2552	504	480
ABI2_-_204193058.23-P1P2	1114	1114	221	144
ABI2_-_204193288.23-P1P2	1098	1098	191	117
ABI3BP_+_100712238.23-P1P2	902	902	198	140
ABI3BP_+_100712307.23-P1P2	758	758	221	160
ABI3BP_-_100712220.23-P1P2	501	501	83	104
ABI3BP_-_100712267.23-P1P2	745	745	208	108
ABI3BP_-_100712320.23-P1P2	3440	3440	506	355
ABI3_+_47287798.23-P1P2	1878	1878	327	306
ABI3_+_47288122.23-P1P2	2547	2547	465	454
ABI3_+_47288159.23-P1P2	1147	1147	222	198
ABI3_+_47288524.23-P1P2	1913	1913	317	339
ABI3_-_47288028.23-P1P2	709	709	125	112
ABL1_+_133589617.23-ENST00000372348.2	1711	1711	256	292
ABL1_+_133589629.23-ENST00000372348.2	1509	1509	355	299
ABL1_+_133589636.23-ENST00000372348.2	2168	2168	352	337
ABL1_-_133589228.23-ENST00000372348.2	1280	1280	341	266
ABL1_-_133589268.23-ENST00000372348.2	1692	1692	274	210
ABL2_+_179112168.23-P1	1363	1363	293	191
ABL2_+_179112186.23-P1	522	522	88	56
ABL2_+_179198340.23-P2	2265	2265	517	440
ABL2_+_179198398.23-P2	1132	1132	206	185
ABL2_+_179198565.23-P2	1236	1236	277	223
ABL2_+_179198740.23-P2	1682	1682	298	304
ABL2_-_179112151.23-P1	756	756	157	155
ABL2_-_179112154.23-P1	142	142	23	61
ABL2_-_179112158.23-P1	1218	1218	272	222
ABL2_-_179198834.23-P2	1460	1460	312	282
ABLIM1_+_116417743.23-ENST00000277895.5	3717	3717	630	631
ABLIM1_+_116417829.23-ENST00000277895.5	910	910	194	167
ABLIM1_+_116418018.23-ENST00000277895.5	1740	1740	415	233
ABLIM1_-_116417795.23-ENST00000277895.5	1645	1645	277	166
ABLIM1_-_116417810.23-ENST00000277895.5	1924	1924	496	325
ABLIM2_+_8160016.23-P1P2	2473	2473	552	392
ABLIM2_+_8160141.23-P1P2	1225	1225	238	230
ABLIM2_+_8160204.23-P1P2	1145	1145	330	243
ABLIM2_+_8160523.23-P1P2	906	906	199	158
ABLIM2_-_8160138.23-P1P2	1425	1425	315	355
ABLIM3_+_148521102.23-P1P2	990	990	224	135
ABLIM3_+_148521451.23-P1P2	1203	1203	223	230
ABLIM3_-_148521229.23-P1P2	1257	1257	324	197
ABLIM3_-_148521482.23-P1P2	4030	4030	693	599
ABLIM3_-_148521503.23-P1P2	1459	1459	240	242
ABO_+_136150190.23-P1	1453	1453	335	259
ABO_+_136150601.23-P1	2754	2754	650	595
ABO_-_136130692.23-P2	3032	3032	527	482
ABO_-_136130921.23-P2	1089	1089	183	247
ABO_-_136130955.23-P2	479	479	57	68
ABO_-_136130959.23-P2	618	618	95	117
ABO_-_136130966.23-P2	973	973	234	164
ABO_-_136150219.23-P1	1634	1634	248	157
ABO_-_136150600.23-P1	3691	3691	914	652
ABO_-_136150606.23-P1	2310	2310	612	459
ABRACL_+_139349876.23-P1P2	2627	2627	457	385
ABRACL_+_139349879.23-P1P2	1102	1102	177	201
ABRACL_+_139349931.23-P1P2	2469	2469	557	403
ABRACL_+_139350209.23-P1P2	2014	2014	317	305
ABRACL_-_139350119.23-P1P2	497	497	81	103
ABRA_+_107782019.23-P1P2	2182	2182	342	392
ABRA_+_107782392.23-P1P2	1228	1228	227	199
ABRA_+_107782399.23-P1P2	3066	3066	445	505
ABRA_+_107782422.23-P1P2	2243	2243	587	343
ABRA_-_107782350.23-P1P2	1724	1724	336	303
ABR_+_1082842.23-P1P2	2297	2297	546	517
ABR_+_1082862.23-P1P2	342	342	74	52
ABR_+_1083266.23-P1P2	1086	1086	208	206
ABR_-_1083256.23-P1P2	1042	1042	241	169
ABR_-_1083263.23-P1P2	1977	1977	427	359
ABT1_+_26597184.23-P1P2	1836	1836	275	361
ABT1_+_26597412.23-P1P2	1680	1680	281	338
ABT1_-_26597263.23-P1P2	1947	1947	479	363
ABT1_-_26597427.23-P1P2	1665	1665	302	274
ABT1_-_26597617.23-P1P2	722	722	155	146
ABTB1_+_127391808.23-P1P2	2070	2070	383	452
ABTB1_+_127391828.23-P1P2	1232	1232	350	248
ABTB1_+_127391831.23-P1P2	2014	2014	347	357
ABTB1_+_127392221.23-P1P2	2532	2532	606	460
ABTB1_-_127392198.23-P1P2	1192	1192	229	179
ABTB2_-_34379074.23-P1P2	1406	1406	289	286
ABTB2_-_34379146.23-P1P2	2218	2218	450	366
ABTB2_-_34379310.23-P1P2	2134	2134	320	342
ABTB2_-_34379465.23-P1P2	2520	2520	516	459
ABTB2_-_34379521.23-P1P2	1401	1401	223	277
ACAA1_+_38178488.23-P1P2	1840	1840	314	339
ACAA1_+_38178517.23-P1P2	1108	1108	159	144
ACAA1_+_38178570.23-P1P2	1483	1483	267	223
ACAA1_-_38178168.23-P1P2	1545	1545	397	269
ACAA1_-_38178575.23-P1P2	2185	2185	452	411
ACAA2_+_47339850.23-P1P2	2687	2687	514	607
ACAA2_-_47339449.23-P1P2	1658	1658	416	318
ACAA2_-_47339855.23-P1P2	1678	1678	309	321
ACAA2_-_47339858.23-P1P2	1743	1743	327	336
ACAA2_-_47339876.23-P1P2	1468	1468	315	335
ACACA_+_35715534.23-P1P2	1391	1391	237	196
ACACA_+_35715655.23-P1P2	819	819	140	80
ACACA_-_35715847.23-P1P2	1543	1543	297	391
ACACA_-_35715992.23-P1P2	4128	4128	623	533
ACACA_-_35716002.23-P1P2	1053	1053	161	167
ACACB_+_109569160.23-P1	935	935	268	135
ACACB_+_109569170.23-P1	3611	3611	713	594
ACACB_+_109592574.23-P2	2351	2351	470	545
ACACB_+_109592655.23-P2	2952	2952	588	425
ACACB_+_109592908.23-P2	697	697	188	96
ACACB_-_109569178.23-P1	991	991	205	197
ACACB_-_109569231.23-P1	1166	1166	168	205
ACACB_-_109569639.23-P1	1786	1786	276	278
ACACB_-_109592496.23-P2	2160	2160	473	376
ACACB_-_109592519.23-P2	3159	3159	436	496
ACAD10_+_112124115.23-P1P2	1568	1568	458	300
ACAD10_-_112123894.23-P1P2	1816	1816	299	249
ACAD10_-_112123907.23-P1P2	1348	1348	206	198
ACAD10_-_112123925.23-P1P2	2702	2702	447	346
ACAD10_-_112124210.23-P1P2	1783	1783	214	283
ACAD11_+_132378312.23-P1P2	2386	2386	399	451
ACAD11_+_132379379.23-P1P2	1994	1994	349	406
ACAD11_-_132378623.23-P1P2	872	872	189	146
ACAD11_-_132378633.23-P1P2	2831	2831	538	361
ACAD11_-_132379444.23-P1P2	842	842	209	134
ACAD8_+_134123511.23-P1P2	2164	2164	412	326
ACAD8_-_134123448.23-P1P2	2209	2209	462	392
ACAD8_-_134123455.23-P1P2	2538	2538	483	335
ACAD8_-_134123502.23-P1P2	3211	3211	581	553
ACAD8_-_134123507.23-P1P2	1327	1327	407	240
ACAD9_+_128598604.23-P1P2	1866	1866	381	305
ACAD9_-_128598499.23-P1P2	1050	1050	188	100
ACAD9_-_128598508.23-P1P2	2141	2141	333	464
ACAD9_-_128598528.23-P1P2	1249	1249	327	284
ACAD9_-_128598541.23-P1P2	1954	1954	317	326
ACADL_+_211089722.23-P1P2	726	726	163	116
ACADL_-_211089695.23-P1P2	980	980	286	297
ACADL_-_211090030.23-P1P2	1289	1289	287	257
ACADL_-_211090048.23-P1P2	1237	1237	176	154
ACADL_-_211090095.23-P1P2	2095	2095	472	420
ACADM_+_76190107.23-P1P2	2501	2501	544	425
ACADM_+_76190432.23-P1P2	2146	2146	339	359
ACADM_+_76190695.23-P1P2	1298	1298	253	229
ACADM_-_76190475.23-P1P2	999	999	167	160
ACADM_-_76190633.23-P1P2	2444	2444	471	345
ACADSB_+_124768874.23-P1P2	1993	1993	334	313
ACADSB_+_124768891.23-P1P2	819	819	166	247
ACADSB_+_124768941.23-P1P2	622	622	130	122
ACADSB_+_124768944.23-P1P2	1758	1758	335	254
ACADSB_-_124768552.23-P1P2	2495	2495	343	453
ACADS_+_121163685.23-P1P2	5131	5131	1109	921
ACADS_+_121164090.23-P1P2	1575	1575	373	218
ACADS_-_121163653.23-P1P2	3273	3273	719	686
ACADS_-_121163657.23-P1P2	3401	3401	682	585
ACADS_-_121163671.23-P1P2	2188	2188	520	473
ACADVL_-_7123221.23-P1P2	1173	1173	109	163
ACADVL_-_7123283.23-P1P2	1578	1578	279	318
ACADVL_-_7123639.23-P1P2	1677	1677	344	256
ACADVL_-_7123665.23-P1P2	1568	1568	285	295
ACADVL_-_7123677.23-P1P2	2326	2326	434	346
ACAN_+_89347139.23-P1P2	585	585	97	90
ACAN_+_89347148.23-P1P2	213	213	45	20
ACAN_+_89347151.23-P1P2	368	368	85	72
ACAN_-_89346701.23-P1P2	1431	1431	206	276
ACAN_-_89347101.23-P1P2	4095	4095	1022	690
ACAP1_+_7239854.23-P1P2	1131	1131	309	217
ACAP1_+_7239956.23-P1P2	1561	1561	267	219
ACAP1_+_7240320.23-P1P2	851	851	175	206
ACAP1_-_7239866.23-P1P2	1590	1590	254	298
ACAP1_-_7240242.23-P1P2	1292	1292	230	249
ACAP2_+_195163707.23-P1P2	2284	2284	539	361
ACAP2_-_195163352.23-P1P2	1980	1980	319	270
ACAP2_-_195163362.23-P1P2	1961	1961	339	272
ACAP2_-_195163395.23-P1P2	1271	1271	232	236
ACAP2_-_195163655.23-P1P2	1531	1531	374	295
ACAP3_+_1243258.23-P1P2	2737	2737	519	390
ACAP3_+_1243337.23-P1P2	1612	1612	303	326
ACAP3_-_1243095.23-P1P2	2858	2858	566	563
ACAP3_-_1243221.23-P1P2	2184	2184	525	434
ACAP3_-_1243235.23-P1P2	1772	1772	424	333
ACAT1_+_107992288.23-P1P2	311	311	49	48
ACAT1_+_107992310.23-P1P2	1718	1718	407	314
ACAT1_+_107992321.23-P1P2	1936	1936	383	326
ACAT1_-_107992364.23-P1P2	2595	2595	542	419
ACAT1_-_107992733.23-P1P2	2040	2040	421	361
ACAT2_+_160183436.23-P1P2	152	152	49	26
ACAT2_+_160183505.23-P1P2	2534	2534	437	351
ACAT2_-_160183054.23-P1P2	2111	2111	392	329
ACAT2_-_160183095.23-P1P2	2468	2468	416	475
ACAT2_-_160183174.23-P1P2	2137	2137	634	529
ACBD3_+_226374329.23-P1P2	1191	1191	228	162
ACBD3_+_226374366.23-P1P2	1545	1545	354	288
ACBD3_-_226373992.23-P1P2	2432	2432	412	372
ACBD3_-_226374403.23-P1P2	1402	1402	299	128
ACBD3_-_226374411.23-P1P2	1110	1110	270	150
ACBD4_+_43210021.23-P2	1878	1878	522	272
ACBD4_+_43210042.23-P2	1992	1992	400	279
ACBD4_+_43210060.23-P2	0	0	0	0
ACBD4_+_43210408.23-P2	1079	1079	252	178
ACBD4_+_43213087.23-P1	1587	1587	289	324
ACBD4_+_43213412.23-P1	118	118	44	16
ACBD4_-_43210055.23-P2	1673	1673	360	231
ACBD4_-_43213050.23-P1	385	385	72	60
ACBD4_-_43213072.23-P1	2548	2548	597	418
ACBD4_-_43213075.23-P1	1190	1190	155	109
ACBD5_+_27529332.23-P1P2	1194	1194	245	255
ACBD5_+_27529682.23-P1P2	1393	1393	284	278
ACBD5_+_27529701.23-P1P2	1641	1641	362	296
ACBD5_+_27529710.23-P1P2	3177	3177	672	521
ACBD5_-_27529679.23-P1P2	849	849	204	112
ACBD6_+_180471319.23-P1P2	2759	2759	459	468
ACBD6_+_180471354.23-P1P2	1436	1436	315	267
ACBD6_+_180471617.23-P1P2	1454	1454	382	288
ACBD6_-_180471532.23-P1P2	1273	1273	154	153
ACBD6_-_180471707.23-P1P2	2540	2540	363	315
ACBD7_+_15130520.23-P1P2	1398	1398	284	209
ACBD7_+_15130776.23-P1P2	1650	1650	326	262
ACBD7_-_15130379.23-P1P2	2126	2126	522	330
ACBD7_-_15130397.23-P1P2	439	439	48	82
ACBD7_-_15130438.23-P1P2	663	663	136	110
ACCSL_+_44069616.23-ENST00000378832.1	2477	2477	640	464
ACCSL_+_44069971.23-ENST00000378832.1	4057	4057	626	641
ACCSL_+_44069981.23-ENST00000378832.1	519	519	77	62
ACCSL_-_44069582.23-ENST00000378832.1	1478	1478	274	250
ACCSL_-_44069930.23-ENST00000378832.1	0	0	0	0
ACCS_+_44087946.23-P1P2	1219	1219	241	167
ACCS_+_44088028.23-P1P2	1063	1063	190	175
ACCS_+_44088091.23-P1P2	2774	2774	628	492
ACCS_+_44088215.23-P1P2	1038	1038	251	224
ACCS_-_44088090.23-P1P2	2234	2234	380	363
ACD_+_67693748.23-P1P2	3089	3089	717	586
ACD_+_67694124.23-P1P2	2366	2366	359	378
ACD_-_67693904.23-P1P2	1413	1413	238	168
ACD_-_67693957.23-P1P2	606	606	65	64
ACD_-_67694143.23-P1P2	2594	2594	413	429
ACE2_+_15619016.23-P1P2	283	283	52	41
ACE2_+_15619087.23-P1P2	677	677	98	71
ACE2_-_15618594.23-P1P2	1363	1363	283	221
ACE2_-_15618975.23-P1P2	450	450	102	77
ACE2_-_15619013.23-P1P2	1594	1594	234	309
ACER1_+_6333110.23-P1P2	1428	1428	352	266
ACER1_+_6333137.23-P1P2	1232	1232	255	163
ACER1_+_6333164.23-P1P2	1279	1279	190	228
ACER1_-_6333545.23-P1P2	337	337	79	73
ACER1_-_6333558.23-P1P2	1283	1283	292	182
ACER2_+_19409007.23-P1P2	1518	1518	275	217
ACER2_+_19409248.23-P1P2	2787	2787	524	413
ACER2_+_19409376.23-P1P2	2081	2081	397	374
ACER2_+_19409383.23-P1P2	1600	1600	307	184
ACER2_-_19409474.23-P1P2	2212	2212	495	366
ACER3_+_76571969.23-P1P2	1402	1402	193	230
ACER3_-_76571978.23-P1P2	598	598	148	94
ACER3_-_76572000.23-P1P2	1398	1398	345	211
ACER3_-_76572003.23-P1P2	2288	2288	480	352
ACER3_-_76572404.23-P1P2	2045	2045	427	298
ACE_+_61554448.23-P1	1362	1362	243	301
ACE_+_61554829.23-P1	3370	3370	686	662
ACE_+_61562272.23-P2	2517	2517	565	411
ACE_+_61562293.23-P2	907	907	182	192
ACE_-_61554428.23-P1	1909	1909	337	371
ACE_-_61554458.23-P1	3572	3572	712	513
ACE_-_61554461.23-P1	3526	3526	619	658
ACE_-_61562238.23-P2	2775	2775	730	492
ACE_-_61562443.23-P2	1183	1183	275	200
ACE_-_61562661.23-P2	1618	1618	295	291
ACHE_+_100493456.23-P1	3246	3246	641	562
ACHE_+_100493473.23-P1	2117	2117	492	336
ACHE_+_100494559.23-P2	1755	1755	371	207
ACHE_+_100494570.23-P2	2639	2639	678	431
ACHE_-_100493122.23-P1	472	472	58	99
ACHE_-_100493427.23-P1	1003	1003	225	112
ACHE_-_100493486.23-P1	1034	1034	206	180
ACHE_-_100494233.23-P2	2521	2521	493	398
ACHE_-_100494236.23-P2	1765	1765	450	286
ACHE_-_100494578.23-P2	3600	3600	807	744
ACIN1_+_23564314.23-P1	2650	2650	477	465
ACIN1_-_23540292.23-P2	2038	2038	311	226
ACIN1_-_23540722.23-P2	1118	1118	218	162
ACIN1_-_23540730.23-P2	567	567	133	139
ACIN1_-_23540744.23-P2	1363	1363	230	199
ACIN1_-_23540756.23-P2	1709	1709	290	386
ACIN1_-_23563847.23-P1	1464	1464	293	247
ACIN1_-_23563913.23-P1	2032	2032	432	284
ACIN1_-_23564262.23-P1	1521	1521	232	211
ACIN1_-_23564284.23-P1	2404	2404	512	385
ACKR2_+_42850956.23-P1P2	997	997	296	120
ACKR2_-_42850976.23-P1P2	2117	2117	274	313
ACKR2_-_42850992.23-P1P2	2462	2462	457	461
ACKR2_-_42851020.23-P1P2	4250	4250	698	712
ACKR2_-_42851479.23-P1P2	2889	2889	404	419
ACKR3_+_237476473.23-P2	2046	2046	396	486
ACKR3_+_237476822.23-P2	434	434	82	70
ACKR3_+_237478500.23-P1	2565	2565	410	538
ACKR3_+_237478916.23-P1	898	898	154	166
ACKR3_+_237478950.23-P1	3066	3066	424	549
ACKR3_-_237476493.23-P2	1301	1301	322	292
ACKR3_-_237476505.23-P2	2536	2536	553	378
ACKR3_-_237476900.23-P2	2380	2380	540	387
ACKR3_-_237478578.23-P1	998	998	178	183
ACKR3_-_237478610.23-P1	866	866	213	187
ACKR4_+_132316377.23-P1P2	1920	1920	265	318
ACKR4_-_132316111.23-P1P2	4847	4847	851	686
ACKR4_-_132316167.23-P1P2	166	166	34	36
ACKR4_-_132316171.23-P1P2	119	119	9	10
ACKR4_-_132316525.23-P1P2	4045	4045	750	576
ACLY_+_40074807.23-P1P2	1793	1793	304	374
ACLY_+_40075121.23-P1P2	1048	1048	165	204
ACLY_-_40074817.23-P1P2	954	954	243	133
ACLY_-_40075090.23-P1P2	1071	1071	190	166
ACLY_-_40075227.23-P1P2	1061	1061	141	158
ACMSD_+_135596183.23-P1P2	2637	2637	590	674
ACMSD_-_135596123.23-P1P2	3450	3450	677	577
ACMSD_-_135596200.23-P1P2	1435	1435	296	190
ACMSD_-_135596354.23-P1P2	1484	1484	275	182
ACMSD_-_135596438.23-P1P2	2257	2257	366	397
ACN9_+_96747104.23-P1P2	1517	1517	356	255
ACN9_+_96747240.23-P1P2	1844	1844	347	338
ACN9_+_96747363.23-P1P2	1488	1488	269	215
ACN9_-_96747046.23-P1P2	1330	1330	279	226
ACN9_-_96747065.23-P1P2	1436	1436	254	248
ACO1_+_32384680.23-P1P2	1269	1269	253	211
ACO1_+_32385057.23-P1P2	1537	1537	259	221
ACO1_-_32384733.23-P1P2	2319	2319	434	409
ACO1_-_32385047.23-P1P2	1615	1615	380	249
ACO1_-_32385064.23-P1P2	1062	1062	178	181
ACO2_+_41865203.23-P1P2	1634	1634	437	484
ACO2_+_41865228.23-P1P2	1980	1980	290	283
ACO2_+_41865345.23-P1P2	1056	1056	284	298
ACO2_-_41865209.23-P1P2	2005	2005	404	254
ACO2_-_41865534.23-P1P2	1833	1833	366	307
ACOT11_+_55007947.23-P2	954	954	187	182
ACOT11_+_55007963.23-P2	1262	1262	276	292
ACOT11_+_55008406.23-P2	2154	2154	489	457
ACOT11_+_55013888.23-P1	1932	1932	353	324
ACOT11_+_55013964.23-P1	1273	1273	154	198
ACOT11_+_55013970.23-P1	1721	1721	446	294
ACOT11_-_55008004.23-P2	1072	1072	241	139
ACOT11_-_55008376.23-P2	1617	1617	325	285
ACOT11_-_55013950.23-P1	1945	1945	386	274
ACOT11_-_55014234.23-P1	670	670	153	143
ACOT12_+_80689628.23-P1P2	2086	2086	451	394
ACOT12_+_80689672.23-P1P2	1419	1419	337	314
ACOT12_+_80689929.23-P1P2	309	309	68	22
ACOT12_-_80689574.23-P1P2	1067	1067	171	142
ACOT12_-_80689897.23-P1P2	1546	1546	320	221
ACOT13_+_24667341.23-P1P2	2193	2193	489	327
ACOT13_-_24667329.23-P1P2	4198	4198	853	721
ACOT13_-_24667371.23-P1P2	1674	1674	465	289
ACOT13_-_24667386.23-P1P2	907	907	172	155
ACOT13_-_24667473.23-P1P2	1933	1933	382	263
ACOT1_+_74003818.23-P1P2	2200	2200	339	447
ACOT1_+_74003843.23-P1P2	2246	2246	460	265
ACOT1_+_74004100.23-P1P2	3230	3230	547	527
ACOT1_-_74004062.23-P1P2	1873	1873	421	256
ACOT1_-_74004076.23-P1P2	1916	1916	295	338
ACOT2_+_74035740.23-P1P2	1408	1408	257	243
ACOT2_+_74035970.23-P1P2	987	987	228	103
ACOT2_+_74036024.23-P1P2	1550	1550	387	252
ACOT2_-_74036051.23-P1P2	1820	1820	258	252
ACOT2_-_74036501.23-P1P2	1573	1573	292	188
ACOT4_+_74058635.23-P1P2	1102	1102	250	146
ACOT4_+_74058647.23-P1P2	1619	1619	277	227
ACOT4_+_74058910.23-P1P2	2214	2214	429	448
ACOT4_+_74058918.23-P1P2	1243	1243	222	214
ACOT4_-_74059268.23-P1P2	2166	2166	661	361
ACOT6_+_74077704.23-P1P2	4478	4478	974	651
ACOT6_+_74077926.23-P1P2	1778	1778	320	299
ACOT6_+_74078053.23-P1P2	3178	3178	450	509
ACOT6_-_74077984.23-P1P2	2084	2084	397	363
ACOT6_-_74078059.23-P1P2	1297	1297	253	223
ACOT7_+_6453356.23-P1P2	1707	1707	283	287
ACOT7_-_6453334.23-P1P2	1882	1882	394	306
ACOT7_-_6453369.23-P1P2	1679	1679	314	275
ACOT7_-_6453388.23-P1P2	560	560	147	143
ACOT7_-_6453406.23-P1P2	1151	1151	265	196
ACOT8_+_44485553.23-P1P2	1091	1091	232	169
ACOT8_+_44486016.23-P1P2	1389	1389	319	261
ACOT8_-_44485597.23-P1P2	974	974	218	139
ACOT8_-_44485992.23-P1P2	1425	1425	284	304
ACOT8_-_44486001.23-P1P2	2924	2924	487	421
ACOT9_+_23761133.23-P1P2	2436	2436	424	487
ACOT9_+_23761350.23-P1P2	1100	1100	140	185
ACOT9_+_23761360.23-P1P2	1069	1069	143	181
ACOT9_-_23761316.23-P1P2	893	893	211	217
ACOT9_-_23761394.23-P1P2	1661	1661	372	331
ACOX1_+_73975227.23-P1P2	2252	2252	316	253
ACOX1_-_73975169.23-P1P2	3236	3236	611	533
ACOX1_-_73975193.23-P1P2	1975	1975	362	288
ACOX1_-_73975196.23-P1P2	1988	1988	315	206
ACOX1_-_73975245.23-P1P2	3196	3196	581	441
ACOX2_+_58512428.23-P2	2619	2619	456	367
ACOX2_+_58512441.23-P2	1309	1309	203	301
ACOX2_+_58522520.23-P1	1485	1485	396	240
ACOX2_+_58522852.23-P1	3547	3547	959	565
ACOX2_+_58522860.23-P1	1029	1029	181	162
ACOX2_+_58522888.23-P1	1416	1416	355	213
ACOX2_+_58522893.23-P1	1369	1369	354	192
ACOX2_-_58512038.23-P2	1979	1979	369	291
ACOX2_-_58512043.23-P2	2236	2236	470	420
ACOX2_-_58512435.23-P2	1598	1598	292	305
ACOX3_+_8430113.23-P1	3869	3869	642	573
ACOX3_+_8430140.23-P1	2326	2326	486	450
ACOX3_+_8442373.23-P2	2369	2369	493	288
ACOX3_+_8442383.23-P2	1070	1070	158	168
ACOX3_+_8442467.23-P2	716	716	213	155
ACOX3_-_8430094.23-P1	1099	1099	222	274
ACOX3_-_8430121.23-P1	1355	1355	260	179
ACOX3_-_8430129.23-P1	1445	1445	351	227
ACOX3_-_8442419.23-P2	2168	2168	282	412
ACOX3_-_8442435.23-P2	2011	2011	363	259
ACOXL_+_111490271.23-P1P2	2776	2776	528	506
ACOXL_+_111490547.23-P1P2	1722	1722	279	254
ACOXL_+_111490560.23-P1P2	1403	1403	255	212
ACOXL_+_111490595.23-P1P2	2307	2307	388	382
ACOXL_-_111490612.23-P1P2	1522	1522	291	198
ACP1_+_264980.23-P1P2	3738	3738	760	748
ACP1_+_265303.23-P1P2	614	614	114	131
ACP1_-_264967.23-P1P2	1905	1905	349	281
ACP1_-_264970.23-P1P2	1543	1543	226	146
ACP1_-_265107.23-P1P2	885	885	225	187
ACP2_+_47270320.23-P1P2	1641	1641	351	247
ACP2_+_47270332.23-P1P2	212	212	35	63
ACP2_-_47269915.23-P1P2	1403	1403	210	187
ACP2_-_47269958.23-P1P2	1248	1248	248	242
ACP2_-_47270385.23-P1P2	1812	1812	338	378
ACP5_+_11688472.23-P1	447	447	115	52
ACP5_-_11688086.23-P1	1163	1163	152	189
ACP5_-_11688414.23-P1	3224	3224	619	575
ACP5_-_11688437.23-P1	2160	2160	484	344
ACP5_-_11688455.23-P1	1199	1199	268	236
ACP5_-_11689356.23-P2	1779	1779	368	275
ACP5_-_11689724.23-P2	3385	3385	651	460
ACP5_-_11689727.23-P2	2475	2475	482	452
ACP5_-_11689744.23-P2	588	588	71	67
ACP5_-_11689771.23-P2	2788	2788	678	608
ACP6_+_147141956.23-P1P2	5819	5819	970	952
ACP6_+_147142159.23-P1P2	300	300	36	46
ACP6_-_147142348.23-P1P2	1637	1637	302	209
ACP6_-_147142356.23-P1P2	1645	1645	401	320
ACP6_-_147142393.23-P1P2	1604	1604	315	302
ACPL2_+_140950942.23-P1P2	1787	1787	408	339
ACPL2_+_140950963.23-P1P2	0	0	0	0
ACPL2_+_140951037.23-P1P2	208	208	16	41
ACPL2_+_140951203.23-P1P2	3356	3356	721	598
ACPL2_-_140950647.23-P1P2	1414	1414	307	257
ACPP_+_132036268.23-P1P2	2117	2117	346	353
ACPP_+_132036293.23-P1P2	855	855	225	161
ACPP_+_132036338.23-P1P2	917	917	164	72
ACPP_+_132036504.23-P1P2	416	416	106	28
ACPP_+_132036703.23-P1P2	1495	1495	272	213
ACPT_+_51293697.23-ENST00000270593.1	1295	1295	371	284
ACPT_+_51293761.23-ENST00000270593.1	2557	2557	518	484
ACPT_+_51294074.23-ENST00000270593.1	912	912	148	132
ACPT_-_51293910.23-ENST00000270593.1	2145	2145	411	339
ACPT_-_51294122.23-ENST00000270593.1	1178	1178	127	90
ACRBP_+_6756555.23-P1P2	1986	1986	506	450
ACRBP_+_6756569.23-P1P2	1816	1816	417	276
ACRBP_+_6756572.23-P1P2	3506	3506	729	583
ACRBP_-_6756126.23-P1P2	1204	1204	244	253
ACRBP_-_6756147.23-P1P2	873	873	186	109
ACRC_-_70797923.23-P1P2	1006	1006	149	153
ACRC_-_70798359.23-P1P2	1190	1190	247	234
ACRC_-_70798376.23-P1P2	1083	1083	241	228
ACRC_-_70798717.23-P1P2	210	210	27	32
ACRC_-_70798784.23-P1P2	2881	2881	576	432
ACRV1_+_125550253.23-P1P2	2427	2427	462	371
ACRV1_+_125550420.23-P1P2	2091	2091	307	302
ACRV1_+_125550697.23-P1P2	3388	3388	680	645
ACRV1_-_125550324.23-P1P2	1844	1844	324	291
ACRV1_-_125550695.23-P1P2	1541	1541	309	235
ACR_+_51177061.23-P1P2	2268	2268	462	418
ACR_+_51177099.23-P1P2	1846	1846	372	252
ACR_-_51176666.23-P1P2	1350	1350	246	223
ACR_-_51176714.23-P1P2	2055	2055	386	406
ACR_-_51176829.23-P1P2	2518	2518	599	413
ACSBG1_+_78526472.23-P1P2	1307	1307	326	181
ACSBG1_+_78526497.23-P1P2	1944	1944	423	277
ACSBG1_+_78526814.23-P1P2	1848	1848	422	329
ACSBG1_+_78526846.23-P1P2	1895	1895	294	337
ACSBG1_-_78526810.23-P1P2	2311	2311	701	438
ACSBG2_+_6135737.23-P1P2	1088	1088	217	157
ACSBG2_-_6135670.23-P1P2	1607	1607	164	290
ACSBG2_-_6135684.23-P1P2	2506	2506	439	422
ACSBG2_-_6135704.23-P1P2	2019	2019	355	329
ACSBG2_-_6135770.23-P1P2	1890	1890	300	278
ACSF2_+_48503620.23-P1P2	3792	3792	785	656
ACSF2_+_48503830.23-P1P2	2304	2304	390	378
ACSF2_-_48503625.23-P1P2	2393	2393	432	349
ACSF2_-_48503638.23-P1P2	1595	1595	221	268
ACSF2_-_48503858.23-P1P2	1836	1836	496	402
ACSF3_+_89160267.23-P1P2	1470	1470	325	311
ACSF3_+_89160393.23-P1P2	2485	2485	481	443
ACSF3_+_89160580.23-P1P2	1043	1043	185	146
ACSF3_-_89160263.23-P1P2	1270	1270	208	218
ACSF3_-_89160302.23-P1P2	2078	2078	532	419
ACSL1_+_185746700.23-P1P2	2590	2590	417	373
ACSL1_+_185747071.23-P1P2	2055	2055	396	293
ACSL1_+_185747074.23-P1P2	3214	3214	609	467
ACSL1_+_185747085.23-P1P2	1522	1522	250	351
ACSL1_-_185746686.23-P1P2	1740	1740	342	251
ACSL3_+_223725692.23-P1P2	644	644	138	114
ACSL3_+_223726215.23-P1P2	3042	3042	546	434
ACSL3_-_223725802.23-P1P2	1213	1213	236	277
ACSL3_-_223725834.23-P1P2	1583	1583	285	252
ACSL3_-_223726162.23-P1P2	2839	2839	684	649
ACSL4_+_108976382.23-P1P2	2132	2132	443	300
ACSL4_-_108976096.23-P1P2	1476	1476	314	229
ACSL4_-_108976106.23-P1P2	1851	1851	415	346
ACSL4_-_108976456.23-P1P2	5016	5016	936	759
ACSL4_-_108976463.23-P1P2	2050	2050	331	509
ACSL5_+_114136352.23-P1	2239	2239	366	409
ACSL5_+_114136372.23-P1	595	595	134	103
ACSL5_-_114133923.23-P2	2037	2037	384	295
ACSL5_-_114133956.23-P2	2699	2699	476	453
ACSL5_-_114133986.23-P2	2375	2375	444	338
ACSL5_-_114134322.23-P2	1654	1654	276	348
ACSL5_-_114134410.23-P2	2006	2006	393	838
ACSL5_-_114136013.23-P1	485	485	90	96
ACSL5_-_114136040.23-P1	3103	3103	616	499
ACSL5_-_114136407.23-P1	1925	1925	403	298
ACSL6_+_131310427.23-P2	2577	2577	410	422
ACSL6_+_131346969.23-P1	1687	1687	281	257
ACSL6_+_131347320.23-P1	839	839	246	215
ACSL6_+_131347346.23-P1	2842	2842	524	479
ACSL6_-_131310249.23-P2	2665	2665	467	486
ACSL6_-_131310298.23-P2	1648	1648	285	241
ACSL6_-_131310302.23-P2	595	595	137	117
ACSL6_-_131310682.23-P2	2434	2434	328	281
ACSL6_-_131347379.23-P1	1430	1430	265	266
ACSL6_-_131347437.23-P1	1303	1303	139	152
ACSM1_+_20686984.23-P1P2	2723	2723	415	487
ACSM1_+_20687058.23-P1P2	2434	2434	504	447
ACSM1_-_20687024.23-P1P2	1429	1429	487	194
ACSM1_-_20687076.23-P1P2	1637	1637	298	360
ACSM1_-_20687521.23-P1P2	1634	1634	167	281
ACSM2A_-_20462920.23-P1P2	584	584	126	83
ACSM2A_-_20462957.23-P1P2	3165	3165	770	580
ACSM2A_-_20463169.23-P1P2	3843	3843	780	557
ACSM2A_-_20463214.23-P1P2	4222	4222	742	589
ACSM2A_-_20463283.23-P1P2	2186	2186	399	394
ACSM2B_+_20587244.23-P1P2	2552	2552	469	421
ACSM2B_+_20587247.23-P1P2	1815	1815	403	333
ACSM2B_+_20587316.23-P1P2	0	0	0	0
ACSM2B_+_20587361.23-P1P2	0	0	0	0
ACSM2B_+_20587573.23-P1P2	0	0	0	0
ACSM3_+_20775307.23-P1P2	2758	2758	487	507
ACSM3_+_20775331.23-P1P2	2092	2092	443	289
ACSM3_+_20775412.23-P1P2	1352	1352	205	188
ACSM3_-_20775380.23-P1P2	3240	3240	533	409
ACSM3_-_20775771.23-P1P2	2132	2132	378	395
ACSM4_+_7456947.23-ENST00000399422.4	2038	2038	282	268
ACSM4_+_7457146.23-ENST00000399422.4	284	284	39	34
ACSM4_+_7457164.23-ENST00000399422.4	2123	2123	307	263
ACSM4_+_7457340.23-ENST00000399422.4	1261	1261	195	229
ACSM4_+_7457345.23-ENST00000399422.4	1666	1666	411	238
ACSM5_-_20420881.23-P1P2	1787	1787	385	280
ACSM5_-_20421144.23-P1P2	3268	3268	532	502
ACSM5_-_20421170.23-P1P2	2644	2644	643	467
ACSM5_-_20421270.23-P1P2	2897	2897	402	489
ACSM5_-_20421315.23-P1P2	1462	1462	330	239
ACSS1_+_25038329.23-P1P2	1527	1527	305	304
ACSS1_+_25038734.23-P1P2	1284	1284	284	163
ACSS1_+_25038767.23-P1P2	313	313	71	31
ACSS1_-_25038359.23-P1P2	1153	1153	243	257
ACSS1_-_25038372.23-P1P2	1041	1041	144	198
ACSS2_+_33464457.23-P1P2	2847	2847	635	618
ACSS2_-_33464420.23-P1P2	4422	4422	675	608
ACSS2_-_33464423.23-P1P2	2493	2493	514	359
ACSS2_-_33464453.23-P1P2	937	937	162	106
ACSS2_-_33464808.23-P1P2	1770	1770	361	341
ACSS3_+_81471956.23-P1P2	1289	1289	237	247
ACSS3_-_81471886.23-P1P2	1126	1126	128	202
ACSS3_-_81471913.23-P1P2	1902	1902	363	334
ACSS3_-_81472068.23-P1P2	1942	1942	325	437
ACSS3_-_81472074.23-P1P2	1900	1900	431	361
ACTA1_+_229568301.23-P2	4663	4663	830	749
ACTA1_+_229569744.23-P1	1656	1656	367	283
ACTA1_-_229568328.23-P2	2089	2089	339	290
ACTA1_-_229568723.23-P2	1596	1596	371	349
ACTA1_-_229568745.23-P2	3127	3127	694	457
ACTA1_-_229568779.23-P2	985	985	184	154
ACTA1_-_229569627.23-P1	1911	1911	385	337
ACTA1_-_229569754.23-P1	1410	1410	309	270
ACTA1_-_229569824.23-P1	1403	1403	351	294
ACTA1_-_229569839.23-P1	4402	4402	818	745
ACTA2_+_90712275.23-P1	1863	1863	257	255
ACTA2_+_90712443.23-P1	3192	3192	397	431
ACTA2_+_90712479.23-P1	1964	1964	374	327
ACTA2_+_90750678.23-P2	1908	1908	330	320
ACTA2_+_90750694.23-P2	7218	7218	863	725
ACTA2_+_90751072.23-P2	1160	1160	285	184
ACTA2_-_90712449.23-P1	2776	2776	435	414
ACTA2_-_90712506.23-P1	2437	2437	577	481
ACTA2_-_90751052.23-P2	847	847	177	167
ACTA2_-_90751066.23-P2	2278	2278	359	308
ACTBL2_+_56778209.23-P1P2	3121	3121	794	563
ACTBL2_+_56778273.23-P1P2	2498	2498	352	416
ACTBL2_+_56778359.23-P1P2	2435	2435	413	481
ACTBL2_-_56778219.23-P1P2	1269	1269	193	183
ACTBL2_-_56778661.23-P1P2	2616	2616	576	392
ACTB_+_5569721.23-P1P2	1794	1794	408	369
ACTB_+_5570130.23-P1P2	2345	2345	420	404
ACTB_-_5568781.23-P1P2	938	938	237	137
ACTB_-_5570006.23-P1P2	1591	1591	445	281
ACTB_-_5570191.23-P1P2	1602	1602	340	219
ACTC1_+_35087479.23-P1P2	864	864	156	123
ACTC1_-_35087222.23-P1P2	1998	1998	316	228
ACTC1_-_35087295.23-P1P2	1663	1663	277	292
ACTC1_-_35087685.23-P1P2	2060	2060	517	293
ACTC1_-_35087711.23-P1P2	1021	1021	278	185
ACTG1_-_79479746.23-P1P2	1468	1468	200	290
ACTG1_-_79479777.23-P1P2	1673	1673	307	258
ACTG1_-_79479780.23-P1P2	1197	1197	319	220
ACTG1_-_79479785.23-P1P2	2004	2004	460	278
ACTG1_-_79479816.23-P1P2	2430	2430	559	329
ACTG2_+_74120163.23-P1	1820	1820	296	334
ACTG2_+_74120172.23-P1	1890	1890	356	329
ACTG2_+_74120202.23-P1	1426	1426	295	307
ACTG2_+_74128454.23-P2	2116	2116	381	378
ACTG2_+_74128598.23-P2	1545	1545	249	149
ACTG2_-_74120192.23-P1	2164	2164	602	468
ACTG2_-_74120376.23-P1	1370	1370	296	187
ACTG2_-_74128450.23-P2	1921	1921	368	391
ACTG2_-_74128624.23-P2	1706	1706	390	340
ACTG2_-_74128769.23-P2	1041	1041	256	132
ACTL10_+_32254796.23-P1P2	1119	1119	324	227
ACTL10_-_32254768.23-P1P2	2313	2313	421	516
ACTL10_-_32254788.23-P1P2	3034	3034	728	540
ACTL10_-_32254809.23-P1P2	1796	1796	356	305
ACTL10_-_32254824.23-P1P2	989	989	199	213
ACTL6A_+_179280744.23-P1P2	2781	2781	500	377
ACTL6A_+_179280755.23-P1P2	1271	1271	240	178
ACTL6A_+_179280849.23-P1P2	1437	1437	386	341
ACTL6A_-_179280784.23-P1P2	749	749	129	118
ACTL6A_-_179280860.23-P1P2	592	592	95	85
ACTL6B_+_100253966.23-P1P2	1936	1936	405	343
ACTL6B_+_100253969.23-P1P2	2021	2021	445	369
ACTL6B_+_100254000.23-P1P2	2287	2287	530	398
ACTL6B_-_100254007.23-P1P2	2128	2128	349	410
ACTL6B_-_100254010.23-P1P2	617	617	136	116
ACTL7A_+_111624526.23-P1P2	276	276	53	24
ACTL7A_-_111624563.23-P1P2	4268	4268	779	743
ACTL7A_-_111624608.23-P1P2	423	423	64	83
ACTL7A_-_111624654.23-P1P2	606	606	128	94
ACTL7A_-_111624958.23-P1P2	1787	1787	250	202
ACTL7B_+_111617819.23-P1P2	1690	1690	332	286
ACTL7B_+_111617857.23-P1P2	1891	1891	384	280
ACTL7B_+_111618198.23-P1P2	1918	1918	266	259
ACTL7B_-_111618185.23-P1P2	1221	1221	278	235
ACTL7B_-_111618259.23-P1P2	2184	2184	439	387
ACTL8_+_18081845.23-P1P2	1365	1365	300	268
ACTL8_+_18081855.23-P1P2	1663	1663	290	206
ACTL8_-_18081836.23-P1P2	2463	2463	464	388
ACTL8_-_18081842.23-P1P2	1327	1327	178	194
ACTL8_-_18081895.23-P1P2	2340	2340	516	353
ACTL9_+_8808720.23-P1P2	2756	2756	365	372
ACTL9_+_8808755.23-P1P2	849	849	195	172
ACTL9_+_8808881.23-P1P2	892	892	159	177
ACTL9_-_8808643.23-P1P2	556	556	157	66
ACTL9_-_8809073.23-P1P2	1721	1721	380	322
ACTN1_+_69445571.23-P1P2	942	942	155	95
ACTN1_-_69445619.23-P1P2	1525	1525	229	237
ACTN1_-_69445944.23-P1P2	2149	2149	335	246
ACTN1_-_69445956.23-P1P2	1666	1666	282	248
ACTN1_-_69446029.23-P1P2	1615	1615	306	222
ACTN2_+_236849796.23-P1P2	366	366	67	65
ACTN2_+_236849840.23-P1P2	1605	1605	291	186
ACTN2_+_236849897.23-P1P2	3528	3528	875	779
ACTN2_-_236849849.23-P1P2	1451	1451	273	410
ACTN2_-_236850209.23-P1P2	1604	1604	322	307
ACTN3_+_66313715.23-P1P2	1474	1474	258	222
ACTN3_+_66313730.23-P1P2	924	924	226	200
ACTN3_+_66313881.23-P1P2	1530	1530	359	323
ACTN3_-_66313676.23-P1P2	1563	1563	324	310
ACTN3_-_66314441.23-P1P2	2665	2665	501	485
ACTN4_-_39138303.23-P1P2	1247	1247	284	251
ACTN4_-_39138358.23-P1P2	1563	1563	321	275
ACTN4_-_39138687.23-P1P2	2794	2794	666	482
ACTN4_-_39138723.23-P1P2	1802	1802	328	292
ACTN4_-_39138727.23-P1P2	2655	2655	486	406
ACTR10_+_58666878.23-P1P2	444	444	96	81
ACTR10_+_58666892.23-P1P2	3295	3295	541	395
ACTR10_+_58666925.23-P1P2	2163	2163	361	289
ACTR10_+_58666938.23-P1P2	924	924	168	122
ACTR10_+_58667079.23-P1P2	470	470	142	66
ACTR1A_+_104262452.23-P1P2	771	771	132	127
ACTR1A_+_104262461.23-P1P2	2130	2130	442	327
ACTR1A_-_104261998.23-P1P2	2439	2439	450	349
ACTR1A_-_104262054.23-P1P2	2837	2837	414	380
ACTR1A_-_104262086.23-P1P2	887	887	129	144
ACTR1B_+_98280441.23-P1P2	1133	1133	207	161
ACTR1B_+_98280464.23-P1P2	1667	1667	398	295
ACTR1B_-_98279951.23-P1P2	1712	1712	307	304
ACTR1B_-_98280407.23-P1P2	1922	1922	386	364
ACTR1B_-_98280450.23-P1P2	1143	1143	199	138
ACTR2_+_65455294.23-P1P2	281	281	75	34
ACTR2_+_65455348.23-P1P2	1866	1866	528	378
ACTR2_-_65454953.23-P1P2	944	944	194	136
ACTR2_-_65454971.23-P1P2	526	526	131	110
ACTR2_-_65455345.23-P1P2	1223	1223	225	264
ACTR3B_+_152457249.23-P1P2	1104	1104	278	231
ACTR3B_+_152457287.23-P1P2	2603	2603	413	435
ACTR3B_+_152457301.23-P1P2	1515	1515	385	187
ACTR3B_+_152457333.23-P1P2	1473	1473	324	274
ACTR3B_+_152457345.23-P1P2	467	467	93	83
ACTR3C_+_150020242.23-P1P2	782	782	221	109
ACTR3C_+_150020273.23-P1P2	2052	2052	255	344
ACTR3C_+_150020641.23-P1P2	1623	1623	351	226
ACTR3C_-_150020122.23-P1P2	737	737	137	116
ACTR3C_-_150020411.23-P1P2	2258	2258	362	423
ACTR3_+_114647775.23-P1P2	2228	2228	462	366
ACTR3_+_114648069.23-P1P2	2008	2008	269	270
ACTR3_-_114647984.23-P1P2	1858	1858	309	374
ACTR3_-_114647989.23-P1P2	1828	1828	428	373
ACTR3_-_114648039.23-P1P2	1976	1976	347	290
ACTR5_+_37377138.23-P1P2	1477	1477	297	249
ACTR5_+_37377152.23-P1P2	889	889	206	126
ACTR5_+_37377158.23-P1P2	1534	1534	338	266
ACTR5_-_37377124.23-P1P2	1265	1265	210	132
ACTR5_-_37377127.23-P1P2	1014	1014	240	138
ACTR6_+_100593852.23-P1P2	2756	2756	280	286
ACTR6_+_100594789.23-P1P2	1344	1344	206	259
ACTR6_+_100594811.23-P1P2	931	931	233	158
ACTR6_-_100594606.23-P1P2	1926	1926	505	326
ACTR6_-_100594621.23-P1P2	2330	2330	468	318
ACTR8_+_53916118.23-P1P2	2647	2647	458	338
ACTR8_+_53916142.23-P1P2	2086	2086	498	339
ACTR8_+_53916157.23-P1P2	0	0	55	48
ACTR8_-_53915974.23-P1P2	708	708	104	119
ACTR8_-_53916193.23-P1P2	1244	1244	232	250
ACTRT1_+_127185986.23-P1P2	1428	1428	210	217
ACTRT1_+_127186306.23-P1P2	3217	3217	606	416
ACTRT1_+_127186328.23-P1P2	1404	1404	349	272
ACTRT1_-_127185969.23-P1P2	1837	1837	369	303
ACTRT1_-_127186343.23-P1P2	2220	2220	520	359
ACTRT2_+_2938135.23-P1P2	1482	1482	348	152
ACTRT2_+_2938467.23-P1P2	2240	2240	340	284
ACTRT2_-_2938118.23-P1P2	1527	1527	283	253
ACTRT2_-_2938494.23-P1P2	1233	1233	259	184
ACTRT2_-_2938499.23-P1P2	813	813	191	134
ACTRT3_+_169487270.23-P1P2	1029	1029	142	188
ACTRT3_+_169487327.23-P1P2	2233	2233	471	380
ACTRT3_+_169487330.23-P1P2	1517	1517	264	277
ACTRT3_+_169487342.23-P1P2	1015	1015	218	172
ACTRT3_-_169487289.23-P1P2	2166	2166	359	476
ACVR1B_+_52345561.23-P1P2	899	899	274	177
ACVR1B_+_52345897.23-P1P2	329	329	60	43
ACVR1B_+_52345907.23-P1P2	770	770	172	128
ACVR1B_-_52345530.23-P1P2	557	557	247	172
ACVR1B_-_52345917.23-P1P2	1194	1194	240	193
ACVR1C_+_158484889.23-P1P2	2569	2569	389	405
ACVR1C_+_158484901.23-P1P2	2641	2641	478	486
ACVR1C_+_158484938.23-P1P2	2191	2191	380	376
ACVR1C_+_158485339.23-P1P2	4546	4546	769	760
ACVR1C_-_158485307.23-P1P2	379	379	43	79
ACVR1_+_158732079.23-P1P2	1382	1382	282	176
ACVR1_+_158732198.23-P1P2	1513	1513	356	347
ACVR1_+_158732232.23-P1P2	697	697	156	187
ACVR1_+_158732258.23-P1P2	536	536	90	169
ACVR1_-_158732511.23-P1P2	1899	1899	477	287
ACVR2A_+_148602294.23-P1P2	683	683	56	90
ACVR2A_+_148602343.23-P1P2	1861	1861	340	292
ACVR2A_+_148602346.23-P1P2	2015	2015	548	400
ACVR2A_-_148602102.23-P1P2	1752	1752	357	224
ACVR2A_-_148602669.23-P1P2	2114	2114	373	366
ACVR2B_+_38495339.23-P1P2	1080	1080	250	167
ACVR2B_+_38495450.23-P1P2	1595	1595	383	213
ACVR2B_+_38495606.23-P1P2	1827	1827	311	402
ACVR2B_+_38495842.23-P1P2	2527	2527	478	518
ACVR2B_-_38495819.23-P1P2	1686	1686	316	294
ACVRL1_+_52300726.23-P1P2	1013	1013	187	310
ACVRL1_+_52300742.23-P1P2	408	408	130	94
ACVRL1_+_52300819.23-P1P2	1235	1235	223	158
ACVRL1_-_52300776.23-P1P2	1969	1969	365	326
ACVRL1_-_52301119.23-P1P2	1158	1158	234	219
ACY1_+_52017535.23-P1P2	1223	1223	161	184
ACY1_+_52017980.23-P1P2	4602	4602	780	843
ACY1_-_52017547.23-P1P2	1450	1450	305	254
ACY1_-_52017921.23-P1P2	302	302	109	44
ACY1_-_52017938.23-P1P2	862	862	97	105
ACY3_+_67414985.23-P2	1816	1816	374	351
ACY3_+_67415013.23-P2	790	790	137	148
ACY3_+_67417722.23-P1	245	245	35	59
ACY3_+_67417960.23-P1	1998	1998	413	395
ACY3_+_67418110.23-P1	2510	2510	535	472
ACY3_-_67414577.23-P2	2715	2715	596	547
ACY3_-_67414607.23-P2	2950	2950	540	405
ACY3_-_67414970.23-P2	1717	1717	305	337
ACY3_-_67417956.23-P1	265	265	41	26
ACY3_-_67418149.23-P1	999	999	226	113
ACYP1_+_75530659.23-P1	1849	1849	402	282
ACYP1_+_75530680.23-P1	1619	1619	308	205
ACYP1_-_75530695.23-P1	1795	1795	367	279
ACYP1_-_75530711.23-P1	1645	1645	364	291
ACYP1_-_75530721.23-P1	783	783	189	103
ACYP1_-_75535758.23-P2	698	698	72	133
ACYP1_-_75536000.23-P2	1465	1465	283	248
ACYP1_-_75536179.23-P2	1877	1877	495	313
ACYP1_-_75536183.23-P2	2307	2307	421	376
ACYP1_-_75536194.23-P2	1808	1808	275	242
ACYP2_+_54342830.23-P1P2	1901	1901	488	307
ACYP2_-_54342821.23-P1P2	505	505	123	49
ACYP2_-_54343153.23-P1P2	1920	1920	323	396
ACYP2_-_54343157.23-P1P2	1730	1730	356	248
ACYP2_-_54343180.23-P1P2	1847	1847	333	376
ADAD1_+_123300801.23-P1P2	2005	2005	324	309
ADAD1_-_123300726.23-P1P2	2215	2215	384	262
ADAD1_-_123300732.23-P1P2	1491	1491	316	251
ADAD1_-_123300755.23-P1P2	1397	1397	181	135
ADAD1_-_123300758.23-P1P2	966	966	218	146
ADAD2_+_84224814.23-P1P2	553	553	180	111
ADAD2_+_84225182.23-P1P2	2131	2131	404	304
ADAD2_-_84224806.23-P1P2	2383	2383	576	508
ADAD2_-_84224870.23-P1P2	2533	2533	407	339
ADAD2_-_84224880.23-P1P2	2354	2354	425	412
ADAL_-_43623106.23-P1P2	723	723	143	97
ADAL_-_43623112.23-P1P2	396	396	36	51
ADAL_-_43623116.23-P1P2	2119	2119	402	467
ADAL_-_43623128.23-P1P2	528	528	126	47
ADAL_-_43623140.23-P1P2	111	111	35	14
ADAM10_+_59041561.23-P1P2	2077	2077	497	378
ADAM10_+_59041886.23-P1P2	1694	1694	282	218
ADAM10_-_59041337.23-P1P2	1957	1957	463	291
ADAM10_-_59041501.23-P1P2	2465	2465	577	475
ADAM10_-_59041703.23-P1P2	2870	2870	572	562
ADAM11_+_42836733.23-P1P2	2681	2681	560	492
ADAM11_+_42836787.23-P1P2	781	781	139	119
ADAM11_+_42836832.23-P1P2	1084	1084	243	168
ADAM11_+_42836963.23-P1P2	1675	1675	267	318
ADAM11_-_42836572.23-P1P2	1030	1030	195	227
ADAM12_+_128076604.23-P1P2	4650	4650	924	840
ADAM12_+_128076607.23-P1P2	2854	2854	609	588
ADAM12_-_128076590.23-P1P2	704	704	132	125
ADAM12_-_128076617.23-P1P2	838	838	179	138
ADAM12_-_128077031.23-P1P2	3163	3163	494	540
ADAM15_+_155023192.23-P1P2	2431	2431	388	381
ADAM15_+_155023202.23-P1P2	1358	1358	287	280
ADAM15_+_155023394.23-P1P2	2129	2129	348	282
ADAM15_+_155024155.23-P1P2	1710	1710	461	340
ADAM15_-_155024217.23-P1P2	2135	2135	312	320
ADAM17_+_9695837.23-P1P2	2415	2415	462	303
ADAM17_+_9695867.23-P1P2	2333	2333	474	359
ADAM17_+_9695885.23-P1P2	842	842	201	186
ADAM17_-_9695930.23-P1P2	2261	2261	327	319
ADAM17_-_9695934.23-P1P2	1795	1795	320	319
ADAM18_+_39442161.23-P1P2	1264	1264	320	248
ADAM18_+_39442286.23-P1P2	1721	1721	319	184
ADAM18_+_39442506.23-P1P2	1001	1001	206	165
ADAM18_-_39442133.23-P1P2	564	564	86	129
ADAM18_-_39442196.23-P1P2	1680	1680	259	303
ADAM19_+_157002746.23-P1P2	1102	1102	310	297
ADAM19_-_157002294.23-P1P2	2523	2523	540	433
ADAM19_-_157002314.23-P1P2	1319	1319	246	243
ADAM19_-_157002317.23-P1P2	2490	2490	527	455
ADAM19_-_157002452.23-P1P2	680	680	90	100
ADAM20_+_71001702.23-P1P2	2034	2034	464	332
ADAM20_-_71001316.23-P1P2	2694	2694	502	473
ADAM20_-_71001647.23-P1P2	1641	1641	338	279
ADAM20_-_71001696.23-P1P2	2105	2105	334	349
ADAM20_-_71001740.23-P1P2	592	592	89	100
ADAM21_+_70918885.23-P1P2	797	797	155	127
ADAM21_+_70919022.23-P1P2	1780	1780	304	180
ADAM21_+_70919032.23-P1P2	2005	2005	367	329
ADAM21_-_70918928.23-P1P2	1115	1115	158	176
ADAM21_-_70919038.23-P1P2	2368	2368	355	378
ADAM22_+_87563621.23-P1P2	1127	1127	282	229
ADAM22_+_87563949.23-P1P2	1247	1247	357	233
ADAM22_-_87563632.23-P1P2	2104	2104	409	369
ADAM22_-_87563945.23-P1P2	1188	1188	269	202
ADAM22_-_87564057.23-P1P2	1705	1705	288	204
ADAM23_+_207308275.23-P1P2	1504	1504	214	275
ADAM23_+_207308623.23-P1P2	1123	1123	290	151
ADAM23_+_207308716.23-P1P2	1956	1956	459	398
ADAM23_-_207308263.23-P1P2	974	974	165	141
ADAM23_-_207308295.23-P1P2	931	931	390	274
ADAM28_+_24151604.23-P1P2	1112	1112	240	172
ADAM28_+_24151615.23-P1P2	309	309	30	47
ADAM28_+_24151646.23-P1P2	1464	1464	225	255
ADAM28_+_24151656.23-P1P2	1892	1892	331	360
ADAM28_+_24151691.23-P1P2	2397	2397	490	332
ADAM29_+_175839595.23-P1P2	1872	1872	276	207
ADAM29_+_175839605.23-P1P2	1335	1335	196	237
ADAM29_+_175839643.23-P1P2	2227	2227	444	389
ADAM29_-_175839539.23-P1P2	1648	1648	310	292
ADAM29_-_175839601.23-P1P2	2658	2658	578	456
ADAM2_+_39695270.23-P1P2	2307	2307	475	404
ADAM2_-_39695260.23-P1P2	1796	1796	339	276
ADAM2_-_39695623.23-P1P2	1954	1954	386	261
ADAM2_-_39695635.23-P1P2	1504	1504	243	210
ADAM2_-_39695737.23-P1P2	1234	1234	151	152
ADAM30_+_120439037.23-P1P2	1470	1470	307	260
ADAM30_+_120439094.23-P1P2	1645	1645	322	298
ADAM30_+_120439103.23-P1P2	1958	1958	381	287
ADAM30_-_120439075.23-P1P2	647	647	186	86
ADAM30_-_120439090.23-P1P2	1993	1993	354	319
ADAM32_+_38965125.23-P1P2	719	719	217	78
ADAM32_+_38965287.23-P1P2	2546	2546	505	393
ADAM32_+_38965299.23-P1P2	2479	2479	518	528
ADAM32_-_38965264.23-P1P2	1764	1764	345	325
ADAM32_-_38965521.23-P1P2	1571	1571	265	301
ADAM33_+_3662271.23-P1P2	2066	2066	457	308
ADAM33_+_3662642.23-P1P2	1752	1752	265	286
ADAM33_-_3662191.23-P1P2	2008	2008	304	464
ADAM33_-_3662194.23-P1P2	1391	1391	298	245
ADAM33_-_3662638.23-P1P2	1675	1675	278	248
ADAM7_+_24298515.23-P1P2	2062	2062	359	367
ADAM7_+_24298519.23-P1P2	1305	1305	188	169
ADAM7_+_24298600.23-P1P2	2127	2127	331	371
ADAM7_-_24298558.23-P1P2	1460	1460	260	289
ADAM7_-_24298561.23-P1P2	1990	1990	389	355
ADAM8_+_135090313.23-P1P2	1685	1685	347	311
ADAM8_-_135089929.23-P1P2	2303	2303	431	414
ADAM8_-_135089932.23-P1P2	1303	1303	362	206
ADAM8_-_135090331.23-P1P2	1575	1575	265	185
ADAM8_-_135090373.23-P1P2	1424	1424	337	161
ADAM9_+_38854489.23-P1P2	1195	1195	300	229
ADAM9_+_38854902.23-P1P2	2617	2617	622	450
ADAM9_-_38854499.23-P1P2	950	950	197	164
ADAM9_-_38854525.23-P1P2	1262	1262	217	168
ADAM9_-_38854669.23-P1P2	999	999	229	143
ADAMDEC1_+_24242051.23-P1P2	860	860	142	226
ADAMDEC1_+_24242054.23-P1P2	612	612	89	85
ADAMDEC1_+_24242074.23-P1P2	1449	1449	304	226
ADAMDEC1_-_24242003.23-P1P2	1757	1757	239	210
ADAMDEC1_-_24242085.23-P1P2	2289	2289	408	458
ADAMTS10_+_8675521.23-P1P2	1477	1477	207	209
ADAMTS10_+_8675559.23-P1P2	757	757	179	182
ADAMTS10_+_8675562.23-P1P2	1497	1497	296	356
ADAMTS10_-_8675371.23-P1P2	458	458	267	203
ADAMTS10_-_8675595.23-P1P2	2363	2363	395	476
ADAMTS12_+_33891838.23-P1P2	1811	1811	359	283
ADAMTS12_+_33892096.23-P1P2	2631	2631	374	279
ADAMTS12_-_33891689.23-P1P2	2142	2142	448	440
ADAMTS12_-_33892035.23-P1P2	1995	1995	387	326
ADAMTS12_-_33892078.23-P1P2	2708	2708	338	366
ADAMTS13_+_136287462.23-P1P2	1362	1362	266	260
ADAMTS13_+_136287556.23-P1P2	2998	2998	469	407
ADAMTS13_+_136287621.23-P1P2	1939	1939	406	267
ADAMTS13_-_136287551.23-P1P2	1956	1956	410	273
ADAMTS13_-_136287562.23-P1P2	764	764	169	170
ADAMTS14_+_72432279.23-P1P2	1989	1989	399	393
ADAMTS14_+_72432594.23-P1P2	1437	1437	167	218
ADAMTS14_-_72432269.23-P1P2	2366	2366	502	339
ADAMTS14_-_72432290.23-P1P2	677	677	210	156
ADAMTS14_-_72432297.23-P1P2	2214	2214	429	436
ADAMTS15_+_130318578.23-P1P2	2774	2774	647	534
ADAMTS15_+_130318949.23-P1P2	2739	2739	431	418
ADAMTS15_+_130318978.23-P1P2	1705	1705	395	305
ADAMTS15_+_130318981.23-P1P2	948	948	175	200
ADAMTS15_-_130318977.23-P1P2	1855	1855	354	245
ADAMTS16_+_5140486.23-P2	746	746	142	157
ADAMTS16_+_5140497.23-P2	1269	1269	268	213
ADAMTS16_+_5140517.23-P2	1738	1738	214	252
ADAMTS16_+_5140760.23-P2	1950	1950	373	386
ADAMTS16_+_5140912.23-P2	2687	2687	568	411
ADAMTS16_+_5146334.23-P1	1355	1355	268	328
ADAMTS16_+_5146341.23-P1	1574	1574	228	295
ADAMTS16_+_5146377.23-P1	2041	2041	320	249
ADAMTS16_-_5146381.23-P1	44	44	5	0
ADAMTS16_-_5146595.23-P1	1682	1682	355	271
ADAMTS17_+_100882122.23-P1P2	2215	2215	372	351
ADAMTS17_-_100882079.23-P1P2	1682	1682	297	347
ADAMTS17_-_100882118.23-P1P2	2114	2114	347	331
ADAMTS17_-_100882163.23-P1P2	1923	1923	336	291
ADAMTS17_-_100882166.23-P1P2	2786	2786	699	480
ADAMTS18_+_77468466.23-P1P2	1414	1414	210	185
ADAMTS18_+_77468714.23-P1P2	2110	2110	515	474
ADAMTS18_+_77468890.23-P1P2	2641	2641	581	481
ADAMTS18_-_77468494.23-P1P2	823	823	229	136
ADAMTS18_-_77468873.23-P1P2	1133	1133	285	232
ADAMTS19_+_128796013.23-P1P2	1231	1231	257	226
ADAMTS19_+_128796021.23-P1P2	2090	2090	379	381
ADAMTS19_-_128796009.23-P1P2	1131	1131	180	208
ADAMTS19_-_128796089.23-P1P2	1876	1876	357	332
ADAMTS19_-_128796244.23-P1P2	2153	2153	416	318
ADAMTS1_+_28216554.23-P2	2664	2664	549	498
ADAMTS1_+_28216570.23-P2	1972	1972	266	303
ADAMTS1_+_28216594.23-P2	2091	2091	303	308
ADAMTS1_+_28217278.23-P1	1517	1517	373	305
ADAMTS1_+_28217659.23-P1	1403	1403	321	237
ADAMTS1_+_28217664.23-P1	1196	1196	217	251
ADAMTS1_+_28217696.23-P1	2669	2669	571	487
ADAMTS1_-_28216131.23-P2	2855	2855	430	526
ADAMTS1_-_28216582.23-P2	1174	1174	221	253
ADAMTS1_-_28217257.23-P1	1679	1679	391	352
ADAMTS20_+_43945551.23-P1P2	2271	2271	415	339
ADAMTS20_+_43945593.23-P1P2	2146	2146	505	271
ADAMTS20_+_43945604.23-P1P2	1100	1100	167	174
ADAMTS20_+_43945717.23-P1P2	1396	1396	348	173
ADAMTS20_-_43945984.23-P1P2	1692	1692	289	248
ADAMTS2_+_178772088.23-P1P2	1881	1881	368	230
ADAMTS2_+_178772185.23-P1P2	1816	1816	315	469
ADAMTS2_-_178772008.23-P1P2	1468	1468	328	323
ADAMTS2_-_178772408.23-P1P2	1675	1675	371	235
ADAMTS2_-_178772444.23-P1P2	1909	1909	404	333
ADAMTS3_-_73434871.23-P1P2	1915	1915	278	275
ADAMTS3_-_73434879.23-P1P2	1654	1654	296	345
ADAMTS3_-_73434891.23-P1P2	1914	1914	371	370
ADAMTS3_-_73434922.23-P1P2	1677	1677	324	282
ADAMTS3_-_73434972.23-P1P2	2322	2322	449	479
ADAMTS4_+_161168828.23-P1P2	1336	1336	219	219
ADAMTS4_-_161168418.23-P1P2	1376	1376	141	180
ADAMTS4_-_161168458.23-P1P2	1111	1111	285	200
ADAMTS4_-_161168616.23-P1P2	1362	1362	286	257
ADAMTS4_-_161168836.23-P1P2	2137	2137	386	387
ADAMTS5_+_28339356.23-P1P2	2473	2473	434	406
ADAMTS5_+_28339363.23-P1P2	4044	4044	882	597
ADAMTS5_-_28338950.23-P1P2	593	593	121	117
ADAMTS5_-_28339372.23-P1P2	2622	2622	615	494
ADAMTS5_-_28339421.23-P1P2	2137	2137	408	346
ADAMTS6_+_64777310.23-P1P2	1121	1121	168	136
ADAMTS6_+_64777340.23-P1P2	1358	1358	351	238
ADAMTS6_+_64777661.23-P1P2	1621	1621	424	347
ADAMTS6_-_64777602.23-P1P2	2587	2587	575	405
ADAMTS6_-_64777679.23-P1P2	637	637	152	49
ADAMTS7_+_79103687.23-P1P2	788	788	124	72
ADAMTS7_-_79103352.23-P1P2	2349	2349	422	360
ADAMTS7_-_79103383.23-P1P2	657	657	168	119
ADAMTS7_-_79103411.23-P1P2	2019	2019	364	390
ADAMTS7_-_79103729.23-P1P2	741	741	191	125
ADAMTS8_+_130298490.23-P1P2	1635	1635	399	259
ADAMTS8_-_130297973.23-P1P2	2067	2067	302	297
ADAMTS8_-_130298054.23-P1P2	1473	1473	277	202
ADAMTS8_-_130298160.23-P1P2	1525	1525	240	252
ADAMTS8_-_130298510.23-P1P2	2404	2404	437	373
ADAMTS9_+_64673234.23-P1P2	1454	1454	295	306
ADAMTS9_-_64673170.23-P1P2	2183	2183	440	273
ADAMTS9_-_64673267.23-P1P2	538	538	289	356
ADAMTS9_-_64673280.23-P1P2	1324	1324	360	265
ADAMTS9_-_64673627.23-P1P2	880	880	122	159
ADAMTSL1_+_18474148.23-P1P2	1727	1727	294	313
ADAMTSL1_+_18474201.23-P1P2	2479	2479	391	400
ADAMTSL1_+_18474327.23-P1P2	3909	3909	822	553
ADAMTSL1_-_18474157.23-P1P2	1808	1808	336	278
ADAMTSL1_-_18474595.23-P1P2	1715	1715	388	240
ADAMTSL2_+_136399841.23-P1P2	1891	1891	330	290
ADAMTSL2_+_136400219.23-P1P2	1819	1819	432	343
ADAMTSL2_+_136400253.23-P1P2	2440	2440	500	390
ADAMTSL2_-_136399802.23-P1P2	997	997	188	164
ADAMTSL2_-_136399861.23-P1P2	164	164	27	29
ADAMTSL3_+_84322918.23-P1P2	2072	2072	327	251
ADAMTSL3_-_84322944.23-P1P2	2558	2558	380	301
ADAMTSL3_-_84322947.23-P1P2	1556	1556	296	253
ADAMTSL3_-_84323067.23-P1P2	664	664	81	99
ADAMTSL3_-_84323104.23-P1P2	1207	1207	178	205
ADAMTSL4_+_150521897.23-P1P2	2542	2542	431	438
ADAMTSL4_+_150521916.23-P1P2	619	619	112	127
ADAMTSL4_+_150521953.23-P1P2	983	983	183	187
ADAMTSL4_+_150522285.23-P1P2	3157	3157	733	547
ADAMTSL4_-_150521934.23-P1P2	799	799	207	86
ADAMTSL5_-_1512942.23-P1P2	2165	2165	417	411
ADAMTSL5_-_1512947.23-P1P2	1791	1791	291	231
ADAMTSL5_-_1512963.23-P1P2	2945	2945	592	485
ADAMTSL5_-_1512979.23-P1P2	2251	2251	383	418
ADAMTSL5_-_1513012.23-P1P2	1285	1285	215	233
ADAP1_+_994248.23-P1P2	1362	1362	119	132
ADAP1_+_994276.23-P1P2	1678	1678	394	259
ADAP1_+_994279.23-P1P2	2023	2023	478	390
ADAP1_+_994282.23-P1P2	3913	3913	725	708
ADAP1_-_993847.23-P1P2	1223	1223	238	209
ADAP2_+_29249325.23-P1P2	828	828	193	137
ADAP2_+_29249375.23-P1P2	1804	1804	328	341
ADAP2_+_29249417.23-P1P2	2676	2676	490	391
ADAP2_-_29249001.23-P1P2	1014	1014	241	230
ADAP2_-_29249406.23-P1P2	1464	1464	228	194
ADARB1_+_46493796.23-P1P2	1243	1243	182	268
ADARB1_+_46494884.23-P1P2	2348	2348	505	504
ADARB1_+_46494897.23-P1P2	2547	2547	603	428
ADARB1_-_46493823.23-P1P2	1272	1272	212	195
ADARB1_-_46493831.23-P1P2	2232	2232	394	255
ADARB2_+_1779243.23-ENST00000381312.1	774	774	179	149
ADARB2_+_1779248.23-ENST00000381312.1	2823	2823	533	428
ADARB2_+_1779269.23-ENST00000381312.1	1666	1666	322	267
ADARB2_+_1779687.23-ENST00000381312.1	1187	1187	219	185
ADARB2_-_1779460.23-ENST00000381312.1	2003	2003	353	297
ADAR_+_154580643.23-P1	3500	3500	922	612
ADAR_+_154600408.23-P2	1716	1716	435	261
ADAR_+_154600411.23-P2	1816	1816	334	357
ADAR_+_154600419.23-P2	2069	2069	399	236
ADAR_-_154580605.23-P1	1081	1081	232	166
ADAR_-_154580611.23-P1	1420	1420	392	315
ADAR_-_154580629.23-P1	2048	2048	323	236
ADAR_-_154580652.23-P1	1316	1316	340	280
ADAR_-_154599983.23-P2	1197	1197	243	162
ADAR_-_154600448.23-P2	1940	1940	423	262
ADAT1_+_75656919.23-P1P2	2672	2672	567	475
ADAT1_+_75657125.23-P1P2	1256	1256	214	187
ADAT1_+_75657171.23-P1P2	2510	2510	456	444
ADAT1_-_75656724.23-P1P2	2302	2302	505	367
ADAT1_-_75656732.23-P1P2	720	720	166	98
ADAT2_+_143771740.23-P1P2	147	147	57	51
ADAT2_+_143771779.23-P1P2	1730	1730	307	284
ADAT2_+_143771782.23-P1P2	684	684	116	61
ADAT2_-_143771413.23-P1P2	2187	2187	556	335
ADAT2_-_143771826.23-P1P2	1440	1440	244	257
ADAT3_+_1905424.23-P1	1464	1464	446	193
ADAT3_+_1905431.23-P1	3376	3376	921	667
ADAT3_+_1905450.23-P1	4963	4963	938	787
ADAT3_+_1907955.23-P2	1942	1942	467	312
ADAT3_+_1908001.23-P2	458	458	48	76
ADAT3_-_1905405.23-P1	3738	3738	893	901
ADAT3_-_1905438.23-P1	2766	2766	519	338
ADAT3_-_1908013.23-P2	446	446	77	34
ADAT3_-_1908397.23-P2	2413	2413	551	463
ADAT3_-_1908429.23-P2	1399	1399	324	345
ADA_+_43280282.23-P1P2	1390	1390	311	215
ADA_+_43280285.23-P1P2	1985	1985	441	286
ADA_+_43280303.23-P1P2	991	991	136	145
ADA_+_43280315.23-P1P2	1116	1116	162	197
ADA_-_43279996.23-P1P2	623	623	138	103
ADCK1_+_78266506.23-P1P2	1867	1867	460	389
ADCK1_-_78266512.23-P1P2	2990	2990	716	490
ADCK1_-_78266523.23-P1P2	1443	1443	197	166
ADCK1_-_78266828.23-P1P2	1436	1436	240	264
ADCK1_-_78266900.23-P1P2	1116	1116	256	217
ADCK2_+_140372748.23-P1P2	1210	1210	230	191
ADCK2_+_140373084.23-P1P2	2171	2171	479	474
ADCK2_+_140373152.23-P1P2	2741	2741	563	325
ADCK2_-_140373160.23-P1P2	2493	2493	522	455
ADCK2_-_140373404.23-P1P2	2070	2070	332	266
ADCK3_+_227128242.23-P1P2	2721	2721	491	524
ADCK3_+_227128400.23-P1P2	2309	2309	494	327
ADCK3_-_227128046.23-P1P2	2367	2367	510	452
ADCK3_-_227128055.23-P1P2	3723	3723	808	648
ADCK3_-_227128078.23-P1P2	753	753	147	163
ADCK4_+_41222752.23-P1P2	545	545	96	44
ADCK4_-_41222351.23-P1P2	1898	1898	395	309
ADCK4_-_41222709.23-P1P2	518	518	102	50
ADCK4_-_41222769.23-P1P2	707	707	97	83
ADCK4_-_41222791.23-P1P2	2210	2210	509	344
ADCK5_+_145597793.23-P1P2	1203	1203	241	192
ADCK5_-_145597191.23-P1P2	1109	1109	184	150
ADCK5_-_145597250.23-P1P2	857	857	141	197
ADCK5_-_145597781.23-P1P2	2777	2777	576	590
ADCK5_-_145597789.23-P1P2	1023	1023	179	246
ADCY10_+_167883329.23-P1P2	2815	2815	585	535
ADCY10_-_167882907.23-P1P2	917	917	181	166
ADCY10_-_167882911.23-P1P2	1864	1864	363	245
ADCY10_-_167882918.23-P1P2	748	748	121	119
ADCY10_-_167883077.23-P1P2	3573	3573	658	584
ADCY1_+_45614267.23-P1P2	1492	1492	195	221
ADCY1_+_45614427.23-P1P2	2729	2729	442	515
ADCY1_+_45614650.23-P1P2	2775	2775	418	434
ADCY1_+_45614673.23-P1P2	1272	1272	250	217
ADCY1_-_45614627.23-P1P2	1441	1441	280	223
ADCY2_+_7396541.23-P1P2	2162	2162	477	390
ADCY2_+_7396596.23-P1P2	1713	1713	196	324
ADCY2_+_7396661.23-P1P2	1148	1148	329	228
ADCY2_-_7396414.23-P1P2	1257	1257	256	204
ADCY2_-_7396575.23-P1P2	2286	2286	384	315
ADCY3_+_25142736.23-P1P2	1752	1752	354	298
ADCY3_-_25142720.23-P1P2	1784	1784	406	255
ADCY3_-_25142849.23-P1P2	532	532	141	120
ADCY3_-_25143044.23-P1P2	2665	2665	660	481
ADCY3_-_25143049.23-P1P2	2161	2161	516	453
ADCY4_+_24803901.23-P1P2	1114	1114	203	203
ADCY4_-_24804056.23-P1P2	854	854	154	207
ADCY4_-_24804217.23-P1P2	1313	1313	304	254
ADCY4_-_24804227.23-P1P2	1156	1156	250	320
ADCY4_-_24804232.23-P1P2	1873	1873	359	189
ADCY5_+_123168382.23-P1P2	1629	1629	318	314
ADCY5_+_123168593.23-P1P2	815	815	195	146
ADCY5_+_123168613.23-P1P2	1955	1955	319	298
ADCY5_-_123168354.23-P1P2	1107	1107	188	256
ADCY5_-_123168357.23-P1P2	1395	1395	227	221
ADCY6_+_49182403.23-P1P2	281	281	34	43
ADCY6_+_49182840.23-P1P2	2597	2597	427	496
ADCY6_-_49182447.23-P1P2	2462	2462	469	433
ADCY6_-_49182451.23-P1P2	1132	1132	152	173
ADCY6_-_49182454.23-P1P2	1289	1289	257	217
ADCY7_+_50300487.23-P1P2	1749	1749	381	313
ADCY7_-_50300493.23-P1P2	3141	3141	589	582
ADCY7_-_50300498.23-P1P2	1549	1549	243	249
ADCY7_-_50300519.23-P1P2	1708	1708	438	312
ADCY7_-_50300524.23-P1P2	1429	1429	315	239
ADCY8_+_132052698.23-P1P2	1823	1823	349	320
ADCY8_+_132053037.23-P1P2	1041	1041	229	204
ADCY8_-_132052844.23-P1P2	2338	2338	517	462
ADCY8_-_132053083.23-P1P2	898	898	159	139
ADCY8_-_132053093.23-P1P2	2688	2688	498	432
ADCY9_+_4166382.23-P1P2	834	834	162	111
ADCY9_+_4166432.23-P1P2	874	874	152	203
ADCY9_-_4166007.23-P1P2	1841	1841	455	302
ADCY9_-_4166218.23-P1P2	1731	1731	285	316
ADCY9_-_4166392.23-P1P2	1169	1169	237	272
ADCYAP1R1_+_31092317.23-P1P2	1297	1297	335	283
ADCYAP1R1_+_31092343.23-P1P2	704	704	133	84
ADCYAP1R1_+_31092380.23-P1P2	1427	1427	227	209
ADCYAP1R1_+_31092421.23-P1P2	61	61	9	18
ADCYAP1R1_-_31092299.23-P1P2	971	971	245	244
ADCYAP1_+_904729.23-P1P2	1015	1015	149	180
ADCYAP1_+_904799.23-P1P2	2954	2954	703	480
ADCYAP1_+_904824.23-P1P2	1551	1551	229	272
ADCYAP1_+_904967.23-P1P2	1997	1997	446	358
ADCYAP1_-_904647.23-P1P2	1225	1225	157	213
ADC_+_33546832.23-P1P2	1351	1351	276	207
ADC_+_33546850.23-P1P2	1481	1481	342	299
ADC_+_33546977.23-P1P2	1570	1570	173	201
ADC_-_33546826.23-P1P2	1291	1291	231	195
ADC_-_33546829.23-P1P2	552	552	119	107
ADD1_+_2846015.23-P1P2	1950	1950	315	322
ADD1_-_2845596.23-P1P2	1601	1601	344	202
ADD1_-_2845605.23-P1P2	1023	1023	175	178
ADD1_-_2845697.23-P1P2	1824	1824	414	361
ADD1_-_2845997.23-P1P2	2795	2795	481	370
ADD2_+_70995010.23-P1P2	2029	2029	626	574
ADD2_+_70995142.23-P1P2	2067	2067	293	356
ADD2_+_70995263.23-P1P2	1453	1453	234	280
ADD2_+_70995300.23-P1P2	1744	1744	381	287
ADD2_-_70994876.23-P1P2	3854	3854	647	625
ADD3_+_111767932.23-P1P2	1668	1668	262	282
ADD3_+_111768327.23-P1P2	1460	1460	364	265
ADD3_-_111767767.23-P1P2	1458	1458	188	243
ADD3_-_111767783.23-P1P2	3765	3765	759	575
ADD3_-_111767791.23-P1P2	1490	1490	318	265
ADGB_+_146920153.23-P1P2	1032	1032	197	109
ADGB_+_146920457.23-P1P2	598	598	124	79
ADGB_+_146920504.23-P1P2	289	289	50	45
ADGB_-_146920345.23-P1P2	170	170	31	30
ADGB_-_146920535.23-P1P2	1134	1134	218	228
ADH1A_+_100212126.23-P1P2	1276	1276	238	158
ADH1A_-_100211701.23-P1P2	5058	5058	887	893
ADH1A_-_100211816.23-P1P2	1747	1747	344	383
ADH1A_-_100212118.23-P1P2	2425	2425	624	520
ADH1A_-_100212162.23-P1P2	3547	3547	536	483
ADH1B_+_100242040.23-P1P2	977	977	219	169
ADH1B_+_100242511.23-P1P2	2014	2014	290	320
ADH1B_-_100242120.23-P1P2	542	542	96	91
ADH1B_-_100242280.23-P1P2	1068	1068	163	176
ADH1B_-_100242333.23-P1P2	456	456	108	90
ADH1C_+_100273655.23-P1P2	816	816	171	105
ADH1C_-_100273471.23-P1P2	213	213	54	49
ADH1C_-_100273518.23-P1P2	1244	1244	274	174
ADH1C_-_100273879.23-P1P2	866	866	188	160
ADH1C_-_100273923.23-P1P2	1359	1359	229	212
ADH4_+_100065429.23-P1P2	1763	1763	290	275
ADH4_+_100065433.23-P1P2	1944	1944	362	312
ADH4_+_100065444.23-P1P2	413	413	131	96
ADH4_+_100065450.23-P1P2	1	1	0	0
ADH4_-_100065227.23-P1P2	477	477	71	53
ADH5_+_100009684.23-P1P2	2249	2249	437	478
ADH5_+_100009798.23-P1P2	654	654	154	64
ADH5_+_100009821.23-P1P2	789	789	202	125
ADH5_+_100009838.23-P1P2	2560	2560	595	371
ADH5_-_100009831.23-P1P2	2570	2570	520	431
ADH6_+_100140186.23-P1P2	1326	1326	308	204
ADH6_+_100140286.23-P1P2	2486	2486	406	343
ADH6_-_100140386.23-P1P2	3280	3280	494	581
ADH6_-_100140394.23-P1P2	3900	3900	670	505
ADH6_-_100140413.23-P1P2	1903	1903	341	420
ADH7_+_100355983.23-P1P2	3402	3402	650	480
ADH7_+_100356142.23-P1P2	1284	1284	239	158
ADH7_+_100356385.23-P1P2	2297	2297	328	297
ADH7_+_100356481.23-P1P2	2961	2961	583	469
ADH7_-_100356092.23-P1P2	2181	2181	380	294
ADHFE1_+_67344685.23-P1P2	2505	2505	449	442
ADHFE1_+_67344765.23-P1P2	2026	2026	294	300
ADHFE1_-_67344732.23-P1P2	1037	1037	153	110
ADHFE1_-_67344792.23-P1P2	5	5	131	131
ADHFE1_-_67345102.23-P1P2	2546	2546	537	457
ADI1_+_3523254.23-P1P2	3186	3186	512	638
ADI1_+_3523275.23-P1P2	628	628	69	76
ADI1_-_3523067.23-P1P2	919	919	199	162
ADI1_-_3523293.23-P1P2	790	790	119	104
ADI1_-_3523313.23-P1P2	2126	2126	476	422
ADIG_+_37209880.23-P1P2	2669	2669	394	314
ADIG_+_37209891.23-P1P2	770	770	167	118
ADIG_+_37209902.23-P1P2	1734	1734	419	344
ADIG_+_37209911.23-P1P2	4258	4258	954	931
ADIG_+_37210368.23-P1P2	830	830	279	148
ADIPOQ_+_186560448.23-P1P2	2107	2107	367	340
ADIPOQ_+_186560496.23-P1P2	2867	2867	612	429
ADIPOQ_+_186560526.23-P1P2	279	279	33	10
ADIPOQ_-_186560537.23-P1P2	3069	3069	577	490
ADIPOQ_-_186560924.23-P1P2	1653	1653	247	234
ADIPOR1_+_202926923.23-P1P2	739	739	137	109
ADIPOR1_+_202926993.23-P1P2	1132	1132	184	159
ADIPOR1_+_202927394.23-P1P2	1883	1883	364	284
ADIPOR1_-_202926990.23-P1P2	749	749	156	140
ADIPOR1_-_202927375.23-P1P2	1015	1015	200	221
ADIPOR2_+_1800595.23-P1P2	1758	1758	435	314
ADIPOR2_-_1800242.23-P1P2	2282	2282	438	322
ADIPOR2_-_1800250.23-P1P2	2446	2446	575	449
ADIPOR2_-_1800256.23-P1P2	1366	1366	313	256
ADIPOR2_-_1800278.23-P1P2	855	855	143	190
ADIRF_+_88728033.23-P1P2	2488	2488	459	368
ADIRF_-_88728314.23-P1P2	1305	1305	236	189
ADIRF_-_88728503.23-P1P2	2708	2708	449	501
ADIRF_-_88728567.23-P1P2	1416	1416	282	217
ADIRF_-_88728681.23-P1P2	2114	2114	306	382
ADK_+_75911404.23-P2	3419	3419	786	661
ADK_+_75911444.23-P2	1286	1286	300	163
ADK_+_75936517.23-P1	2699	2699	506	408
ADK_+_75936538.23-P1	1989	1989	354	247
ADK_+_75936570.23-P1	1534	1534	237	335
ADK_+_75936748.23-P1	1652	1652	224	196
ADK_-_75911021.23-P2	955	955	172	127
ADK_-_75911025.23-P2	922	922	132	170
ADK_-_75911437.23-P2	2024	2024	415	404
ADK_-_75936578.23-P1	2533	2533	520	458
ADM2_+_50920011.23-P1P2	1256	1256	245	262
ADM2_+_50920227.23-P1P2	2048	2048	378	323
ADM2_+_50920298.23-P1P2	1995	1995	479	364
ADM2_+_50920473.23-P1P2	2507	2507	470	388
ADM2_-_50920028.23-P1P2	436	436	86	97
ADM5_+_50191684.23-P1P2	22	22	7	0
ADM5_+_50191838.23-P1P2	1787	1787	335	347
ADM5_+_50191862.23-P1P2	1140	1140	199	179
ADM5_+_50191867.23-P1P2	558	558	86	50
ADM5_-_50191704.23-P1P2	1282	1282	223	242
ADM_+_10326660.23-P1P2	3574	3574	642	600
ADM_+_10327266.23-P1P2	3033	3033	568	451
ADM_+_10327276.23-P1P2	2382	2382	376	250
ADM_+_10327290.23-P1P2	883	883	133	204
ADM_-_10327037.23-P1P2	1543	1543	379	298
ADNP2_+_77867421.23-P1P2	1264	1264	233	248
ADNP2_+_77867603.23-P1P2	3008	3008	570	535
ADNP2_-_77867208.23-P1P2	588	588	132	145
ADNP2_-_77867536.23-P1P2	717	717	139	127
ADNP2_-_77867623.23-P1P2	1484	1484	425	270
ADNP_+_49547892.23-P1P2	1201	1201	84	161
ADNP_-_49547603.23-P1P2	2929	2929	559	545
ADNP_-_49547651.23-P1P2	910	910	136	95
ADNP_-_49547707.23-P1P2	2716	2716	535	425
ADNP_-_49547964.23-P1P2	1622	1622	371	244
ADORA1_+_203096891.23-P1P2	1643	1643	367	207
ADORA1_+_203097450.23-P1P2	2667	2667	431	387
ADORA1_+_203097472.23-P1P2	1927	1927	499	495
ADORA1_+_203097506.23-P1P2	663	663	69	85
ADORA1_-_203096974.23-P1P2	1131	1131	216	139
ADORA2A_+_24820308.23-P1P2	2684	2684	512	541
ADORA2A_-_24819888.23-P1P2	1597	1597	399	285
ADORA2A_-_24819903.23-P1P2	3539	3539	734	555
ADORA2A_-_24819947.23-P1P2	2011	2011	460	252
ADORA2A_-_24820281.23-P1P2	876	876	201	195
ADORA2B_+_15848686.23-P1P2	877	877	138	104
ADORA2B_+_15848965.23-P1P2	1602	1602	216	210
ADORA2B_-_15848659.23-P1P2	3873	3873	666	627
ADORA2B_-_15848791.23-P1P2	206	206	48	50
ADORA2B_-_15848949.23-P1P2	1673	1673	371	357
ADORA3_+_112031013.23-P1	774	774	54	142
ADORA3_+_112031386.23-P1	2008	2008	278	290
ADORA3_+_112031407.23-P1	963	963	209	137
ADORA3_+_112031411.23-P1	1296	1296	281	197
ADORA3_+_112031418.23-P1	2086	2086	273	210
ADORA3_+_112045890.23-P2	1474	1474	247	203
ADORA3_+_112046055.23-P2	575	575	28	89
ADORA3_+_112046115.23-P2	791	791	178	229
ADORA3_+_112046284.23-P2	720	720	207	133
ADORA3_-_112046251.23-P2	832	832	128	100
ADO_+_64565053.23-P1P2	1797	1797	387	263
ADO_+_64565065.23-P1P2	2440	2440	515	417
ADO_-_64564623.23-P1P2	1154	1154	265	137
ADO_-_64564781.23-P1P2	1409	1409	273	205
ADO_-_64565135.23-P1P2	1328	1328	317	244
ADPGK_+_73075721.23-P1P2	2835	2835	503	429
ADPGK_+_73076060.23-P1P2	1039	1039	249	199
ADPGK_+_73076066.23-P1P2	3314	3314	696	657
ADPGK_+_73076082.23-P1P2	256	256	68	28
ADPGK_-_73075645.23-P1P2	1435	1435	208	317
ADPRHL1_+_114103395.23-P2	784	784	212	150
ADPRHL1_+_114107397.23-P1	1797	1797	415	324
ADPRHL1_+_114107429.23-P1	2308	2308	483	317
ADPRHL1_+_114107533.23-P1	1094	1094	205	179
ADPRHL1_+_114107537.23-P1	1452	1452	293	218
ADPRHL1_+_114107772.23-P1	1592	1592	383	289
ADPRHL1_-_114103032.23-P2	2122	2122	505	385
ADPRHL1_-_114103049.23-P2	1759	1759	298	299
ADPRHL1_-_114103424.23-P2	3377	3377	547	514
ADPRHL1_-_114103435.23-P2	1315	1315	210	172
ADPRHL2_+_36554555.23-P1P2	3008	3008	480	600
ADPRHL2_+_36554875.23-P1P2	2733	2733	687	451
ADPRHL2_+_36554891.23-P1P2	322	322	105	97
ADPRHL2_+_36554907.23-P1P2	374	374	62	29
ADPRHL2_-_36554711.23-P1P2	497	497	75	69
ADPRH_+_119298367.23-P1P2	1965	1965	398	340
ADPRH_+_119298491.23-P1P2	3289	3289	667	646
ADPRH_+_119298604.23-P1P2	870	870	182	157
ADPRH_+_119298662.23-P1P2	1477	1477	173	201
ADPRH_+_119298740.23-P1P2	467	467	93	104
ADPRM_+_10600917.23-P1P2	1123	1123	219	252
ADPRM_+_10600945.23-P1P2	1222	1222	207	231
ADPRM_+_10600958.23-P1P2	91	91	27	9
ADPRM_-_10600957.23-P1P2	1017	1017	161	154
ADPRM_-_10600988.23-P1P2	1487	1487	246	235
ADRA1A_+_26724406.23-P1P2	2539	2539	477	424
ADRA1A_-_26724311.23-P1P2	1916	1916	251	286
ADRA1A_-_26724340.23-P1P2	521	521	107	100
ADRA1A_-_26724356.23-P1P2	1204	1204	217	221
ADRA1A_-_26724373.23-P1P2	678	678	145	79
ADRA1B_+_159343520.23-P1P2	3595	3595	573	723
ADRA1B_+_159344209.23-P1P2	1003	1003	177	231
ADRA1B_+_159344222.23-P1P2	772	772	141	132
ADRA1B_-_159343504.23-P1P2	2252	2252	579	473
ADRA1B_-_159343900.23-P1P2	1020	1020	194	153
ADRA1D_+_4229485.23-P1P2	1647	1647	348	320
ADRA1D_-_4229164.23-P1P2	2325	2325	398	390
ADRA1D_-_4229250.23-P1P2	1616	1616	427	281
ADRA1D_-_4229495.23-P1P2	3584	3584	656	587
ADRA1D_-_4229926.23-P1P2	2547	2547	387	483
ADRA2A_-_112837142.23-P1P2	3758	3758	744	707
ADRA2A_-_112837201.23-P1P2	3014	3014	812	508
ADRA2A_-_112837216.23-P1P2	760	760	100	89
ADRA2A_-_112837238.23-P1P2	977	977	151	212
ADRA2A_-_112837251.23-P1P2	1134	1134	187	168
ADRA2B_+_96781839.23-P1P2	2519	2519	385	421
ADRA2B_-_96781873.23-P1P2	1178	1178	229	175
ADRA2B_-_96781894.23-P1P2	875	875	174	89
ADRA2B_-_96782243.23-P1P2	809	809	166	177
ADRA2B_-_96782246.23-P1P2	187	187	60	38
ADRA2C_+_3768074.23-P1P2	1810	1810	265	354
ADRA2C_+_3768082.23-P1P2	3417	3417	811	583
ADRA2C_+_3768098.23-P1P2	1028	1028	206	190
ADRA2C_-_3767700.23-P1P2	2466	2466	558	458
ADRA2C_-_3767888.23-P1P2	3569	3569	687	653
ADRB1_+_115804002.23-P1P2	1493	1493	307	282
ADRB1_-_115803895.23-P1P2	3444	3444	670	609
ADRB1_-_115804061.23-P1P2	3676	3676	766	746
ADRB1_-_115804069.23-P1P2	2746	2746	535	461
ADRB1_-_115804075.23-P1P2	1736	1736	281	220
ADRB2_+_148206220.23-P1P2	2017	2017	370	342
ADRB2_+_148206227.23-P1P2	2353	2353	551	436
ADRB2_-_148206186.23-P1P2	1990	1990	392	342
ADRB2_-_148206207.23-P1P2	1661	1661	324	292
ADRB2_-_148206413.23-P1P2	2174	2174	395	375
ADRB3_+_37822768.23-P1P2	1138	1138	218	124
ADRB3_-_37822919.23-P1P2	1105	1105	211	276
ADRB3_-_37823380.23-P1P2	2111	2111	411	367
ADRB3_-_37823667.23-P1P2	2476	2476	561	465
ADRB3_-_37823742.23-P1P2	1344	1344	265	189
ADRBK1_+_67033933.23-P1P2	3369	3369	634	599
ADRBK1_+_67034195.23-P1P2	1109	1109	162	177
ADRBK1_+_67034566.23-P1P2	1424	1424	274	268
ADRBK1_-_67033953.23-P1P2	2204	2204	528	452
ADRBK1_-_67034001.23-P1P2	2358	2358	488	391
ADRBK2_+_25960616.23-P1P2	3336	3336	692	556
ADRBK2_-_25960625.23-P1P2	3051	3051	528	649
ADRBK2_-_25960628.23-P1P2	943	943	62	168
ADRBK2_-_25960707.23-P1P2	5082	5082	1055	737
ADRBK2_-_25960854.23-P1P2	1517	1517	361	168
ADRM1_+_60877224.23-P1P2	921	921	185	156
ADRM1_+_60878013.23-P1P2	2306	2306	333	385
ADRM1_+_60878508.23-P1P2	1764	1764	370	334
ADRM1_-_60878073.23-P1P2	2696	2696	373	428
ADRM1_-_60878094.23-P1P2	695	695	133	78
ADSL_+_40742907.23-P1P2	1307	1307	257	250
ADSL_-_40742556.23-P1P2	1188	1188	181	264
ADSL_-_40742584.23-P1P2	1474	1474	272	265
ADSL_-_40742729.23-P1P2	2507	2507	368	305
ADSL_-_40742737.23-P1P2	2689	2689	487	375
ADSSL1_+_105190776.23-P1P2	2380	2380	324	344
ADSSL1_+_105190789.23-P1P2	3656	3656	828	682
ADSSL1_+_105190984.23-P1P2	1590	1590	281	275
ADSSL1_-_105190591.23-P1P2	2742	2742	431	390
ADSSL1_-_105190615.23-P1P2	2451	2451	479	385
ADSS_+_244614826.23-P1P2	2127	2127	402	380
ADSS_-_244614690.23-P1P2	1633	1633	325	243
ADSS_-_244614820.23-P1P2	2180	2180	469	350
ADSS_-_244614958.23-P1P2	1991	1991	267	224
ADSS_-_244615191.23-P1P2	1944	1944	259	302
ADTRP_+_11779004.23-P1P2	2293	2293	461	395
ADTRP_+_11779041.23-P1P2	3938	3938	622	523
ADTRP_-_11778993.23-P1P2	3276	3276	504	475
ADTRP_-_11779009.23-P1P2	2007	2007	379	349
ADTRP_-_11779051.23-P1P2	2054	2054	377	337
AEBP1_+_44143999.23-P1P2	1058	1058	223	229
AEBP1_+_44144173.23-P1P2	1682	1682	250	172
AEBP1_+_44144323.23-P1P2	1344	1344	310	237
AEBP1_+_44144374.23-P1P2	823	823	165	167
AEBP1_-_44144382.23-P1P2	1716	1716	396	233
AEBP2_+_19592640.23-P1P2	504	504	109	101
AEBP2_+_19592658.23-P1P2	1920	1920	374	327
AEBP2_+_19592704.23-P1P2	3317	3317	673	577
AEBP2_-_19592882.23-P1P2	1601	1601	382	279
AEBP2_-_19593012.23-P1P2	2504	2504	413	306
AEN_+_89164562.23-P1P2	1893	1893	303	356
[truncated: 102,539 more rows]
