# Supplementary material for: Compact CRISPR genetic screens enabled by improved guide RNA library cloning
Source: Genome Biol. 2024 Jan 19;25:25. doi: 10.1186/s13059-023-03132-3 (PMC10797759; doi:10.1186/s13059-023-03132-3)
Supplement: Supplementary file 12 — Additional file 12. [file 13059_2023_3132_MOESM12_ESM.xlsx]

## Sheet: 100X_LGR_rawcountstable
	Plasmid	Plasmid	T0	T0
	Rep1	Rep2	Rep1	Rep2
	/home/lenriquez/Screening_Data/LGR_vs_Addgene/merged_counts/counts_output/count_files/CRISPRi-plasmid_clean_v2.0_top5.fa.counts	/home/lenriquez/Screening_Data/LGR_vs_Addgene/merged_counts/counts_output/count_files/CRISPRi-plasmid_clean_v2.0_top5.fa.counts	/home/lenriquez/Screening_Data/LGR_vs_Addgene/merged_counts/counts_output/count_files/LGR_100X_1_clean_v2.0_top5.fa.counts	/home/lenriquez/Screening_Data/LGR_vs_Addgene/merged_counts/counts_output/count_files/LGR_100X_2_clean_v2.0_top5.fa.counts
sgId
A1BG_+_58858549.23-P1	1432	1432	189	181
A1BG_+_58858964.23-P1	1118	1118	124	127
A1BG_+_58864367.23-P2	1062	1062	135	192
A1BG_-_58858617.23-P1	1612	1612	199	221
A1BG_-_58858630.23-P1	1160	1160	140	190
A1BG_-_58858788.23-P1	1190	1190	142	142
A1BG_-_58864354.23-P2	1637	1637	245	255
A1BG_-_58864360.23-P2	1739	1739	255	237
A1BG_-_58864822.23-P2	1497	1497	184	218
A1BG_-_58864840.23-P2	1020	1020	148	149
A1CF_+_52645000.23-P1P2	1356	1356	215	190
A1CF_+_52645080.23-P1P2	1565	1565	230	232
A1CF_+_52645339.23-P1P2	1250	1250	176	188
A1CF_-_52645011.23-P1P2	1534	1534	223	240
A1CF_-_52645373.23-P1P2	1119	1119	182	159
A2ML1_+_8975211.23-P1P2	1695	1695	225	268
A2ML1_+_8975278.23-P1P2	1492	1492	177	217
A2ML1_-_8975582.23-P1P2	1570	1570	213	230
A2ML1_-_8975593.23-P1P2	1237	1237	161	173
A2ML1_-_8975664.23-P1P2	1746	1746	230	281
A2M_+_9268141.23-P1P2	1782	1782	214	251
A2M_+_9268487.23-P1P2	1706	1706	236	210
A2M_+_9268495.23-P1P2	931	931	121	116
A2M_-_9268273.23-P1P2	1525	1525	241	273
A2M_-_9268387.23-P1P2	1552	1552	221	182
A3GALT2_+_33786649.23-ENST00000442999.3	0	0	0	0
A3GALT2_+_33786659.23-ENST00000442999.3	1260	1260	188	139
A3GALT2_+_33786675.23-ENST00000442999.3	1142	1142	119	108
A3GALT2_+_33786682.23-ENST00000442999.3	1446	1446	179	171
A3GALT2_-_33786280.23-ENST00000442999.3	1179	1179	217	149
A4GALT_+_43116425.23-P1P2	1505	1505	233	211
A4GALT_+_43116792.23-P1P2	1480	1480	190	175
A4GALT_-_43116431.23-P1P2	1269	1269	197	208
A4GALT_-_43116434.23-P1P2	957	957	134	127
A4GALT_-_43116819.23-P1P2	1610	1610	254	213
A4GNT_+_137850968.23-P1P2	1416	1416	191	178
A4GNT_+_137851024.23-P1P2	1903	1903	231	294
A4GNT_+_137851178.23-P1P2	1828	1828	234	259
A4GNT_-_137851117.23-P1P2	1569	1569	262	275
A4GNT_-_137851121.23-P1P2	1632	1632	223	309
AAAS_+_53714983.23-P1P2	1138	1138	137	161
AAAS_+_53715355.23-P1P2	1475	1475	243	187
AAAS_-_53715371.23-P1P2	1090	1090	175	137
AAAS_-_53715389.23-P1P2	1290	1290	167	212
AAAS_-_53715438.23-P1P2	1823	1823	264	314
AACS_+_125549983.23-P1P2	1603	1603	210	216
AACS_+_125549999.23-P1P2	1195	1195	171	133
AACS_+_125550002.23-P1P2	995	995	102	122
AACS_+_125550035.23-P1P2	1163	1163	157	157
AACS_-_125550169.23-P1P2	1040	1040	139	112
AADACL2_+_151451732.23-P1P2	1688	1688	216	188
AADACL2_+_151451926.23-P1P2	1409	1409	169	154
AADACL2_+_151452121.23-P1P2	1427	1427	204	195
AADACL2_-_151451828.23-P1P2	1652	1652	261	252
AADACL2_-_151451961.23-P1P2	1692	1692	259	274
AADACL3_+_12776115.23-P1P2	1623	1623	261	216
AADACL3_+_12776133.23-P1P2	1581	1581	244	206
AADACL3_+_12776213.23-P1P2	1293	1293	196	187
AADACL3_+_12776313.23-P1P2	1424	1424	188	209
AADACL3_+_12776495.23-P1P2	1196	1196	183	205
AADACL4_+_12704573.23-P1P2	1611	1611	248	242
AADACL4_+_12704601.23-P1P2	1440	1440	286	216
AADACL4_+_12704653.23-P1P2	1708	1708	216	226
AADACL4_+_12704714.23-P1P2	1927	1927	266	299
AADACL4_-_12704768.23-P1P2	1337	1337	162	183
AADAC_+_151532013.23-P1P2	1087	1087	165	163
AADAC_+_151532371.23-P1P2	1654	1654	328	301
AADAC_-_151531905.23-P1P2	1744	1744	229	252
AADAC_-_151531939.23-P1P2	1396	1396	199	157
AADAC_-_151531954.23-P1P2	1550	1550	227	228
AADAT_+_171010904.23-P1P2	2084	2084	314	295
AADAT_+_171010929.23-P1P2	1502	1502	169	220
AADAT_+_171011392.23-P1P2	1514	1514	212	167
AADAT_-_171011321.23-P1P2	1187	1187	133	159
AADAT_-_171011368.23-P1P2	1168	1168	176	214
AAED1_+_99417117.23-P1P2	1685	1685	254	310
AAED1_+_99417233.23-P1P2	1342	1342	207	201
AAED1_+_99417525.23-P1P2	1354	1354	191	240
AAED1_+_99417589.23-P1P2	1405	1405	206	193
AAED1_-_99417574.23-P1P2	1245	1245	147	223
AAGAB_+_67546965.23-P1P2	1371	1371	220	215
AAGAB_-_67546714.23-P1P2	1770	1770	304	283
AAGAB_-_67546928.23-P1P2	1614	1614	171	167
AAGAB_-_67546952.23-P1P2	1983	1983	303	344
AAGAB_-_67546997.23-P1P2	1678	1678	169	183
AAK1_+_69870290.23-P1P2	1742	1742	259	335
AAK1_+_69870701.23-P1P2	960	960	133	192
AAK1_-_69870541.23-P1P2	1620	1620	217	272
AAK1_-_69870791.23-P1P2	2047	2047	310	308
AAK1_-_69870794.23-P1P2	1543	1543	231	233
AAMDC_+_77532426.23-P1P2	1697	1697	208	266
AAMDC_-_77532187.23-P1P2	1575	1575	171	206
AAMDC_-_77532222.23-P1P2	2267	2267	346	386
AAMDC_-_77532236.23-P1P2	1536	1536	167	191
AAMDC_-_77532634.23-P1P2	1656	1656	235	197
AAMP_+_219134841.23-P1P2	1452	1452	122	116
AAMP_+_219134851.23-P1P2	1645	1645	266	185
AAMP_-_219134415.23-P1P2	1438	1438	185	190
AAMP_-_219134424.23-P1P2	1328	1328	208	169
AAMP_-_219134469.23-P1P2	1007	1007	110	122
AANAT_+_74463718.23-P1P2	1490	1490	166	201
AANAT_+_74463735.23-P1P2	847	847	152	83
AANAT_+_74464088.23-P1P2	1209	1209	136	150
AANAT_-_74464175.23-P1P2	1334	1334	191	166
AANAT_-_74464185.23-P1P2	1437	1437	173	199
AAR2_+_34824386.23-P1P2	1547	1547	271	223
AAR2_+_34824488.23-P1P2	1260	1260	173	203
AAR2_+_34824681.23-P1P2	1460	1460	225	234
AAR2_-_34824417.23-P1P2	1697	1697	226	213
AAR2_-_34824425.23-P1P2	1558	1558	191	191
AARD_+_117950477.23-P1P2	1642	1642	278	215
AARD_+_117950489.23-P1P2	1416	1416	227	240
AARD_+_117950882.23-P1P2	1046	1046	189	128
AARD_+_117950890.23-P1P2	1557	1557	190	232
AARD_-_117950494.23-P1P2	1819	1819	222	280
AARS2_+_44280650.23-P1P2	1764	1764	213	260
AARS2_+_44281006.23-P1P2	1395	1395	198	196
AARS2_+_44281027.23-P1P2	1354	1354	190	230
AARS2_+_44281044.23-P1P2	1517	1517	217	248
AARS2_+_44281056.23-P1P2	1608	1608	239	215
AARSD1_+_41116203.23-P1	1318	1318	197	248
AARSD1_+_41116412.23-P1	1585	1585	272	215
AARSD1_+_41116417.23-P1	1445	1445	193	252
AARSD1_+_41132061.23-P2	1060	1060	133	179
AARSD1_+_41132078.23-P2	1510	1510	238	217
AARSD1_-_41116243.23-P1	1017	1017	136	124
AARSD1_-_41116425.23-P1	1590	1590	244	180
AARSD1_-_41131712.23-P2	2100	2100	303	270
AARSD1_-_41132037.23-P2	1370	1370	225	195
AARSD1_-_41132088.23-P2	1880	1880	273	272
AARS_+_70323318.23-P1P2	1145	1145	184	141
AARS_+_70323322.23-P1P2	1311	1311	125	183
AARS_+_70323353.23-P1P2	1288	1288	149	179
AARS_+_70323362.23-P1P2	1662	1662	268	192
AARS_-_70323332.23-P1P2	1178	1178	186	165
AASDHPPT_+_105948405.23-P1P2	1952	1952	331	281
AASDHPPT_+_105948450.23-P1P2	1197	1197	203	207
AASDHPPT_+_105948813.23-P1P2	1550	1550	224	224
AASDHPPT_-_105948374.23-P1P2	1222	1222	168	156
AASDHPPT_-_105948417.23-P1P2	1434	1434	202	203
AASDH_+_57253570.23-P1P2	1585	1585	225	222
AASDH_-_57253280.23-P1P2	1263	1263	200	181
AASDH_-_57253356.23-P1P2	1402	1402	168	223
AASDH_-_57253362.23-P1P2	1396	1396	181	159
AASDH_-_57253588.23-P1P2	1974	1974	256	237
AASS_+_121784000.23-P1P2	1270	1270	166	167
AASS_+_121784219.23-P1P2	1548	1548	233	264
AASS_+_121784247.23-P1P2	1446	1446	221	253
AASS_-_121784277.23-P1P2	1682	1682	225	259
AASS_-_121784328.23-P1P2	1382	1382	182	202
AATF_-_35306286.23-P1P2	1046	1046	121	111
AATF_-_35306312.23-P1P2	1588	1588	210	266
AATF_-_35306333.23-P1P2	1684	1684	167	171
AATF_-_35306340.23-P1P2	1206	1206	165	155
AATF_-_35306346.23-P1P2	1515	1515	169	179
AATK_+_79139571.23-ENST00000326724.4	1327	1327	173	174
AATK_+_79139589.23-ENST00000326724.4	1492	1492	230	222
AATK_+_79139592.23-ENST00000326724.4	1197	1197	214	155
AATK_-_79139586.23-ENST00000326724.4	1383	1383	206	214
AATK_-_79139956.23-ENST00000326724.4	1204	1204	176	199
ABAT_+_8768492.23-P1	1688	1688	206	242
ABAT_+_8768682.23-P1	1221	1221	202	159
ABAT_+_8807445.23-P2	1229	1229	167	191
ABAT_+_8807450.23-P2	1419	1419	165	171
ABAT_+_8807464.23-P2	1758	1758	285	256
ABAT_+_8807492.23-P2	1456	1456	225	214
ABAT_+_8807696.23-P2	1241	1241	156	184
ABAT_-_8768504.23-P1	1587	1587	200	199
ABAT_-_8768523.23-P1	954	954	117	107
ABAT_-_8768533.23-P1	1668	1668	225	200
ABCA10_+_67224811.23-P1P2	1988	1988	311	334
ABCA10_+_67224929.23-P1P2	1649	1649	225	257
ABCA10_-_67224447.23-P1P2	1644	1644	273	252
ABCA10_-_67224767.23-P1P2	1483	1483	210	273
ABCA10_-_67224823.23-P1P2	1463	1463	196	197
ABCA12_+_216002996.23-P1P2	1558	1558	171	183
ABCA12_+_216003308.23-P1P2	1271	1271	176	175
ABCA12_+_216003314.23-P1P2	1521	1521	226	279
ABCA12_+_216003340.23-P1P2	1201	1201	160	115
ABCA12_-_216002923.23-P1P2	1453	1453	245	192
ABCA13_+_48211090.23-P1P2	1251	1251	132	149
ABCA13_+_48211097.23-P1P2	1863	1863	277	270
ABCA13_+_48211145.23-P1P2	1741	1741	225	333
ABCA13_+_48211160.23-P1P2	1285	1285	215	239
ABCA13_-_48211093.23-P1P2	1471	1471	228	172
ABCA1_-_107689997.23-P1P2	1437	1437	208	166
ABCA1_-_107690031.23-P1P2	2018	2018	295	310
ABCA1_-_107690385.23-P1P2	1374	1374	218	219
ABCA1_-_107690389.23-P1P2	1286	1286	168	184
ABCA1_-_107690394.23-P1P2	1396	1396	171	148
ABCA2_+_139922190.23-P1P2	1264	1264	213	140
ABCA2_+_139922201.23-P1P2	1459	1459	224	188
ABCA2_+_139922272.23-P1P2	1798	1798	233	232
ABCA2_+_139922669.23-P1P2	1345	1345	248	244
ABCA2_-_139922596.23-P1P2	1195	1195	131	146
ABCA3_+_2390336.23-P1P2	1161	1161	201	167
ABCA3_+_2390611.23-P1P2	1226	1226	183	180
ABCA3_-_2390323.23-P1P2	1788	1788	270	263
ABCA3_-_2390333.23-P1P2	1743	1743	205	241
ABCA3_-_2390704.23-P1P2	1402	1402	166	174
ABCA4_+_94586668.23-P1P2	1670	1670	276	290
ABCA4_-_94586219.23-P1P2	1653	1653	201	215
ABCA4_-_94586232.23-P1P2	1623	1623	172	172
ABCA4_-_94586250.23-P1P2	1222	1222	139	150
ABCA4_-_94586658.23-P1P2	967	967	129	147
ABCA5_-_67322851.23-P1P2	1488	1488	216	258
ABCA5_-_67322872.23-P1P2	1524	1524	199	248
ABCA5_-_67322891.23-P1P2	1303	1303	176	214
ABCA5_-_67323220.23-P1P2	1662	1662	291	250
ABCA5_-_67323280.23-P1P2	1404	1404	183	171
ABCA6_+_67137842.23-P1P2	1592	1592	190	204
ABCA6_+_67138008.23-P1P2	1409	1409	179	168
ABCA6_+_67138026.23-P1P2	1670	1670	220	281
ABCA6_+_67138050.23-P1P2	1543	1543	242	257
ABCA6_-_67137854.23-P1P2	1610	1610	185	213
ABCA7_+_1040413.23-P1	1253	1253	166	159
ABCA7_+_1040513.23-P1	1302	1302	185	203
ABCA7_+_1040577.23-P1	1893	1893	249	227
ABCA7_+_1041292.23-P2	1630	1630	195	273
ABCA7_+_1041297.23-P2	1298	1298	154	141
ABCA7_+_1041311.23-P2	1681	1681	247	240
ABCA7_-_1040133.23-P1	1430	1430	274	218
ABCA7_-_1040209.23-P1	1398	1398	149	227
ABCA7_-_1041459.23-P2	1648	1648	191	222
ABCA7_-_1041717.23-P2	1267	1267	184	176
ABCA8_+_66950959.23-P1P2	1679	1679	230	231
ABCA8_+_66951401.23-P1P2	1245	1245	173	182
ABCA8_-_66951372.23-P1P2	988	988	157	177
ABCA8_-_66951525.23-P1P2	1472	1472	201	245
ABCA8_-_66951528.23-P1P2	1511	1511	256	222
ABCA9_+_67057085.23-P1P2	1181	1181	152	150
ABCA9_-_67056649.23-P1P2	1718	1718	309	199
ABCA9_-_67057012.23-P1P2	1488	1488	201	199
ABCA9_-_67057053.23-P1P2	1606	1606	293	253
ABCA9_-_67057069.23-P1P2	1386	1386	150	180
ABCB10_+_229694285.23-P1P2	1541	1541	131	154
ABCB10_+_229694413.23-P1P2	1674	1674	189	263
ABCB10_-_229694297.23-P1P2	1644	1644	124	148
ABCB10_-_229694457.23-P1P2	1477	1477	214	228
ABCB10_-_229694467.23-P1P2	2235	2235	382	322
ABCB11_+_169887409.23-P1P2	1925	1925	291	258
ABCB11_+_169887811.23-P1P2	1461	1461	222	174
ABCB11_-_169887416.23-P1P2	1408	1408	187	182
ABCB11_-_169887784.23-P1P2	1561	1561	247	265
ABCB11_-_169887796.23-P1P2	1233	1233	149	205
ABCB1_-_87342256.23-ENST00000265724.3	1382	1382	203	199
ABCB1_-_87342302.23-ENST00000265724.3	1493	1493	219	259
ABCB1_-_87342654.23-ENST00000265724.3	1251	1251	163	172
ABCB1_-_87342657.23-ENST00000265724.3	1603	1603	204	236
ABCB1_-_87342674.23-ENST00000265724.3	1245	1245	173	202
ABCB4_+_87104933.23-P1P2	1849	1849	251	214
ABCB4_+_87104939.23-P1P2	1246	1246	154	157
ABCB4_+_87105008.23-P1P2	1724	1724	250	256
ABCB4_-_87104608.23-P1P2	2104	2104	366	303
ABCB4_-_87104975.23-P1P2	1423	1423	174	182
ABCB5_+_20687051.23-P1P2	1279	1279	167	172
ABCB5_+_20687218.23-P1P2	1577	1577	155	152
ABCB5_+_20687242.23-P1P2	1651	1651	248	304
ABCB5_+_20687409.23-P1P2	1138	1138	203	156
ABCB5_-_20687396.23-P1P2	1506	1506	227	236
ABCB6_+_220083500.23-P1P2	1683	1683	205	231
ABCB6_-_220083181.23-P1P2	1363	1363	227	225
ABCB6_-_220083194.23-P1P2	1421	1421	166	169
ABCB6_-_220083468.23-P1P2	1436	1436	190	210
ABCB6_-_220083604.23-P1P2	1224	1224	180	184
ABCB7_+_74375885.23-P1P2	1172	1172	151	109
ABCB7_+_74376070.23-P1P2	1368	1368	212	198
ABCB7_-_74375964.23-P1P2	1304	1304	198	197
ABCB7_-_74376019.23-P1P2	1205	1205	143	144
ABCB7_-_74376044.23-P1P2	1626	1626	206	212
ABCB8_+_150725965.23-P1P2	1274	1274	129	190
ABCB8_-_150725551.23-P1P2	1845	1845	279	245
ABCB8_-_150725580.23-P1P2	1798	1798	266	259
ABCB8_-_150725928.23-P1P2	1576	1576	206	187
ABCB8_-_150725975.23-P1P2	1358	1358	207	238
ABCB9_+_123450546.23-P1	1284	1284	183	211
ABCB9_+_123450566.23-P1	1093	1093	142	153
ABCB9_+_123450826.23-P1	1147	1147	189	226
ABCB9_+_123450970.23-P1	1511	1511	212	222
ABCB9_+_123465727.23-P2	1719	1719	250	269
ABCB9_-_123450999.23-P1	2007	2007	302	273
ABCB9_-_123465422.23-P2	1276	1276	171	147
ABCB9_-_123465699.23-P2	1077	1077	150	175
ABCB9_-_123465738.23-P2	1800	1800	285	227
ABCB9_-_123465787.23-P2	1598	1598	247	223
ABCC10_+_43395315.23-P1P2	1222	1222	154	201
ABCC10_-_43395330.23-P1P2	1839	1839	253	262
ABCC10_-_43395343.23-P1P2	1426	1426	166	179
ABCC10_-_43395891.23-P1P2	1208	1208	131	163
ABCC10_-_43395984.23-P1P2	1315	1315	170	206
ABCC11_+_48278130.23-P1	1445	1445	213	206
ABCC11_+_48281001.23-P2	1585	1585	205	201
ABCC11_+_48281042.23-P2	758	758	141	103
ABCC11_+_48281345.23-P2	1790	1790	203	240
ABCC11_+_48281428.23-P2	1335	1335	226	205
ABCC11_-_48277852.23-P1	1469	1469	198	193
ABCC11_-_48278103.23-P1	972	972	157	128
ABCC11_-_48278122.23-P1	1833	1833	293	267
ABCC11_-_48278125.23-P1	1399	1399	212	195
ABCC11_-_48280980.23-P2	1382	1382	180	173
ABCC12_+_48180636.23-ENST00000311303.3	1646	1646	242	250
ABCC12_-_48180314.23-ENST00000311303.3	1681	1681	235	235
ABCC12_-_48180643.23-ENST00000311303.3	915	915	158	136
ABCC12_-_48180648.23-ENST00000311303.3	1489	1489	265	206
ABCC12_-_48180679.23-ENST00000311303.3	1219	1219	153	183
ABCC1_+_16043482.23-P1P2	1411	1411	275	236
ABCC1_+_16043921.23-P1P2	1449	1449	229	196
ABCC1_-_16043871.23-P1P2	1531	1531	155	217
ABCC1_-_16043934.23-P1P2	1440	1440	186	240
ABCC1_-_16044002.23-P1P2	1146	1146	143	161
ABCC2_+_101542515.23-P1P2	1401	1401	177	201
ABCC2_+_101542910.23-P1P2	1470	1470	292	270
ABCC2_+_101542914.23-P1P2	1662	1662	243	243
ABCC2_+_101542981.23-P1P2	1379	1379	196	185
ABCC2_-_101542808.23-P1P2	1572	1572	193	191
ABCC3_+_48712248.23-P1P2	1253	1253	127	149
ABCC3_+_48712270.23-P1P2	1659	1659	202	274
ABCC3_+_48712450.23-P1P2	1082	1082	97	118
ABCC3_+_48712559.23-P1P2	1698	1698	258	280
ABCC3_+_48712662.23-P1P2	1520	1520	229	202
ABCC4_+_95953430.23-P1P2	1495	1495	214	218
ABCC4_+_95953641.23-P1P2	1548	1548	197	242
ABCC4_+_95953668.23-P1P2	1374	1374	203	222
ABCC4_-_95953614.23-P1P2	797	797	90	90
ABCC4_-_95953652.23-P1P2	1564	1564	253	261
ABCC5_+_183735648.23-P1P2	1646	1646	233	235
ABCC5_+_183735692.23-P1P2	1281	1281	160	183
ABCC5_-_183735259.23-P1P2	1397	1397	192	195
ABCC5_-_183735312.23-P1P2	1395	1395	218	193
ABCC5_-_183735467.23-P1P2	774	774	88	120
ABCC6_+_16316916.23-ENST00000205557.7	1394	1394	199	211
ABCC6_+_16317287.23-ENST00000205557.7	1404	1404	214	267
ABCC6_+_16317296.23-ENST00000205557.7	1137	1137	146	133
ABCC6_-_16317235.23-ENST00000205557.7	1147	1147	169	217
ABCC6_-_16317247.23-ENST00000205557.7	1539	1539	215	182
ABCC8_+_17497953.23-P1P2	1476	1476	235	166
ABCC8_+_17498387.23-P1P2	1449	1449	187	211
ABCC8_-_17497979.23-P1P2	1685	1685	216	237
ABCC8_-_17497997.23-P1P2	680	680	93	77
ABCC8_-_17498220.23-P1P2	1423	1423	181	168
ABCC9_+_22093672.23-P1P2	1681	1681	275	235
ABCC9_+_22093678.23-P1P2	1682	1682	235	244
ABCC9_+_22093937.23-P1P2	1179	1179	159	134
ABCC9_+_22093941.23-P1P2	1129	1129	119	173
ABCC9_+_22094309.23-P1P2	1659	1659	280	241
ABCD1_+_152990414.23-P1P2	1448	1448	189	230
ABCD1_+_152990711.23-P1P2	1591	1591	207	228
ABCD1_-_152990338.23-P1P2	1630	1630	249	277
ABCD1_-_152990379.23-P1P2	1067	1067	123	154
ABCD1_-_152990703.23-P1P2	1654	1654	267	310
ABCD2_+_40013099.23-P1P2	936	936	177	138
ABCD2_+_40013514.23-P1P2	1613	1613	202	233
ABCD2_+_40013594.23-P1P2	1693	1693	259	233
ABCD2_-_40013191.23-P1P2	1203	1203	205	177
ABCD2_-_40013610.23-P1P2	2026	2026	272	299
ABCD3_+_94884002.23-P1P2	1556	1556	238	231
ABCD3_+_94884009.23-P1P2	2119	2119	304	273
ABCD3_+_94884032.23-P1P2	2007	2007	315	245
ABCD3_+_94884473.23-P1P2	1066	1066	197	159
ABCD3_-_94883974.23-P1P2	1415	1415	157	155
ABCD4_+_74769611.23-P1P2	1075	1075	142	153
ABCD4_+_74769649.23-P1P2	1857	1857	258	217
ABCD4_-_74769631.23-P1P2	1584	1584	257	259
ABCD4_-_74769682.23-P1P2	1280	1280	188	180
ABCD4_-_74769729.23-P1P2	993	993	118	180
ABCE1_+_146019317.23-P1P2	1099	1099	112	102
ABCE1_+_146019463.23-P1P2	1406	1406	182	180
ABCE1_+_146019842.23-P1P2	1356	1356	190	217
ABCE1_-_146019502.23-P1P2	1744	1744	96	112
ABCE1_-_146019516.23-P1P2	1614	1614	85	78
ABCF1_+_30539238.23-P1	1226	1226	135	144
ABCF1_+_30539469.23-P1	1709	1709	231	254
ABCF1_+_30539647.23-P1	1187	1187	152	187
ABCF1_+_30546312.23-P2	1146	1146	183	180
ABCF1_+_30546315.23-P2	1732	1732	281	292
ABCF1_-_30539232.23-P1	1300	1300	219	174
ABCF1_-_30539602.23-P1	1020	1020	174	88
ABCF1_-_30546344.23-P2	1562	1562	239	248
ABCF1_-_30546354.23-P2	1326	1326	165	157
ABCF1_-_30546366.23-P2	1567	1567	214	225
ABCF2_+_150923872.23-P1P2	1598	1598	204	231
ABCF2_+_150923902.23-P1P2	1595	1595	204	193
ABCF2_+_150924236.23-P1P2	1244	1244	194	215
ABCF2_+_150924287.23-P1P2	1595	1595	292	299
ABCF2_-_150923882.23-P1P2	1638	1638	220	259
ABCF3_-_183903980.23-P1P2	1654	1654	238	277
ABCF3_-_183903991.23-P1P2	1231	1231	169	191
ABCF3_-_183904021.23-P1P2	2195	2195	218	263
ABCF3_-_183904356.23-P1P2	1411	1411	220	214
ABCF3_-_183904380.23-P1P2	1307	1307	225	154
ABCG1_+_43639544.23-P1P2	1200	1200	194	175
ABCG1_+_43639681.23-P1P2	1502	1502	215	262
ABCG1_-_43639282.23-P1P2	1470	1470	195	229
ABCG1_-_43639541.23-P1P2	1782	1782	227	264
ABCG1_-_43639626.23-P1P2	1765	1765	269	275
ABCG2_+_89079974.23-P1P2	1486	1486	159	195
ABCG2_+_89080025.23-P1P2	1180	1180	213	197
ABCG2_+_89080044.23-P1P2	1221	1221	145	180
ABCG2_-_89079989.23-P1P2	1303	1303	201	242
ABCG2_-_89080000.23-P1P2	1598	1598	205	188
ABCG4_+_119019794.23-P1P2	1873	1873	235	232
ABCG4_+_119019855.23-P1P2	1547	1547	254	240
ABCG4_-_119019784.23-P1P2	1408	1408	222	161
ABCG4_-_119019798.23-P1P2	1366	1366	164	163
ABCG4_-_119019811.23-P1P2	1546	1546	250	262
ABCG5_+_44065447.23-P1P2	1317	1317	178	236
ABCG5_+_44065865.23-P1P2	1367	1367	196	241
ABCG5_-_44065428.23-P1P2	1265	1265	190	182
ABCG5_-_44065433.23-P1P2	1462	1462	266	191
ABCG5_-_44065840.23-P1P2	1388	1388	210	200
ABCG8_+_44066166.23-P1P2	1150	1150	159	172
ABCG8_+_44066180.23-P1P2	1684	1684	275	256
ABCG8_+_44066323.23-P1P2	1428	1428	189	235
ABCG8_+_44066333.23-P1P2	1478	1478	192	224
ABCG8_-_44066172.23-P1P2	1679	1679	266	246
ABHD10_+_111697851.23-P1P2	740	740	92	125
ABHD10_+_111698093.23-P1P2	1491	1491	231	244
ABHD10_+_111698316.23-P1P2	1320	1320	188	240
ABHD10_-_111697877.23-P1P2	1398	1398	170	184
ABHD10_-_111697914.23-P1P2	1313	1313	168	148
ABHD11_+_73152656.23-P1P2	1568	1568	262	235
ABHD11_+_73152963.23-P1P2	1757	1757	263	257
ABHD11_-_73152688.23-P1P2	1406	1406	195	195
ABHD11_-_73153094.23-P1P2	1327	1327	195	143
ABHD11_-_73153135.23-P1P2	1174	1174	148	196
ABHD12B_+_51339177.23-P1P2	1298	1298	180	180
ABHD12B_-_51338832.23-P1P2	1275	1275	167	162
ABHD12B_-_51338864.23-P1P2	1821	1821	310	319
ABHD12B_-_51338885.23-P1P2	1270	1270	153	150
ABHD12B_-_51339227.23-P1P2	1407	1407	232	214
ABHD12_+_25371393.23-P1P2	979	979	101	144
ABHD12_+_25371436.23-P1P2	1200	1200	162	184
ABHD12_-_25371053.23-P1P2	1266	1266	180	164
ABHD12_-_25371057.23-P1P2	882	882	134	145
ABHD12_-_25371489.23-P1P2	1472	1472	198	187
ABHD13_+_108870795.23-P1P2	1504	1504	219	174
ABHD13_+_108870811.23-P1P2	2042	2042	255	254
ABHD13_+_108871228.23-P1P2	1185	1185	159	162
ABHD13_-_108870880.23-P1P2	1393	1393	224	198
ABHD13_-_108871256.23-P1P2	1101	1101	159	162
ABHD14A_+_52009149.23-P1P2	1897	1897	354	324
ABHD14A_+_52009194.23-P1P2	1518	1518	178	145
ABHD14A_+_52009255.23-P1P2	1297	1297	203	226
ABHD14A_-_52009122.23-P1P2	1436	1436	166	248
ABHD14A_-_52009160.23-P1P2	1415	1415	175	230
ABHD14B_+_52007815.23-P1	1613	1613	256	228
ABHD14B_+_52016945.23-P2	1221	1221	219	195
ABHD14B_+_52017325.23-P2	1754	1754	267	208
ABHD14B_+_52017350.23-P2	1415	1415	198	197
ABHD14B_-_52007985.23-P1	1795	1795	233	211
ABHD14B_-_52007995.23-P1	1581	1581	177	177
ABHD14B_-_52008027.23-P1	1604	1604	172	186
ABHD14B_-_52008040.23-P1	1325	1325	199	211
ABHD14B_-_52016965.23-P2	1720	1720	198	214
ABHD14B_-_52017383.23-P2	1439	1439	165	197
ABHD15_-_27893577.23-P1P2	723	723	123	99
ABHD15_-_27893641.23-P1P2	1561	1561	200	197
ABHD15_-_27893654.23-P1P2	1673	1673	263	240
ABHD15_-_27893980.23-P1P2	1203	1203	184	134
ABHD15_-_27894008.23-P1P2	1730	1730	207	222
ABHD16A_+_31671120.23-P1P2	1149	1149	141	182
ABHD16A_+_31671138.23-P1P2	1517	1517	196	250
ABHD16A_-_31670671.23-P1P2	1402	1402	228	235
ABHD16A_-_31670679.23-P1P2	863	863	152	165
ABHD16A_-_31670764.23-P1P2	1355	1355	250	237
ABHD16B_+_62492825.23-P1P2	1505	1505	264	242
ABHD16B_+_62492837.23-P1P2	1440	1440	208	267
ABHD16B_+_62492887.23-P1P2	1459	1459	171	244
ABHD16B_+_62493236.23-P1P2	1260	1260	187	190
ABHD16B_-_62492870.23-P1P2	1451	1451	201	264
ABHD17A_+_1885470.23-P1P2	1236	1236	168	143
ABHD17A_-_1885045.23-P1P2	1368	1368	160	159
ABHD17A_-_1885076.23-P1P2	1794	1794	293	279
ABHD17A_-_1885099.23-P1P2	1379	1379	159	203
ABHD17A_-_1885483.23-P1P2	1345	1345	220	205
ABHD17B_+_74525655.23-P1P2	1781	1781	235	268
ABHD17B_+_74525862.23-P1P2	1151	1151	184	182
ABHD17B_+_74526089.23-P1P2	1067	1067	191	159
ABHD17B_-_74525690.23-P1P2	1612	1612	270	266
ABHD17B_-_74525704.23-P1P2	1402	1402	214	222
ABHD17C_+_80987662.23-P1P2	1318	1318	148	170
ABHD17C_+_80987703.23-P1P2	1130	1130	156	160
ABHD17C_+_80987878.23-P1P2	1396	1396	177	139
ABHD17C_+_80987887.23-P1P2	1409	1409	210	195
ABHD17C_+_80988086.23-P1P2	1580	1580	232	292
ABHD1_+_27347075.23-P1P2	1406	1406	217	186
ABHD1_+_27347086.23-P1P2	1281	1281	178	186
ABHD1_+_27347095.23-P1P2	1065	1065	122	135
ABHD1_+_27347132.23-P1P2	1455	1455	165	217
ABHD1_-_27346733.23-P1P2	1812	1812	299	335
ABHD2_+_89631693.23-P1P2	2050	2050	323	269
ABHD2_+_89632075.23-P1P2	1347	1347	177	210
ABHD2_-_89631738.23-P1P2	1468	1468	217	269
ABHD2_-_89631760.23-P1P2	1218	1218	176	177
ABHD2_-_89632154.23-P1P2	1379	1379	211	163
ABHD3_+_19284354.23-P1P2	1389	1389	169	193
ABHD3_+_19284534.23-P1P2	925	925	119	106
ABHD3_+_19284717.23-P1P2	1538	1538	213	237
ABHD3_+_19284728.23-P1P2	1666	1666	243	278
ABHD3_-_19284770.23-P1P2	1244	1244	167	163
ABHD4_+_23067515.23-P1P2	1634	1634	261	293
ABHD4_+_23067613.23-P1P2	1473	1473	207	256
ABHD4_-_23067199.23-P1P2	969	969	167	170
ABHD4_-_23067625.23-P1P2	1241	1241	172	182
ABHD4_-_23067680.23-P1P2	1404	1404	187	208
ABHD5_+_43732395.23-P1P2	1376	1376	182	214
ABHD5_+_43732521.23-P1P2	1043	1043	133	140
ABHD5_+_43732806.23-P1P2	1107	1107	90	108
ABHD5_-_43732422.23-P1P2	1901	1901	260	350
ABHD5_-_43732464.23-P1P2	1262	1262	199	205
ABHD6_+_58223718.23-P1P2	1559	1559	204	317
ABHD6_+_58223966.23-P1P2	1654	1654	173	245
ABHD6_-_58223553.23-P1P2	1568	1568	272	231
ABHD6_-_58223594.23-P1P2	1322	1322	173	195
ABHD6_-_58223914.23-P1P2	1339	1339	162	184
ABHD8_+_17413753.23-P1P2	1830	1830	301	261
ABHD8_-_17413788.23-P1P2	1271	1271	157	191
ABHD8_-_17414169.23-P1P2	1508	1508	218	177
ABHD8_-_17414173.23-P1P2	1429	1429	187	177
ABHD8_-_17414201.23-P1P2	1347	1347	195	200
ABI1_+_27149446.23-P1P2	928	928	85	167
ABI1_+_27149474.23-P1P2	1225	1225	177	169
ABI1_+_27149800.23-P1P2	1583	1583	230	262
ABI1_-_27149837.23-P1P2	1520	1520	243	207
ABI1_-_27149855.23-P1P2	1213	1213	136	158
ABI2_+_204193030.23-P1P2	1366	1366	184	155
ABI2_+_204193079.23-P1P2	1413	1413	166	142
ABI2_+_204193458.23-P1P2	1354	1354	183	221
ABI2_-_204193058.23-P1P2	1297	1297	166	171
ABI2_-_204193288.23-P1P2	1870	1870	231	239
ABI3BP_+_100712238.23-P1P2	1517	1517	258	295
ABI3BP_+_100712307.23-P1P2	1153	1153	183	152
ABI3BP_-_100712220.23-P1P2	1476	1476	194	232
ABI3BP_-_100712267.23-P1P2	1826	1826	197	267
ABI3BP_-_100712320.23-P1P2	1386	1386	230	246
ABI3_+_47287798.23-P1P2	1873	1873	231	250
ABI3_+_47288122.23-P1P2	1260	1260	199	218
ABI3_+_47288159.23-P1P2	1768	1768	249	263
ABI3_+_47288524.23-P1P2	1844	1844	207	201
ABI3_-_47288028.23-P1P2	1466	1466	211	211
ABL1_+_133589617.23-ENST00000372348.2	1615	1615	277	213
ABL1_+_133589629.23-ENST00000372348.2	1586	1586	213	243
ABL1_+_133589636.23-ENST00000372348.2	1267	1267	188	149
ABL1_-_133589228.23-ENST00000372348.2	1579	1579	247	233
ABL1_-_133589268.23-ENST00000372348.2	1718	1718	310	274
ABL2_+_179112168.23-P1	902	902	101	148
ABL2_+_179112186.23-P1	2182	2182	315	326
ABL2_+_179198340.23-P2	1257	1257	192	203
ABL2_+_179198398.23-P2	1546	1546	225	193
ABL2_+_179198565.23-P2	1238	1238	150	169
ABL2_+_179198740.23-P2	1517	1517	245	203
ABL2_-_179112151.23-P1	1523	1523	261	218
ABL2_-_179112154.23-P1	1473	1473	206	229
ABL2_-_179112158.23-P1	1920	1920	302	234
ABL2_-_179198834.23-P2	1239	1239	188	183
ABLIM1_+_116417743.23-ENST00000277895.5	1987	1987	314	327
ABLIM1_+_116417829.23-ENST00000277895.5	1874	1874	241	288
ABLIM1_+_116418018.23-ENST00000277895.5	1533	1533	208	193
ABLIM1_-_116417795.23-ENST00000277895.5	1125	1125	152	214
ABLIM1_-_116417810.23-ENST00000277895.5	1499	1499	210	263
ABLIM2_+_8160016.23-P1P2	1527	1527	211	233
ABLIM2_+_8160141.23-P1P2	1316	1316	169	148
ABLIM2_+_8160204.23-P1P2	1760	1760	268	239
ABLIM2_+_8160523.23-P1P2	1079	1079	167	150
ABLIM2_-_8160138.23-P1P2	1410	1410	237	232
ABLIM3_+_148521102.23-P1P2	1779	1779	251	235
ABLIM3_+_148521451.23-P1P2	1455	1455	213	242
ABLIM3_-_148521229.23-P1P2	1154	1154	159	189
ABLIM3_-_148521482.23-P1P2	1286	1286	231	175
ABLIM3_-_148521503.23-P1P2	1560	1560	285	218
ABO_+_136150190.23-P1	1557	1557	235	326
ABO_+_136150601.23-P1	1596	1596	236	231
ABO_-_136130692.23-P2	1302	1302	168	146
ABO_-_136130921.23-P2	975	975	102	117
ABO_-_136130955.23-P2	1247	1247	160	197
ABO_-_136130959.23-P2	1333	1333	206	212
ABO_-_136130966.23-P2	1698	1698	346	280
ABO_-_136150219.23-P1	1421	1421	184	182
ABO_-_136150600.23-P1	1655	1655	306	275
ABO_-_136150606.23-P1	1091	1091	174	169
ABRACL_+_139349876.23-P1P2	1558	1558	267	209
ABRACL_+_139349879.23-P1P2	1554	1554	248	287
ABRACL_+_139349931.23-P1P2	1817	1817	269	276
ABRACL_+_139350209.23-P1P2	1665	1665	194	245
ABRACL_-_139350119.23-P1P2	1422	1422	231	221
ABRA_+_107782019.23-P1P2	1646	1646	215	279
ABRA_+_107782392.23-P1P2	1461	1461	226	190
ABRA_+_107782399.23-P1P2	1467	1467	223	192
ABRA_+_107782422.23-P1P2	1556	1556	187	234
ABRA_-_107782350.23-P1P2	1424	1424	201	210
ABR_+_1082842.23-P1P2	1833	1833	227	224
ABR_+_1082862.23-P1P2	1143	1143	146	160
ABR_+_1083266.23-P1P2	1167	1167	180	180
ABR_-_1083256.23-P1P2	1311	1311	190	182
ABR_-_1083263.23-P1P2	1775	1775	313	318
ABT1_+_26597184.23-P1P2	1805	1805	326	280
ABT1_+_26597412.23-P1P2	1675	1675	267	209
ABT1_-_26597263.23-P1P2	1200	1200	165	141
ABT1_-_26597427.23-P1P2	1538	1538	225	169
ABT1_-_26597617.23-P1P2	1133	1133	147	166
ABTB1_+_127391808.23-P1P2	1419	1419	195	178
ABTB1_+_127391828.23-P1P2	1400	1400	156	197
ABTB1_+_127391831.23-P1P2	1754	1754	236	246
ABTB1_+_127392221.23-P1P2	1549	1549	232	212
ABTB1_-_127392198.23-P1P2	997	997	128	134
ABTB2_-_34379074.23-P1P2	1422	1422	172	192
ABTB2_-_34379146.23-P1P2	1279	1279	188	190
ABTB2_-_34379310.23-P1P2	1316	1316	182	218
ABTB2_-_34379465.23-P1P2	1758	1758	337	265
ABTB2_-_34379521.23-P1P2	1687	1687	221	266
ACAA1_+_38178488.23-P1P2	1375	1375	179	177
ACAA1_+_38178517.23-P1P2	1658	1658	204	246
ACAA1_+_38178570.23-P1P2	1387	1387	226	186
ACAA1_-_38178168.23-P1P2	1241	1241	156	138
ACAA1_-_38178575.23-P1P2	1524	1524	228	237
ACAA2_+_47339850.23-P1P2	1574	1574	274	250
ACAA2_-_47339449.23-P1P2	1135	1135	198	180
ACAA2_-_47339855.23-P1P2	1545	1545	237	263
ACAA2_-_47339858.23-P1P2	1337	1337	209	206
ACAA2_-_47339876.23-P1P2	1104	1104	135	146
ACACA_+_35715534.23-P1P2	1241	1241	168	139
ACACA_+_35715655.23-P1P2	1049	1049	153	130
ACACA_-_35715847.23-P1P2	1216	1216	136	146
ACACA_-_35715992.23-P1P2	1456	1456	157	227
ACACA_-_35716002.23-P1P2	1413	1413	164	201
ACACB_+_109569160.23-P1	1019	1019	135	171
ACACB_+_109569170.23-P1	1348	1348	255	157
ACACB_+_109592574.23-P2	1810	1810	261	281
ACACB_+_109592655.23-P2	1660	1660	194	241
ACACB_+_109592908.23-P2	2061	2061	272	293
ACACB_-_109569178.23-P1	1325	1325	180	163
ACACB_-_109569231.23-P1	1327	1327	156	139
ACACB_-_109569639.23-P1	1924	1924	271	290
ACACB_-_109592496.23-P2	1630	1630	221	245
ACACB_-_109592519.23-P2	1946	1946	263	296
ACAD10_+_112124115.23-P1P2	1428	1428	256	238
ACAD10_-_112123894.23-P1P2	1681	1681	209	188
ACAD10_-_112123907.23-P1P2	1498	1498	220	224
ACAD10_-_112123925.23-P1P2	1219	1219	166	117
ACAD10_-_112124210.23-P1P2	1496	1496	239	171
ACAD11_+_132378312.23-P1P2	1513	1513	228	218
ACAD11_+_132379379.23-P1P2	1409	1409	193	225
ACAD11_-_132378623.23-P1P2	1251	1251	185	215
ACAD11_-_132378633.23-P1P2	1966	1966	323	328
ACAD11_-_132379444.23-P1P2	1247	1247	164	183
ACAD8_+_134123511.23-P1P2	1171	1171	189	188
ACAD8_-_134123448.23-P1P2	1042	1042	130	134
ACAD8_-_134123455.23-P1P2	1460	1460	252	222
ACAD8_-_134123502.23-P1P2	1329	1329	207	177
ACAD8_-_134123507.23-P1P2	1149	1149	156	131
ACAD9_+_128598604.23-P1P2	2209	2209	371	292
ACAD9_-_128598499.23-P1P2	1319	1319	224	215
ACAD9_-_128598508.23-P1P2	1692	1692	284	199
ACAD9_-_128598528.23-P1P2	1342	1342	145	189
ACAD9_-_128598541.23-P1P2	1753	1753	274	249
ACADL_+_211089722.23-P1P2	1478	1478	224	206
ACADL_-_211089695.23-P1P2	1184	1184	151	173
ACADL_-_211090030.23-P1P2	1419	1419	229	237
ACADL_-_211090048.23-P1P2	1506	1506	234	208
ACADL_-_211090095.23-P1P2	1604	1604	256	216
ACADM_+_76190107.23-P1P2	1575	1575	287	230
ACADM_+_76190432.23-P1P2	1338	1338	148	155
ACADM_+_76190695.23-P1P2	1490	1490	198	204
ACADM_-_76190475.23-P1P2	836	836	125	112
ACADM_-_76190633.23-P1P2	1027	1027	149	152
ACADSB_+_124768874.23-P1P2	1104	1104	146	141
ACADSB_+_124768891.23-P1P2	1290	1290	250	221
ACADSB_+_124768941.23-P1P2	1420	1420	200	198
ACADSB_+_124768944.23-P1P2	1513	1513	194	211
ACADSB_-_124768552.23-P1P2	1444	1444	248	228
ACADS_+_121163685.23-P1P2	1524	1524	276	228
ACADS_+_121164090.23-P1P2	1402	1402	255	206
ACADS_-_121163653.23-P1P2	1996	1996	243	338
ACADS_-_121163657.23-P1P2	1881	1881	258	244
ACADS_-_121163671.23-P1P2	985	985	119	116
ACADVL_-_7123221.23-P1P2	1212	1212	165	153
ACADVL_-_7123283.23-P1P2	1309	1309	177	167
ACADVL_-_7123639.23-P1P2	1611	1611	197	231
ACADVL_-_7123665.23-P1P2	1150	1150	184	175
ACADVL_-_7123677.23-P1P2	1835	1835	219	210
ACAN_+_89347139.23-P1P2	1387	1387	232	168
ACAN_+_89347148.23-P1P2	1289	1289	171	185
ACAN_+_89347151.23-P1P2	1297	1297	187	206
ACAN_-_89346701.23-P1P2	1531	1531	162	277
ACAN_-_89347101.23-P1P2	1927	1927	290	328
ACAP1_+_7239854.23-P1P2	1247	1247	224	198
ACAP1_+_7239956.23-P1P2	1103	1103	163	138
ACAP1_+_7240320.23-P1P2	1296	1296	166	185
ACAP1_-_7239866.23-P1P2	1411	1411	229	222
ACAP1_-_7240242.23-P1P2	1348	1348	192	241
ACAP2_+_195163707.23-P1P2	1713	1713	225	280
ACAP2_-_195163352.23-P1P2	1499	1499	195	173
ACAP2_-_195163362.23-P1P2	1573	1573	203	264
ACAP2_-_195163395.23-P1P2	1449	1449	188	206
ACAP2_-_195163655.23-P1P2	1353	1353	199	150
ACAP3_+_1243258.23-P1P2	1401	1401	196	210
ACAP3_+_1243337.23-P1P2	1746	1746	314	232
ACAP3_-_1243095.23-P1P2	1563	1563	213	259
ACAP3_-_1243221.23-P1P2	1607	1607	241	270
ACAP3_-_1243235.23-P1P2	2198	2198	344	329
ACAT1_+_107992288.23-P1P2	1406	1406	204	201
ACAT1_+_107992310.23-P1P2	1474	1474	164	200
ACAT1_+_107992321.23-P1P2	1633	1633	296	219
ACAT1_-_107992364.23-P1P2	1192	1192	166	182
ACAT1_-_107992733.23-P1P2	1493	1493	203	201
ACAT2_+_160183436.23-P1P2	1304	1304	176	230
ACAT2_+_160183505.23-P1P2	1980	1980	334	326
ACAT2_-_160183054.23-P1P2	1670	1670	292	355
ACAT2_-_160183095.23-P1P2	1910	1910	334	289
ACAT2_-_160183174.23-P1P2	966	966	176	153
ACBD3_+_226374329.23-P1P2	1582	1582	189	226
ACBD3_+_226374366.23-P1P2	1858	1858	286	227
ACBD3_-_226373992.23-P1P2	1909	1909	311	278
ACBD3_-_226374403.23-P1P2	1877	1877	274	255
ACBD3_-_226374411.23-P1P2	1424	1424	183	210
ACBD4_+_43210021.23-P2	1749	1749	249	272
ACBD4_+_43210042.23-P2	1631	1631	219	260
ACBD4_+_43210060.23-P2	1839	1839	234	261
ACBD4_+_43210408.23-P2	1517	1517	195	210
ACBD4_+_43213087.23-P1	1743	1743	330	278
ACBD4_+_43213412.23-P1	1744	1744	297	314
ACBD4_-_43210055.23-P2	1760	1760	229	201
ACBD4_-_43213050.23-P1	1140	1140	194	213
ACBD4_-_43213072.23-P1	1853	1853	291	241
ACBD4_-_43213075.23-P1	1347	1347	172	188
ACBD5_+_27529332.23-P1P2	1195	1195	155	176
ACBD5_+_27529682.23-P1P2	815	815	95	79
ACBD5_+_27529701.23-P1P2	1102	1102	214	223
ACBD5_+_27529710.23-P1P2	2030	2030	310	308
ACBD5_-_27529679.23-P1P2	1077	1077	162	148
ACBD6_+_180471319.23-P1P2	1505	1505	183	180
ACBD6_+_180471354.23-P1P2	1101	1101	161	168
ACBD6_+_180471617.23-P1P2	1315	1315	216	164
ACBD6_-_180471532.23-P1P2	1113	1113	151	132
ACBD6_-_180471707.23-P1P2	1212	1212	198	199
ACBD7_+_15130520.23-P1P2	1313	1313	196	232
ACBD7_+_15130776.23-P1P2	1420	1420	207	156
ACBD7_-_15130379.23-P1P2	1106	1106	121	149
ACBD7_-_15130397.23-P1P2	1471	1471	199	260
ACBD7_-_15130438.23-P1P2	1327	1327	184	184
ACCSL_+_44069616.23-ENST00000378832.1	1279	1279	171	192
ACCSL_+_44069971.23-ENST00000378832.1	1437	1437	154	204
ACCSL_+_44069981.23-ENST00000378832.1	1555	1555	233	221
ACCSL_-_44069582.23-ENST00000378832.1	1554	1554	208	187
ACCSL_-_44069930.23-ENST00000378832.1	1058	1058	168	151
ACCS_+_44087946.23-P1P2	1611	1611	242	219
ACCS_+_44088028.23-P1P2	1485	1485	240	187
ACCS_+_44088091.23-P1P2	2086	2086	236	300
ACCS_+_44088215.23-P1P2	1255	1255	197	170
ACCS_-_44088090.23-P1P2	1159	1159	223	203
ACD_+_67693748.23-P1P2	1476	1476	245	216
ACD_+_67694124.23-P1P2	1590	1590	189	221
ACD_-_67693904.23-P1P2	1367	1367	196	213
ACD_-_67693957.23-P1P2	1346	1346	176	181
ACD_-_67694143.23-P1P2	1429	1429	151	225
ACE2_+_15619016.23-P1P2	1582	1582	264	209
ACE2_+_15619087.23-P1P2	1247	1247	182	174
ACE2_-_15618594.23-P1P2	2011	2011	240	260
ACE2_-_15618975.23-P1P2	1267	1267	216	153
ACE2_-_15619013.23-P1P2	1614	1614	240	217
ACER1_+_6333110.23-P1P2	1228	1228	167	168
ACER1_+_6333137.23-P1P2	1634	1634	248	195
ACER1_+_6333164.23-P1P2	1304	1304	150	173
ACER1_-_6333545.23-P1P2	1236	1236	175	211
ACER1_-_6333558.23-P1P2	1620	1620	236	213
ACER2_+_19409007.23-P1P2	1592	1592	238	228
ACER2_+_19409248.23-P1P2	1668	1668	258	297
ACER2_+_19409376.23-P1P2	1888	1888	235	243
ACER2_+_19409383.23-P1P2	1370	1370	197	193
ACER2_-_19409474.23-P1P2	1823	1823	267	274
ACER3_+_76571969.23-P1P2	1427	1427	174	191
ACER3_-_76571978.23-P1P2	1210	1210	197	186
ACER3_-_76572000.23-P1P2	1415	1415	198	244
ACER3_-_76572003.23-P1P2	1636	1636	256	191
ACER3_-_76572404.23-P1P2	1420	1420	212	194
ACE_+_61554448.23-P1	1400	1400	168	188
ACE_+_61554829.23-P1	1421	1421	207	239
ACE_+_61562272.23-P2	1502	1502	185	170
ACE_+_61562293.23-P2	1280	1280	182	180
ACE_-_61554428.23-P1	1705	1705	240	244
ACE_-_61554458.23-P1	1807	1807	291	201
ACE_-_61554461.23-P1	1738	1738	188	203
ACE_-_61562238.23-P2	1857	1857	266	313
ACE_-_61562443.23-P2	1411	1411	190	224
ACE_-_61562661.23-P2	1588	1588	207	220
ACHE_+_100493456.23-P1	1610	1610	237	284
ACHE_+_100493473.23-P1	1792	1792	282	255
ACHE_+_100494559.23-P2	1108	1108	126	156
ACHE_+_100494570.23-P2	1295	1295	211	159
ACHE_-_100493122.23-P1	1184	1184	181	204
ACHE_-_100493427.23-P1	869	869	120	106
ACHE_-_100493486.23-P1	1290	1290	146	177
ACHE_-_100494233.23-P2	1354	1354	149	184
ACHE_-_100494236.23-P2	1294	1294	178	192
ACHE_-_100494578.23-P2	1620	1620	191	231
ACIN1_+_23564314.23-P1	1401	1401	143	169
ACIN1_-_23540292.23-P2	1348	1348	150	175
ACIN1_-_23540722.23-P2	1366	1366	173	178
ACIN1_-_23540730.23-P2	1476	1476	241	219
ACIN1_-_23540744.23-P2	1438	1438	216	226
ACIN1_-_23540756.23-P2	1528	1528	212	200
ACIN1_-_23563847.23-P1	1407	1407	210	209
ACIN1_-_23563913.23-P1	1183	1183	167	159
ACIN1_-_23564262.23-P1	1406	1406	173	222
ACIN1_-_23564284.23-P1	2054	2054	287	330
ACKR2_+_42850956.23-P1P2	1104	1104	140	189
ACKR2_-_42850976.23-P1P2	1332	1332	203	181
ACKR2_-_42850992.23-P1P2	1637	1637	220	233
ACKR2_-_42851020.23-P1P2	1585	1585	222	239
ACKR2_-_42851479.23-P1P2	1559	1559	169	214
ACKR3_+_237476473.23-P2	1754	1754	284	246
ACKR3_+_237476822.23-P2	1287	1287	140	142
ACKR3_+_237478500.23-P1	1520	1520	214	221
ACKR3_+_237478916.23-P1	1335	1335	145	171
ACKR3_+_237478950.23-P1	1751	1751	227	235
ACKR3_-_237476493.23-P2	1790	1790	235	217
ACKR3_-_237476505.23-P2	1584	1584	230	245
ACKR3_-_237476900.23-P2	1628	1628	264	242
ACKR3_-_237478578.23-P1	1351	1351	222	235
ACKR3_-_237478610.23-P1	1393	1393	199	218
ACKR4_+_132316377.23-P1P2	1499	1499	191	280
ACKR4_-_132316111.23-P1P2	1652	1652	237	341
ACKR4_-_132316167.23-P1P2	1228	1228	165	154
ACKR4_-_132316171.23-P1P2	1496	1496	217	198
ACKR4_-_132316525.23-P1P2	1416	1416	175	170
ACLY_+_40074807.23-P1P2	1162	1162	193	155
ACLY_+_40075121.23-P1P2	1706	1706	213	214
ACLY_-_40074817.23-P1P2	1680	1680	253	261
ACLY_-_40075090.23-P1P2	1282	1282	196	141
ACLY_-_40075227.23-P1P2	1634	1634	246	223
ACMSD_+_135596183.23-P1P2	1751	1751	233	295
ACMSD_-_135596123.23-P1P2	1578	1578	275	184
ACMSD_-_135596200.23-P1P2	1607	1607	272	229
ACMSD_-_135596354.23-P1P2	1245	1245	206	183
ACMSD_-_135596438.23-P1P2	998	998	146	138
ACN9_+_96747104.23-P1P2	1334	1334	159	220
ACN9_+_96747240.23-P1P2	1095	1095	124	167
ACN9_+_96747363.23-P1P2	1619	1619	219	173
ACN9_-_96747046.23-P1P2	940	940	99	99
ACN9_-_96747065.23-P1P2	1918	1918	302	256
ACO1_+_32384680.23-P1P2	1226	1226	180	203
ACO1_+_32385057.23-P1P2	1136	1136	122	166
ACO1_-_32384733.23-P1P2	1897	1897	239	299
ACO1_-_32385047.23-P1P2	1520	1520	198	245
ACO1_-_32385064.23-P1P2	1221	1221	189	146
ACO2_+_41865203.23-P1P2	1162	1162	177	188
ACO2_+_41865228.23-P1P2	1204	1204	225	161
ACO2_+_41865345.23-P1P2	1261	1261	172	195
ACO2_-_41865209.23-P1P2	1663	1663	147	219
ACO2_-_41865534.23-P1P2	1156	1156	146	214
ACOT11_+_55007947.23-P2	1541	1541	227	186
ACOT11_+_55007963.23-P2	1487	1487	178	231
ACOT11_+_55008406.23-P2	1314	1314	204	195
ACOT11_+_55013888.23-P1	1363	1363	218	236
ACOT11_+_55013964.23-P1	1594	1594	178	211
ACOT11_+_55013970.23-P1	1219	1219	153	139
ACOT11_-_55008004.23-P2	986	986	102	108
ACOT11_-_55008376.23-P2	935	935	167	114
ACOT11_-_55013950.23-P1	1362	1362	186	185
ACOT11_-_55014234.23-P1	1250	1250	205	141
ACOT12_+_80689628.23-P1P2	1267	1267	173	191
ACOT12_+_80689672.23-P1P2	1504	1504	244	234
ACOT12_+_80689929.23-P1P2	1611	1611	217	264
ACOT12_-_80689574.23-P1P2	1978	1978	246	325
ACOT12_-_80689897.23-P1P2	1626	1626	206	177
ACOT13_+_24667341.23-P1P2	1553	1553	241	238
ACOT13_-_24667329.23-P1P2	2510	2510	420	427
ACOT13_-_24667371.23-P1P2	1528	1528	216	256
ACOT13_-_24667386.23-P1P2	1337	1337	144	200
ACOT13_-_24667473.23-P1P2	2240	2240	324	350
ACOT1_+_74003818.23-P1P2	1671	1671	278	256
ACOT1_+_74003843.23-P1P2	1722	1722	213	207
ACOT1_+_74004100.23-P1P2	1928	1928	334	296
ACOT1_-_74004062.23-P1P2	1615	1615	197	244
ACOT1_-_74004076.23-P1P2	1662	1662	259	244
ACOT2_+_74035740.23-P1P2	1475	1475	228	207
ACOT2_+_74035970.23-P1P2	1064	1064	166	200
ACOT2_+_74036024.23-P1P2	1374	1374	147	137
ACOT2_-_74036051.23-P1P2	1434	1434	223	175
ACOT2_-_74036501.23-P1P2	1598	1598	243	227
ACOT4_+_74058635.23-P1P2	1289	1289	175	191
ACOT4_+_74058647.23-P1P2	1480	1480	185	181
ACOT4_+_74058910.23-P1P2	1489	1489	257	230
ACOT4_+_74058918.23-P1P2	1367	1367	245	195
ACOT4_-_74059268.23-P1P2	1433	1433	175	220
ACOT6_+_74077704.23-P1P2	1769	1769	312	298
ACOT6_+_74077926.23-P1P2	1165	1165	175	150
ACOT6_+_74078053.23-P1P2	1639	1639	255	225
ACOT6_-_74077984.23-P1P2	1267	1267	180	182
ACOT6_-_74078059.23-P1P2	1441	1441	223	198
ACOT7_+_6453356.23-P1P2	1120	1120	172	162
ACOT7_-_6453334.23-P1P2	1922	1922	237	311
ACOT7_-_6453369.23-P1P2	1262	1262	150	152
ACOT7_-_6453388.23-P1P2	881	881	91	105
ACOT7_-_6453406.23-P1P2	989	989	135	99
ACOT8_+_44485553.23-P1P2	1730	1730	223	235
ACOT8_+_44486016.23-P1P2	2015	2015	308	322
ACOT8_-_44485597.23-P1P2	2091	2091	335	333
ACOT8_-_44485992.23-P1P2	1388	1388	232	245
ACOT8_-_44486001.23-P1P2	1772	1772	206	206
ACOT9_+_23761133.23-P1P2	1580	1580	185	241
ACOT9_+_23761350.23-P1P2	1945	1945	275	276
ACOT9_+_23761360.23-P1P2	1604	1604	262	225
ACOT9_-_23761316.23-P1P2	1714	1714	234	277
ACOT9_-_23761394.23-P1P2	1473	1473	225	221
ACOX1_+_73975227.23-P1P2	1105	1105	110	142
ACOX1_-_73975169.23-P1P2	1481	1481	226	183
ACOX1_-_73975193.23-P1P2	1413	1413	173	160
ACOX1_-_73975196.23-P1P2	1367	1367	167	163
ACOX1_-_73975245.23-P1P2	1150	1150	170	169
ACOX2_+_58512428.23-P2	1633	1633	238	221
ACOX2_+_58512441.23-P2	1348	1348	165	203
ACOX2_+_58522520.23-P1	1179	1179	166	149
ACOX2_+_58522852.23-P1	1567	1567	218	252
ACOX2_+_58522860.23-P1	1128	1128	161	155
ACOX2_+_58522888.23-P1	1701	1701	236	282
ACOX2_+_58522893.23-P1	1550	1550	288	295
ACOX2_-_58512038.23-P2	1212	1212	196	179
ACOX2_-_58512043.23-P2	1236	1236	182	151
ACOX2_-_58512435.23-P2	1484	1484	257	172
ACOX3_+_8430113.23-P1	1159	1159	150	165
ACOX3_+_8430140.23-P1	1801	1801	227	284
ACOX3_+_8442373.23-P2	1555	1555	164	183
ACOX3_+_8442383.23-P2	1316	1316	192	137
ACOX3_+_8442467.23-P2	1185	1185	130	129
ACOX3_-_8430094.23-P1	1593	1593	211	225
ACOX3_-_8430121.23-P1	1646	1646	263	245
ACOX3_-_8430129.23-P1	1269	1269	162	194
ACOX3_-_8442419.23-P2	1450	1450	168	175
ACOX3_-_8442435.23-P2	1443	1443	205	225
ACOXL_+_111490271.23-P1P2	2151	2151	304	344
ACOXL_+_111490547.23-P1P2	1464	1464	212	232
ACOXL_+_111490560.23-P1P2	1184	1184	143	158
ACOXL_+_111490595.23-P1P2	1535	1535	222	204
ACOXL_-_111490612.23-P1P2	1091	1091	179	139
ACP1_+_264980.23-P1P2	1365	1365	205	279
ACP1_+_265303.23-P1P2	1415	1415	152	200
ACP1_-_264967.23-P1P2	1299	1299	163	176
ACP1_-_264970.23-P1P2	1691	1691	112	106
ACP1_-_265107.23-P1P2	1215	1215	188	180
ACP2_+_47270320.23-P1P2	1326	1326	191	252
ACP2_+_47270332.23-P1P2	1449	1449	173	186
ACP2_-_47269915.23-P1P2	1459	1459	167	235
ACP2_-_47269958.23-P1P2	1298	1298	193	162
ACP2_-_47270385.23-P1P2	1339	1339	193	189
ACP5_+_11688472.23-P1	1676	1676	237	258
ACP5_-_11688086.23-P1	1618	1618	237	208
ACP5_-_11688414.23-P1	987	987	129	165
ACP5_-_11688437.23-P1	1672	1672	218	252
ACP5_-_11688455.23-P1	1240	1240	155	197
ACP5_-_11689356.23-P2	1257	1257	189	181
ACP5_-_11689724.23-P2	1868	1868	328	314
ACP5_-_11689727.23-P2	1537	1537	197	225
ACP5_-_11689744.23-P2	1246	1246	179	200
ACP5_-_11689771.23-P2	1609	1609	269	261
ACP6_+_147141956.23-P1P2	1613	1613	204	242
ACP6_+_147142159.23-P1P2	1058	1058	157	133
ACP6_-_147142348.23-P1P2	1363	1363	163	147
ACP6_-_147142356.23-P1P2	1343	1343	176	209
ACP6_-_147142393.23-P1P2	1593	1593	265	251
ACPL2_+_140950942.23-P1P2	1626	1626	245	204
ACPL2_+_140950963.23-P1P2	1433	1433	183	246
ACPL2_+_140951037.23-P1P2	1041	1041	127	147
ACPL2_+_140951203.23-P1P2	1642	1642	267	224
ACPL2_-_140950647.23-P1P2	1257	1257	165	177
ACPP_+_132036268.23-P1P2	1191	1191	143	167
ACPP_+_132036293.23-P1P2	977	977	116	130
ACPP_+_132036338.23-P1P2	1659	1659	240	242
ACPP_+_132036504.23-P1P2	1601	1601	200	256
ACPP_+_132036703.23-P1P2	1128	1128	156	152
ACPT_+_51293697.23-ENST00000270593.1	1472	1472	309	242
ACPT_+_51293761.23-ENST00000270593.1	1409	1409	247	202
ACPT_+_51294074.23-ENST00000270593.1	1150	1150	184	182
ACPT_-_51293910.23-ENST00000270593.1	1117	1117	164	165
ACPT_-_51294122.23-ENST00000270593.1	1255	1255	84	100
ACRBP_+_6756555.23-P1P2	1406	1406	170	206
ACRBP_+_6756569.23-P1P2	1388	1388	243	208
ACRBP_+_6756572.23-P1P2	1923	1923	316	314
ACRBP_-_6756126.23-P1P2	1631	1631	222	210
ACRBP_-_6756147.23-P1P2	1178	1178	215	211
ACRC_-_70797923.23-P1P2	1600	1600	230	256
ACRC_-_70798359.23-P1P2	1863	1863	313	302
ACRC_-_70798376.23-P1P2	1539	1539	220	234
ACRC_-_70798717.23-P1P2	1179	1179	132	160
ACRC_-_70798784.23-P1P2	1713	1713	262	207
ACRV1_+_125550253.23-P1P2	1624	1624	217	242
ACRV1_+_125550420.23-P1P2	1063	1063	169	143
ACRV1_+_125550697.23-P1P2	1532	1532	221	170
ACRV1_-_125550324.23-P1P2	698	698	103	96
ACRV1_-_125550695.23-P1P2	1133	1133	142	146
ACR_+_51177061.23-P1P2	1657	1657	234	232
ACR_+_51177099.23-P1P2	1280	1280	193	194
ACR_-_51176666.23-P1P2	1463	1463	215	194
ACR_-_51176714.23-P1P2	1495	1495	216	227
ACR_-_51176829.23-P1P2	1008	1008	149	95
ACSBG1_+_78526472.23-P1P2	1666	1666	234	240
ACSBG1_+_78526497.23-P1P2	1753	1753	297	276
ACSBG1_+_78526814.23-P1P2	1908	1908	239	246
ACSBG1_+_78526846.23-P1P2	1391	1391	168	199
ACSBG1_-_78526810.23-P1P2	1392	1392	200	155
ACSBG2_+_6135737.23-P1P2	1320	1320	192	221
ACSBG2_-_6135670.23-P1P2	1183	1183	166	94
ACSBG2_-_6135684.23-P1P2	1377	1377	197	191
ACSBG2_-_6135704.23-P1P2	1673	1673	264	197
ACSBG2_-_6135770.23-P1P2	1400	1400	173	197
ACSF2_+_48503620.23-P1P2	1851	1851	269	301
ACSF2_+_48503830.23-P1P2	1435	1435	178	182
ACSF2_-_48503625.23-P1P2	1553	1553	229	287
ACSF2_-_48503638.23-P1P2	1157	1157	139	182
ACSF2_-_48503858.23-P1P2	1482	1482	228	219
ACSF3_+_89160267.23-P1P2	1647	1647	232	248
ACSF3_+_89160393.23-P1P2	1120	1120	125	159
ACSF3_+_89160580.23-P1P2	1281	1281	176	211
ACSF3_-_89160263.23-P1P2	1469	1469	237	171
ACSF3_-_89160302.23-P1P2	1347	1347	219	210
ACSL1_+_185746700.23-P1P2	1457	1457	172	209
ACSL1_+_185747071.23-P1P2	1153	1153	140	178
ACSL1_+_185747074.23-P1P2	1496	1496	251	223
ACSL1_+_185747085.23-P1P2	1189	1189	167	236
ACSL1_-_185746686.23-P1P2	1091	1091	146	128
ACSL3_+_223725692.23-P1P2	1590	1590	200	189
ACSL3_+_223726215.23-P1P2	1774	1774	277	251
ACSL3_-_223725802.23-P1P2	1755	1755	275	222
ACSL3_-_223725834.23-P1P2	1205	1205	154	185
ACSL3_-_223726162.23-P1P2	1366	1366	199	208
ACSL4_+_108976382.23-P1P2	1175	1175	178	145
ACSL4_-_108976096.23-P1P2	1424	1424	162	183
ACSL4_-_108976106.23-P1P2	1036	1036	149	148
ACSL4_-_108976456.23-P1P2	1875	1875	329	314
ACSL4_-_108976463.23-P1P2	1597	1597	229	250
ACSL5_+_114136352.23-P1	1577	1577	204	229
ACSL5_+_114136372.23-P1	1911	1911	285	264
ACSL5_-_114133923.23-P2	1355	1355	170	223
ACSL5_-_114133956.23-P2	1713	1713	210	186
ACSL5_-_114133986.23-P2	1538	1538	313	272
ACSL5_-_114134322.23-P2	1630	1630	178	204
ACSL5_-_114134410.23-P2	1381	1381	171	225
ACSL5_-_114136013.23-P1	1634	1634	247	247
ACSL5_-_114136040.23-P1	1321	1321	183	177
ACSL5_-_114136407.23-P1	1325	1325	200	225
ACSL6_+_131310427.23-P2	1166	1166	108	178
ACSL6_+_131346969.23-P1	1444	1444	197	185
ACSL6_+_131347320.23-P1	1399	1399	180	198
ACSL6_+_131347346.23-P1	1615	1615	236	248
ACSL6_-_131310249.23-P2	1258	1258	161	170
ACSL6_-_131310298.23-P2	1506	1506	225	205
ACSL6_-_131310302.23-P2	1468	1468	219	169
ACSL6_-_131310682.23-P2	1770	1770	203	228
ACSL6_-_131347379.23-P1	1408	1408	139	182
ACSL6_-_131347437.23-P1	1194	1194	103	120
ACSM1_+_20686984.23-P1P2	1160	1160	169	214
ACSM1_+_20687058.23-P1P2	1363	1363	210	186
ACSM1_-_20687024.23-P1P2	1353	1353	189	249
ACSM1_-_20687076.23-P1P2	1832	1832	295	282
ACSM1_-_20687521.23-P1P2	1306	1306	183	199
ACSM2A_-_20462920.23-P1P2	1429	1429	195	216
ACSM2A_-_20462957.23-P1P2	1360	1360	258	221
ACSM2A_-_20463169.23-P1P2	1533	1533	230	197
ACSM2A_-_20463214.23-P1P2	1275	1275	191	161
ACSM2A_-_20463283.23-P1P2	1552	1552	206	253
ACSM2B_+_20587244.23-P1P2	1449	1449	234	213
ACSM2B_+_20587247.23-P1P2	1574	1574	224	253
ACSM2B_+_20587316.23-P1P2	0	0	0	0
ACSM2B_+_20587361.23-P1P2	0	0	0	0
ACSM2B_+_20587573.23-P1P2	0	0	0	0
ACSM3_+_20775307.23-P1P2	1839	1839	237	226
ACSM3_+_20775331.23-P1P2	1307	1307	157	186
ACSM3_+_20775412.23-P1P2	1468	1468	276	213
ACSM3_-_20775380.23-P1P2	1577	1577	175	227
ACSM3_-_20775771.23-P1P2	1130	1130	141	158
ACSM4_+_7456947.23-ENST00000399422.4	1903	1903	214	272
ACSM4_+_7457146.23-ENST00000399422.4	829	829	120	92
ACSM4_+_7457164.23-ENST00000399422.4	1517	1517	218	201
ACSM4_+_7457340.23-ENST00000399422.4	1372	1372	170	267
ACSM4_+_7457345.23-ENST00000399422.4	1359	1359	222	202
ACSM5_-_20420881.23-P1P2	969	969	126	136
ACSM5_-_20421144.23-P1P2	1464	1464	215	199
ACSM5_-_20421170.23-P1P2	1740	1740	264	290
ACSM5_-_20421270.23-P1P2	1132	1132	106	174
ACSM5_-_20421315.23-P1P2	1573	1573	192	195
ACSS1_+_25038329.23-P1P2	1698	1698	199	242
ACSS1_+_25038734.23-P1P2	1658	1658	231	285
ACSS1_+_25038767.23-P1P2	1205	1205	157	180
ACSS1_-_25038359.23-P1P2	1591	1591	256	252
ACSS1_-_25038372.23-P1P2	1074	1074	161	186
ACSS2_+_33464457.23-P1P2	1551	1551	220	277
ACSS2_-_33464420.23-P1P2	1324	1324	158	149
ACSS2_-_33464423.23-P1P2	1408	1408	226	215
ACSS2_-_33464453.23-P1P2	1334	1334	164	166
ACSS2_-_33464808.23-P1P2	1432	1432	198	154
ACSS3_+_81471956.23-P1P2	1348	1348	244	196
ACSS3_-_81471886.23-P1P2	1575	1575	218	204
ACSS3_-_81471913.23-P1P2	1109	1109	167	172
ACSS3_-_81472068.23-P1P2	1748	1748	300	281
ACSS3_-_81472074.23-P1P2	1684	1684	266	225
ACTA1_+_229568301.23-P2	2189	2189	391	364
ACTA1_+_229569744.23-P1	1290	1290	154	177
ACTA1_-_229568328.23-P2	1378	1378	173	203
ACTA1_-_229568723.23-P2	981	981	143	135
ACTA1_-_229568745.23-P2	1429	1429	182	177
ACTA1_-_229568779.23-P2	1326	1326	206	202
ACTA1_-_229569627.23-P1	1407	1407	145	177
ACTA1_-_229569754.23-P1	1296	1296	211	197
ACTA1_-_229569824.23-P1	1223	1223	175	157
ACTA1_-_229569839.23-P1	1794	1794	297	257
ACTA2_+_90712275.23-P1	1148	1148	172	132
ACTA2_+_90712443.23-P1	1574	1574	182	210
ACTA2_+_90712479.23-P1	1405	1405	233	252
ACTA2_+_90750678.23-P2	1608	1608	227	229
ACTA2_+_90750694.23-P2	1837	1837	185	224
ACTA2_+_90751072.23-P2	1949	1949	284	282
ACTA2_-_90712449.23-P1	1506	1506	222	169
ACTA2_-_90712506.23-P1	1587	1587	205	221
ACTA2_-_90751052.23-P2	1028	1028	129	122
ACTA2_-_90751066.23-P2	1506	1506	176	187
ACTBL2_+_56778209.23-P1P2	1513	1513	279	282
ACTBL2_+_56778273.23-P1P2	1514	1514	192	236
ACTBL2_+_56778359.23-P1P2	1723	1723	236	250
ACTBL2_-_56778219.23-P1P2	1920	1920	288	214
ACTBL2_-_56778661.23-P1P2	1324	1324	163	195
ACTB_+_5569721.23-P1P2	1048	1048	114	119
ACTB_+_5570130.23-P1P2	1788	1788	305	294
ACTB_-_5568781.23-P1P2	1213	1213	185	161
ACTB_-_5570006.23-P1P2	1242	1242	232	223
ACTB_-_5570191.23-P1P2	1422	1422	176	200
ACTC1_+_35087479.23-P1P2	1718	1718	201	285
ACTC1_-_35087222.23-P1P2	1779	1779	284	207
ACTC1_-_35087295.23-P1P2	1060	1060	116	151
ACTC1_-_35087685.23-P1P2	1726	1726	247	243
ACTC1_-_35087711.23-P1P2	1270	1270	146	144
ACTG1_-_79479746.23-P1P2	1894	1894	283	309
ACTG1_-_79479777.23-P1P2	1641	1641	207	276
ACTG1_-_79479780.23-P1P2	1801	1801	248	239
ACTG1_-_79479785.23-P1P2	2156	2156	273	336
ACTG1_-_79479816.23-P1P2	1427	1427	208	193
ACTG2_+_74120163.23-P1	1115	1115	135	175
ACTG2_+_74120172.23-P1	1290	1290	171	191
ACTG2_+_74120202.23-P1	1118	1118	209	171
ACTG2_+_74128454.23-P2	1433	1433	208	233
ACTG2_+_74128598.23-P2	1898	1898	226	213
ACTG2_-_74120192.23-P1	1608	1608	263	323
ACTG2_-_74120376.23-P1	1104	1104	129	141
ACTG2_-_74128450.23-P2	1772	1772	267	264
ACTG2_-_74128624.23-P2	1280	1280	183	178
ACTG2_-_74128769.23-P2	1065	1065	145	134
ACTL10_+_32254796.23-P1P2	1763	1763	292	311
ACTL10_-_32254768.23-P1P2	1583	1583	176	236
ACTL10_-_32254788.23-P1P2	1445	1445	240	197
ACTL10_-_32254809.23-P1P2	1390	1390	244	161
ACTL10_-_32254824.23-P1P2	1442	1442	197	266
ACTL6A_+_179280744.23-P1P2	1255	1255	161	188
ACTL6A_+_179280755.23-P1P2	1239	1239	181	150
ACTL6A_+_179280849.23-P1P2	1071	1071	159	157
ACTL6A_-_179280784.23-P1P2	944	944	81	83
ACTL6A_-_179280860.23-P1P2	1205	1205	164	174
ACTL6B_+_100253966.23-P1P2	1069	1069	165	154
ACTL6B_+_100253969.23-P1P2	1657	1657	230	306
ACTL6B_+_100254000.23-P1P2	1382	1382	204	205
ACTL6B_-_100254007.23-P1P2	1885	1885	270	343
ACTL6B_-_100254010.23-P1P2	1339	1339	182	174
ACTL7A_+_111624526.23-P1P2	1445	1445	210	200
ACTL7A_-_111624563.23-P1P2	1537	1537	248	242
ACTL7A_-_111624608.23-P1P2	1118	1118	137	124
ACTL7A_-_111624654.23-P1P2	1168	1168	159	174
ACTL7A_-_111624958.23-P1P2	1164	1164	167	171
ACTL7B_+_111617819.23-P1P2	1938	1938	263	243
ACTL7B_+_111617857.23-P1P2	1293	1293	199	165
ACTL7B_+_111618198.23-P1P2	1763	1763	255	230
ACTL7B_-_111618185.23-P1P2	1513	1513	199	257
ACTL7B_-_111618259.23-P1P2	1766	1766	307	252
ACTL8_+_18081845.23-P1P2	1557	1557	231	281
ACTL8_+_18081855.23-P1P2	1452	1452	228	192
ACTL8_-_18081836.23-P1P2	1573	1573	183	260
ACTL8_-_18081842.23-P1P2	1861	1861	227	222
ACTL8_-_18081895.23-P1P2	1390	1390	191	160
ACTL9_+_8808720.23-P1P2	1403	1403	152	201
ACTL9_+_8808755.23-P1P2	1394	1394	202	216
ACTL9_+_8808881.23-P1P2	1579	1579	188	201
ACTL9_-_8808643.23-P1P2	1124	1124	139	105
ACTL9_-_8809073.23-P1P2	1599	1599	208	303
ACTN1_+_69445571.23-P1P2	1152	1152	113	158
ACTN1_-_69445619.23-P1P2	1603	1603	225	321
ACTN1_-_69445944.23-P1P2	1402	1402	220	226
ACTN1_-_69445956.23-P1P2	1841	1841	321	292
ACTN1_-_69446029.23-P1P2	1338	1338	208	236
ACTN2_+_236849796.23-P1P2	1558	1558	208	210
ACTN2_+_236849840.23-P1P2	1899	1899	266	206
ACTN2_+_236849897.23-P1P2	1601	1601	264	237
ACTN2_-_236849849.23-P1P2	1582	1582	263	190
ACTN2_-_236850209.23-P1P2	1457	1457	216	125
ACTN3_+_66313715.23-P1P2	1055	1055	145	150
ACTN3_+_66313730.23-P1P2	796	796	101	124
ACTN3_+_66313881.23-P1P2	1748	1748	285	281
ACTN3_-_66313676.23-P1P2	1247	1247	146	162
ACTN3_-_66314441.23-P1P2	1309	1309	182	204
ACTN4_-_39138303.23-P1P2	1397	1397	209	201
ACTN4_-_39138358.23-P1P2	1641	1641	167	264
ACTN4_-_39138687.23-P1P2	1995	1995	372	311
ACTN4_-_39138723.23-P1P2	1342	1342	130	195
ACTN4_-_39138727.23-P1P2	2057	2057	277	315
ACTR10_+_58666878.23-P1P2	1607	1607	179	215
ACTR10_+_58666892.23-P1P2	2115	2115	329	261
ACTR10_+_58666925.23-P1P2	1660	1660	219	165
ACTR10_+_58666938.23-P1P2	1792	1792	210	251
ACTR10_+_58667079.23-P1P2	1487	1487	200	192
ACTR1A_+_104262452.23-P1P2	1631	1631	200	178
ACTR1A_+_104262461.23-P1P2	1664	1664	284	290
ACTR1A_-_104261998.23-P1P2	1551	1551	185	211
ACTR1A_-_104262054.23-P1P2	1660	1660	231	227
ACTR1A_-_104262086.23-P1P2	1440	1440	252	221
ACTR1B_+_98280441.23-P1P2	1593	1593	196	228
ACTR1B_+_98280464.23-P1P2	1206	1206	202	180
ACTR1B_-_98279951.23-P1P2	1390	1390	159	173
ACTR1B_-_98280407.23-P1P2	1055	1055	139	148
ACTR1B_-_98280450.23-P1P2	1793	1793	304	312
ACTR2_+_65455294.23-P1P2	1655	1655	263	296
ACTR2_+_65455348.23-P1P2	1292	1292	222	227
ACTR2_-_65454953.23-P1P2	1477	1477	202	233
ACTR2_-_65454971.23-P1P2	899	899	115	105
ACTR2_-_65455345.23-P1P2	1251	1251	175	224
ACTR3B_+_152457249.23-P1P2	1301	1301	199	125
ACTR3B_+_152457287.23-P1P2	1181	1181	178	165
ACTR3B_+_152457301.23-P1P2	1761	1761	249	283
ACTR3B_+_152457333.23-P1P2	1475	1475	150	152
ACTR3B_+_152457345.23-P1P2	1526	1526	182	239
ACTR3C_+_150020242.23-P1P2	1648	1648	245	260
ACTR3C_+_150020273.23-P1P2	1447	1447	161	184
ACTR3C_+_150020641.23-P1P2	1439	1439	217	237
ACTR3C_-_150020122.23-P1P2	1946	1946	242	272
ACTR3C_-_150020411.23-P1P2	1713	1713	253	203
ACTR3_+_114647775.23-P1P2	1542	1542	215	200
ACTR3_+_114648069.23-P1P2	1580	1580	226	224
ACTR3_-_114647984.23-P1P2	1260	1260	209	212
ACTR3_-_114647989.23-P1P2	1113	1113	163	177
ACTR3_-_114648039.23-P1P2	1440	1440	195	224
ACTR5_+_37377138.23-P1P2	1497	1497	161	165
ACTR5_+_37377152.23-P1P2	1774	1774	314	227
ACTR5_+_37377158.23-P1P2	1332	1332	214	189
ACTR5_-_37377124.23-P1P2	1500	1500	209	222
ACTR5_-_37377127.23-P1P2	1314	1314	178	161
ACTR6_+_100593852.23-P1P2	1765	1765	150	146
ACTR6_+_100594789.23-P1P2	1570	1570	165	253
ACTR6_+_100594811.23-P1P2	1714	1714	202	234
ACTR6_-_100594606.23-P1P2	1499	1499	361	301
ACTR6_-_100594621.23-P1P2	1651	1651	290	249
ACTR8_+_53916118.23-P1P2	1740	1740	192	233
ACTR8_+_53916142.23-P1P2	1246	1246	163	166
ACTR8_+_53916157.23-P1P2	95	95	22	22
ACTR8_-_53915974.23-P1P2	1236	1236	208	216
ACTR8_-_53916193.23-P1P2	1463	1463	231	189
ACTRT1_+_127185986.23-P1P2	1399	1399	174	143
ACTRT1_+_127186306.23-P1P2	1790	1790	261	280
ACTRT1_+_127186328.23-P1P2	1006	1006	153	109
ACTRT1_-_127185969.23-P1P2	1534	1534	223	250
ACTRT1_-_127186343.23-P1P2	1259	1259	197	189
ACTRT2_+_2938135.23-P1P2	1184	1184	197	242
ACTRT2_+_2938467.23-P1P2	1834	1834	298	306
ACTRT2_-_2938118.23-P1P2	1408	1408	216	201
ACTRT2_-_2938494.23-P1P2	1144	1144	207	152
ACTRT2_-_2938499.23-P1P2	1219	1219	145	172
ACTRT3_+_169487270.23-P1P2	1619	1619	211	162
ACTRT3_+_169487327.23-P1P2	1586	1586	184	257
ACTRT3_+_169487330.23-P1P2	1661	1661	293	253
ACTRT3_+_169487342.23-P1P2	1493	1493	221	196
ACTRT3_-_169487289.23-P1P2	1482	1482	207	179
ACVR1B_+_52345561.23-P1P2	960	960	153	194
ACVR1B_+_52345897.23-P1P2	1836	1836	217	282
ACVR1B_+_52345907.23-P1P2	1702	1702	248	251
ACVR1B_-_52345530.23-P1P2	1312	1312	157	226
ACVR1B_-_52345917.23-P1P2	1348	1348	179	186
ACVR1C_+_158484889.23-P1P2	1862	1862	250	257
ACVR1C_+_158484901.23-P1P2	1530	1530	241	218
ACVR1C_+_158484938.23-P1P2	1386	1386	199	169
ACVR1C_+_158485339.23-P1P2	1736	1736	215	288
ACVR1C_-_158485307.23-P1P2	1119	1119	161	148
ACVR1_+_158732079.23-P1P2	1391	1391	170	213
ACVR1_+_158732198.23-P1P2	1234	1234	171	111
ACVR1_+_158732232.23-P1P2	1131	1131	141	142
ACVR1_+_158732258.23-P1P2	966	966	157	141
ACVR1_-_158732511.23-P1P2	1349	1349	214	172
ACVR2A_+_148602294.23-P1P2	1233	1233	172	137
ACVR2A_+_148602343.23-P1P2	1140	1140	168	157
ACVR2A_+_148602346.23-P1P2	1446	1446	217	198
ACVR2A_-_148602102.23-P1P2	1152	1152	184	194
ACVR2A_-_148602669.23-P1P2	1443	1443	234	206
ACVR2B_+_38495339.23-P1P2	1578	1578	252	209
ACVR2B_+_38495450.23-P1P2	1503	1503	204	206
ACVR2B_+_38495606.23-P1P2	1534	1534	234	220
ACVR2B_+_38495842.23-P1P2	1237	1237	165	207
ACVR2B_-_38495819.23-P1P2	1585	1585	205	225
ACVRL1_+_52300726.23-P1P2	1941	1941	238	302
ACVRL1_+_52300742.23-P1P2	887	887	80	132
ACVRL1_+_52300819.23-P1P2	1271	1271	178	210
ACVRL1_-_52300776.23-P1P2	1256	1256	181	224
ACVRL1_-_52301119.23-P1P2	815	815	125	121
ACY1_+_52017535.23-P1P2	1473	1473	259	213
ACY1_+_52017980.23-P1P2	1348	1348	168	209
ACY1_-_52017547.23-P1P2	1602	1602	212	200
ACY1_-_52017921.23-P1P2	1521	1521	240	219
ACY1_-_52017938.23-P1P2	1329	1329	203	197
ACY3_+_67414985.23-P2	1696	1696	266	288
ACY3_+_67415013.23-P2	1488	1488	240	270
ACY3_+_67417722.23-P1	1083	1083	161	168
ACY3_+_67417960.23-P1	1803	1803	278	295
ACY3_+_67418110.23-P1	919	919	123	124
ACY3_-_67414577.23-P2	1878	1878	244	296
ACY3_-_67414607.23-P2	1234	1234	153	144
ACY3_-_67414970.23-P2	1302	1302	199	221
ACY3_-_67417956.23-P1	1048	1048	118	138
ACY3_-_67418149.23-P1	1136	1136	173	139
ACYP1_+_75530659.23-P1	1500	1500	191	173
ACYP1_+_75530680.23-P1	1103	1103	111	148
ACYP1_-_75530695.23-P1	1787	1787	312	289
ACYP1_-_75530711.23-P1	1446	1446	190	221
ACYP1_-_75530721.23-P1	1688	1688	283	358
ACYP1_-_75535758.23-P2	1272	1272	187	180
ACYP1_-_75536000.23-P2	1262	1262	207	173
ACYP1_-_75536179.23-P2	1440	1440	224	183
ACYP1_-_75536183.23-P2	1491	1491	239	221
ACYP1_-_75536194.23-P2	1775	1775	268	281
ACYP2_+_54342830.23-P1P2	1683	1683	256	255
ACYP2_-_54342821.23-P1P2	1233	1233	147	183
ACYP2_-_54343153.23-P1P2	1457	1457	230	205
ACYP2_-_54343157.23-P1P2	1017	1017	157	180
ACYP2_-_54343180.23-P1P2	1342	1342	160	185
ADAD1_+_123300801.23-P1P2	1800	1800	227	186
ADAD1_-_123300726.23-P1P2	1652	1652	268	277
ADAD1_-_123300732.23-P1P2	1360	1360	197	158
ADAD1_-_123300755.23-P1P2	1090	1090	111	112
ADAD1_-_123300758.23-P1P2	1302	1302	195	182
ADAD2_+_84224814.23-P1P2	1227	1227	178	168
ADAD2_+_84225182.23-P1P2	1202	1202	152	153
ADAD2_-_84224806.23-P1P2	1568	1568	240	266
ADAD2_-_84224870.23-P1P2	1554	1554	233	204
ADAD2_-_84224880.23-P1P2	1893	1893	264	311
ADAL_-_43623106.23-P1P2	1474	1474	187	222
ADAL_-_43623112.23-P1P2	1315	1315	178	157
ADAL_-_43623116.23-P1P2	1673	1673	252	201
ADAL_-_43623128.23-P1P2	1482	1482	183	209
ADAL_-_43623140.23-P1P2	1662	1662	261	261
ADAM10_+_59041561.23-P1P2	1664	1664	229	281
ADAM10_+_59041886.23-P1P2	1151	1151	161	166
ADAM10_-_59041337.23-P1P2	1324	1324	183	196
ADAM10_-_59041501.23-P1P2	1369	1369	224	175
ADAM10_-_59041703.23-P1P2	1517	1517	240	222
ADAM11_+_42836733.23-P1P2	1912	1912	272	260
ADAM11_+_42836787.23-P1P2	1207	1207	146	155
ADAM11_+_42836832.23-P1P2	1808	1808	215	223
ADAM11_+_42836963.23-P1P2	1630	1630	260	200
ADAM11_-_42836572.23-P1P2	1415	1415	231	223
ADAM12_+_128076604.23-P1P2	1317	1317	185	187
ADAM12_+_128076607.23-P1P2	1269	1269	185	183
ADAM12_-_128076590.23-P1P2	1611	1611	262	181
ADAM12_-_128076617.23-P1P2	1739	1739	235	259
ADAM12_-_128077031.23-P1P2	1641	1641	231	195
ADAM15_+_155023192.23-P1P2	1621	1621	211	209
ADAM15_+_155023202.23-P1P2	1147	1147	153	180
ADAM15_+_155023394.23-P1P2	1401	1401	171	172
ADAM15_+_155024155.23-P1P2	1443	1443	221	208
ADAM15_-_155024217.23-P1P2	1273	1273	182	197
ADAM17_+_9695837.23-P1P2	1267	1267	204	167
ADAM17_+_9695867.23-P1P2	1258	1258	206	170
ADAM17_+_9695885.23-P1P2	1149	1149	158	160
ADAM17_-_9695930.23-P1P2	1474	1474	193	232
ADAM17_-_9695934.23-P1P2	1443	1443	169	176
ADAM18_+_39442161.23-P1P2	1406	1406	182	195
ADAM18_+_39442286.23-P1P2	1234	1234	142	156
ADAM18_+_39442506.23-P1P2	1683	1683	243	328
ADAM18_-_39442133.23-P1P2	1161	1161	125	152
ADAM18_-_39442196.23-P1P2	1403	1403	197	220
ADAM19_+_157002746.23-P1P2	1277	1277	208	183
ADAM19_-_157002294.23-P1P2	1292	1292	160	189
ADAM19_-_157002314.23-P1P2	1188	1188	172	192
ADAM19_-_157002317.23-P1P2	1649	1649	244	243
ADAM19_-_157002452.23-P1P2	1569	1569	221	173
ADAM20_+_71001702.23-P1P2	1600	1600	209	241
ADAM20_-_71001316.23-P1P2	1251	1251	191	181
ADAM20_-_71001647.23-P1P2	2065	2065	319	321
ADAM20_-_71001696.23-P1P2	1752	1752	193	282
ADAM20_-_71001740.23-P1P2	1330	1330	216	209
ADAM21_+_70918885.23-P1P2	1519	1519	254	292
ADAM21_+_70919022.23-P1P2	1697	1697	259	240
ADAM21_+_70919032.23-P1P2	1465	1465	221	245
ADAM21_-_70918928.23-P1P2	1396	1396	251	220
ADAM21_-_70919038.23-P1P2	1657	1657	274	197
ADAM22_+_87563621.23-P1P2	1038	1038	169	173
ADAM22_+_87563949.23-P1P2	1205	1205	215	197
ADAM22_-_87563632.23-P1P2	1485	1485	200	206
ADAM22_-_87563945.23-P1P2	1594	1594	158	180
ADAM22_-_87564057.23-P1P2	1409	1409	167	146
ADAM23_+_207308275.23-P1P2	1742	1742	227	218
ADAM23_+_207308623.23-P1P2	1170	1170	228	213
ADAM23_+_207308716.23-P1P2	1287	1287	187	201
ADAM23_-_207308263.23-P1P2	1370	1370	206	182
ADAM23_-_207308295.23-P1P2	1325	1325	172	177
ADAM28_+_24151604.23-P1P2	1343	1343	151	190
ADAM28_+_24151615.23-P1P2	1248	1248	189	191
ADAM28_+_24151646.23-P1P2	1628	1628	293	236
ADAM28_+_24151656.23-P1P2	2056	2056	359	289
ADAM28_+_24151691.23-P1P2	1344	1344	178	220
ADAM29_+_175839595.23-P1P2	1390	1390	155	173
ADAM29_+_175839605.23-P1P2	1726	1726	256	248
ADAM29_+_175839643.23-P1P2	1207	1207	187	194
ADAM29_-_175839539.23-P1P2	1532	1532	264	225
ADAM29_-_175839601.23-P1P2	1759	1759	268	262
ADAM2_+_39695270.23-P1P2	1645	1645	268	273
ADAM2_-_39695260.23-P1P2	1291	1291	153	182
ADAM2_-_39695623.23-P1P2	1466	1466	150	275
ADAM2_-_39695635.23-P1P2	1312	1312	137	189
ADAM2_-_39695737.23-P1P2	1141	1141	160	135
ADAM30_+_120439037.23-P1P2	1480	1480	225	200
ADAM30_+_120439094.23-P1P2	1775	1775	292	237
ADAM30_+_120439103.23-P1P2	1120	1120	191	201
ADAM30_-_120439075.23-P1P2	1366	1366	166	232
ADAM30_-_120439090.23-P1P2	1283	1283	205	177
ADAM32_+_38965125.23-P1P2	1506	1506	184	186
ADAM32_+_38965287.23-P1P2	1415	1415	175	190
ADAM32_+_38965299.23-P1P2	1928	1928	276	287
ADAM32_-_38965264.23-P1P2	1556	1556	197	224
ADAM32_-_38965521.23-P1P2	1213	1213	147	154
ADAM33_+_3662271.23-P1P2	1061	1061	124	195
ADAM33_+_3662642.23-P1P2	1352	1352	184	199
ADAM33_-_3662191.23-P1P2	1514	1514	154	223
ADAM33_-_3662194.23-P1P2	1531	1531	218	281
ADAM33_-_3662638.23-P1P2	1128	1128	170	145
ADAM7_+_24298515.23-P1P2	1590	1590	242	208
ADAM7_+_24298519.23-P1P2	1181	1181	180	208
ADAM7_+_24298600.23-P1P2	1580	1580	162	228
ADAM7_-_24298558.23-P1P2	1149	1149	171	146
ADAM7_-_24298561.23-P1P2	1053	1053	165	168
ADAM8_+_135090313.23-P1P2	1208	1208	153	168
ADAM8_-_135089929.23-P1P2	1169	1169	183	162
ADAM8_-_135089932.23-P1P2	1388	1388	182	176
ADAM8_-_135090331.23-P1P2	1655	1655	250	221
ADAM8_-_135090373.23-P1P2	1463	1463	228	245
ADAM9_+_38854489.23-P1P2	1720	1720	298	302
ADAM9_+_38854902.23-P1P2	1807	1807	246	254
ADAM9_-_38854499.23-P1P2	1676	1676	240	276
ADAM9_-_38854525.23-P1P2	1272	1272	221	189
ADAM9_-_38854669.23-P1P2	982	982	119	135
ADAMDEC1_+_24242051.23-P1P2	1142	1142	206	153
ADAMDEC1_+_24242054.23-P1P2	1373	1373	184	203
ADAMDEC1_+_24242074.23-P1P2	1765	1765	228	233
ADAMDEC1_-_24242003.23-P1P2	1249	1249	178	228
ADAMDEC1_-_24242085.23-P1P2	1590	1590	211	221
ADAMTS10_+_8675521.23-P1P2	1438	1438	214	194
ADAMTS10_+_8675559.23-P1P2	1012	1012	114	123
ADAMTS10_+_8675562.23-P1P2	1311	1311	210	195
ADAMTS10_-_8675371.23-P1P2	1081	1081	161	145
ADAMTS10_-_8675595.23-P1P2	1892	1892	246	276
ADAMTS12_+_33891838.23-P1P2	1759	1759	216	252
ADAMTS12_+_33892096.23-P1P2	1498	1498	188	137
ADAMTS12_-_33891689.23-P1P2	1272	1272	199	214
ADAMTS12_-_33892035.23-P1P2	1805	1805	239	216
ADAMTS12_-_33892078.23-P1P2	1765	1765	283	221
ADAMTS13_+_136287462.23-P1P2	1420	1420	179	212
ADAMTS13_+_136287556.23-P1P2	1602	1602	204	275
ADAMTS13_+_136287621.23-P1P2	1229	1229	185	172
ADAMTS13_-_136287551.23-P1P2	1558	1558	220	241
ADAMTS13_-_136287562.23-P1P2	1567	1567	262	211
ADAMTS14_+_72432279.23-P1P2	1550	1550	227	191
ADAMTS14_+_72432594.23-P1P2	1869	1869	245	276
ADAMTS14_-_72432269.23-P1P2	1405	1405	235	225
ADAMTS14_-_72432290.23-P1P2	1044	1044	146	156
ADAMTS14_-_72432297.23-P1P2	1428	1428	292	219
ADAMTS15_+_130318578.23-P1P2	1235	1235	184	175
ADAMTS15_+_130318949.23-P1P2	1106	1106	159	161
ADAMTS15_+_130318978.23-P1P2	1705	1705	263	217
ADAMTS15_+_130318981.23-P1P2	1263	1263	188	247
ADAMTS15_-_130318977.23-P1P2	1744	1744	286	268
ADAMTS16_+_5140486.23-P2	1334	1334	142	152
ADAMTS16_+_5140497.23-P2	1236	1236	171	124
ADAMTS16_+_5140517.23-P2	2054	2054	256	293
ADAMTS16_+_5140760.23-P2	1254	1254	189	196
ADAMTS16_+_5140912.23-P2	1512	1512	155	244
ADAMTS16_+_5146334.23-P1	1708	1708	261	276
ADAMTS16_+_5146341.23-P1	1144	1144	160	183
ADAMTS16_+_5146377.23-P1	1577	1577	178	175
ADAMTS16_-_5146381.23-P1	1298	1298	159	215
ADAMTS16_-_5146595.23-P1	1717	1717	275	222
ADAMTS17_+_100882122.23-P1P2	1596	1596	290	173
ADAMTS17_-_100882079.23-P1P2	1538	1538	158	168
ADAMTS17_-_100882118.23-P1P2	1326	1326	165	176
ADAMTS17_-_100882163.23-P1P2	1506	1506	203	225
ADAMTS17_-_100882166.23-P1P2	1480	1480	249	211
ADAMTS18_+_77468466.23-P1P2	1491	1491	223	198
ADAMTS18_+_77468714.23-P1P2	1216	1216	167	163
ADAMTS18_+_77468890.23-P1P2	1612	1612	276	279
ADAMTS18_-_77468494.23-P1P2	1318	1318	218	261
ADAMTS18_-_77468873.23-P1P2	1206	1206	158	148
ADAMTS19_+_128796013.23-P1P2	1196	1196	159	157
ADAMTS19_+_128796021.23-P1P2	1853	1853	266	260
ADAMTS19_-_128796009.23-P1P2	1327	1327	186	181
ADAMTS19_-_128796089.23-P1P2	1589	1589	214	200
ADAMTS19_-_128796244.23-P1P2	1865	1865	237	211
ADAMTS1_+_28216554.23-P2	1775	1775	213	259
ADAMTS1_+_28216570.23-P2	1732	1732	299	239
ADAMTS1_+_28216594.23-P2	1720	1720	193	182
ADAMTS1_+_28217278.23-P1	1415	1415	215	275
ADAMTS1_+_28217659.23-P1	1220	1220	148	179
ADAMTS1_+_28217664.23-P1	2074	2074	233	243
ADAMTS1_+_28217696.23-P1	1670	1670	272	300
ADAMTS1_-_28216131.23-P2	1216	1216	192	143
ADAMTS1_-_28216582.23-P2	931	931	126	140
ADAMTS1_-_28217257.23-P1	1274	1274	176	180
ADAMTS20_+_43945551.23-P1P2	1341	1341	202	181
ADAMTS20_+_43945593.23-P1P2	1685	1685	270	267
ADAMTS20_+_43945604.23-P1P2	1706	1706	273	286
ADAMTS20_+_43945717.23-P1P2	1414	1414	189	220
ADAMTS20_-_43945984.23-P1P2	1279	1279	133	179
ADAMTS2_+_178772088.23-P1P2	1562	1562	190	214
ADAMTS2_+_178772185.23-P1P2	1338	1338	159	148
ADAMTS2_-_178772008.23-P1P2	1356	1356	229	186
ADAMTS2_-_178772408.23-P1P2	1269	1269	180	176
ADAMTS2_-_178772444.23-P1P2	1821	1821	268	299
ADAMTS3_-_73434871.23-P1P2	1458	1458	238	206
ADAMTS3_-_73434879.23-P1P2	1501	1501	218	166
ADAMTS3_-_73434891.23-P1P2	1562	1562	215	224
ADAMTS3_-_73434922.23-P1P2	1555	1555	204	255
ADAMTS3_-_73434972.23-P1P2	1783	1783	232	296
ADAMTS4_+_161168828.23-P1P2	1158	1158	181	206
ADAMTS4_-_161168418.23-P1P2	1144	1144	190	147
ADAMTS4_-_161168458.23-P1P2	1042	1042	168	148
ADAMTS4_-_161168616.23-P1P2	1349	1349	225	204
ADAMTS4_-_161168836.23-P1P2	1403	1403	227	191
ADAMTS5_+_28339356.23-P1P2	1440	1440	223	194
ADAMTS5_+_28339363.23-P1P2	1766	1766	281	272
ADAMTS5_-_28338950.23-P1P2	1374	1374	163	165
ADAMTS5_-_28339372.23-P1P2	1426	1426	237	205
ADAMTS5_-_28339421.23-P1P2	1353	1353	189	192
ADAMTS6_+_64777310.23-P1P2	1227	1227	184	178
ADAMTS6_+_64777340.23-P1P2	1453	1453	199	225
ADAMTS6_+_64777661.23-P1P2	1442	1442	198	249
ADAMTS6_-_64777602.23-P1P2	1901	1901	278	278
ADAMTS6_-_64777679.23-P1P2	1428	1428	213	156
ADAMTS7_+_79103687.23-P1P2	1306	1306	199	177
ADAMTS7_-_79103352.23-P1P2	1676	1676	317	243
ADAMTS7_-_79103383.23-P1P2	1334	1334	161	188
ADAMTS7_-_79103411.23-P1P2	1185	1185	173	197
ADAMTS7_-_79103729.23-P1P2	1597	1597	171	243
ADAMTS8_+_130298490.23-P1P2	1374	1374	223	228
ADAMTS8_-_130297973.23-P1P2	1303	1303	144	160
ADAMTS8_-_130298054.23-P1P2	1499	1499	216	176
ADAMTS8_-_130298160.23-P1P2	1301	1301	172	212
ADAMTS8_-_130298510.23-P1P2	1440	1440	188	253
ADAMTS9_+_64673234.23-P1P2	1106	1106	152	184
ADAMTS9_-_64673170.23-P1P2	1660	1660	180	226
ADAMTS9_-_64673267.23-P1P2	1310	1310	200	212
ADAMTS9_-_64673280.23-P1P2	1368	1368	185	177
ADAMTS9_-_64673627.23-P1P2	1953	1953	254	272
ADAMTSL1_+_18474148.23-P1P2	1366	1366	230	193
ADAMTSL1_+_18474201.23-P1P2	1695	1695	231	205
ADAMTSL1_+_18474327.23-P1P2	1659	1659	264	216
ADAMTSL1_-_18474157.23-P1P2	1626	1626	179	235
ADAMTSL1_-_18474595.23-P1P2	1439	1439	207	179
ADAMTSL2_+_136399841.23-P1P2	1248	1248	212	170
ADAMTSL2_+_136400219.23-P1P2	1884	1884	207	289
ADAMTSL2_+_136400253.23-P1P2	1332	1332	179	190
ADAMTSL2_-_136399802.23-P1P2	1736	1736	256	220
ADAMTSL2_-_136399861.23-P1P2	1465	1465	215	210
ADAMTSL3_+_84322918.23-P1P2	1808	1808	208	261
ADAMTSL3_-_84322944.23-P1P2	1840	1840	234	183
ADAMTSL3_-_84322947.23-P1P2	1385	1385	219	212
ADAMTSL3_-_84323067.23-P1P2	1254	1254	184	142
ADAMTSL3_-_84323104.23-P1P2	905	905	142	112
ADAMTSL4_+_150521897.23-P1P2	1617	1617	241	212
ADAMTSL4_+_150521916.23-P1P2	1623	1623	258	216
ADAMTSL4_+_150521953.23-P1P2	1154	1154	146	209
ADAMTSL4_+_150522285.23-P1P2	1395	1395	201	218
ADAMTSL4_-_150521934.23-P1P2	1302	1302	167	220
ADAMTSL5_-_1512942.23-P1P2	1245	1245	139	176
ADAMTSL5_-_1512947.23-P1P2	1061	1061	102	148
ADAMTSL5_-_1512963.23-P1P2	1870	1870	305	266
ADAMTSL5_-_1512979.23-P1P2	1674	1674	236	240
ADAMTSL5_-_1513012.23-P1P2	1371	1371	223	141
ADAP1_+_994248.23-P1P2	1766	1766	169	213
ADAP1_+_994276.23-P1P2	1495	1495	234	228
ADAP1_+_994279.23-P1P2	1318	1318	172	188
ADAP1_+_994282.23-P1P2	1978	1978	335	317
ADAP1_-_993847.23-P1P2	1665	1665	263	275
ADAP2_+_29249325.23-P1P2	2077	2077	293	322
ADAP2_+_29249375.23-P1P2	1673	1673	251	246
ADAP2_+_29249417.23-P1P2	1883	1883	279	309
ADAP2_-_29249001.23-P1P2	961	961	164	115
ADAP2_-_29249406.23-P1P2	1192	1192	163	139
ADARB1_+_46493796.23-P1P2	1241	1241	134	178
ADARB1_+_46494884.23-P1P2	1606	1606	209	237
ADARB1_+_46494897.23-P1P2	1786	1786	204	208
ADARB1_-_46493823.23-P1P2	1407	1407	215	199
ADARB1_-_46493831.23-P1P2	1789	1789	214	205
ADARB2_+_1779243.23-ENST00000381312.1	872	872	116	103
ADARB2_+_1779248.23-ENST00000381312.1	1390	1390	169	170
ADARB2_+_1779269.23-ENST00000381312.1	1366	1366	238	177
ADARB2_+_1779687.23-ENST00000381312.1	1119	1119	137	154
ADARB2_-_1779460.23-ENST00000381312.1	1007	1007	144	139
ADAR_+_154580643.23-P1	1449	1449	201	232
ADAR_+_154600408.23-P2	1064	1064	179	160
ADAR_+_154600411.23-P2	1315	1315	185	186
ADAR_+_154600419.23-P2	1180	1180	158	175
ADAR_-_154580605.23-P1	1513	1513	212	220
ADAR_-_154580611.23-P1	1001	1001	132	163
ADAR_-_154580629.23-P1	1474	1474	161	182
ADAR_-_154580652.23-P1	1422	1422	218	212
ADAR_-_154599983.23-P2	1082	1082	168	138
ADAR_-_154600448.23-P2	1117	1117	137	118
ADAT1_+_75656919.23-P1P2	1244	1244	166	192
ADAT1_+_75657125.23-P1P2	1642	1642	198	219
ADAT1_+_75657171.23-P1P2	1588	1588	275	242
ADAT1_-_75656724.23-P1P2	1609	1609	227	237
ADAT1_-_75656732.23-P1P2	1250	1250	157	164
ADAT2_+_143771740.23-P1P2	1463	1463	178	211
ADAT2_+_143771779.23-P1P2	910	910	99	121
ADAT2_+_143771782.23-P1P2	1404	1404	162	148
ADAT2_-_143771413.23-P1P2	1421	1421	183	212
ADAT2_-_143771826.23-P1P2	2121	2121	268	279
ADAT3_+_1905424.23-P1	1380	1380	197	189
ADAT3_+_1905431.23-P1	1631	1631	208	197
ADAT3_+_1905450.23-P1	1123	1123	113	153
ADAT3_+_1907955.23-P2	1703	1703	254	231
ADAT3_+_1908001.23-P2	1767	1767	265	259
ADAT3_-_1905405.23-P1	1159	1159	183	180
ADAT3_-_1905438.23-P1	1353	1353	164	186
ADAT3_-_1908013.23-P2	1598	1598	258	258
ADAT3_-_1908397.23-P2	1227	1227	144	161
ADAT3_-_1908429.23-P2	2068	2068	272	301
ADA_+_43280282.23-P1P2	1829	1829	279	276
ADA_+_43280285.23-P1P2	1004	1004	195	196
ADA_+_43280303.23-P1P2	1649	1649	268	232
ADA_+_43280315.23-P1P2	1301	1301	167	162
ADA_-_43279996.23-P1P2	1023	1023	180	178
ADCK1_+_78266506.23-P1P2	1356	1356	181	175
ADCK1_-_78266512.23-P1P2	1685	1685	232	227
ADCK1_-_78266523.23-P1P2	1237	1237	176	237
ADCK1_-_78266828.23-P1P2	1576	1576	211	263
ADCK1_-_78266900.23-P1P2	1286	1286	141	134
ADCK2_+_140372748.23-P1P2	1522	1522	255	238
ADCK2_+_140373084.23-P1P2	1272	1272	242	189
ADCK2_+_140373152.23-P1P2	1394	1394	250	214
ADCK2_-_140373160.23-P1P2	1547	1547	201	226
ADCK2_-_140373404.23-P1P2	1451	1451	284	231
ADCK3_+_227128242.23-P1P2	1746	1746	256	299
ADCK3_+_227128400.23-P1P2	1273	1273	183	225
ADCK3_-_227128046.23-P1P2	1474	1474	186	212
ADCK3_-_227128055.23-P1P2	1392	1392	200	227
ADCK3_-_227128078.23-P1P2	835	835	122	98
ADCK4_+_41222752.23-P1P2	1308	1308	182	155
ADCK4_-_41222351.23-P1P2	1561	1561	250	249
ADCK4_-_41222709.23-P1P2	1365	1365	205	173
ADCK4_-_41222769.23-P1P2	1154	1154	168	194
ADCK4_-_41222791.23-P1P2	1377	1377	183	183
ADCK5_+_145597793.23-P1P2	1196	1196	110	134
ADCK5_-_145597191.23-P1P2	1451	1451	208	227
ADCK5_-_145597250.23-P1P2	1020	1020	156	171
ADCK5_-_145597781.23-P1P2	1279	1279	205	172
ADCK5_-_145597789.23-P1P2	1464	1464	175	182
ADCY10_+_167883329.23-P1P2	1247	1247	194	176
ADCY10_-_167882907.23-P1P2	1203	1203	157	210
ADCY10_-_167882911.23-P1P2	1232	1232	167	217
ADCY10_-_167882918.23-P1P2	1060	1060	160	144
ADCY10_-_167883077.23-P1P2	1894	1894	264	280
ADCY1_+_45614267.23-P1P2	1396	1396	175	207
ADCY1_+_45614427.23-P1P2	1485	1485	216	242
ADCY1_+_45614650.23-P1P2	1315	1315	158	177
ADCY1_+_45614673.23-P1P2	1426	1426	177	175
ADCY1_-_45614627.23-P1P2	1329	1329	193	189
ADCY2_+_7396541.23-P1P2	1213	1213	173	157
ADCY2_+_7396596.23-P1P2	1338	1338	208	185
ADCY2_+_7396661.23-P1P2	1474	1474	213	209
ADCY2_-_7396414.23-P1P2	1356	1356	157	195
ADCY2_-_7396575.23-P1P2	1776	1776	181	260
ADCY3_+_25142736.23-P1P2	1273	1273	159	166
ADCY3_-_25142720.23-P1P2	1690	1690	242	217
ADCY3_-_25142849.23-P1P2	1403	1403	172	208
ADCY3_-_25143044.23-P1P2	1682	1682	229	226
ADCY3_-_25143049.23-P1P2	1395	1395	231	194
ADCY4_+_24803901.23-P1P2	1257	1257	212	195
ADCY4_-_24804056.23-P1P2	1373	1373	178	224
ADCY4_-_24804217.23-P1P2	965	965	139	126
ADCY4_-_24804227.23-P1P2	1321	1321	160	213
ADCY4_-_24804232.23-P1P2	912	912	92	125
ADCY5_+_123168382.23-P1P2	1176	1176	166	168
ADCY5_+_123168593.23-P1P2	1245	1245	153	140
ADCY5_+_123168613.23-P1P2	1134	1134	156	151
ADCY5_-_123168354.23-P1P2	1694	1694	237	276
ADCY5_-_123168357.23-P1P2	1666	1666	235	226
ADCY6_+_49182403.23-P1P2	1199	1199	161	165
ADCY6_+_49182840.23-P1P2	1440	1440	240	199
ADCY6_-_49182447.23-P1P2	1647	1647	265	238
ADCY6_-_49182451.23-P1P2	1410	1410	140	202
ADCY6_-_49182454.23-P1P2	1196	1196	181	182
ADCY7_+_50300487.23-P1P2	1353	1353	206	205
ADCY7_-_50300493.23-P1P2	1522	1522	241	201
ADCY7_-_50300498.23-P1P2	1208	1208	159	163
ADCY7_-_50300519.23-P1P2	1455	1455	206	239
ADCY7_-_50300524.23-P1P2	1398	1398	213	216
ADCY8_+_132052698.23-P1P2	1560	1560	207	201
ADCY8_+_132053037.23-P1P2	1729	1729	244	258
ADCY8_-_132052844.23-P1P2	1359	1359	194	177
ADCY8_-_132053083.23-P1P2	1187	1187	158	172
ADCY8_-_132053093.23-P1P2	1416	1416	176	184
ADCY9_+_4166382.23-P1P2	1217	1217	140	161
ADCY9_+_4166432.23-P1P2	1274	1274	164	164
ADCY9_-_4166007.23-P1P2	1462	1462	245	255
ADCY9_-_4166218.23-P1P2	1669	1669	252	200
ADCY9_-_4166392.23-P1P2	1475	1475	215	197
ADCYAP1R1_+_31092317.23-P1P2	1880	1880	316	332
ADCYAP1R1_+_31092343.23-P1P2	1403	1403	168	131
ADCYAP1R1_+_31092380.23-P1P2	1626	1626	243	248
ADCYAP1R1_+_31092421.23-P1P2	1124	1124	190	187
ADCYAP1R1_-_31092299.23-P1P2	1277	1277	243	224
ADCYAP1_+_904729.23-P1P2	1267	1267	173	222
ADCYAP1_+_904799.23-P1P2	1348	1348	199	185
ADCYAP1_+_904824.23-P1P2	1447	1447	206	241
ADCYAP1_+_904967.23-P1P2	1407	1407	211	248
ADCYAP1_-_904647.23-P1P2	1099	1099	163	160
ADC_+_33546832.23-P1P2	1560	1560	201	246
ADC_+_33546850.23-P1P2	1321	1321	224	236
ADC_+_33546977.23-P1P2	1496	1496	213	232
ADC_-_33546826.23-P1P2	1229	1229	119	121
ADC_-_33546829.23-P1P2	1070	1070	122	115
ADD1_+_2846015.23-P1P2	1935	1935	270	343
ADD1_-_2845596.23-P1P2	1750	1750	246	292
ADD1_-_2845605.23-P1P2	1431	1431	221	223
ADD1_-_2845697.23-P1P2	1621	1621	205	221
ADD1_-_2845997.23-P1P2	1285	1285	176	185
ADD2_+_70995010.23-P1P2	1379	1379	285	267
ADD2_+_70995142.23-P1P2	1706	1706	293	273
ADD2_+_70995263.23-P1P2	1274	1274	211	206
ADD2_+_70995300.23-P1P2	1603	1603	226	234
ADD2_-_70994876.23-P1P2	1806	1806	279	299
ADD3_+_111767932.23-P1P2	1357	1357	188	206
ADD3_+_111768327.23-P1P2	1617	1617	186	246
ADD3_-_111767767.23-P1P2	1138	1138	172	166
ADD3_-_111767783.23-P1P2	1639	1639	249	287
ADD3_-_111767791.23-P1P2	1598	1598	210	210
ADGB_+_146920153.23-P1P2	1657	1657	206	250
ADGB_+_146920457.23-P1P2	1456	1456	260	218
ADGB_+_146920504.23-P1P2	1209	1209	176	178
ADGB_-_146920345.23-P1P2	1552	1552	270	178
ADGB_-_146920535.23-P1P2	1331	1331	200	162
ADH1A_+_100212126.23-P1P2	1851	1851	262	243
ADH1A_-_100211701.23-P1P2	1541	1541	220	183
ADH1A_-_100211816.23-P1P2	1511	1511	269	232
ADH1A_-_100212118.23-P1P2	1411	1411	215	212
ADH1A_-_100212162.23-P1P2	1539	1539	211	238
ADH1B_+_100242040.23-P1P2	1414	1414	224	174
ADH1B_+_100242511.23-P1P2	1331	1331	257	250
ADH1B_-_100242120.23-P1P2	1510	1510	188	274
ADH1B_-_100242280.23-P1P2	1522	1522	238	249
ADH1B_-_100242333.23-P1P2	1469	1469	192	197
ADH1C_+_100273655.23-P1P2	1301	1301	179	168
ADH1C_-_100273471.23-P1P2	1494	1494	259	210
ADH1C_-_100273518.23-P1P2	1177	1177	196	182
ADH1C_-_100273879.23-P1P2	1205	1205	166	164
ADH1C_-_100273923.23-P1P2	1590	1590	207	195
ADH4_+_100065429.23-P1P2	1199	1199	138	191
ADH4_+_100065433.23-P1P2	1867	1867	289	293
ADH4_+_100065444.23-P1P2	1555	1555	247	252
ADH4_+_100065450.23-P1P2	1626	1626	253	238
ADH4_-_100065227.23-P1P2	1524	1524	205	178
ADH5_+_100009684.23-P1P2	1377	1377	214	171
ADH5_+_100009798.23-P1P2	989	989	170	148
ADH5_+_100009821.23-P1P2	1120	1120	120	96
ADH5_+_100009838.23-P1P2	1464	1464	183	197
ADH5_-_100009831.23-P1P2	1062	1062	193	132
ADH6_+_100140186.23-P1P2	1826	1826	284	312
ADH6_+_100140286.23-P1P2	1501	1501	206	218
ADH6_-_100140386.23-P1P2	1167	1167	206	173
ADH6_-_100140394.23-P1P2	1210	1210	181	125
ADH6_-_100140413.23-P1P2	1407	1407	234	219
ADH7_+_100355983.23-P1P2	1552	1552	194	213
ADH7_+_100356142.23-P1P2	1123	1123	143	208
ADH7_+_100356385.23-P1P2	1288	1288	185	171
ADH7_+_100356481.23-P1P2	1528	1528	234	254
ADH7_-_100356092.23-P1P2	1366	1366	220	212
ADHFE1_+_67344685.23-P1P2	1868	1868	257	276
ADHFE1_+_67344765.23-P1P2	1688	1688	228	214
ADHFE1_-_67344732.23-P1P2	1177	1177	118	201
ADHFE1_-_67344792.23-P1P2	641	641	72	87
ADHFE1_-_67345102.23-P1P2	1767	1767	248	276
ADI1_+_3523254.23-P1P2	1547	1547	278	192
ADI1_+_3523275.23-P1P2	1581	1581	203	178
ADI1_-_3523067.23-P1P2	1595	1595	242	224
ADI1_-_3523293.23-P1P2	1858	1858	246	308
ADI1_-_3523313.23-P1P2	1560	1560	237	224
ADIG_+_37209880.23-P1P2	1378	1378	188	211
ADIG_+_37209891.23-P1P2	1629	1629	230	237
ADIG_+_37209902.23-P1P2	1750	1750	274	299
ADIG_+_37209911.23-P1P2	1524	1524	257	200
ADIG_+_37210368.23-P1P2	1392	1392	240	182
ADIPOQ_+_186560448.23-P1P2	1670	1670	258	292
ADIPOQ_+_186560496.23-P1P2	1506	1506	209	310
ADIPOQ_+_186560526.23-P1P2	1014	1014	142	152
ADIPOQ_-_186560537.23-P1P2	1618	1618	243	256
ADIPOQ_-_186560924.23-P1P2	1088	1088	170	173
ADIPOR1_+_202926923.23-P1P2	1510	1510	139	120
ADIPOR1_+_202926993.23-P1P2	1765	1765	218	220
ADIPOR1_+_202927394.23-P1P2	1206	1206	172	149
ADIPOR1_-_202926990.23-P1P2	1625	1625	224	248
ADIPOR1_-_202927375.23-P1P2	1693	1693	249	277
ADIPOR2_+_1800595.23-P1P2	1391	1391	201	173
ADIPOR2_-_1800242.23-P1P2	1632	1632	240	193
ADIPOR2_-_1800250.23-P1P2	1825	1825	226	215
ADIPOR2_-_1800256.23-P1P2	1788	1788	251	239
ADIPOR2_-_1800278.23-P1P2	1698	1698	208	220
ADIRF_+_88728033.23-P1P2	1719	1719	256	249
ADIRF_-_88728314.23-P1P2	1574	1574	262	228
ADIRF_-_88728503.23-P1P2	1419	1419	227	179
ADIRF_-_88728567.23-P1P2	1153	1153	149	144
ADIRF_-_88728681.23-P1P2	1072	1072	118	125
ADK_+_75911404.23-P2	1096	1096	152	168
ADK_+_75911444.23-P2	1476	1476	215	220
ADK_+_75936517.23-P1	2149	2149	356	285
ADK_+_75936538.23-P1	1550	1550	248	200
ADK_+_75936570.23-P1	1431	1431	238	181
ADK_+_75936748.23-P1	1066	1066	156	182
ADK_-_75911021.23-P2	1285	1285	195	148
ADK_-_75911025.23-P2	1333	1333	169	147
ADK_-_75911437.23-P2	1520	1520	177	216
ADK_-_75936578.23-P1	1800	1800	265	305
ADM2_+_50920011.23-P1P2	1735	1735	223	254
ADM2_+_50920227.23-P1P2	1340	1340	151	219
ADM2_+_50920298.23-P1P2	1769	1769	261	310
ADM2_+_50920473.23-P1P2	1076	1076	122	149
ADM2_-_50920028.23-P1P2	1446	1446	199	195
ADM5_+_50191684.23-P1P2	1721	1721	271	243
ADM5_+_50191838.23-P1P2	1475	1475	281	219
ADM5_+_50191862.23-P1P2	1470	1470	222	217
ADM5_+_50191867.23-P1P2	1877	1877	245	280
ADM5_-_50191704.23-P1P2	1765	1765	265	317
ADM_+_10326660.23-P1P2	1607	1607	282	248
ADM_+_10327266.23-P1P2	1456	1456	184	206
ADM_+_10327276.23-P1P2	1500	1500	169	192
ADM_+_10327290.23-P1P2	1150	1150	166	162
ADM_-_10327037.23-P1P2	1145	1145	152	189
ADNP2_+_77867421.23-P1P2	1517	1517	204	193
ADNP2_+_77867603.23-P1P2	1421	1421	181	180
ADNP2_-_77867208.23-P1P2	1407	1407	164	175
ADNP2_-_77867536.23-P1P2	1504	1504	210	226
ADNP2_-_77867623.23-P1P2	1358	1358	162	185
ADNP_+_49547892.23-P1P2	1617	1617	181	161
ADNP_-_49547603.23-P1P2	1589	1589	185	208
ADNP_-_49547651.23-P1P2	1151	1151	169	129
ADNP_-_49547707.23-P1P2	1090	1090	211	186
ADNP_-_49547964.23-P1P2	1478	1478	223	235
ADORA1_+_203096891.23-P1P2	1357	1357	163	167
ADORA1_+_203097450.23-P1P2	1258	1258	157	150
ADORA1_+_203097472.23-P1P2	1343	1343	197	179
ADORA1_+_203097506.23-P1P2	1430	1430	171	198
ADORA1_-_203096974.23-P1P2	1498	1498	212	216
ADORA2A_+_24820308.23-P1P2	1407	1407	227	219
ADORA2A_-_24819888.23-P1P2	1293	1293	177	208
ADORA2A_-_24819903.23-P1P2	1982	1982	356	356
ADORA2A_-_24819947.23-P1P2	1801	1801	197	215
ADORA2A_-_24820281.23-P1P2	720	720	62	85
ADORA2B_+_15848686.23-P1P2	1057	1057	135	170
ADORA2B_+_15848965.23-P1P2	1229	1229	145	183
ADORA2B_-_15848659.23-P1P2	1542	1542	149	172
ADORA2B_-_15848791.23-P1P2	1259	1259	226	236
ADORA2B_-_15848949.23-P1P2	1240	1240	165	163
ADORA3_+_112031013.23-P1	1742	1742	245	249
ADORA3_+_112031386.23-P1	1742	1742	301	275
ADORA3_+_112031407.23-P1	1530	1530	253	209
ADORA3_+_112031411.23-P1	1517	1517	284	307
ADORA3_+_112031418.23-P1	1664	1664	235	281
ADORA3_+_112045890.23-P2	1417	1417	203	211
ADORA3_+_112046055.23-P2	1762	1762	223	184
ADORA3_+_112046115.23-P2	1184	1184	187	191
ADORA3_+_112046284.23-P2	1534	1534	168	247
ADORA3_-_112046251.23-P2	1257	1257	179	193
ADO_+_64565053.23-P1P2	1585	1585	231	236
ADO_+_64565065.23-P1P2	1531	1531	199	209
ADO_-_64564623.23-P1P2	1591	1591	211	211
ADO_-_64564781.23-P1P2	1259	1259	151	154
ADO_-_64565135.23-P1P2	1465	1465	237	170
ADPGK_+_73075721.23-P1P2	1579	1579	234	239
ADPGK_+_73076060.23-P1P2	1443	1443	201	168
ADPGK_+_73076066.23-P1P2	1553	1553	275	237
ADPGK_+_73076082.23-P1P2	1122	1122	147	171
ADPGK_-_73075645.23-P1P2	1692	1692	217	188
ADPRHL1_+_114103395.23-P2	1328	1328	174	167
ADPRHL1_+_114107397.23-P1	1277	1277	191	191
ADPRHL1_+_114107429.23-P1	1499	1499	201	179
ADPRHL1_+_114107533.23-P1	1438	1438	244	204
ADPRHL1_+_114107537.23-P1	1727	1727	279	252
ADPRHL1_+_114107772.23-P1	1728	1728	235	193
ADPRHL1_-_114103032.23-P2	1756	1756	292	220
ADPRHL1_-_114103049.23-P2	1633	1633	239	241
ADPRHL1_-_114103424.23-P2	1691	1691	237	190
ADPRHL1_-_114103435.23-P2	1779	1779	239	233
ADPRHL2_+_36554555.23-P1P2	1488	1488	183	195
ADPRHL2_+_36554875.23-P1P2	1700	1700	240	336
ADPRHL2_+_36554891.23-P1P2	1092	1092	145	128
ADPRHL2_+_36554907.23-P1P2	1626	1626	213	224
ADPRHL2_-_36554711.23-P1P2	1635	1635	214	220
ADPRH_+_119298367.23-P1P2	1724	1724	228	264
ADPRH_+_119298491.23-P1P2	1480	1480	206	232
ADPRH_+_119298604.23-P1P2	1000	1000	131	138
ADPRH_+_119298662.23-P1P2	1365	1365	185	222
ADPRH_+_119298740.23-P1P2	1322	1322	231	194
ADPRM_+_10600917.23-P1P2	1177	1177	140	184
ADPRM_+_10600945.23-P1P2	1652	1652	285	236
ADPRM_+_10600958.23-P1P2	1347	1347	218	187
ADPRM_-_10600957.23-P1P2	1741	1741	210	222
ADPRM_-_10600988.23-P1P2	1314	1314	174	171
ADRA1A_+_26724406.23-P1P2	1329	1329	214	194
ADRA1A_-_26724311.23-P1P2	1578	1578	220	196
ADRA1A_-_26724340.23-P1P2	1252	1252	175	181
ADRA1A_-_26724356.23-P1P2	1877	1877	286	268
ADRA1A_-_26724373.23-P1P2	1215	1215	153	167
ADRA1B_+_159343520.23-P1P2	1309	1309	195	169
ADRA1B_+_159344209.23-P1P2	1455	1455	211	215
ADRA1B_+_159344222.23-P1P2	1815	1815	329	259
ADRA1B_-_159343504.23-P1P2	1287	1287	209	173
ADRA1B_-_159343900.23-P1P2	1574	1574	248	221
ADRA1D_+_4229485.23-P1P2	1263	1263	219	147
ADRA1D_-_4229164.23-P1P2	1489	1489	210	228
ADRA1D_-_4229250.23-P1P2	1460	1460	216	193
ADRA1D_-_4229495.23-P1P2	1313	1313	235	232
ADRA1D_-_4229926.23-P1P2	1624	1624	212	233
ADRA2A_-_112837142.23-P1P2	2106	2106	246	334
ADRA2A_-_112837201.23-P1P2	1227	1227	202	188
ADRA2A_-_112837216.23-P1P2	972	972	100	96
ADRA2A_-_112837238.23-P1P2	1427	1427	160	234
ADRA2A_-_112837251.23-P1P2	1297	1297	199	145
ADRA2B_+_96781839.23-P1P2	1924	1924	323	268
ADRA2B_-_96781873.23-P1P2	1379	1379	179	196
ADRA2B_-_96781894.23-P1P2	1452	1452	157	253
ADRA2B_-_96782243.23-P1P2	1177	1177	153	176
ADRA2B_-_96782246.23-P1P2	820	820	116	114
ADRA2C_+_3768074.23-P1P2	1533	1533	245	244
ADRA2C_+_3768082.23-P1P2	1488	1488	200	260
ADRA2C_+_3768098.23-P1P2	1150	1150	131	203
ADRA2C_-_3767700.23-P1P2	1149	1149	152	138
ADRA2C_-_3767888.23-P1P2	1557	1557	232	309
ADRB1_+_115804002.23-P1P2	1555	1555	198	206
ADRB1_-_115803895.23-P1P2	1378	1378	205	274
ADRB1_-_115804061.23-P1P2	1735	1735	257	280
ADRB1_-_115804069.23-P1P2	1302	1302	192	172
ADRB1_-_115804075.23-P1P2	1681	1681	307	289
ADRB2_+_148206220.23-P1P2	1578	1578	189	152
ADRB2_+_148206227.23-P1P2	2112	2112	334	280
ADRB2_-_148206186.23-P1P2	1654	1654	203	255
ADRB2_-_148206207.23-P1P2	1675	1675	275	240
ADRB2_-_148206413.23-P1P2	1551	1551	262	247
ADRB3_+_37822768.23-P1P2	1298	1298	177	164
ADRB3_-_37822919.23-P1P2	1415	1415	134	183
ADRB3_-_37823380.23-P1P2	1808	1808	275	275
ADRB3_-_37823667.23-P1P2	1775	1775	278	226
ADRB3_-_37823742.23-P1P2	1304	1304	177	255
ADRBK1_+_67033933.23-P1P2	1750	1750	307	250
ADRBK1_+_67034195.23-P1P2	1731	1731	214	215
ADRBK1_+_67034566.23-P1P2	1123	1123	170	155
ADRBK1_-_67033953.23-P1P2	1463	1463	244	300
ADRBK1_-_67034001.23-P1P2	1428	1428	255	212
ADRBK2_+_25960616.23-P1P2	1588	1588	229	166
ADRBK2_-_25960625.23-P1P2	1496	1496	225	213
ADRBK2_-_25960628.23-P1P2	1163	1163	178	150
ADRBK2_-_25960707.23-P1P2	1550	1550	193	193
ADRBK2_-_25960854.23-P1P2	1384	1384	208	162
ADRM1_+_60877224.23-P1P2	1003	1003	145	112
ADRM1_+_60878013.23-P1P2	1740	1740	197	259
ADRM1_+_60878508.23-P1P2	1541	1541	272	233
ADRM1_-_60878073.23-P1P2	1277	1277	144	134
ADRM1_-_60878094.23-P1P2	1232	1232	136	133
ADSL_+_40742907.23-P1P2	1248	1248	196	217
ADSL_-_40742556.23-P1P2	1408	1408	194	234
ADSL_-_40742584.23-P1P2	1072	1072	160	130
ADSL_-_40742729.23-P1P2	1280	1280	181	195
ADSL_-_40742737.23-P1P2	1569	1569	199	235
ADSSL1_+_105190776.23-P1P2	1507	1507	163	198
ADSSL1_+_105190789.23-P1P2	1379	1379	227	245
ADSSL1_+_105190984.23-P1P2	1372	1372	167	178
ADSSL1_-_105190591.23-P1P2	1556	1556	184	213
ADSSL1_-_105190615.23-P1P2	1817	1817	317	236
ADSS_+_244614826.23-P1P2	1635	1635	228	290
ADSS_-_244614690.23-P1P2	1659	1659	237	221
ADSS_-_244614820.23-P1P2	1492	1492	214	209
ADSS_-_244614958.23-P1P2	1679	1679	241	224
ADSS_-_244615191.23-P1P2	1790	1790	196	236
ADTRP_+_11779004.23-P1P2	1970	1970	290	310
ADTRP_+_11779041.23-P1P2	1220	1220	151	133
ADTRP_-_11778993.23-P1P2	1045	1045	143	107
ADTRP_-_11779009.23-P1P2	1624	1624	235	240
ADTRP_-_11779051.23-P1P2	2074	2074	264	306
AEBP1_+_44143999.23-P1P2	1580	1580	291	235
AEBP1_+_44144173.23-P1P2	1340	1340	162	113
AEBP1_+_44144323.23-P1P2	1647	1647	242	241
AEBP1_+_44144374.23-P1P2	1291	1291	192	223
AEBP1_-_44144382.23-P1P2	1514	1514	185	204
AEBP2_+_19592640.23-P1P2	1406	1406	180	198
AEBP2_+_19592658.23-P1P2	1006	1006	119	119
AEBP2_+_19592704.23-P1P2	1592	1592	205	204
AEBP2_-_19592882.23-P1P2	1382	1382	197	167
AEBP2_-_19593012.23-P1P2	1361	1361	220	149
AEN_+_89164562.23-P1P2	1234	1234	134	137
[truncated: 102,539 more rows]

## Sheet: 100X_Addgene_rawcountstable
	Plasmid	Plasmid	T0	T0
	Rep1	Rep2	Rep1	Rep2
	/home/lenriquez/Screening_Data/LGR_vs_Addgene/220825_NB552361_0109_AHVTVGAFX3/counts_output/count_files/Addgene-CRISPRi-V2-Plasmid-Library_clean_v2.0_top5.fa.counts	/home/lenriquez/Screening_Data/LGR_vs_Addgene/220825_NB552361_0109_AHVTVGAFX3/counts_output/count_files/Addgene-CRISPRi-V2-Plasmid-Library_clean_v2.0_top5.fa.counts	/home/lenriquez/Screening_Data/LGR_vs_Addgene/merged_counts/counts_output/count_files/Addgene_100X_1_clean_v2.0_top5.fa.counts	/home/lenriquez/Screening_Data/LGR_vs_Addgene/merged_counts/counts_output/count_files/Addgene_100X_2_clean_v2.0_top5.fa.counts
sgId
A1BG_+_58858549.23-P1	828	828	91	110
A1BG_+_58858964.23-P1	1161	1161	109	117
A1BG_+_58864367.23-P2	1327	1327	147	178
A1BG_-_58858617.23-P1	771	771	82	111
A1BG_-_58858630.23-P1	1197	1197	99	96
A1BG_-_58858788.23-P1	748	748	70	98
A1BG_-_58864354.23-P2	593	593	58	78
A1BG_-_58864360.23-P2	1051	1051	158	102
A1BG_-_58864822.23-P2	1046	1046	96	170
A1BG_-_58864840.23-P2	1702	1702	177	238
A1CF_+_52645000.23-P1P2	1744	1744	184	192
A1CF_+_52645080.23-P1P2	1190	1190	145	118
A1CF_+_52645339.23-P1P2	1858	1858	158	162
A1CF_-_52645011.23-P1P2	2651	2651	348	239
A1CF_-_52645373.23-P1P2	2393	2393	230	271
A2ML1_+_8975211.23-P1P2	212	212	20	11
A2ML1_+_8975278.23-P1P2	2135	2135	232	206
A2ML1_-_8975582.23-P1P2	2067	2067	202	270
A2ML1_-_8975593.23-P1P2	355	355	42	51
A2ML1_-_8975664.23-P1P2	3233	3233	323	329
A2M_+_9268141.23-P1P2	4179	4179	414	391
A2M_+_9268487.23-P1P2	2491	2491	260	265
A2M_+_9268495.23-P1P2	1575	1575	167	177
A2M_-_9268273.23-P1P2	3764	3764	336	357
A2M_-_9268387.23-P1P2	1018	1018	156	180
A3GALT2_+_33786649.23-ENST00000442999.3	1	1	0	0
A3GALT2_+_33786659.23-ENST00000442999.3	428	428	25	34
A3GALT2_+_33786675.23-ENST00000442999.3	415	415	29	39
A3GALT2_+_33786682.23-ENST00000442999.3	60	60	3	8
A3GALT2_-_33786280.23-ENST00000442999.3	317	317	23	31
A4GALT_+_43116425.23-P1P2	1714	1714	186	177
A4GALT_+_43116792.23-P1P2	2242	2242	215	215
A4GALT_-_43116431.23-P1P2	2109	2109	233	329
A4GALT_-_43116434.23-P1P2	1793	1793	231	195
A4GALT_-_43116819.23-P1P2	1040	1040	118	123
A4GNT_+_137850968.23-P1P2	369	369	27	18
A4GNT_+_137851024.23-P1P2	1511	1511	170	159
A4GNT_+_137851178.23-P1P2	465	465	26	44
A4GNT_-_137851117.23-P1P2	1698	1698	192	137
A4GNT_-_137851121.23-P1P2	700	700	55	75
AAAS_+_53714983.23-P1P2	1076	1076	78	111
AAAS_+_53715355.23-P1P2	1177	1177	154	197
AAAS_-_53715371.23-P1P2	2789	2789	275	309
AAAS_-_53715389.23-P1P2	2448	2448	279	235
AAAS_-_53715438.23-P1P2	1817	1817	180	206
AACS_+_125549983.23-P1P2	1165	1165	156	144
AACS_+_125549999.23-P1P2	1341	1341	154	130
AACS_+_125550002.23-P1P2	1031	1031	121	129
AACS_+_125550035.23-P1P2	1474	1474	137	162
AACS_-_125550169.23-P1P2	1112	1112	135	164
AADACL2_+_151451732.23-P1P2	1106	1106	85	111
AADACL2_+_151451926.23-P1P2	1010	1010	57	73
AADACL2_+_151452121.23-P1P2	1354	1354	120	179
AADACL2_-_151451828.23-P1P2	1076	1076	85	84
AADACL2_-_151451961.23-P1P2	154	154	19	33
AADACL3_+_12776115.23-P1P2	2413	2413	245	275
AADACL3_+_12776133.23-P1P2	1498	1498	174	216
AADACL3_+_12776213.23-P1P2	1115	1115	104	115
AADACL3_+_12776313.23-P1P2	579	579	64	52
AADACL3_+_12776495.23-P1P2	2165	2165	198	246
AADACL4_+_12704573.23-P1P2	2919	2919	280	276
AADACL4_+_12704601.23-P1P2	1433	1433	117	150
AADACL4_+_12704653.23-P1P2	3225	3225	213	267
AADACL4_+_12704714.23-P1P2	386	386	33	41
AADACL4_-_12704768.23-P1P2	1530	1530	187	155
AADAC_+_151532013.23-P1P2	1177	1177	119	138
AADAC_+_151532371.23-P1P2	1862	1862	270	183
AADAC_-_151531905.23-P1P2	2227	2227	201	199
AADAC_-_151531939.23-P1P2	1569	1569	164	155
AADAC_-_151531954.23-P1P2	1872	1872	189	198
AADAT_+_171010904.23-P1P2	2526	2526	230	329
AADAT_+_171010929.23-P1P2	1488	1488	154	175
AADAT_+_171011392.23-P1P2	1456	1456	91	131
AADAT_-_171011321.23-P1P2	1387	1387	100	116
AADAT_-_171011368.23-P1P2	2716	2716	339	374
AAED1_+_99417117.23-P1P2	1243	1243	132	138
AAED1_+_99417233.23-P1P2	83	83	16	10
AAED1_+_99417525.23-P1P2	1403	1403	101	195
AAED1_+_99417589.23-P1P2	1493	1493	149	168
AAED1_-_99417574.23-P1P2	1867	1867	190	216
AAGAB_+_67546965.23-P1P2	52	52	0	4
AAGAB_-_67546714.23-P1P2	1075	1075	122	114
AAGAB_-_67546928.23-P1P2	404	404	47	37
AAGAB_-_67546952.23-P1P2	3596	3596	312	351
AAGAB_-_67546997.23-P1P2	478	478	48	70
AAK1_+_69870290.23-P1P2	3202	3202	295	355
AAK1_+_69870701.23-P1P2	1173	1173	232	311
AAK1_-_69870541.23-P1P2	1237	1237	140	146
AAK1_-_69870791.23-P1P2	3343	3343	362	342
AAK1_-_69870794.23-P1P2	1470	1470	158	163
AAMDC_+_77532426.23-P1P2	1187	1187	182	136
AAMDC_-_77532187.23-P1P2	2120	2120	175	170
AAMDC_-_77532222.23-P1P2	148	148	20	15
AAMDC_-_77532236.23-P1P2	1143	1143	98	82
AAMDC_-_77532634.23-P1P2	722	722	84	89
AAMP_+_219134841.23-P1P2	2419	2419	181	184
AAMP_+_219134851.23-P1P2	1759	1759	186	186
AAMP_-_219134415.23-P1P2	860	860	73	99
AAMP_-_219134424.23-P1P2	2292	2292	226	263
AAMP_-_219134469.23-P1P2	1244	1244	121	128
AANAT_+_74463718.23-P1P2	908	908	91	52
AANAT_+_74463735.23-P1P2	1745	1745	214	180
AANAT_+_74464088.23-P1P2	790	790	97	75
AANAT_-_74464175.23-P1P2	1343	1343	146	156
AANAT_-_74464185.23-P1P2	1013	1013	95	89
AAR2_+_34824386.23-P1P2	954	954	113	87
AAR2_+_34824488.23-P1P2	339	339	21	34
AAR2_+_34824681.23-P1P2	1252	1252	123	105
AAR2_-_34824417.23-P1P2	870	870	71	110
AAR2_-_34824425.23-P1P2	933	933	106	115
AARD_+_117950477.23-P1P2	3702	3702	310	337
AARD_+_117950489.23-P1P2	522	522	50	54
AARD_+_117950882.23-P1P2	2142	2142	304	374
AARD_+_117950890.23-P1P2	244	244	42	27
AARD_-_117950494.23-P1P2	1347	1347	128	169
AARS2_+_44280650.23-P1P2	1649	1649	202	188
AARS2_+_44281006.23-P1P2	1733	1733	198	196
AARS2_+_44281027.23-P1P2	1118	1118	128	170
AARS2_+_44281044.23-P1P2	1494	1494	134	171
AARS2_+_44281056.23-P1P2	1426	1426	125	136
AARSD1_+_41116203.23-P1	3707	3707	408	404
AARSD1_+_41116412.23-P1	1436	1436	105	193
AARSD1_+_41116417.23-P1	1876	1876	154	251
AARSD1_+_41132061.23-P2	5538	5538	560	593
AARSD1_+_41132078.23-P2	1001	1001	116	116
AARSD1_-_41116243.23-P1	1123	1123	133	162
AARSD1_-_41116425.23-P1	1604	1604	138	110
AARSD1_-_41131712.23-P2	4211	4211	395	406
AARSD1_-_41132037.23-P2	1635	1635	180	201
AARSD1_-_41132088.23-P2	9944	9944	1088	1008
AARS_+_70323318.23-P1P2	1107	1107	110	119
AARS_+_70323322.23-P1P2	1082	1082	104	109
AARS_+_70323353.23-P1P2	1371	1371	118	106
AARS_+_70323362.23-P1P2	3473	3473	292	366
AARS_-_70323332.23-P1P2	1166	1166	115	144
AASDHPPT_+_105948405.23-P1P2	572	572	47	62
AASDHPPT_+_105948450.23-P1P2	2316	2316	219	231
AASDHPPT_+_105948813.23-P1P2	2192	2192	240	216
AASDHPPT_-_105948374.23-P1P2	1879	1879	218	259
AASDHPPT_-_105948417.23-P1P2	2432	2432	186	269
AASDH_+_57253570.23-P1P2	4510	4510	437	474
AASDH_-_57253280.23-P1P2	535	535	56	36
AASDH_-_57253356.23-P1P2	1860	1860	168	234
AASDH_-_57253362.23-P1P2	2998	2998	323	351
AASDH_-_57253588.23-P1P2	1567	1567	139	108
AASS_+_121784000.23-P1P2	1056	1056	126	154
AASS_+_121784219.23-P1P2	2657	2657	256	311
AASS_+_121784247.23-P1P2	1187	1187	123	126
AASS_-_121784277.23-P1P2	1917	1917	315	275
AASS_-_121784328.23-P1P2	927	927	97	77
AATF_-_35306286.23-P1P2	1466	1466	113	160
AATF_-_35306312.23-P1P2	1621	1621	178	173
AATF_-_35306333.23-P1P2	3864	3864	279	349
AATF_-_35306340.23-P1P2	2814	2814	268	298
AATF_-_35306346.23-P1P2	1930	1930	131	162
AATK_+_79139571.23-ENST00000326724.4	972	972	99	126
AATK_+_79139589.23-ENST00000326724.4	2742	2742	355	333
AATK_+_79139592.23-ENST00000326724.4	2941	2941	303	339
AATK_-_79139586.23-ENST00000326724.4	832	832	94	95
AATK_-_79139956.23-ENST00000326724.4	2951	2951	244	355
ABAT_+_8768492.23-P1	3081	3081	343	362
ABAT_+_8768682.23-P1	966	966	99	127
ABAT_+_8807445.23-P2	2676	2676	300	269
ABAT_+_8807450.23-P2	2601	2601	245	267
ABAT_+_8807464.23-P2	3846	3846	368	411
ABAT_+_8807492.23-P2	455	455	77	49
ABAT_+_8807696.23-P2	1666	1666	201	182
ABAT_-_8768504.23-P1	3181	3181	303	282
ABAT_-_8768523.23-P1	1456	1456	126	165
ABAT_-_8768533.23-P1	2674	2674	236	289
ABCA10_+_67224811.23-P1P2	2123	2123	250	246
ABCA10_+_67224929.23-P1P2	861	861	59	85
ABCA10_-_67224447.23-P1P2	3856	3856	389	450
ABCA10_-_67224767.23-P1P2	3740	3740	413	410
ABCA10_-_67224823.23-P1P2	1122	1122	98	114
ABCA12_+_216002996.23-P1P2	1848	1848	158	155
ABCA12_+_216003308.23-P1P2	2075	2075	191	208
ABCA12_+_216003314.23-P1P2	2329	2329	240	217
ABCA12_+_216003340.23-P1P2	2059	2059	227	189
ABCA12_-_216002923.23-P1P2	469	469	37	51
ABCA13_+_48211090.23-P1P2	1419	1419	236	197
ABCA13_+_48211097.23-P1P2	1481	1481	139	173
ABCA13_+_48211145.23-P1P2	1610	1610	160	232
ABCA13_+_48211160.23-P1P2	2475	2475	260	304
ABCA13_-_48211093.23-P1P2	1573	1573	160	258
ABCA1_-_107689997.23-P1P2	873	873	84	91
ABCA1_-_107690031.23-P1P2	2668	2668	270	260
ABCA1_-_107690385.23-P1P2	1344	1344	130	145
ABCA1_-_107690389.23-P1P2	1686	1686	172	199
ABCA1_-_107690394.23-P1P2	1268	1268	133	170
ABCA2_+_139922190.23-P1P2	1126	1126	127	111
ABCA2_+_139922201.23-P1P2	668	668	73	83
ABCA2_+_139922272.23-P1P2	1608	1608	198	180
ABCA2_+_139922669.23-P1P2	2055	2055	273	289
ABCA2_-_139922596.23-P1P2	1584	1584	149	157
ABCA3_+_2390336.23-P1P2	1297	1297	152	115
ABCA3_+_2390611.23-P1P2	1516	1516	164	184
ABCA3_-_2390323.23-P1P2	1471	1471	150	189
ABCA3_-_2390333.23-P1P2	1303	1303	112	94
ABCA3_-_2390704.23-P1P2	1004	1004	122	140
ABCA4_+_94586668.23-P1P2	483	483	58	67
ABCA4_-_94586219.23-P1P2	950	950	92	121
ABCA4_-_94586232.23-P1P2	3007	3007	318	286
ABCA4_-_94586250.23-P1P2	1477	1477	151	146
ABCA4_-_94586658.23-P1P2	1906	1906	224	249
ABCA5_-_67322851.23-P1P2	1728	1728	180	211
ABCA5_-_67322872.23-P1P2	2591	2591	310	323
ABCA5_-_67322891.23-P1P2	1875	1875	183	227
ABCA5_-_67323220.23-P1P2	2059	2059	199	181
ABCA5_-_67323280.23-P1P2	1750	1750	157	171
ABCA6_+_67137842.23-P1P2	2465	2465	252	292
ABCA6_+_67138008.23-P1P2	1585	1585	143	174
ABCA6_+_67138026.23-P1P2	3448	3448	406	392
ABCA6_+_67138050.23-P1P2	2185	2185	226	204
ABCA6_-_67137854.23-P1P2	2552	2552	238	313
ABCA7_+_1040413.23-P1	2038	2038	200	204
ABCA7_+_1040513.23-P1	2807	2807	340	347
ABCA7_+_1040577.23-P1	3308	3308	377	430
ABCA7_+_1041292.23-P2	1515	1515	173	179
ABCA7_+_1041297.23-P2	2500	2500	259	280
ABCA7_+_1041311.23-P2	1685	1685	155	185
ABCA7_-_1040133.23-P1	1362	1362	153	143
ABCA7_-_1040209.23-P1	1257	1257	129	116
ABCA7_-_1041459.23-P2	2557	2557	271	281
ABCA7_-_1041717.23-P2	2648	2648	289	253
ABCA8_+_66950959.23-P1P2	4382	4382	435	446
ABCA8_+_66951401.23-P1P2	671	671	60	97
ABCA8_-_66951372.23-P1P2	2032	2032	236	263
ABCA8_-_66951525.23-P1P2	2820	2820	301	259
ABCA8_-_66951528.23-P1P2	2195	2195	223	239
ABCA9_+_67057085.23-P1P2	2568	2568	291	283
ABCA9_-_67056649.23-P1P2	1902	1902	221	236
ABCA9_-_67057012.23-P1P2	2468	2468	190	197
ABCA9_-_67057053.23-P1P2	2391	2391	268	261
ABCA9_-_67057069.23-P1P2	2069	2069	226	210
ABCB10_+_229694285.23-P1P2	1224	1224	90	106
ABCB10_+_229694413.23-P1P2	1396	1396	187	163
ABCB10_-_229694297.23-P1P2	1813	1813	98	119
ABCB10_-_229694457.23-P1P2	1419	1419	133	152
ABCB10_-_229694467.23-P1P2	2286	2286	232	212
ABCB11_+_169887409.23-P1P2	2838	2838	247	319
ABCB11_+_169887811.23-P1P2	3287	3287	325	299
ABCB11_-_169887416.23-P1P2	2120	2120	204	187
ABCB11_-_169887784.23-P1P2	3445	3445	370	470
ABCB11_-_169887796.23-P1P2	1967	1967	198	256
ABCB1_-_87342256.23-ENST00000265724.3	2119	2119	184	220
ABCB1_-_87342302.23-ENST00000265724.3	1965	1965	213	228
ABCB1_-_87342654.23-ENST00000265724.3	3008	3008	279	271
ABCB1_-_87342657.23-ENST00000265724.3	2594	2594	243	253
ABCB1_-_87342674.23-ENST00000265724.3	1796	1796	185	246
ABCB4_+_87104933.23-P1P2	2689	2689	251	268
ABCB4_+_87104939.23-P1P2	1994	1994	233	207
ABCB4_+_87105008.23-P1P2	1380	1380	123	164
ABCB4_-_87104608.23-P1P2	1246	1246	151	107
ABCB4_-_87104975.23-P1P2	1552	1552	178	152
ABCB5_+_20687051.23-P1P2	482	482	33	54
ABCB5_+_20687218.23-P1P2	312	312	13	18
ABCB5_+_20687242.23-P1P2	3742	3742	348	402
ABCB5_+_20687409.23-P1P2	0	0	0	0
ABCB5_-_20687396.23-P1P2	3274	3274	352	365
ABCB6_+_220083500.23-P1P2	2422	2422	293	283
ABCB6_-_220083181.23-P1P2	2142	2142	258	246
ABCB6_-_220083194.23-P1P2	1177	1177	92	98
ABCB6_-_220083468.23-P1P2	1590	1590	216	214
ABCB6_-_220083604.23-P1P2	2247	2247	230	275
ABCB7_+_74375885.23-P1P2	1229	1229	67	131
ABCB7_+_74376070.23-P1P2	1352	1352	138	153
ABCB7_-_74375964.23-P1P2	826	826	81	67
ABCB7_-_74376019.23-P1P2	2448	2448	217	237
ABCB7_-_74376044.23-P1P2	1241	1241	69	99
ABCB8_+_150725965.23-P1P2	2733	2733	257	255
ABCB8_-_150725551.23-P1P2	666	666	71	73
ABCB8_-_150725580.23-P1P2	4524	4524	457	489
ABCB8_-_150725928.23-P1P2	1940	1940	229	219
ABCB8_-_150725975.23-P1P2	3601	3601	343	432
ABCB9_+_123450546.23-P1	939	939	136	88
ABCB9_+_123450566.23-P1	1387	1387	150	182
ABCB9_+_123450826.23-P1	2870	2870	382	332
ABCB9_+_123450970.23-P1	2112	2112	222	195
ABCB9_+_123465727.23-P2	863	863	97	101
ABCB9_-_123450999.23-P1	2156	2156	174	189
ABCB9_-_123465422.23-P2	1885	1885	240	236
ABCB9_-_123465699.23-P2	3323	3323	375	311
ABCB9_-_123465738.23-P2	1779	1779	202	211
ABCB9_-_123465787.23-P2	2371	2371	253	328
ABCC10_+_43395315.23-P1P2	550	550	56	58
ABCC10_-_43395330.23-P1P2	305	305	30	18
ABCC10_-_43395343.23-P1P2	763	763	69	60
ABCC10_-_43395891.23-P1P2	359	359	30	12
ABCC10_-_43395984.23-P1P2	1073	1073	131	126
ABCC11_+_48278130.23-P1	296	296	38	32
ABCC11_+_48281001.23-P2	3995	3995	383	408
ABCC11_+_48281042.23-P2	1846	1846	209	194
ABCC11_+_48281345.23-P2	272	272	14	31
ABCC11_+_48281428.23-P2	1849	1849	187	179
ABCC11_-_48277852.23-P1	1564	1564	233	193
ABCC11_-_48278103.23-P1	512	512	48	55
ABCC11_-_48278122.23-P1	2511	2511	231	260
ABCC11_-_48278125.23-P1	408	408	43	53
ABCC11_-_48280980.23-P2	3286	3286	288	280
ABCC12_+_48180636.23-ENST00000311303.3	3113	3113	296	377
ABCC12_-_48180314.23-ENST00000311303.3	1783	1783	103	210
ABCC12_-_48180643.23-ENST00000311303.3	1424	1424	165	198
ABCC12_-_48180648.23-ENST00000311303.3	1145	1145	135	132
ABCC12_-_48180679.23-ENST00000311303.3	1606	1606	189	225
ABCC1_+_16043482.23-P1P2	1336	1336	128	151
ABCC1_+_16043921.23-P1P2	2187	2187	214	241
ABCC1_-_16043871.23-P1P2	1686	1686	117	148
ABCC1_-_16043934.23-P1P2	1646	1646	221	212
ABCC1_-_16044002.23-P1P2	1726	1726	192	200
ABCC2_+_101542515.23-P1P2	546	546	87	37
ABCC2_+_101542910.23-P1P2	532	532	61	52
ABCC2_+_101542914.23-P1P2	746	746	44	79
ABCC2_+_101542981.23-P1P2	516	516	50	57
ABCC2_-_101542808.23-P1P2	287	287	15	24
ABCC3_+_48712248.23-P1P2	1793	1793	138	225
ABCC3_+_48712270.23-P1P2	1491	1491	168	143
ABCC3_+_48712450.23-P1P2	946	946	77	104
ABCC3_+_48712559.23-P1P2	2299	2299	247	262
ABCC3_+_48712662.23-P1P2	1759	1759	200	193
ABCC4_+_95953430.23-P1P2	1861	1861	174	244
ABCC4_+_95953641.23-P1P2	2295	2295	280	315
ABCC4_+_95953668.23-P1P2	2041	2041	188	255
ABCC4_-_95953614.23-P1P2	940	940	142	127
ABCC4_-_95953652.23-P1P2	828	828	104	68
ABCC5_+_183735648.23-P1P2	1306	1306	117	110
ABCC5_+_183735692.23-P1P2	1426	1426	127	129
ABCC5_-_183735259.23-P1P2	842	842	77	97
ABCC5_-_183735312.23-P1P2	3487	3487	418	475
ABCC5_-_183735467.23-P1P2	650	650	62	104
ABCC6_+_16316916.23-ENST00000205557.7	2	2	0	0
ABCC6_+_16317287.23-ENST00000205557.7	613	613	46	48
ABCC6_+_16317296.23-ENST00000205557.7	2400	2400	229	239
ABCC6_-_16317235.23-ENST00000205557.7	1492	1492	173	166
ABCC6_-_16317247.23-ENST00000205557.7	2662	2662	323	296
ABCC8_+_17497953.23-P1P2	3259	3259	421	429
ABCC8_+_17498387.23-P1P2	1429	1429	115	159
ABCC8_-_17497979.23-P1P2	1593	1593	140	169
ABCC8_-_17497997.23-P1P2	594	594	57	87
ABCC8_-_17498220.23-P1P2	1349	1349	113	90
ABCC9_+_22093672.23-P1P2	2167	2167	296	291
ABCC9_+_22093678.23-P1P2	1718	1718	217	198
ABCC9_+_22093937.23-P1P2	619	619	66	61
ABCC9_+_22093941.23-P1P2	777	777	140	86
ABCC9_+_22094309.23-P1P2	2733	2733	289	272
ABCD1_+_152990414.23-P1P2	2228	2228	212	254
ABCD1_+_152990711.23-P1P2	2103	2103	235	259
ABCD1_-_152990338.23-P1P2	845	845	55	108
ABCD1_-_152990379.23-P1P2	479	479	75	57
ABCD1_-_152990703.23-P1P2	2422	2422	281	336
ABCD2_+_40013099.23-P1P2	1579	1579	168	168
ABCD2_+_40013514.23-P1P2	2886	2886	298	312
ABCD2_+_40013594.23-P1P2	3957	3957	383	409
ABCD2_-_40013191.23-P1P2	745	745	56	60
ABCD2_-_40013610.23-P1P2	2589	2589	269	299
ABCD3_+_94884002.23-P1P2	1844	1844	194	207
ABCD3_+_94884009.23-P1P2	1750	1750	200	208
ABCD3_+_94884032.23-P1P2	2451	2451	306	270
ABCD3_+_94884473.23-P1P2	1398	1398	110	168
ABCD3_-_94883974.23-P1P2	1149	1149	138	158
ABCD4_+_74769611.23-P1P2	2433	2433	267	261
ABCD4_+_74769649.23-P1P2	2526	2526	248	287
ABCD4_-_74769631.23-P1P2	2456	2456	246	283
ABCD4_-_74769682.23-P1P2	2691	2691	330	256
ABCD4_-_74769729.23-P1P2	1317	1317	188	175
ABCE1_+_146019317.23-P1P2	6093	6093	400	347
ABCE1_+_146019463.23-P1P2	2470	2470	183	216
ABCE1_+_146019842.23-P1P2	1243	1243	117	117
ABCE1_-_146019502.23-P1P2	2505	2505	105	107
ABCE1_-_146019516.23-P1P2	551	551	21	25
ABCF1_+_30539238.23-P1	2419	2419	184	224
ABCF1_+_30539469.23-P1	3015	3015	342	295
ABCF1_+_30539647.23-P1	1377	1377	126	195
ABCF1_+_30546312.23-P2	931	931	129	94
ABCF1_+_30546315.23-P2	1557	1557	143	178
ABCF1_-_30539232.23-P1	2245	2245	245	274
ABCF1_-_30539602.23-P1	2138	2138	160	156
ABCF1_-_30546344.23-P2	2725	2725	231	250
ABCF1_-_30546354.23-P2	3951	3951	300	381
ABCF1_-_30546366.23-P2	3152	3152	322	303
ABCF2_+_150923872.23-P1P2	1548	1548	159	203
ABCF2_+_150923902.23-P1P2	552	552	43	55
ABCF2_+_150924236.23-P1P2	638	638	71	65
ABCF2_+_150924287.23-P1P2	1462	1462	141	142
ABCF2_-_150923882.23-P1P2	1296	1296	148	160
ABCF3_-_183903980.23-P1P2	2746	2746	221	318
ABCF3_-_183903991.23-P1P2	1786	1786	212	185
ABCF3_-_183904021.23-P1P2	635	635	49	112
ABCF3_-_183904356.23-P1P2	961	961	101	183
ABCF3_-_183904380.23-P1P2	1449	1449	126	126
ABCG1_+_43639544.23-P1P2	1273	1273	188	219
ABCG1_+_43639681.23-P1P2	178	178	12	11
ABCG1_-_43639282.23-P1P2	3829	3829	536	528
ABCG1_-_43639541.23-P1P2	1755	1755	194	159
ABCG1_-_43639626.23-P1P2	3633	3633	397	363
ABCG2_+_89079974.23-P1P2	1031	1031	106	102
ABCG2_+_89080025.23-P1P2	2447	2447	244	280
ABCG2_+_89080044.23-P1P2	269	269	34	24
ABCG2_-_89079989.23-P1P2	2316	2316	269	253
ABCG2_-_89080000.23-P1P2	78	78	7	11
ABCG4_+_119019794.23-P1P2	2318	2318	221	235
ABCG4_+_119019855.23-P1P2	880	880	86	115
ABCG4_-_119019784.23-P1P2	2949	2949	285	324
ABCG4_-_119019798.23-P1P2	0	0	0	0
ABCG4_-_119019811.23-P1P2	144	144	29	19
ABCG5_+_44065447.23-P1P2	1229	1229	138	187
ABCG5_+_44065865.23-P1P2	614	614	55	51
ABCG5_-_44065428.23-P1P2	1319	1319	141	152
ABCG5_-_44065433.23-P1P2	869	869	93	109
ABCG5_-_44065840.23-P1P2	127	127	8	16
ABCG8_+_44066166.23-P1P2	1757	1757	185	226
ABCG8_+_44066180.23-P1P2	475	475	68	75
ABCG8_+_44066323.23-P1P2	711	711	55	44
ABCG8_+_44066333.23-P1P2	930	930	88	118
ABCG8_-_44066172.23-P1P2	2626	2626	319	341
ABHD10_+_111697851.23-P1P2	2020	2020	170	190
ABHD10_+_111698093.23-P1P2	2334	2334	280	289
ABHD10_+_111698316.23-P1P2	1653	1653	188	201
ABHD10_-_111697877.23-P1P2	1353	1353	137	166
ABHD10_-_111697914.23-P1P2	1569	1569	160	159
ABHD11_+_73152656.23-P1P2	2415	2415	257	280
ABHD11_+_73152963.23-P1P2	1838	1838	154	189
ABHD11_-_73152688.23-P1P2	1575	1575	151	143
ABHD11_-_73153094.23-P1P2	1197	1197	104	106
ABHD11_-_73153135.23-P1P2	1081	1081	170	165
ABHD12B_+_51339177.23-P1P2	2685	2685	319	288
ABHD12B_-_51338832.23-P1P2	226	226	17	38
ABHD12B_-_51338864.23-P1P2	1143	1143	113	163
ABHD12B_-_51338885.23-P1P2	3987	3987	429	403
ABHD12B_-_51339227.23-P1P2	352	352	29	40
ABHD12_+_25371393.23-P1P2	1297	1297	166	151
ABHD12_+_25371436.23-P1P2	1489	1489	155	163
ABHD12_-_25371053.23-P1P2	748	748	111	103
ABHD12_-_25371057.23-P1P2	1530	1530	148	158
ABHD12_-_25371489.23-P1P2	1048	1048	72	108
ABHD13_+_108870795.23-P1P2	1931	1931	158	229
ABHD13_+_108870811.23-P1P2	1208	1208	124	146
ABHD13_+_108871228.23-P1P2	2303	2303	212	198
ABHD13_-_108870880.23-P1P2	1863	1863	235	227
ABHD13_-_108871256.23-P1P2	1257	1257	141	147
ABHD14A_+_52009149.23-P1P2	2942	2942	290	328
ABHD14A_+_52009194.23-P1P2	1034	1034	132	95
ABHD14A_+_52009255.23-P1P2	2081	2081	192	253
ABHD14A_-_52009122.23-P1P2	1230	1230	113	162
ABHD14A_-_52009160.23-P1P2	1158	1158	97	142
ABHD14B_+_52007815.23-P1	3432	3432	387	415
ABHD14B_+_52016945.23-P2	2271	2271	232	296
ABHD14B_+_52017325.23-P2	3255	3255	333	388
ABHD14B_+_52017350.23-P2	2646	2646	321	303
ABHD14B_-_52007985.23-P1	3930	3930	431	411
ABHD14B_-_52007995.23-P1	3718	3718	304	337
ABHD14B_-_52008027.23-P1	3403	3403	333	413
ABHD14B_-_52008040.23-P1	2807	2807	328	343
ABHD14B_-_52016965.23-P2	2446	2446	260	252
ABHD14B_-_52017383.23-P2	1753	1753	167	223
ABHD15_-_27893577.23-P1P2	3432	3432	471	415
ABHD15_-_27893641.23-P1P2	506	506	43	32
ABHD15_-_27893654.23-P1P2	1165	1165	98	110
ABHD15_-_27893980.23-P1P2	1931	1931	238	268
ABHD15_-_27894008.23-P1P2	3539	3539	320	342
ABHD16A_+_31671120.23-P1P2	3651	3651	401	472
ABHD16A_+_31671138.23-P1P2	618	618	72	60
ABHD16A_-_31670671.23-P1P2	3815	3815	455	493
ABHD16A_-_31670679.23-P1P2	571	571	60	73
ABHD16A_-_31670764.23-P1P2	4455	4455	503	465
ABHD16B_+_62492825.23-P1P2	1028	1028	95	117
ABHD16B_+_62492837.23-P1P2	1155	1155	134	116
ABHD16B_+_62492887.23-P1P2	100	100	13	18
ABHD16B_+_62493236.23-P1P2	1111	1111	150	165
ABHD16B_-_62492870.23-P1P2	1741	1741	221	178
ABHD17A_+_1885470.23-P1P2	911	911	128	91
ABHD17A_-_1885045.23-P1P2	3252	3252	353	365
ABHD17A_-_1885076.23-P1P2	2298	2298	223	230
ABHD17A_-_1885099.23-P1P2	2045	2045	195	201
ABHD17A_-_1885483.23-P1P2	999	999	84	122
ABHD17B_+_74525655.23-P1P2	780	780	52	82
ABHD17B_+_74525862.23-P1P2	2558	2558	261	366
ABHD17B_+_74526089.23-P1P2	650	650	59	74
ABHD17B_-_74525690.23-P1P2	1536	1536	213	225
ABHD17B_-_74525704.23-P1P2	2738	2738	266	336
ABHD17C_+_80987662.23-P1P2	343	343	59	16
ABHD17C_+_80987703.23-P1P2	552	552	88	66
ABHD17C_+_80987878.23-P1P2	378	378	51	53
ABHD17C_+_80987887.23-P1P2	1111	1111	116	120
ABHD17C_+_80988086.23-P1P2	6	6	0	2
ABHD1_+_27347075.23-P1P2	1857	1857	199	178
ABHD1_+_27347086.23-P1P2	1580	1580	150	192
ABHD1_+_27347095.23-P1P2	1006	1006	98	121
ABHD1_+_27347132.23-P1P2	2225	2225	221	218
ABHD1_-_27346733.23-P1P2	2588	2588	248	300
ABHD2_+_89631693.23-P1P2	2311	2311	197	253
ABHD2_+_89632075.23-P1P2	1736	1736	173	212
ABHD2_-_89631738.23-P1P2	2299	2299	290	258
ABHD2_-_89631760.23-P1P2	1132	1132	104	132
ABHD2_-_89632154.23-P1P2	1373	1373	133	140
ABHD3_+_19284354.23-P1P2	458	458	46	38
ABHD3_+_19284534.23-P1P2	728	728	84	90
ABHD3_+_19284717.23-P1P2	1382	1382	122	147
ABHD3_+_19284728.23-P1P2	645	645	114	58
ABHD3_-_19284770.23-P1P2	2655	2655	236	280
ABHD4_+_23067515.23-P1P2	2188	2188	230	203
ABHD4_+_23067613.23-P1P2	1862	1862	194	167
ABHD4_-_23067199.23-P1P2	1243	1243	160	199
ABHD4_-_23067625.23-P1P2	1256	1256	147	184
ABHD4_-_23067680.23-P1P2	1707	1707	188	175
ABHD5_+_43732395.23-P1P2	1032	1032	151	164
ABHD5_+_43732521.23-P1P2	500	500	46	43
ABHD5_+_43732806.23-P1P2	907	907	71	64
ABHD5_-_43732422.23-P1P2	1742	1742	168	210
ABHD5_-_43732464.23-P1P2	1243	1243	117	124
ABHD6_+_58223718.23-P1P2	1654	1654	149	193
ABHD6_+_58223966.23-P1P2	998	998	136	119
ABHD6_-_58223553.23-P1P2	1068	1068	98	149
ABHD6_-_58223594.23-P1P2	1535	1535	130	157
ABHD6_-_58223914.23-P1P2	2471	2471	251	261
ABHD8_+_17413753.23-P1P2	364	364	47	26
ABHD8_-_17413788.23-P1P2	1844	1844	157	203
ABHD8_-_17414169.23-P1P2	1658	1658	144	170
ABHD8_-_17414173.23-P1P2	917	917	91	94
ABHD8_-_17414201.23-P1P2	1153	1153	125	157
ABI1_+_27149446.23-P1P2	2570	2570	223	253
ABI1_+_27149474.23-P1P2	1812	1812	196	235
ABI1_+_27149800.23-P1P2	2045	2045	255	231
ABI1_-_27149837.23-P1P2	1764	1764	155	182
ABI1_-_27149855.23-P1P2	1514	1514	197	153
ABI2_+_204193030.23-P1P2	2416	2416	232	222
ABI2_+_204193079.23-P1P2	1717	1717	119	142
ABI2_+_204193458.23-P1P2	2552	2552	265	300
ABI2_-_204193058.23-P1P2	1114	1114	138	99
ABI2_-_204193288.23-P1P2	1098	1098	154	90
ABI3BP_+_100712238.23-P1P2	902	902	70	79
ABI3BP_+_100712307.23-P1P2	758	758	124	90
ABI3BP_-_100712220.23-P1P2	501	501	51	49
ABI3BP_-_100712267.23-P1P2	745	745	73	73
ABI3BP_-_100712320.23-P1P2	3440	3440	279	300
ABI3_+_47287798.23-P1P2	1878	1878	200	226
ABI3_+_47288122.23-P1P2	2547	2547	292	266
ABI3_+_47288159.23-P1P2	1147	1147	110	124
ABI3_+_47288524.23-P1P2	1913	1913	225	244
ABI3_-_47288028.23-P1P2	709	709	79	48
ABL1_+_133589617.23-ENST00000372348.2	1711	1711	191	195
ABL1_+_133589629.23-ENST00000372348.2	1509	1509	178	139
ABL1_+_133589636.23-ENST00000372348.2	2168	2168	220	172
ABL1_-_133589228.23-ENST00000372348.2	1280	1280	177	159
ABL1_-_133589268.23-ENST00000372348.2	1692	1692	103	185
ABL2_+_179112168.23-P1	1363	1363	117	143
ABL2_+_179112186.23-P1	522	522	56	66
ABL2_+_179198340.23-P2	2265	2265	299	294
ABL2_+_179198398.23-P2	1132	1132	122	187
ABL2_+_179198565.23-P2	1236	1236	111	132
ABL2_+_179198740.23-P2	1682	1682	200	188
ABL2_-_179112151.23-P1	756	756	86	93
ABL2_-_179112154.23-P1	142	142	14	12
ABL2_-_179112158.23-P1	1218	1218	124	163
ABL2_-_179198834.23-P2	1460	1460	195	178
ABLIM1_+_116417743.23-ENST00000277895.5	3717	3717	333	467
ABLIM1_+_116417829.23-ENST00000277895.5	910	910	130	123
ABLIM1_+_116418018.23-ENST00000277895.5	1740	1740	197	179
ABLIM1_-_116417795.23-ENST00000277895.5	1645	1645	143	196
ABLIM1_-_116417810.23-ENST00000277895.5	1924	1924	214	184
ABLIM2_+_8160016.23-P1P2	2473	2473	254	304
ABLIM2_+_8160141.23-P1P2	1225	1225	115	141
ABLIM2_+_8160204.23-P1P2	1145	1145	107	174
ABLIM2_+_8160523.23-P1P2	906	906	106	106
ABLIM2_-_8160138.23-P1P2	1425	1425	160	140
ABLIM3_+_148521102.23-P1P2	990	990	97	140
ABLIM3_+_148521451.23-P1P2	1203	1203	98	122
ABLIM3_-_148521229.23-P1P2	1257	1257	174	150
ABLIM3_-_148521482.23-P1P2	4030	4030	418	411
ABLIM3_-_148521503.23-P1P2	1459	1459	121	186
ABO_+_136150190.23-P1	1453	1453	165	161
ABO_+_136150601.23-P1	2754	2754	424	394
ABO_-_136130692.23-P2	3032	3032	293	257
ABO_-_136130921.23-P2	1089	1089	142	117
ABO_-_136130955.23-P2	479	479	38	33
ABO_-_136130959.23-P2	618	618	80	48
ABO_-_136130966.23-P2	973	973	162	86
ABO_-_136150219.23-P1	1634	1634	144	148
ABO_-_136150600.23-P1	3691	3691	402	459
ABO_-_136150606.23-P1	2310	2310	285	294
ABRACL_+_139349876.23-P1P2	2627	2627	266	285
ABRACL_+_139349879.23-P1P2	1102	1102	175	131
ABRACL_+_139349931.23-P1P2	2469	2469	283	284
ABRACL_+_139350209.23-P1P2	2014	2014	193	179
ABRACL_-_139350119.23-P1P2	497	497	59	80
ABRA_+_107782019.23-P1P2	2182	2182	218	244
ABRA_+_107782392.23-P1P2	1228	1228	100	108
ABRA_+_107782399.23-P1P2	3066	3066	293	319
ABRA_+_107782422.23-P1P2	2243	2243	204	237
ABRA_-_107782350.23-P1P2	1724	1724	198	170
ABR_+_1082842.23-P1P2	2297	2297	265	313
ABR_+_1082862.23-P1P2	342	342	28	31
ABR_+_1083266.23-P1P2	1086	1086	121	137
ABR_-_1083256.23-P1P2	1042	1042	81	102
ABR_-_1083263.23-P1P2	1977	1977	214	206
ABT1_+_26597184.23-P1P2	1836	1836	203	181
ABT1_+_26597412.23-P1P2	1680	1680	180	189
ABT1_-_26597263.23-P1P2	1947	1947	193	246
ABT1_-_26597427.23-P1P2	1665	1665	159	229
ABT1_-_26597617.23-P1P2	722	722	78	64
ABTB1_+_127391808.23-P1P2	2070	2070	206	236
ABTB1_+_127391828.23-P1P2	1232	1232	166	207
ABTB1_+_127391831.23-P1P2	2014	2014	188	222
ABTB1_+_127392221.23-P1P2	2532	2532	285	360
ABTB1_-_127392198.23-P1P2	1192	1192	121	114
ABTB2_-_34379074.23-P1P2	1406	1406	179	190
ABTB2_-_34379146.23-P1P2	2218	2218	198	310
ABTB2_-_34379310.23-P1P2	2134	2134	235	159
ABTB2_-_34379465.23-P1P2	2520	2520	277	334
ABTB2_-_34379521.23-P1P2	1401	1401	109	164
ACAA1_+_38178488.23-P1P2	1840	1840	177	155
ACAA1_+_38178517.23-P1P2	1108	1108	142	118
ACAA1_+_38178570.23-P1P2	1483	1483	123	148
ACAA1_-_38178168.23-P1P2	1545	1545	182	179
ACAA1_-_38178575.23-P1P2	2185	2185	242	182
ACAA2_+_47339850.23-P1P2	2687	2687	310	314
ACAA2_-_47339449.23-P1P2	1658	1658	205	190
ACAA2_-_47339855.23-P1P2	1678	1678	236	189
ACAA2_-_47339858.23-P1P2	1743	1743	180	215
ACAA2_-_47339876.23-P1P2	1468	1468	172	176
ACACA_+_35715534.23-P1P2	1391	1391	105	145
ACACA_+_35715655.23-P1P2	819	819	81	52
ACACA_-_35715847.23-P1P2	1543	1543	168	180
ACACA_-_35715992.23-P1P2	4128	4128	322	500
ACACA_-_35716002.23-P1P2	1053	1053	129	117
ACACB_+_109569160.23-P1	935	935	98	92
ACACB_+_109569170.23-P1	3611	3611	458	399
ACACB_+_109592574.23-P2	2351	2351	299	265
ACACB_+_109592655.23-P2	2952	2952	280	314
ACACB_+_109592908.23-P2	697	697	65	94
ACACB_-_109569178.23-P1	991	991	105	110
ACACB_-_109569231.23-P1	1166	1166	113	121
ACACB_-_109569639.23-P1	1786	1786	160	175
ACACB_-_109592496.23-P2	2160	2160	223	209
ACACB_-_109592519.23-P2	3159	3159	352	347
ACAD10_+_112124115.23-P1P2	1568	1568	198	213
ACAD10_-_112123894.23-P1P2	1816	1816	141	146
ACAD10_-_112123907.23-P1P2	1348	1348	127	168
ACAD10_-_112123925.23-P1P2	2702	2702	230	302
ACAD10_-_112124210.23-P1P2	1783	1783	148	170
ACAD11_+_132378312.23-P1P2	2386	2386	238	287
ACAD11_+_132379379.23-P1P2	1994	1994	224	199
ACAD11_-_132378623.23-P1P2	872	872	108	86
ACAD11_-_132378633.23-P1P2	2831	2831	329	343
ACAD11_-_132379444.23-P1P2	842	842	118	99
ACAD8_+_134123511.23-P1P2	2164	2164	231	244
ACAD8_-_134123448.23-P1P2	2209	2209	241	235
ACAD8_-_134123455.23-P1P2	2538	2538	249	283
ACAD8_-_134123502.23-P1P2	3211	3211	361	441
ACAD8_-_134123507.23-P1P2	1327	1327	161	177
ACAD9_+_128598604.23-P1P2	1866	1866	207	150
ACAD9_-_128598499.23-P1P2	1050	1050	65	79
ACAD9_-_128598508.23-P1P2	2141	2141	237	212
ACAD9_-_128598528.23-P1P2	1249	1249	149	175
ACAD9_-_128598541.23-P1P2	1954	1954	148	239
ACADL_+_211089722.23-P1P2	726	726	79	92
ACADL_-_211089695.23-P1P2	980	980	181	147
ACADL_-_211090030.23-P1P2	1289	1289	115	164
ACADL_-_211090048.23-P1P2	1237	1237	131	125
ACADL_-_211090095.23-P1P2	2095	2095	258	307
ACADM_+_76190107.23-P1P2	2501	2501	252	386
ACADM_+_76190432.23-P1P2	2146	2146	176	206
ACADM_+_76190695.23-P1P2	1298	1298	147	138
ACADM_-_76190475.23-P1P2	999	999	121	107
ACADM_-_76190633.23-P1P2	2444	2444	249	321
ACADSB_+_124768874.23-P1P2	1993	1993	183	175
ACADSB_+_124768891.23-P1P2	819	819	117	92
ACADSB_+_124768941.23-P1P2	622	622	59	68
ACADSB_+_124768944.23-P1P2	1758	1758	153	215
ACADSB_-_124768552.23-P1P2	2495	2495	284	242
ACADS_+_121163685.23-P1P2	5131	5131	585	625
ACADS_+_121164090.23-P1P2	1575	1575	136	154
ACADS_-_121163653.23-P1P2	3273	3273	354	390
ACADS_-_121163657.23-P1P2	3401	3401	367	423
ACADS_-_121163671.23-P1P2	2188	2188	217	249
ACADVL_-_7123221.23-P1P2	1173	1173	104	122
ACADVL_-_7123283.23-P1P2	1578	1578	168	162
ACADVL_-_7123639.23-P1P2	1677	1677	139	177
ACADVL_-_7123665.23-P1P2	1568	1568	183	199
ACADVL_-_7123677.23-P1P2	2326	2326	221	265
ACAN_+_89347139.23-P1P2	585	585	65	70
ACAN_+_89347148.23-P1P2	213	213	14	20
ACAN_+_89347151.23-P1P2	368	368	36	57
ACAN_-_89346701.23-P1P2	1431	1431	128	178
ACAN_-_89347101.23-P1P2	4095	4095	547	544
ACAP1_+_7239854.23-P1P2	1131	1131	158	134
ACAP1_+_7239956.23-P1P2	1561	1561	198	166
ACAP1_+_7240320.23-P1P2	851	851	89	96
ACAP1_-_7239866.23-P1P2	1590	1590	174	173
ACAP1_-_7240242.23-P1P2	1292	1292	142	153
ACAP2_+_195163707.23-P1P2	2284	2284	222	229
ACAP2_-_195163352.23-P1P2	1980	1980	205	206
ACAP2_-_195163362.23-P1P2	1961	1961	193	190
ACAP2_-_195163395.23-P1P2	1271	1271	111	147
ACAP2_-_195163655.23-P1P2	1531	1531	146	152
ACAP3_+_1243258.23-P1P2	2737	2737	304	333
ACAP3_+_1243337.23-P1P2	1612	1612	198	212
ACAP3_-_1243095.23-P1P2	2858	2858	356	370
ACAP3_-_1243221.23-P1P2	2184	2184	330	280
ACAP3_-_1243235.23-P1P2	1772	1772	219	223
ACAT1_+_107992288.23-P1P2	311	311	18	29
ACAT1_+_107992310.23-P1P2	1718	1718	154	265
ACAT1_+_107992321.23-P1P2	1936	1936	160	163
ACAT1_-_107992364.23-P1P2	2595	2595	280	307
ACAT1_-_107992733.23-P1P2	2040	2040	189	268
ACAT2_+_160183436.23-P1P2	152	152	17	4
ACAT2_+_160183505.23-P1P2	2534	2534	264	236
ACAT2_-_160183054.23-P1P2	2111	2111	260	203
ACAT2_-_160183095.23-P1P2	2468	2468	271	260
ACAT2_-_160183174.23-P1P2	2137	2137	340	287
ACBD3_+_226374329.23-P1P2	1191	1191	105	93
ACBD3_+_226374366.23-P1P2	1545	1545	182	208
ACBD3_-_226373992.23-P1P2	2432	2432	234	297
ACBD3_-_226374403.23-P1P2	1402	1402	158	135
ACBD3_-_226374411.23-P1P2	1110	1110	119	105
ACBD4_+_43210021.23-P2	1878	1878	192	208
ACBD4_+_43210042.23-P2	1992	1992	207	222
ACBD4_+_43210060.23-P2	0	0	0	0
ACBD4_+_43210408.23-P2	1079	1079	136	113
ACBD4_+_43213087.23-P1	1587	1587	189	202
ACBD4_+_43213412.23-P1	118	118	14	13
ACBD4_-_43210055.23-P2	1673	1673	188	181
ACBD4_-_43213050.23-P1	385	385	53	46
ACBD4_-_43213072.23-P1	2548	2548	247	252
ACBD4_-_43213075.23-P1	1190	1190	158	169
ACBD5_+_27529332.23-P1P2	1194	1194	118	159
ACBD5_+_27529682.23-P1P2	1393	1393	137	169
ACBD5_+_27529701.23-P1P2	1641	1641	142	160
ACBD5_+_27529710.23-P1P2	3177	3177	369	410
ACBD5_-_27529679.23-P1P2	849	849	98	92
ACBD6_+_180471319.23-P1P2	2759	2759	255	299
ACBD6_+_180471354.23-P1P2	1436	1436	200	179
ACBD6_+_180471617.23-P1P2	1454	1454	173	195
ACBD6_-_180471532.23-P1P2	1273	1273	106	146
ACBD6_-_180471707.23-P1P2	2540	2540	260	277
ACBD7_+_15130520.23-P1P2	1398	1398	141	211
ACBD7_+_15130776.23-P1P2	1650	1650	156	178
ACBD7_-_15130379.23-P1P2	2126	2126	239	184
ACBD7_-_15130397.23-P1P2	439	439	39	43
ACBD7_-_15130438.23-P1P2	663	663	56	65
ACCSL_+_44069616.23-ENST00000378832.1	2477	2477	265	302
ACCSL_+_44069971.23-ENST00000378832.1	4057	4057	360	436
ACCSL_+_44069981.23-ENST00000378832.1	519	519	52	57
ACCSL_-_44069582.23-ENST00000378832.1	1478	1478	146	101
ACCSL_-_44069930.23-ENST00000378832.1	0	0	0	0
ACCS_+_44087946.23-P1P2	1219	1219	144	91
ACCS_+_44088028.23-P1P2	1063	1063	117	111
ACCS_+_44088091.23-P1P2	2774	2774	313	319
ACCS_+_44088215.23-P1P2	1038	1038	134	135
ACCS_-_44088090.23-P1P2	2234	2234	222	206
ACD_+_67693748.23-P1P2	3089	3089	371	383
ACD_+_67694124.23-P1P2	2366	2366	250	253
ACD_-_67693904.23-P1P2	1413	1413	163	158
ACD_-_67693957.23-P1P2	606	606	49	66
ACD_-_67694143.23-P1P2	2594	2594	185	198
ACE2_+_15619016.23-P1P2	283	283	10	26
ACE2_+_15619087.23-P1P2	677	677	75	80
ACE2_-_15618594.23-P1P2	1363	1363	151	158
ACE2_-_15618975.23-P1P2	450	450	46	48
ACE2_-_15619013.23-P1P2	1594	1594	146	202
ACER1_+_6333110.23-P1P2	1428	1428	179	135
ACER1_+_6333137.23-P1P2	1232	1232	124	148
ACER1_+_6333164.23-P1P2	1279	1279	105	129
ACER1_-_6333545.23-P1P2	337	337	34	36
ACER1_-_6333558.23-P1P2	1283	1283	145	133
ACER2_+_19409007.23-P1P2	1518	1518	157	157
ACER2_+_19409248.23-P1P2	2787	2787	323	297
ACER2_+_19409376.23-P1P2	2081	2081	231	256
ACER2_+_19409383.23-P1P2	1600	1600	178	179
ACER2_-_19409474.23-P1P2	2212	2212	191	238
ACER3_+_76571969.23-P1P2	1402	1402	109	153
ACER3_-_76571978.23-P1P2	598	598	95	71
ACER3_-_76572000.23-P1P2	1398	1398	181	193
ACER3_-_76572003.23-P1P2	2288	2288	228	301
ACER3_-_76572404.23-P1P2	2045	2045	261	240
ACE_+_61554448.23-P1	1362	1362	157	152
ACE_+_61554829.23-P1	3370	3370	477	398
ACE_+_61562272.23-P2	2517	2517	239	277
ACE_+_61562293.23-P2	907	907	86	129
ACE_-_61554428.23-P1	1909	1909	292	258
ACE_-_61554458.23-P1	3572	3572	395	428
ACE_-_61554461.23-P1	3526	3526	325	409
ACE_-_61562238.23-P2	2775	2775	318	289
ACE_-_61562443.23-P2	1183	1183	129	141
ACE_-_61562661.23-P2	1618	1618	121	167
ACHE_+_100493456.23-P1	3246	3246	336	369
ACHE_+_100493473.23-P1	2117	2117	277	253
ACHE_+_100494559.23-P2	1755	1755	154	225
ACHE_+_100494570.23-P2	2639	2639	301	281
ACHE_-_100493122.23-P1	472	472	46	38
ACHE_-_100493427.23-P1	1003	1003	94	118
ACHE_-_100493486.23-P1	1034	1034	111	118
ACHE_-_100494233.23-P2	2521	2521	286	257
ACHE_-_100494236.23-P2	1765	1765	156	195
ACHE_-_100494578.23-P2	3600	3600	453	503
ACIN1_+_23564314.23-P1	2650	2650	253	213
ACIN1_-_23540292.23-P2	2038	2038	142	170
ACIN1_-_23540722.23-P2	1118	1118	140	132
ACIN1_-_23540730.23-P2	567	567	69	51
ACIN1_-_23540744.23-P2	1363	1363	148	179
ACIN1_-_23540756.23-P2	1709	1709	167	223
ACIN1_-_23563847.23-P1	1464	1464	123	198
ACIN1_-_23563913.23-P1	2032	2032	193	231
ACIN1_-_23564262.23-P1	1521	1521	186	186
ACIN1_-_23564284.23-P1	2404	2404	203	273
ACKR2_+_42850956.23-P1P2	997	997	103	111
ACKR2_-_42850976.23-P1P2	2117	2117	166	143
ACKR2_-_42850992.23-P1P2	2462	2462	246	304
ACKR2_-_42851020.23-P1P2	4250	4250	393	370
ACKR2_-_42851479.23-P1P2	2889	2889	240	297
ACKR3_+_237476473.23-P2	2046	2046	254	297
ACKR3_+_237476822.23-P2	434	434	56	74
ACKR3_+_237478500.23-P1	2565	2565	306	259
ACKR3_+_237478916.23-P1	898	898	95	85
ACKR3_+_237478950.23-P1	3066	3066	326	298
ACKR3_-_237476493.23-P2	1301	1301	137	161
ACKR3_-_237476505.23-P2	2536	2536	273	263
ACKR3_-_237476900.23-P2	2380	2380	274	277
ACKR3_-_237478578.23-P1	998	998	79	102
ACKR3_-_237478610.23-P1	866	866	108	92
ACKR4_+_132316377.23-P1P2	1920	1920	187	190
ACKR4_-_132316111.23-P1P2	4847	4847	431	497
ACKR4_-_132316167.23-P1P2	166	166	14	22
ACKR4_-_132316171.23-P1P2	119	119	30	18
ACKR4_-_132316525.23-P1P2	4045	4045	335	343
ACLY_+_40074807.23-P1P2	1793	1793	222	219
ACLY_+_40075121.23-P1P2	1048	1048	100	72
ACLY_-_40074817.23-P1P2	954	954	124	112
ACLY_-_40075090.23-P1P2	1071	1071	97	71
ACLY_-_40075227.23-P1P2	1061	1061	78	111
ACMSD_+_135596183.23-P1P2	2637	2637	298	309
ACMSD_-_135596123.23-P1P2	3450	3450	335	402
ACMSD_-_135596200.23-P1P2	1435	1435	172	147
ACMSD_-_135596354.23-P1P2	1484	1484	124	134
ACMSD_-_135596438.23-P1P2	2257	2257	243	287
ACN9_+_96747104.23-P1P2	1517	1517	187	161
ACN9_+_96747240.23-P1P2	1844	1844	188	174
ACN9_+_96747363.23-P1P2	1488	1488	147	185
ACN9_-_96747046.23-P1P2	1330	1330	129	149
ACN9_-_96747065.23-P1P2	1436	1436	136	166
ACO1_+_32384680.23-P1P2	1269	1269	127	151
ACO1_+_32385057.23-P1P2	1537	1537	197	152
ACO1_-_32384733.23-P1P2	2319	2319	216	251
ACO1_-_32385047.23-P1P2	1615	1615	182	215
ACO1_-_32385064.23-P1P2	1062	1062	119	112
ACO2_+_41865203.23-P1P2	1634	1634	159	249
ACO2_+_41865228.23-P1P2	1980	1980	206	201
ACO2_+_41865345.23-P1P2	1056	1056	143	140
ACO2_-_41865209.23-P1P2	2005	2005	176	205
ACO2_-_41865534.23-P1P2	1833	1833	151	143
ACOT11_+_55007947.23-P2	954	954	89	105
ACOT11_+_55007963.23-P2	1262	1262	111	156
ACOT11_+_55008406.23-P2	2154	2154	309	265
ACOT11_+_55013888.23-P1	1932	1932	205	245
ACOT11_+_55013964.23-P1	1273	1273	114	132
ACOT11_+_55013970.23-P1	1721	1721	180	195
ACOT11_-_55008004.23-P2	1072	1072	92	100
ACOT11_-_55008376.23-P2	1617	1617	163	185
ACOT11_-_55013950.23-P1	1945	1945	207	244
ACOT11_-_55014234.23-P1	670	670	65	88
ACOT12_+_80689628.23-P1P2	2086	2086	249	272
ACOT12_+_80689672.23-P1P2	1419	1419	159	170
ACOT12_+_80689929.23-P1P2	309	309	29	50
ACOT12_-_80689574.23-P1P2	1067	1067	110	148
ACOT12_-_80689897.23-P1P2	1546	1546	152	187
ACOT13_+_24667341.23-P1P2	2193	2193	186	238
ACOT13_-_24667329.23-P1P2	4198	4198	503	512
ACOT13_-_24667371.23-P1P2	1674	1674	205	193
ACOT13_-_24667386.23-P1P2	907	907	104	85
ACOT13_-_24667473.23-P1P2	1933	1933	204	200
ACOT1_+_74003818.23-P1P2	2200	2200	216	250
ACOT1_+_74003843.23-P1P2	2246	2246	213	261
ACOT1_+_74004100.23-P1P2	3230	3230	292	356
ACOT1_-_74004062.23-P1P2	1873	1873	194	206
ACOT1_-_74004076.23-P1P2	1916	1916	200	190
ACOT2_+_74035740.23-P1P2	1408	1408	166	197
ACOT2_+_74035970.23-P1P2	987	987	86	122
ACOT2_+_74036024.23-P1P2	1550	1550	138	171
ACOT2_-_74036051.23-P1P2	1820	1820	214	174
ACOT2_-_74036501.23-P1P2	1573	1573	161	173
ACOT4_+_74058635.23-P1P2	1102	1102	151	143
ACOT4_+_74058647.23-P1P2	1619	1619	122	183
ACOT4_+_74058910.23-P1P2	2214	2214	241	271
ACOT4_+_74058918.23-P1P2	1243	1243	120	132
ACOT4_-_74059268.23-P1P2	2166	2166	288	222
ACOT6_+_74077704.23-P1P2	4478	4478	483	466
ACOT6_+_74077926.23-P1P2	1778	1778	199	260
ACOT6_+_74078053.23-P1P2	3178	3178	310	281
ACOT6_-_74077984.23-P1P2	2084	2084	227	219
ACOT6_-_74078059.23-P1P2	1297	1297	146	115
ACOT7_+_6453356.23-P1P2	1707	1707	140	191
ACOT7_-_6453334.23-P1P2	1882	1882	206	179
ACOT7_-_6453369.23-P1P2	1679	1679	200	151
ACOT7_-_6453388.23-P1P2	560	560	76	95
ACOT7_-_6453406.23-P1P2	1151	1151	141	167
ACOT8_+_44485553.23-P1P2	1091	1091	114	159
ACOT8_+_44486016.23-P1P2	1389	1389	157	154
ACOT8_-_44485597.23-P1P2	974	974	90	127
ACOT8_-_44485992.23-P1P2	1425	1425	165	199
ACOT8_-_44486001.23-P1P2	2924	2924	239	313
ACOT9_+_23761133.23-P1P2	2436	2436	228	264
ACOT9_+_23761350.23-P1P2	1100	1100	68	93
ACOT9_+_23761360.23-P1P2	1069	1069	145	113
ACOT9_-_23761316.23-P1P2	893	893	90	118
ACOT9_-_23761394.23-P1P2	1661	1661	221	245
ACOX1_+_73975227.23-P1P2	2252	2252	165	200
ACOX1_-_73975169.23-P1P2	3236	3236	311	312
ACOX1_-_73975193.23-P1P2	1975	1975	189	193
ACOX1_-_73975196.23-P1P2	1988	1988	156	165
ACOX1_-_73975245.23-P1P2	3196	3196	351	316
ACOX2_+_58512428.23-P2	2619	2619	241	216
ACOX2_+_58512441.23-P2	1309	1309	109	126
ACOX2_+_58522520.23-P1	1485	1485	149	164
ACOX2_+_58522852.23-P1	3547	3547	352	343
ACOX2_+_58522860.23-P1	1029	1029	107	135
ACOX2_+_58522888.23-P1	1416	1416	177	148
ACOX2_+_58522893.23-P1	1369	1369	182	141
ACOX2_-_58512038.23-P2	1979	1979	176	197
ACOX2_-_58512043.23-P2	2236	2236	246	230
ACOX2_-_58512435.23-P2	1598	1598	157	175
ACOX3_+_8430113.23-P1	3869	3869	369	488
ACOX3_+_8430140.23-P1	2326	2326	246	251
ACOX3_+_8442373.23-P2	2369	2369	226	227
ACOX3_+_8442383.23-P2	1070	1070	95	107
ACOX3_+_8442467.23-P2	716	716	125	125
ACOX3_-_8430094.23-P1	1099	1099	108	168
ACOX3_-_8430121.23-P1	1355	1355	156	171
ACOX3_-_8430129.23-P1	1445	1445	160	132
ACOX3_-_8442419.23-P2	2168	2168	190	146
ACOX3_-_8442435.23-P2	2011	2011	181	177
ACOXL_+_111490271.23-P1P2	2776	2776	370	390
ACOXL_+_111490547.23-P1P2	1722	1722	213	176
ACOXL_+_111490560.23-P1P2	1403	1403	112	151
ACOXL_+_111490595.23-P1P2	2307	2307	153	236
ACOXL_-_111490612.23-P1P2	1522	1522	136	166
ACP1_+_264980.23-P1P2	3738	3738	421	401
ACP1_+_265303.23-P1P2	614	614	58	62
ACP1_-_264967.23-P1P2	1905	1905	217	199
ACP1_-_264970.23-P1P2	1543	1543	114	105
ACP1_-_265107.23-P1P2	885	885	137	100
ACP2_+_47270320.23-P1P2	1641	1641	196	185
ACP2_+_47270332.23-P1P2	212	212	20	17
ACP2_-_47269915.23-P1P2	1403	1403	101	116
ACP2_-_47269958.23-P1P2	1248	1248	138	101
ACP2_-_47270385.23-P1P2	1812	1812	250	198
ACP5_+_11688472.23-P1	447	447	30	32
ACP5_-_11688086.23-P1	1163	1163	100	136
ACP5_-_11688414.23-P1	3224	3224	293	359
ACP5_-_11688437.23-P1	2160	2160	268	244
ACP5_-_11688455.23-P1	1199	1199	147	146
ACP5_-_11689356.23-P2	1779	1779	224	154
ACP5_-_11689724.23-P2	3385	3385	332	325
ACP5_-_11689727.23-P2	2475	2475	286	283
ACP5_-_11689744.23-P2	588	588	73	73
ACP5_-_11689771.23-P2	2788	2788	315	341
ACP6_+_147141956.23-P1P2	5819	5819	640	597
ACP6_+_147142159.23-P1P2	300	300	49	52
ACP6_-_147142348.23-P1P2	1637	1637	134	139
ACP6_-_147142356.23-P1P2	1645	1645	151	173
ACP6_-_147142393.23-P1P2	1604	1604	187	238
ACPL2_+_140950942.23-P1P2	1787	1787	234	214
ACPL2_+_140950963.23-P1P2	0	0	0	0
ACPL2_+_140951037.23-P1P2	208	208	29	27
ACPL2_+_140951203.23-P1P2	3356	3356	335	264
ACPL2_-_140950647.23-P1P2	1414	1414	150	176
ACPP_+_132036268.23-P1P2	2117	2117	254	257
ACPP_+_132036293.23-P1P2	855	855	83	105
ACPP_+_132036338.23-P1P2	917	917	62	76
ACPP_+_132036504.23-P1P2	416	416	50	51
ACPP_+_132036703.23-P1P2	1495	1495	150	162
ACPT_+_51293697.23-ENST00000270593.1	1295	1295	140	113
ACPT_+_51293761.23-ENST00000270593.1	2557	2557	310	230
ACPT_+_51294074.23-ENST00000270593.1	912	912	105	83
ACPT_-_51293910.23-ENST00000270593.1	2145	2145	229	317
ACPT_-_51294122.23-ENST00000270593.1	1178	1178	73	99
ACRBP_+_6756555.23-P1P2	1986	1986	246	317
ACRBP_+_6756569.23-P1P2	1816	1816	200	257
ACRBP_+_6756572.23-P1P2	3506	3506	392	360
ACRBP_-_6756126.23-P1P2	1204	1204	125	132
ACRBP_-_6756147.23-P1P2	873	873	130	104
ACRC_-_70797923.23-P1P2	1006	1006	137	93
ACRC_-_70798359.23-P1P2	1190	1190	139	146
ACRC_-_70798376.23-P1P2	1083	1083	145	151
ACRC_-_70798717.23-P1P2	210	210	27	26
ACRC_-_70798784.23-P1P2	2881	2881	324	377
ACRV1_+_125550253.23-P1P2	2427	2427	219	245
ACRV1_+_125550420.23-P1P2	2091	2091	163	151
ACRV1_+_125550697.23-P1P2	3388	3388	378	349
ACRV1_-_125550324.23-P1P2	1844	1844	187	209
ACRV1_-_125550695.23-P1P2	1541	1541	144	138
ACR_+_51177061.23-P1P2	2268	2268	240	271
ACR_+_51177099.23-P1P2	1846	1846	176	180
ACR_-_51176666.23-P1P2	1350	1350	149	171
ACR_-_51176714.23-P1P2	2055	2055	229	261
ACR_-_51176829.23-P1P2	2518	2518	267	330
ACSBG1_+_78526472.23-P1P2	1307	1307	117	133
ACSBG1_+_78526497.23-P1P2	1944	1944	213	219
ACSBG1_+_78526814.23-P1P2	1848	1848	166	220
ACSBG1_+_78526846.23-P1P2	1895	1895	217	148
ACSBG1_-_78526810.23-P1P2	2311	2311	312	286
ACSBG2_+_6135737.23-P1P2	1088	1088	119	136
ACSBG2_-_6135670.23-P1P2	1607	1607	112	100
ACSBG2_-_6135684.23-P1P2	2506	2506	278	269
ACSBG2_-_6135704.23-P1P2	2019	2019	220	228
ACSBG2_-_6135770.23-P1P2	1890	1890	180	207
ACSF2_+_48503620.23-P1P2	3792	3792	378	387
ACSF2_+_48503830.23-P1P2	2304	2304	229	248
ACSF2_-_48503625.23-P1P2	2393	2393	311	251
ACSF2_-_48503638.23-P1P2	1595	1595	180	189
ACSF2_-_48503858.23-P1P2	1836	1836	198	221
ACSF3_+_89160267.23-P1P2	1470	1470	151	189
ACSF3_+_89160393.23-P1P2	2485	2485	202	318
ACSF3_+_89160580.23-P1P2	1043	1043	100	77
ACSF3_-_89160263.23-P1P2	1270	1270	145	129
ACSF3_-_89160302.23-P1P2	2078	2078	255	240
ACSL1_+_185746700.23-P1P2	2590	2590	246	264
ACSL1_+_185747071.23-P1P2	2055	2055	217	248
ACSL1_+_185747074.23-P1P2	3214	3214	388	335
ACSL1_+_185747085.23-P1P2	1522	1522	190	185
ACSL1_-_185746686.23-P1P2	1740	1740	167	174
ACSL3_+_223725692.23-P1P2	644	644	99	85
ACSL3_+_223726215.23-P1P2	3042	3042	259	383
ACSL3_-_223725802.23-P1P2	1213	1213	140	141
ACSL3_-_223725834.23-P1P2	1583	1583	161	118
ACSL3_-_223726162.23-P1P2	2839	2839	309	319
ACSL4_+_108976382.23-P1P2	2132	2132	183	172
ACSL4_-_108976096.23-P1P2	1476	1476	145	129
ACSL4_-_108976106.23-P1P2	1851	1851	250	236
ACSL4_-_108976456.23-P1P2	5016	5016	504	526
ACSL4_-_108976463.23-P1P2	2050	2050	169	195
ACSL5_+_114136352.23-P1	2239	2239	225	284
ACSL5_+_114136372.23-P1	595	595	67	62
ACSL5_-_114133923.23-P2	2037	2037	223	243
ACSL5_-_114133956.23-P2	2699	2699	240	342
ACSL5_-_114133986.23-P2	2375	2375	250	276
ACSL5_-_114134322.23-P2	1654	1654	179	200
ACSL5_-_114134410.23-P2	2006	2006	179	259
ACSL5_-_114136013.23-P1	485	485	79	64
ACSL5_-_114136040.23-P1	3103	3103	339	362
ACSL5_-_114136407.23-P1	1925	1925	281	163
ACSL6_+_131310427.23-P2	2577	2577	233	297
ACSL6_+_131346969.23-P1	1687	1687	166	169
ACSL6_+_131347320.23-P1	839	839	122	153
ACSL6_+_131347346.23-P1	2842	2842	395	279
ACSL6_-_131310249.23-P2	2665	2665	246	288
ACSL6_-_131310298.23-P2	1648	1648	152	225
ACSL6_-_131310302.23-P2	595	595	55	61
ACSL6_-_131310682.23-P2	2434	2434	209	273
ACSL6_-_131347379.23-P1	1430	1430	190	150
ACSL6_-_131347437.23-P1	1303	1303	82	97
ACSM1_+_20686984.23-P1P2	2723	2723	266	288
ACSM1_+_20687058.23-P1P2	2434	2434	255	253
ACSM1_-_20687024.23-P1P2	1429	1429	170	182
ACSM1_-_20687076.23-P1P2	1637	1637	210	199
ACSM1_-_20687521.23-P1P2	1634	1634	139	139
ACSM2A_-_20462920.23-P1P2	584	584	55	63
ACSM2A_-_20462957.23-P1P2	3165	3165	363	337
ACSM2A_-_20463169.23-P1P2	3843	3843	349	464
ACSM2A_-_20463214.23-P1P2	4222	4222	342	372
ACSM2A_-_20463283.23-P1P2	2186	2186	261	296
ACSM2B_+_20587244.23-P1P2	2552	2552	243	261
ACSM2B_+_20587247.23-P1P2	1815	1815	183	166
ACSM2B_+_20587316.23-P1P2	0	0	0	0
ACSM2B_+_20587361.23-P1P2	0	0	0	0
ACSM2B_+_20587573.23-P1P2	0	0	0	0
ACSM3_+_20775307.23-P1P2	2758	2758	263	338
ACSM3_+_20775331.23-P1P2	2092	2092	220	283
ACSM3_+_20775412.23-P1P2	1352	1352	125	157
ACSM3_-_20775380.23-P1P2	3240	3240	223	355
ACSM3_-_20775771.23-P1P2	2132	2132	171	179
ACSM4_+_7456947.23-ENST00000399422.4	2038	2038	160	169
ACSM4_+_7457146.23-ENST00000399422.4	284	284	16	18
ACSM4_+_7457164.23-ENST00000399422.4	2123	2123	201	221
ACSM4_+_7457340.23-ENST00000399422.4	1261	1261	121	109
ACSM4_+_7457345.23-ENST00000399422.4	1666	1666	126	144
ACSM5_-_20420881.23-P1P2	1787	1787	176	219
ACSM5_-_20421144.23-P1P2	3268	3268	295	385
ACSM5_-_20421170.23-P1P2	2644	2644	329	313
ACSM5_-_20421270.23-P1P2	2897	2897	266	223
ACSM5_-_20421315.23-P1P2	1462	1462	135	160
ACSS1_+_25038329.23-P1P2	1527	1527	127	200
ACSS1_+_25038734.23-P1P2	1284	1284	115	126
ACSS1_+_25038767.23-P1P2	313	313	23	51
ACSS1_-_25038359.23-P1P2	1153	1153	179	201
ACSS1_-_25038372.23-P1P2	1041	1041	104	109
ACSS2_+_33464457.23-P1P2	2847	2847	313	318
ACSS2_-_33464420.23-P1P2	4422	4422	517	385
ACSS2_-_33464423.23-P1P2	2493	2493	288	332
ACSS2_-_33464453.23-P1P2	937	937	98	95
ACSS2_-_33464808.23-P1P2	1770	1770	155	179
ACSS3_+_81471956.23-P1P2	1289	1289	164	151
ACSS3_-_81471886.23-P1P2	1126	1126	90	100
ACSS3_-_81471913.23-P1P2	1902	1902	202	194
ACSS3_-_81472068.23-P1P2	1942	1942	256	235
ACSS3_-_81472074.23-P1P2	1900	1900	206	243
ACTA1_+_229568301.23-P2	4663	4663	485	429
ACTA1_+_229569744.23-P1	1656	1656	151	169
ACTA1_-_229568328.23-P2	2089	2089	237	176
ACTA1_-_229568723.23-P2	1596	1596	183	176
ACTA1_-_229568745.23-P2	3127	3127	281	435
ACTA1_-_229568779.23-P2	985	985	120	129
ACTA1_-_229569627.23-P1	1911	1911	206	242
ACTA1_-_229569754.23-P1	1410	1410	182	169
ACTA1_-_229569824.23-P1	1403	1403	151	187
ACTA1_-_229569839.23-P1	4402	4402	462	578
ACTA2_+_90712275.23-P1	1863	1863	148	176
ACTA2_+_90712443.23-P1	3192	3192	282	309
ACTA2_+_90712479.23-P1	1964	1964	217	262
ACTA2_+_90750678.23-P2	1908	1908	187	260
ACTA2_+_90750694.23-P2	7218	7218	490	523
ACTA2_+_90751072.23-P2	1160	1160	147	175
ACTA2_-_90712449.23-P1	2776	2776	242	250
ACTA2_-_90712506.23-P1	2437	2437	320	265
ACTA2_-_90751052.23-P2	847	847	108	128
ACTA2_-_90751066.23-P2	2278	2278	261	200
ACTBL2_+_56778209.23-P1P2	3121	3121	355	362
ACTBL2_+_56778273.23-P1P2	2498	2498	255	247
ACTBL2_+_56778359.23-P1P2	2435	2435	258	291
ACTBL2_-_56778219.23-P1P2	1269	1269	109	132
ACTBL2_-_56778661.23-P1P2	2616	2616	355	304
ACTB_+_5569721.23-P1P2	1794	1794	230	238
ACTB_+_5570130.23-P1P2	2345	2345	233	280
ACTB_-_5568781.23-P1P2	938	938	119	119
ACTB_-_5570006.23-P1P2	1591	1591	184	199
ACTB_-_5570191.23-P1P2	1602	1602	208	185
ACTC1_+_35087479.23-P1P2	864	864	60	89
ACTC1_-_35087222.23-P1P2	1998	1998	217	182
ACTC1_-_35087295.23-P1P2	1663	1663	157	174
ACTC1_-_35087685.23-P1P2	2060	2060	204	253
ACTC1_-_35087711.23-P1P2	1021	1021	140	159
ACTG1_-_79479746.23-P1P2	1468	1468	193	183
ACTG1_-_79479777.23-P1P2	1673	1673	140	159
ACTG1_-_79479780.23-P1P2	1197	1197	149	127
ACTG1_-_79479785.23-P1P2	2004	2004	194	219
ACTG1_-_79479816.23-P1P2	2430	2430	246	224
ACTG2_+_74120163.23-P1	1820	1820	186	134
ACTG2_+_74120172.23-P1	1890	1890	173	197
ACTG2_+_74120202.23-P1	1426	1426	143	141
ACTG2_+_74128454.23-P2	2116	2116	216	243
ACTG2_+_74128598.23-P2	1545	1545	158	162
ACTG2_-_74120192.23-P1	2164	2164	247	285
ACTG2_-_74120376.23-P1	1370	1370	168	135
ACTG2_-_74128450.23-P2	1921	1921	187	167
ACTG2_-_74128624.23-P2	1706	1706	185	223
ACTG2_-_74128769.23-P2	1041	1041	109	119
ACTL10_+_32254796.23-P1P2	1119	1119	164	205
ACTL10_-_32254768.23-P1P2	2313	2313	225	241
ACTL10_-_32254788.23-P1P2	3034	3034	392	362
ACTL10_-_32254809.23-P1P2	1796	1796	175	185
ACTL10_-_32254824.23-P1P2	989	989	88	92
ACTL6A_+_179280744.23-P1P2	2781	2781	309	288
ACTL6A_+_179280755.23-P1P2	1271	1271	133	149
ACTL6A_+_179280849.23-P1P2	1437	1437	178	186
ACTL6A_-_179280784.23-P1P2	749	749	72	81
ACTL6A_-_179280860.23-P1P2	592	592	55	56
ACTL6B_+_100253966.23-P1P2	1936	1936	228	231
ACTL6B_+_100253969.23-P1P2	2021	2021	240	185
ACTL6B_+_100254000.23-P1P2	2287	2287	276	236
ACTL6B_-_100254007.23-P1P2	2128	2128	214	238
ACTL6B_-_100254010.23-P1P2	617	617	43	63
ACTL7A_+_111624526.23-P1P2	276	276	11	15
ACTL7A_-_111624563.23-P1P2	4268	4268	493	551
ACTL7A_-_111624608.23-P1P2	423	423	40	54
ACTL7A_-_111624654.23-P1P2	606	606	95	61
ACTL7A_-_111624958.23-P1P2	1787	1787	144	154
ACTL7B_+_111617819.23-P1P2	1690	1690	208	186
ACTL7B_+_111617857.23-P1P2	1891	1891	193	221
ACTL7B_+_111618198.23-P1P2	1918	1918	197	222
ACTL7B_-_111618185.23-P1P2	1221	1221	109	158
ACTL7B_-_111618259.23-P1P2	2184	2184	270	273
ACTL8_+_18081845.23-P1P2	1365	1365	145	161
ACTL8_+_18081855.23-P1P2	1663	1663	132	171
ACTL8_-_18081836.23-P1P2	2463	2463	280	275
ACTL8_-_18081842.23-P1P2	1327	1327	139	155
ACTL8_-_18081895.23-P1P2	2340	2340	263	276
ACTL9_+_8808720.23-P1P2	2756	2756	268	213
ACTL9_+_8808755.23-P1P2	849	849	122	89
ACTL9_+_8808881.23-P1P2	892	892	112	126
ACTL9_-_8808643.23-P1P2	556	556	113	68
ACTL9_-_8809073.23-P1P2	1721	1721	171	216
ACTN1_+_69445571.23-P1P2	942	942	101	97
ACTN1_-_69445619.23-P1P2	1525	1525	175	159
ACTN1_-_69445944.23-P1P2	2149	2149	236	213
ACTN1_-_69445956.23-P1P2	1666	1666	193	214
ACTN1_-_69446029.23-P1P2	1615	1615	144	156
ACTN2_+_236849796.23-P1P2	366	366	22	40
ACTN2_+_236849840.23-P1P2	1605	1605	127	164
ACTN2_+_236849897.23-P1P2	3528	3528	395	457
ACTN2_-_236849849.23-P1P2	1451	1451	129	197
ACTN2_-_236850209.23-P1P2	1604	1604	176	147
ACTN3_+_66313715.23-P1P2	1474	1474	152	168
ACTN3_+_66313730.23-P1P2	924	924	135	109
ACTN3_+_66313881.23-P1P2	1530	1530	145	215
ACTN3_-_66313676.23-P1P2	1563	1563	218	261
ACTN3_-_66314441.23-P1P2	2665	2665	280	300
ACTN4_-_39138303.23-P1P2	1247	1247	132	185
ACTN4_-_39138358.23-P1P2	1563	1563	154	165
ACTN4_-_39138687.23-P1P2	2794	2794	321	355
ACTN4_-_39138723.23-P1P2	1802	1802	181	181
ACTN4_-_39138727.23-P1P2	2655	2655	209	229
ACTR10_+_58666878.23-P1P2	444	444	68	58
ACTR10_+_58666892.23-P1P2	3295	3295	282	358
ACTR10_+_58666925.23-P1P2	2163	2163	191	195
ACTR10_+_58666938.23-P1P2	924	924	53	89
ACTR10_+_58667079.23-P1P2	470	470	64	62
ACTR1A_+_104262452.23-P1P2	771	771	92	94
ACTR1A_+_104262461.23-P1P2	2130	2130	217	280
ACTR1A_-_104261998.23-P1P2	2439	2439	217	239
ACTR1A_-_104262054.23-P1P2	2837	2837	207	252
ACTR1A_-_104262086.23-P1P2	887	887	91	103
ACTR1B_+_98280441.23-P1P2	1133	1133	139	101
ACTR1B_+_98280464.23-P1P2	1667	1667	166	164
ACTR1B_-_98279951.23-P1P2	1712	1712	149	167
ACTR1B_-_98280407.23-P1P2	1922	1922	231	223
ACTR1B_-_98280450.23-P1P2	1143	1143	126	152
ACTR2_+_65455294.23-P1P2	281	281	37	39
ACTR2_+_65455348.23-P1P2	1866	1866	188	195
ACTR2_-_65454953.23-P1P2	944	944	108	109
ACTR2_-_65454971.23-P1P2	526	526	51	59
ACTR2_-_65455345.23-P1P2	1223	1223	111	138
ACTR3B_+_152457249.23-P1P2	1104	1104	144	150
ACTR3B_+_152457287.23-P1P2	2603	2603	261	283
ACTR3B_+_152457301.23-P1P2	1515	1515	247	189
ACTR3B_+_152457333.23-P1P2	1473	1473	128	136
ACTR3B_+_152457345.23-P1P2	467	467	44	78
ACTR3C_+_150020242.23-P1P2	782	782	75	102
ACTR3C_+_150020273.23-P1P2	2052	2052	220	251
ACTR3C_+_150020641.23-P1P2	1623	1623	169	187
ACTR3C_-_150020122.23-P1P2	737	737	94	86
ACTR3C_-_150020411.23-P1P2	2258	2258	209	239
ACTR3_+_114647775.23-P1P2	2228	2228	311	296
ACTR3_+_114648069.23-P1P2	2008	2008	168	145
ACTR3_-_114647984.23-P1P2	1858	1858	187	226
ACTR3_-_114647989.23-P1P2	1828	1828	240	247
ACTR3_-_114648039.23-P1P2	1976	1976	187	226
ACTR5_+_37377138.23-P1P2	1477	1477	133	169
ACTR5_+_37377152.23-P1P2	889	889	73	93
ACTR5_+_37377158.23-P1P2	1534	1534	185	189
ACTR5_-_37377124.23-P1P2	1265	1265	134	95
ACTR5_-_37377127.23-P1P2	1014	1014	82	115
ACTR6_+_100593852.23-P1P2	2756	2756	187	181
ACTR6_+_100594789.23-P1P2	1344	1344	148	157
ACTR6_+_100594811.23-P1P2	931	931	107	101
ACTR6_-_100594606.23-P1P2	1926	1926	200	210
ACTR6_-_100594621.23-P1P2	2330	2330	220	223
ACTR8_+_53916118.23-P1P2	2647	2647	263	261
ACTR8_+_53916142.23-P1P2	2086	2086	245	292
ACTR8_+_53916157.23-P1P2	0	0	31	43
ACTR8_-_53915974.23-P1P2	708	708	70	104
ACTR8_-_53916193.23-P1P2	1244	1244	146	121
ACTRT1_+_127185986.23-P1P2	1428	1428	140	157
ACTRT1_+_127186306.23-P1P2	3217	3217	347	265
ACTRT1_+_127186328.23-P1P2	1404	1404	159	149
ACTRT1_-_127185969.23-P1P2	1837	1837	170	251
ACTRT1_-_127186343.23-P1P2	2220	2220	223	327
ACTRT2_+_2938135.23-P1P2	1482	1482	170	144
ACTRT2_+_2938467.23-P1P2	2240	2240	225	234
ACTRT2_-_2938118.23-P1P2	1527	1527	178	152
ACTRT2_-_2938494.23-P1P2	1233	1233	119	116
ACTRT2_-_2938499.23-P1P2	813	813	90	106
ACTRT3_+_169487270.23-P1P2	1029	1029	106	59
ACTRT3_+_169487327.23-P1P2	2233	2233	260	242
ACTRT3_+_169487330.23-P1P2	1517	1517	138	165
ACTRT3_+_169487342.23-P1P2	1015	1015	111	97
ACTRT3_-_169487289.23-P1P2	2166	2166	249	255
ACVR1B_+_52345561.23-P1P2	899	899	116	136
ACVR1B_+_52345897.23-P1P2	329	329	45	23
ACVR1B_+_52345907.23-P1P2	770	770	78	99
ACVR1B_-_52345530.23-P1P2	557	557	106	101
ACVR1B_-_52345917.23-P1P2	1194	1194	159	121
ACVR1C_+_158484889.23-P1P2	2569	2569	335	303
ACVR1C_+_158484901.23-P1P2	2641	2641	201	263
ACVR1C_+_158484938.23-P1P2	2191	2191	234	258
ACVR1C_+_158485339.23-P1P2	4546	4546	400	452
ACVR1C_-_158485307.23-P1P2	379	379	34	30
ACVR1_+_158732079.23-P1P2	1382	1382	113	183
ACVR1_+_158732198.23-P1P2	1513	1513	185	192
ACVR1_+_158732232.23-P1P2	697	697	59	82
ACVR1_+_158732258.23-P1P2	536	536	64	55
ACVR1_-_158732511.23-P1P2	1899	1899	205	200
ACVR2A_+_148602294.23-P1P2	683	683	74	40
ACVR2A_+_148602343.23-P1P2	1861	1861	176	228
ACVR2A_+_148602346.23-P1P2	2015	2015	198	261
ACVR2A_-_148602102.23-P1P2	1752	1752	182	166
ACVR2A_-_148602669.23-P1P2	2114	2114	175	221
ACVR2B_+_38495339.23-P1P2	1080	1080	102	118
ACVR2B_+_38495450.23-P1P2	1595	1595	163	162
ACVR2B_+_38495606.23-P1P2	1827	1827	215	218
ACVR2B_+_38495842.23-P1P2	2527	2527	275	318
ACVR2B_-_38495819.23-P1P2	1686	1686	154	181
ACVRL1_+_52300726.23-P1P2	1013	1013	119	106
ACVRL1_+_52300742.23-P1P2	408	408	46	67
ACVRL1_+_52300819.23-P1P2	1235	1235	116	134
ACVRL1_-_52300776.23-P1P2	1969	1969	261	221
ACVRL1_-_52301119.23-P1P2	1158	1158	145	153
ACY1_+_52017535.23-P1P2	1223	1223	127	130
ACY1_+_52017980.23-P1P2	4602	4602	435	474
ACY1_-_52017547.23-P1P2	1450	1450	115	188
ACY1_-_52017921.23-P1P2	302	302	26	31
ACY1_-_52017938.23-P1P2	862	862	77	94
ACY3_+_67414985.23-P2	1816	1816	194	231
ACY3_+_67415013.23-P2	790	790	107	87
ACY3_+_67417722.23-P1	245	245	7	31
ACY3_+_67417960.23-P1	1998	1998	250	281
ACY3_+_67418110.23-P1	2510	2510	315	306
ACY3_-_67414577.23-P2	2715	2715	298	311
ACY3_-_67414607.23-P2	2950	2950	296	367
ACY3_-_67414970.23-P2	1717	1717	171	231
ACY3_-_67417956.23-P1	265	265	17	14
ACY3_-_67418149.23-P1	999	999	97	141
ACYP1_+_75530659.23-P1	1849	1849	200	161
ACYP1_+_75530680.23-P1	1619	1619	182	182
ACYP1_-_75530695.23-P1	1795	1795	142	180
ACYP1_-_75530711.23-P1	1645	1645	182	205
ACYP1_-_75530721.23-P1	783	783	65	91
ACYP1_-_75535758.23-P2	698	698	101	59
ACYP1_-_75536000.23-P2	1465	1465	157	151
ACYP1_-_75536179.23-P2	1877	1877	165	218
ACYP1_-_75536183.23-P2	2307	2307	177	212
ACYP1_-_75536194.23-P2	1808	1808	148	150
ACYP2_+_54342830.23-P1P2	1901	1901	185	183
ACYP2_-_54342821.23-P1P2	505	505	43	30
ACYP2_-_54343153.23-P1P2	1920	1920	186	180
ACYP2_-_54343157.23-P1P2	1730	1730	185	204
ACYP2_-_54343180.23-P1P2	1847	1847	177	202
ADAD1_+_123300801.23-P1P2	2005	2005	164	180
ADAD1_-_123300726.23-P1P2	2215	2215	220	243
ADAD1_-_123300732.23-P1P2	1491	1491	119	176
ADAD1_-_123300755.23-P1P2	1397	1397	108	104
ADAD1_-_123300758.23-P1P2	966	966	74	63
ADAD2_+_84224814.23-P1P2	553	553	59	80
ADAD2_+_84225182.23-P1P2	2131	2131	162	188
ADAD2_-_84224806.23-P1P2	2383	2383	282	292
ADAD2_-_84224870.23-P1P2	2533	2533	181	203
ADAD2_-_84224880.23-P1P2	2354	2354	269	262
ADAL_-_43623106.23-P1P2	723	723	75	77
ADAL_-_43623112.23-P1P2	396	396	32	26
ADAL_-_43623116.23-P1P2	2119	2119	226	253
ADAL_-_43623128.23-P1P2	528	528	54	58
ADAL_-_43623140.23-P1P2	111	111	7	10
ADAM10_+_59041561.23-P1P2	2077	2077	257	191
ADAM10_+_59041886.23-P1P2	1694	1694	192	188
ADAM10_-_59041337.23-P1P2	1957	1957	293	203
ADAM10_-_59041501.23-P1P2	2465	2465	258	281
ADAM10_-_59041703.23-P1P2	2870	2870	317	343
ADAM11_+_42836733.23-P1P2	2681	2681	291	299
ADAM11_+_42836787.23-P1P2	781	781	77	95
ADAM11_+_42836832.23-P1P2	1084	1084	101	95
ADAM11_+_42836963.23-P1P2	1675	1675	137	169
ADAM11_-_42836572.23-P1P2	1030	1030	74	92
ADAM12_+_128076604.23-P1P2	4650	4650	521	544
ADAM12_+_128076607.23-P1P2	2854	2854	296	297
ADAM12_-_128076590.23-P1P2	704	704	57	63
ADAM12_-_128076617.23-P1P2	838	838	89	91
ADAM12_-_128077031.23-P1P2	3163	3163	240	329
ADAM15_+_155023192.23-P1P2	2431	2431	243	260
ADAM15_+_155023202.23-P1P2	1358	1358	166	188
ADAM15_+_155023394.23-P1P2	2129	2129	158	223
ADAM15_+_155024155.23-P1P2	1710	1710	174	185
ADAM15_-_155024217.23-P1P2	2135	2135	232	219
ADAM17_+_9695837.23-P1P2	2415	2415	261	261
ADAM17_+_9695867.23-P1P2	2333	2333	288	226
ADAM17_+_9695885.23-P1P2	842	842	127	95
ADAM17_-_9695930.23-P1P2	2261	2261	211	186
ADAM17_-_9695934.23-P1P2	1795	1795	146	199
ADAM18_+_39442161.23-P1P2	1264	1264	133	138
ADAM18_+_39442286.23-P1P2	1721	1721	129	147
ADAM18_+_39442506.23-P1P2	1001	1001	82	135
ADAM18_-_39442133.23-P1P2	564	564	68	85
ADAM18_-_39442196.23-P1P2	1680	1680	212	211
ADAM19_+_157002746.23-P1P2	1102	1102	119	168
ADAM19_-_157002294.23-P1P2	2523	2523	256	344
ADAM19_-_157002314.23-P1P2	1319	1319	129	173
ADAM19_-_157002317.23-P1P2	2490	2490	283	303
ADAM19_-_157002452.23-P1P2	680	680	50	82
ADAM20_+_71001702.23-P1P2	2034	2034	204	190
ADAM20_-_71001316.23-P1P2	2694	2694	259	284
ADAM20_-_71001647.23-P1P2	1641	1641	187	218
ADAM20_-_71001696.23-P1P2	2105	2105	197	185
ADAM20_-_71001740.23-P1P2	592	592	53	71
ADAM21_+_70918885.23-P1P2	797	797	98	89
ADAM21_+_70919022.23-P1P2	1780	1780	192	169
ADAM21_+_70919032.23-P1P2	2005	2005	241	241
ADAM21_-_70918928.23-P1P2	1115	1115	139	121
ADAM21_-_70919038.23-P1P2	2368	2368	174	207
ADAM22_+_87563621.23-P1P2	1127	1127	145	123
ADAM22_+_87563949.23-P1P2	1247	1247	141	156
ADAM22_-_87563632.23-P1P2	2104	2104	229	182
ADAM22_-_87563945.23-P1P2	1188	1188	110	154
ADAM22_-_87564057.23-P1P2	1705	1705	168	157
ADAM23_+_207308275.23-P1P2	1504	1504	188	147
ADAM23_+_207308623.23-P1P2	1123	1123	117	132
ADAM23_+_207308716.23-P1P2	1956	1956	230	279
ADAM23_-_207308263.23-P1P2	974	974	96	123
ADAM23_-_207308295.23-P1P2	931	931	146	151
ADAM28_+_24151604.23-P1P2	1112	1112	101	152
ADAM28_+_24151615.23-P1P2	309	309	28	47
ADAM28_+_24151646.23-P1P2	1464	1464	127	137
ADAM28_+_24151656.23-P1P2	1892	1892	239	238
ADAM28_+_24151691.23-P1P2	2397	2397	234	221
ADAM29_+_175839595.23-P1P2	1872	1872	146	160
ADAM29_+_175839605.23-P1P2	1335	1335	135	134
ADAM29_+_175839643.23-P1P2	2227	2227	162	201
ADAM29_-_175839539.23-P1P2	1648	1648	159	190
ADAM29_-_175839601.23-P1P2	2658	2658	268	299
ADAM2_+_39695270.23-P1P2	2307	2307	290	252
ADAM2_-_39695260.23-P1P2	1796	1796	204	206
ADAM2_-_39695623.23-P1P2	1954	1954	219	244
ADAM2_-_39695635.23-P1P2	1504	1504	163	178
ADAM2_-_39695737.23-P1P2	1234	1234	99	134
ADAM30_+_120439037.23-P1P2	1470	1470	178	158
ADAM30_+_120439094.23-P1P2	1645	1645	189	203
ADAM30_+_120439103.23-P1P2	1958	1958	236	236
ADAM30_-_120439075.23-P1P2	647	647	82	114
ADAM30_-_120439090.23-P1P2	1993	1993	230	224
ADAM32_+_38965125.23-P1P2	719	719	73	71
ADAM32_+_38965287.23-P1P2	2546	2546	247	222
ADAM32_+_38965299.23-P1P2	2479	2479	307	359
ADAM32_-_38965264.23-P1P2	1764	1764	208	217
ADAM32_-_38965521.23-P1P2	1571	1571	145	147
ADAM33_+_3662271.23-P1P2	2066	2066	275	279
ADAM33_+_3662642.23-P1P2	1752	1752	183	190
ADAM33_-_3662191.23-P1P2	2008	2008	246	232
ADAM33_-_3662194.23-P1P2	1391	1391	176	179
ADAM33_-_3662638.23-P1P2	1675	1675	181	152
ADAM7_+_24298515.23-P1P2	2062	2062	203	291
ADAM7_+_24298519.23-P1P2	1305	1305	104	159
ADAM7_+_24298600.23-P1P2	2127	2127	203	275
ADAM7_-_24298558.23-P1P2	1460	1460	144	139
ADAM7_-_24298561.23-P1P2	1990	1990	201	243
ADAM8_+_135090313.23-P1P2	1685	1685	201	152
ADAM8_-_135089929.23-P1P2	2303	2303	280	230
ADAM8_-_135089932.23-P1P2	1303	1303	127	157
ADAM8_-_135090331.23-P1P2	1575	1575	131	180
ADAM8_-_135090373.23-P1P2	1424	1424	158	134
ADAM9_+_38854489.23-P1P2	1195	1195	122	146
ADAM9_+_38854902.23-P1P2	2617	2617	296	253
ADAM9_-_38854499.23-P1P2	950	950	132	113
ADAM9_-_38854525.23-P1P2	1262	1262	112	152
ADAM9_-_38854669.23-P1P2	999	999	101	139
ADAMDEC1_+_24242051.23-P1P2	860	860	79	81
ADAMDEC1_+_24242054.23-P1P2	612	612	60	61
ADAMDEC1_+_24242074.23-P1P2	1449	1449	131	162
ADAMDEC1_-_24242003.23-P1P2	1757	1757	189	225
ADAMDEC1_-_24242085.23-P1P2	2289	2289	301	277
ADAMTS10_+_8675521.23-P1P2	1477	1477	173	207
ADAMTS10_+_8675559.23-P1P2	757	757	101	102
ADAMTS10_+_8675562.23-P1P2	1497	1497	135	156
ADAMTS10_-_8675371.23-P1P2	458	458	115	113
ADAMTS10_-_8675595.23-P1P2	2363	2363	248	246
ADAMTS12_+_33891838.23-P1P2	1811	1811	171	211
ADAMTS12_+_33892096.23-P1P2	2631	2631	162	163
ADAMTS12_-_33891689.23-P1P2	2142	2142	197	263
ADAMTS12_-_33892035.23-P1P2	1995	1995	186	246
ADAMTS12_-_33892078.23-P1P2	2708	2708	215	301
ADAMTS13_+_136287462.23-P1P2	1362	1362	149	145
ADAMTS13_+_136287556.23-P1P2	2998	2998	307	373
ADAMTS13_+_136287621.23-P1P2	1939	1939	223	245
ADAMTS13_-_136287551.23-P1P2	1956	1956	188	192
ADAMTS13_-_136287562.23-P1P2	764	764	71	81
ADAMTS14_+_72432279.23-P1P2	1989	1989	196	212
ADAMTS14_+_72432594.23-P1P2	1437	1437	149	135
ADAMTS14_-_72432269.23-P1P2	2366	2366	249	312
ADAMTS14_-_72432290.23-P1P2	677	677	66	110
ADAMTS14_-_72432297.23-P1P2	2214	2214	250	260
ADAMTS15_+_130318578.23-P1P2	2774	2774	332	344
ADAMTS15_+_130318949.23-P1P2	2739	2739	270	229
ADAMTS15_+_130318978.23-P1P2	1705	1705	222	214
ADAMTS15_+_130318981.23-P1P2	948	948	124	118
ADAMTS15_-_130318977.23-P1P2	1855	1855	192	272
ADAMTS16_+_5140486.23-P2	746	746	78	68
ADAMTS16_+_5140497.23-P2	1269	1269	185	99
ADAMTS16_+_5140517.23-P2	1738	1738	192	190
ADAMTS16_+_5140760.23-P2	1950	1950	199	239
ADAMTS16_+_5140912.23-P2	2687	2687	249	295
ADAMTS16_+_5146334.23-P1	1355	1355	142	171
ADAMTS16_+_5146341.23-P1	1574	1574	140	116
ADAMTS16_+_5146377.23-P1	2041	2041	132	154
ADAMTS16_-_5146381.23-P1	44	44	2	10
ADAMTS16_-_5146595.23-P1	1682	1682	143	165
ADAMTS17_+_100882122.23-P1P2	2215	2215	236	187
ADAMTS17_-_100882079.23-P1P2	1682	1682	146	204
ADAMTS17_-_100882118.23-P1P2	2114	2114	206	264
ADAMTS17_-_100882163.23-P1P2	1923	1923	238	221
ADAMTS17_-_100882166.23-P1P2	2786	2786	300	428
ADAMTS18_+_77468466.23-P1P2	1414	1414	159	189
ADAMTS18_+_77468714.23-P1P2	2110	2110	219	283
ADAMTS18_+_77468890.23-P1P2	2641	2641	308	257
ADAMTS18_-_77468494.23-P1P2	823	823	112	105
ADAMTS18_-_77468873.23-P1P2	1133	1133	123	140
ADAMTS19_+_128796013.23-P1P2	1231	1231	135	153
ADAMTS19_+_128796021.23-P1P2	2090	2090	203	204
ADAMTS19_-_128796009.23-P1P2	1131	1131	139	128
ADAMTS19_-_128796089.23-P1P2	1876	1876	200	185
ADAMTS19_-_128796244.23-P1P2	2153	2153	205	241
ADAMTS1_+_28216554.23-P2	2664	2664	314	329
ADAMTS1_+_28216570.23-P2	1972	1972	200	223
ADAMTS1_+_28216594.23-P2	2091	2091	180	207
ADAMTS1_+_28217278.23-P1	1517	1517	160	189
ADAMTS1_+_28217659.23-P1	1403	1403	145	163
ADAMTS1_+_28217664.23-P1	1196	1196	127	137
ADAMTS1_+_28217696.23-P1	2669	2669	275	309
ADAMTS1_-_28216131.23-P2	2855	2855	279	341
ADAMTS1_-_28216582.23-P2	1174	1174	112	147
ADAMTS1_-_28217257.23-P1	1679	1679	189	202
ADAMTS20_+_43945551.23-P1P2	2271	2271	224	234
ADAMTS20_+_43945593.23-P1P2	2146	2146	234	269
ADAMTS20_+_43945604.23-P1P2	1100	1100	119	98
ADAMTS20_+_43945717.23-P1P2	1396	1396	165	163
ADAMTS20_-_43945984.23-P1P2	1692	1692	228	178
ADAMTS2_+_178772088.23-P1P2	1881	1881	236	220
ADAMTS2_+_178772185.23-P1P2	1816	1816	240	205
ADAMTS2_-_178772008.23-P1P2	1468	1468	188	174
ADAMTS2_-_178772408.23-P1P2	1675	1675	178	160
ADAMTS2_-_178772444.23-P1P2	1909	1909	194	236
ADAMTS3_-_73434871.23-P1P2	1915	1915	234	205
ADAMTS3_-_73434879.23-P1P2	1654	1654	136	205
ADAMTS3_-_73434891.23-P1P2	1914	1914	186	190
ADAMTS3_-_73434922.23-P1P2	1677	1677	166	167
ADAMTS3_-_73434972.23-P1P2	2322	2322	271	232
ADAMTS4_+_161168828.23-P1P2	1336	1336	145	142
ADAMTS4_-_161168418.23-P1P2	1376	1376	126	154
ADAMTS4_-_161168458.23-P1P2	1111	1111	153	180
ADAMTS4_-_161168616.23-P1P2	1362	1362	137	151
ADAMTS4_-_161168836.23-P1P2	2137	2137	191	207
ADAMTS5_+_28339356.23-P1P2	2473	2473	284	374
ADAMTS5_+_28339363.23-P1P2	4044	4044	367	415
ADAMTS5_-_28338950.23-P1P2	593	593	83	53
ADAMTS5_-_28339372.23-P1P2	2622	2622	306	314
ADAMTS5_-_28339421.23-P1P2	2137	2137	225	256
ADAMTS6_+_64777310.23-P1P2	1121	1121	83	65
ADAMTS6_+_64777340.23-P1P2	1358	1358	164	183
ADAMTS6_+_64777661.23-P1P2	1621	1621	189	244
ADAMTS6_-_64777602.23-P1P2	2587	2587	205	283
ADAMTS6_-_64777679.23-P1P2	637	637	52	82
ADAMTS7_+_79103687.23-P1P2	788	788	73	90
ADAMTS7_-_79103352.23-P1P2	2349	2349	210	224
ADAMTS7_-_79103383.23-P1P2	657	657	69	86
ADAMTS7_-_79103411.23-P1P2	2019	2019	283	272
ADAMTS7_-_79103729.23-P1P2	741	741	106	96
ADAMTS8_+_130298490.23-P1P2	1635	1635	199	211
ADAMTS8_-_130297973.23-P1P2	2067	2067	197	193
ADAMTS8_-_130298054.23-P1P2	1473	1473	153	128
ADAMTS8_-_130298160.23-P1P2	1525	1525	210	202
ADAMTS8_-_130298510.23-P1P2	2404	2404	269	235
ADAMTS9_+_64673234.23-P1P2	1454	1454	197	188
ADAMTS9_-_64673170.23-P1P2	2183	2183	207	230
ADAMTS9_-_64673267.23-P1P2	538	538	179	176
ADAMTS9_-_64673280.23-P1P2	1324	1324	145	170
ADAMTS9_-_64673627.23-P1P2	880	880	86	102
ADAMTSL1_+_18474148.23-P1P2	1727	1727	195	155
ADAMTSL1_+_18474201.23-P1P2	2479	2479	260	220
ADAMTSL1_+_18474327.23-P1P2	3909	3909	353	408
ADAMTSL1_-_18474157.23-P1P2	1808	1808	199	174
ADAMTSL1_-_18474595.23-P1P2	1715	1715	178	203
ADAMTSL2_+_136399841.23-P1P2	1891	1891	200	178
ADAMTSL2_+_136400219.23-P1P2	1819	1819	207	224
ADAMTSL2_+_136400253.23-P1P2	2440	2440	315	339
ADAMTSL2_-_136399802.23-P1P2	997	997	109	107
ADAMTSL2_-_136399861.23-P1P2	164	164	12	26
ADAMTSL3_+_84322918.23-P1P2	2072	2072	174	209
ADAMTSL3_-_84322944.23-P1P2	2558	2558	219	213
ADAMTSL3_-_84322947.23-P1P2	1556	1556	135	175
ADAMTSL3_-_84323067.23-P1P2	664	664	56	59
ADAMTSL3_-_84323104.23-P1P2	1207	1207	91	128
ADAMTSL4_+_150521897.23-P1P2	2542	2542	303	345
ADAMTSL4_+_150521916.23-P1P2	619	619	65	67
ADAMTSL4_+_150521953.23-P1P2	983	983	131	117
ADAMTSL4_+_150522285.23-P1P2	3157	3157	371	335
ADAMTSL4_-_150521934.23-P1P2	799	799	71	116
ADAMTSL5_-_1512942.23-P1P2	2165	2165	207	280
ADAMTSL5_-_1512947.23-P1P2	1791	1791	209	246
ADAMTSL5_-_1512963.23-P1P2	2945	2945	261	304
ADAMTSL5_-_1512979.23-P1P2	2251	2251	234	272
ADAMTSL5_-_1513012.23-P1P2	1285	1285	153	142
ADAP1_+_994248.23-P1P2	1362	1362	83	77
ADAP1_+_994276.23-P1P2	1678	1678	197	216
ADAP1_+_994279.23-P1P2	2023	2023	217	282
ADAP1_+_994282.23-P1P2	3913	3913	472	492
ADAP1_-_993847.23-P1P2	1223	1223	107	124
ADAP2_+_29249325.23-P1P2	828	828	91	123
ADAP2_+_29249375.23-P1P2	1804	1804	170	165
ADAP2_+_29249417.23-P1P2	2676	2676	243	280
ADAP2_-_29249001.23-P1P2	1014	1014	132	126
ADAP2_-_29249406.23-P1P2	1464	1464	155	129
ADARB1_+_46493796.23-P1P2	1243	1243	104	103
ADARB1_+_46494884.23-P1P2	2348	2348	243	261
ADARB1_+_46494897.23-P1P2	2547	2547	275	314
ADARB1_-_46493823.23-P1P2	1272	1272	128	119
ADARB1_-_46493831.23-P1P2	2232	2232	142	212
ADARB2_+_1779243.23-ENST00000381312.1	774	774	108	85
ADARB2_+_1779248.23-ENST00000381312.1	2823	2823	292	261
ADARB2_+_1779269.23-ENST00000381312.1	1666	1666	165	204
ADARB2_+_1779687.23-ENST00000381312.1	1187	1187	118	123
ADARB2_-_1779460.23-ENST00000381312.1	2003	2003	174	190
ADAR_+_154580643.23-P1	3500	3500	384	427
ADAR_+_154600408.23-P2	1716	1716	163	168
ADAR_+_154600411.23-P2	1816	1816	219	187
ADAR_+_154600419.23-P2	2069	2069	196	282
ADAR_-_154580605.23-P1	1081	1081	102	101
ADAR_-_154580611.23-P1	1420	1420	160	166
ADAR_-_154580629.23-P1	2048	2048	178	127
ADAR_-_154580652.23-P1	1316	1316	159	188
ADAR_-_154599983.23-P2	1197	1197	126	136
ADAR_-_154600448.23-P2	1940	1940	160	194
ADAT1_+_75656919.23-P1P2	2672	2672	292	286
ADAT1_+_75657125.23-P1P2	1256	1256	113	158
ADAT1_+_75657171.23-P1P2	2510	2510	256	260
ADAT1_-_75656724.23-P1P2	2302	2302	225	259
ADAT1_-_75656732.23-P1P2	720	720	74	74
ADAT2_+_143771740.23-P1P2	147	147	19	17
ADAT2_+_143771779.23-P1P2	1730	1730	163	189
ADAT2_+_143771782.23-P1P2	684	684	44	66
ADAT2_-_143771413.23-P1P2	2187	2187	222	180
ADAT2_-_143771826.23-P1P2	1440	1440	126	180
ADAT3_+_1905424.23-P1	1464	1464	153	158
ADAT3_+_1905431.23-P1	3376	3376	408	499
ADAT3_+_1905450.23-P1	4963	4963	447	387
ADAT3_+_1907955.23-P2	1942	1942	237	229
ADAT3_+_1908001.23-P2	458	458	46	47
ADAT3_-_1905405.23-P1	3738	3738	492	499
ADAT3_-_1905438.23-P1	2766	2766	194	247
ADAT3_-_1908013.23-P2	446	446	35	47
ADAT3_-_1908397.23-P2	2413	2413	233	260
ADAT3_-_1908429.23-P2	1399	1399	139	145
ADA_+_43280282.23-P1P2	1390	1390	92	134
ADA_+_43280285.23-P1P2	1985	1985	171	192
ADA_+_43280303.23-P1P2	991	991	95	99
ADA_+_43280315.23-P1P2	1116	1116	119	91
ADA_-_43279996.23-P1P2	623	623	83	47
ADCK1_+_78266506.23-P1P2	1867	1867	223	232
ADCK1_-_78266512.23-P1P2	2990	2990	335	327
ADCK1_-_78266523.23-P1P2	1443	1443	150	207
ADCK1_-_78266828.23-P1P2	1436	1436	149	154
ADCK1_-_78266900.23-P1P2	1116	1116	112	120
ADCK2_+_140372748.23-P1P2	1210	1210	147	136
ADCK2_+_140373084.23-P1P2	2171	2171	228	292
ADCK2_+_140373152.23-P1P2	2741	2741	241	327
ADCK2_-_140373160.23-P1P2	2493	2493	326	350
ADCK2_-_140373404.23-P1P2	2070	2070	196	286
ADCK3_+_227128242.23-P1P2	2721	2721	292	331
ADCK3_+_227128400.23-P1P2	2309	2309	226	260
ADCK3_-_227128046.23-P1P2	2367	2367	246	253
ADCK3_-_227128055.23-P1P2	3723	3723	348	449
ADCK3_-_227128078.23-P1P2	753	753	97	83
ADCK4_+_41222752.23-P1P2	545	545	55	63
ADCK4_-_41222351.23-P1P2	1898	1898	193	180
ADCK4_-_41222709.23-P1P2	518	518	39	67
ADCK4_-_41222769.23-P1P2	707	707	77	107
ADCK4_-_41222791.23-P1P2	2210	2210	247	291
ADCK5_+_145597793.23-P1P2	1203	1203	121	90
ADCK5_-_145597191.23-P1P2	1109	1109	96	126
ADCK5_-_145597250.23-P1P2	857	857	95	85
ADCK5_-_145597781.23-P1P2	2777	2777	290	299
ADCK5_-_145597789.23-P1P2	1023	1023	106	129
ADCY10_+_167883329.23-P1P2	2815	2815	313	259
ADCY10_-_167882907.23-P1P2	917	917	88	116
ADCY10_-_167882911.23-P1P2	1864	1864	203	234
ADCY10_-_167882918.23-P1P2	748	748	78	88
ADCY10_-_167883077.23-P1P2	3573	3573	357	432
ADCY1_+_45614267.23-P1P2	1492	1492	164	121
ADCY1_+_45614427.23-P1P2	2729	2729	241	230
ADCY1_+_45614650.23-P1P2	2775	2775	263	240
ADCY1_+_45614673.23-P1P2	1272	1272	140	134
ADCY1_-_45614627.23-P1P2	1441	1441	168	184
ADCY2_+_7396541.23-P1P2	2162	2162	273	235
ADCY2_+_7396596.23-P1P2	1713	1713	193	176
ADCY2_+_7396661.23-P1P2	1148	1148	119	150
ADCY2_-_7396414.23-P1P2	1257	1257	126	105
ADCY2_-_7396575.23-P1P2	2286	2286	243	228
ADCY3_+_25142736.23-P1P2	1752	1752	170	191
ADCY3_-_25142720.23-P1P2	1784	1784	191	210
ADCY3_-_25142849.23-P1P2	532	532	64	51
ADCY3_-_25143044.23-P1P2	2665	2665	317	285
ADCY3_-_25143049.23-P1P2	2161	2161	233	259
ADCY4_+_24803901.23-P1P2	1114	1114	106	106
ADCY4_-_24804056.23-P1P2	854	854	71	92
ADCY4_-_24804217.23-P1P2	1313	1313	129	162
ADCY4_-_24804227.23-P1P2	1156	1156	112	96
ADCY4_-_24804232.23-P1P2	1873	1873	181	239
ADCY5_+_123168382.23-P1P2	1629	1629	182	225
ADCY5_+_123168593.23-P1P2	815	815	108	75
ADCY5_+_123168613.23-P1P2	1955	1955	227	249
ADCY5_-_123168354.23-P1P2	1107	1107	107	162
ADCY5_-_123168357.23-P1P2	1395	1395	154	173
ADCY6_+_49182403.23-P1P2	281	281	20	34
ADCY6_+_49182840.23-P1P2	2597	2597	300	335
ADCY6_-_49182447.23-P1P2	2462	2462	294	282
ADCY6_-_49182451.23-P1P2	1132	1132	126	132
ADCY6_-_49182454.23-P1P2	1289	1289	126	122
ADCY7_+_50300487.23-P1P2	1749	1749	198	176
ADCY7_-_50300493.23-P1P2	3141	3141	228	348
ADCY7_-_50300498.23-P1P2	1549	1549	166	104
ADCY7_-_50300519.23-P1P2	1708	1708	237	207
ADCY7_-_50300524.23-P1P2	1429	1429	161	187
ADCY8_+_132052698.23-P1P2	1823	1823	176	199
ADCY8_+_132053037.23-P1P2	1041	1041	107	99
ADCY8_-_132052844.23-P1P2	2338	2338	215	260
ADCY8_-_132053083.23-P1P2	898	898	100	109
ADCY8_-_132053093.23-P1P2	2688	2688	262	318
ADCY9_+_4166382.23-P1P2	834	834	79	98
ADCY9_+_4166432.23-P1P2	874	874	113	94
ADCY9_-_4166007.23-P1P2	1841	1841	224	233
ADCY9_-_4166218.23-P1P2	1731	1731	229	222
ADCY9_-_4166392.23-P1P2	1169	1169	130	146
ADCYAP1R1_+_31092317.23-P1P2	1297	1297	160	166
ADCYAP1R1_+_31092343.23-P1P2	704	704	72	87
ADCYAP1R1_+_31092380.23-P1P2	1427	1427	125	175
ADCYAP1R1_+_31092421.23-P1P2	61	61	9	5
ADCYAP1R1_-_31092299.23-P1P2	971	971	180	166
ADCYAP1_+_904729.23-P1P2	1015	1015	98	107
ADCYAP1_+_904799.23-P1P2	2954	2954	306	333
ADCYAP1_+_904824.23-P1P2	1551	1551	159	151
ADCYAP1_+_904967.23-P1P2	1997	1997	246	289
ADCYAP1_-_904647.23-P1P2	1225	1225	146	142
ADC_+_33546832.23-P1P2	1351	1351	124	186
ADC_+_33546850.23-P1P2	1481	1481	179	157
ADC_+_33546977.23-P1P2	1570	1570	201	220
ADC_-_33546826.23-P1P2	1291	1291	152	133
ADC_-_33546829.23-P1P2	552	552	74	63
ADD1_+_2846015.23-P1P2	1950	1950	214	255
ADD1_-_2845596.23-P1P2	1601	1601	191	175
ADD1_-_2845605.23-P1P2	1023	1023	112	130
ADD1_-_2845697.23-P1P2	1824	1824	204	220
ADD1_-_2845997.23-P1P2	2795	2795	275	301
ADD2_+_70995010.23-P1P2	2029	2029	309	367
ADD2_+_70995142.23-P1P2	2067	2067	253	232
ADD2_+_70995263.23-P1P2	1453	1453	147	150
ADD2_+_70995300.23-P1P2	1744	1744	206	201
ADD2_-_70994876.23-P1P2	3854	3854	477	405
ADD3_+_111767932.23-P1P2	1668	1668	106	155
ADD3_+_111768327.23-P1P2	1460	1460	173	115
ADD3_-_111767767.23-P1P2	1458	1458	106	137
ADD3_-_111767783.23-P1P2	3765	3765	416	440
ADD3_-_111767791.23-P1P2	1490	1490	179	197
ADGB_+_146920153.23-P1P2	1032	1032	117	122
ADGB_+_146920457.23-P1P2	598	598	67	53
ADGB_+_146920504.23-P1P2	289	289	43	39
ADGB_-_146920345.23-P1P2	170	170	30	16
ADGB_-_146920535.23-P1P2	1134	1134	146	96
ADH1A_+_100212126.23-P1P2	1276	1276	106	192
ADH1A_-_100211701.23-P1P2	5058	5058	507	532
ADH1A_-_100211816.23-P1P2	1747	1747	169	225
ADH1A_-_100212118.23-P1P2	2425	2425	299	288
ADH1A_-_100212162.23-P1P2	3547	3547	293	310
ADH1B_+_100242040.23-P1P2	977	977	113	120
ADH1B_+_100242511.23-P1P2	2014	2014	190	197
ADH1B_-_100242120.23-P1P2	542	542	43	57
ADH1B_-_100242280.23-P1P2	1068	1068	128	96
ADH1B_-_100242333.23-P1P2	456	456	36	59
ADH1C_+_100273655.23-P1P2	816	816	78	61
ADH1C_-_100273471.23-P1P2	213	213	28	27
ADH1C_-_100273518.23-P1P2	1244	1244	114	140
ADH1C_-_100273879.23-P1P2	866	866	105	118
ADH1C_-_100273923.23-P1P2	1359	1359	96	109
ADH4_+_100065429.23-P1P2	1763	1763	153	206
ADH4_+_100065433.23-P1P2	1944	1944	189	225
ADH4_+_100065444.23-P1P2	413	413	36	35
ADH4_+_100065450.23-P1P2	1	1	1	0
ADH4_-_100065227.23-P1P2	477	477	46	50
ADH5_+_100009684.23-P1P2	2249	2249	211	280
ADH5_+_100009798.23-P1P2	654	654	90	96
ADH5_+_100009821.23-P1P2	789	789	73	85
ADH5_+_100009838.23-P1P2	2560	2560	257	225
ADH5_-_100009831.23-P1P2	2570	2570	331	235
ADH6_+_100140186.23-P1P2	1326	1326	157	171
ADH6_+_100140286.23-P1P2	2486	2486	237	308
ADH6_-_100140386.23-P1P2	3280	3280	285	350
ADH6_-_100140394.23-P1P2	3900	3900	353	432
ADH6_-_100140413.23-P1P2	1903	1903	209	250
ADH7_+_100355983.23-P1P2	3402	3402	322	246
ADH7_+_100356142.23-P1P2	1284	1284	143	106
ADH7_+_100356385.23-P1P2	2297	2297	264	219
ADH7_+_100356481.23-P1P2	2961	2961	314	315
ADH7_-_100356092.23-P1P2	2181	2181	223	227
ADHFE1_+_67344685.23-P1P2	2505	2505	259	291
ADHFE1_+_67344765.23-P1P2	2026	2026	243	232
ADHFE1_-_67344732.23-P1P2	1037	1037	103	131
ADHFE1_-_67344792.23-P1P2	5	5	60	82
ADHFE1_-_67345102.23-P1P2	2546	2546	225	275
ADI1_+_3523254.23-P1P2	3186	3186	306	379
ADI1_+_3523275.23-P1P2	628	628	42	53
ADI1_-_3523067.23-P1P2	919	919	83	67
ADI1_-_3523293.23-P1P2	790	790	89	81
ADI1_-_3523313.23-P1P2	2126	2126	264	319
ADIG_+_37209880.23-P1P2	2669	2669	246	301
ADIG_+_37209891.23-P1P2	770	770	68	76
ADIG_+_37209902.23-P1P2	1734	1734	219	230
ADIG_+_37209911.23-P1P2	4258	4258	441	412
ADIG_+_37210368.23-P1P2	830	830	103	89
ADIPOQ_+_186560448.23-P1P2	2107	2107	205	179
ADIPOQ_+_186560496.23-P1P2	2867	2867	225	273
ADIPOQ_+_186560526.23-P1P2	279	279	36	36
ADIPOQ_-_186560537.23-P1P2	3069	3069	333	312
ADIPOQ_-_186560924.23-P1P2	1653	1653	137	190
ADIPOR1_+_202926923.23-P1P2	739	739	66	61
ADIPOR1_+_202926993.23-P1P2	1132	1132	74	83
ADIPOR1_+_202927394.23-P1P2	1883	1883	213	195
ADIPOR1_-_202926990.23-P1P2	749	749	73	65
ADIPOR1_-_202927375.23-P1P2	1015	1015	99	84
ADIPOR2_+_1800595.23-P1P2	1758	1758	208	238
ADIPOR2_-_1800242.23-P1P2	2282	2282	180	326
ADIPOR2_-_1800250.23-P1P2	2446	2446	277	264
ADIPOR2_-_1800256.23-P1P2	1366	1366	158	143
ADIPOR2_-_1800278.23-P1P2	855	855	103	137
ADIRF_+_88728033.23-P1P2	2488	2488	243	255
ADIRF_-_88728314.23-P1P2	1305	1305	135	140
ADIRF_-_88728503.23-P1P2	2708	2708	258	256
ADIRF_-_88728567.23-P1P2	1416	1416	154	186
ADIRF_-_88728681.23-P1P2	2114	2114	203	214
ADK_+_75911404.23-P2	3419	3419	345	395
ADK_+_75911444.23-P2	1286	1286	133	132
ADK_+_75936517.23-P1	2699	2699	248	260
ADK_+_75936538.23-P1	1989	1989	241	191
ADK_+_75936570.23-P1	1534	1534	186	181
ADK_+_75936748.23-P1	1652	1652	149	152
ADK_-_75911021.23-P2	955	955	69	89
ADK_-_75911025.23-P2	922	922	70	116
ADK_-_75911437.23-P2	2024	2024	265	215
ADK_-_75936578.23-P1	2533	2533	297	288
ADM2_+_50920011.23-P1P2	1256	1256	145	157
ADM2_+_50920227.23-P1P2	2048	2048	241	243
ADM2_+_50920298.23-P1P2	1995	1995	181	243
ADM2_+_50920473.23-P1P2	2507	2507	268	230
ADM2_-_50920028.23-P1P2	436	436	33	46
ADM5_+_50191684.23-P1P2	22	22	3	1
ADM5_+_50191838.23-P1P2	1787	1787	173	195
ADM5_+_50191862.23-P1P2	1140	1140	150	136
ADM5_+_50191867.23-P1P2	558	558	54	60
ADM5_-_50191704.23-P1P2	1282	1282	108	126
ADM_+_10326660.23-P1P2	3574	3574	365	376
ADM_+_10327266.23-P1P2	3033	3033	294	301
ADM_+_10327276.23-P1P2	2382	2382	194	191
ADM_+_10327290.23-P1P2	883	883	89	104
ADM_-_10327037.23-P1P2	1543	1543	140	169
ADNP2_+_77867421.23-P1P2	1264	1264	127	128
ADNP2_+_77867603.23-P1P2	3008	3008	291	331
ADNP2_-_77867208.23-P1P2	588	588	55	91
ADNP2_-_77867536.23-P1P2	717	717	75	62
ADNP2_-_77867623.23-P1P2	1484	1484	166	206
ADNP_+_49547892.23-P1P2	1201	1201	88	101
ADNP_-_49547603.23-P1P2	2929	2929	257	345
ADNP_-_49547651.23-P1P2	910	910	100	75
ADNP_-_49547707.23-P1P2	2716	2716	284	314
ADNP_-_49547964.23-P1P2	1622	1622	259	179
ADORA1_+_203096891.23-P1P2	1643	1643	192	161
ADORA1_+_203097450.23-P1P2	2667	2667	263	275
ADORA1_+_203097472.23-P1P2	1927	1927	239	265
ADORA1_+_203097506.23-P1P2	663	663	80	86
ADORA1_-_203096974.23-P1P2	1131	1131	90	120
ADORA2A_+_24820308.23-P1P2	2684	2684	293	317
ADORA2A_-_24819888.23-P1P2	1597	1597	239	220
ADORA2A_-_24819903.23-P1P2	3539	3539	335	341
ADORA2A_-_24819947.23-P1P2	2011	2011	183	170
ADORA2A_-_24820281.23-P1P2	876	876	93	103
ADORA2B_+_15848686.23-P1P2	877	877	86	93
ADORA2B_+_15848965.23-P1P2	1602	1602	112	252
ADORA2B_-_15848659.23-P1P2	3873	3873	444	453
ADORA2B_-_15848791.23-P1P2	206	206	42	27
ADORA2B_-_15848949.23-P1P2	1673	1673	183	223
ADORA3_+_112031013.23-P1	774	774	100	73
ADORA3_+_112031386.23-P1	2008	2008	206	217
ADORA3_+_112031407.23-P1	963	963	85	101
ADORA3_+_112031411.23-P1	1296	1296	127	150
ADORA3_+_112031418.23-P1	2086	2086	245	273
ADORA3_+_112045890.23-P2	1474	1474	133	148
ADORA3_+_112046055.23-P2	575	575	43	42
ADORA3_+_112046115.23-P2	791	791	89	72
ADORA3_+_112046284.23-P2	720	720	67	84
ADORA3_-_112046251.23-P2	832	832	99	112
ADO_+_64565053.23-P1P2	1797	1797	154	189
ADO_+_64565065.23-P1P2	2440	2440	232	235
ADO_-_64564623.23-P1P2	1154	1154	106	107
ADO_-_64564781.23-P1P2	1409	1409	86	89
ADO_-_64565135.23-P1P2	1328	1328	118	201
ADPGK_+_73075721.23-P1P2	2835	2835	380	364
ADPGK_+_73076060.23-P1P2	1039	1039	104	105
ADPGK_+_73076066.23-P1P2	3314	3314	347	406
ADPGK_+_73076082.23-P1P2	256	256	28	29
ADPGK_-_73075645.23-P1P2	1435	1435	151	162
ADPRHL1_+_114103395.23-P2	784	784	83	88
ADPRHL1_+_114107397.23-P1	1797	1797	191	160
ADPRHL1_+_114107429.23-P1	2308	2308	250	291
ADPRHL1_+_114107533.23-P1	1094	1094	120	130
ADPRHL1_+_114107537.23-P1	1452	1452	135	104
ADPRHL1_+_114107772.23-P1	1592	1592	160	179
ADPRHL1_-_114103032.23-P2	2122	2122	245	252
ADPRHL1_-_114103049.23-P2	1759	1759	219	212
ADPRHL1_-_114103424.23-P2	3377	3377	298	304
ADPRHL1_-_114103435.23-P2	1315	1315	138	135
ADPRHL2_+_36554555.23-P1P2	3008	3008	274	257
ADPRHL2_+_36554875.23-P1P2	2733	2733	242	263
ADPRHL2_+_36554891.23-P1P2	322	322	53	72
ADPRHL2_+_36554907.23-P1P2	374	374	28	21
ADPRHL2_-_36554711.23-P1P2	497	497	40	80
ADPRH_+_119298367.23-P1P2	1965	1965	261	250
ADPRH_+_119298491.23-P1P2	3289	3289	376	392
ADPRH_+_119298604.23-P1P2	870	870	70	100
ADPRH_+_119298662.23-P1P2	1477	1477	139	130
ADPRH_+_119298740.23-P1P2	467	467	53	88
ADPRM_+_10600917.23-P1P2	1123	1123	112	93
ADPRM_+_10600945.23-P1P2	1222	1222	113	121
ADPRM_+_10600958.23-P1P2	91	91	4	3
ADPRM_-_10600957.23-P1P2	1017	1017	102	103
ADPRM_-_10600988.23-P1P2	1487	1487	116	130
ADRA1A_+_26724406.23-P1P2	2539	2539	254	281
ADRA1A_-_26724311.23-P1P2	1916	1916	153	159
ADRA1A_-_26724340.23-P1P2	521	521	52	70
ADRA1A_-_26724356.23-P1P2	1204	1204	101	124
ADRA1A_-_26724373.23-P1P2	678	678	95	73
ADRA1B_+_159343520.23-P1P2	3595	3595	364	368
ADRA1B_+_159344209.23-P1P2	1003	1003	103	136
ADRA1B_+_159344222.23-P1P2	772	772	64	89
ADRA1B_-_159343504.23-P1P2	2252	2252	256	251
ADRA1B_-_159343900.23-P1P2	1020	1020	77	131
ADRA1D_+_4229485.23-P1P2	1647	1647	159	172
ADRA1D_-_4229164.23-P1P2	2325	2325	173	216
ADRA1D_-_4229250.23-P1P2	1616	1616	182	211
ADRA1D_-_4229495.23-P1P2	3584	3584	410	442
ADRA1D_-_4229926.23-P1P2	2547	2547	306	298
ADRA2A_-_112837142.23-P1P2	3758	3758	394	456
ADRA2A_-_112837201.23-P1P2	3014	3014	310	381
ADRA2A_-_112837216.23-P1P2	760	760	62	47
ADRA2A_-_112837238.23-P1P2	977	977	117	107
ADRA2A_-_112837251.23-P1P2	1134	1134	134	93
ADRA2B_+_96781839.23-P1P2	2519	2519	291	354
ADRA2B_-_96781873.23-P1P2	1178	1178	121	139
ADRA2B_-_96781894.23-P1P2	875	875	84	104
ADRA2B_-_96782243.23-P1P2	809	809	115	113
ADRA2B_-_96782246.23-P1P2	187	187	20	20
ADRA2C_+_3768074.23-P1P2	1810	1810	192	211
ADRA2C_+_3768082.23-P1P2	3417	3417	453	444
ADRA2C_+_3768098.23-P1P2	1028	1028	73	116
ADRA2C_-_3767700.23-P1P2	2466	2466	269	278
ADRA2C_-_3767888.23-P1P2	3569	3569	452	470
ADRB1_+_115804002.23-P1P2	1493	1493	126	143
ADRB1_-_115803895.23-P1P2	3444	3444	394	453
ADRB1_-_115804061.23-P1P2	3676	3676	431	527
ADRB1_-_115804069.23-P1P2	2746	2746	236	346
ADRB1_-_115804075.23-P1P2	1736	1736	221	222
ADRB2_+_148206220.23-P1P2	2017	2017	195	190
ADRB2_+_148206227.23-P1P2	2353	2353	310	247
ADRB2_-_148206186.23-P1P2	1990	1990	222	218
ADRB2_-_148206207.23-P1P2	1661	1661	192	191
ADRB2_-_148206413.23-P1P2	2174	2174	201	204
ADRB3_+_37822768.23-P1P2	1138	1138	81	144
ADRB3_-_37822919.23-P1P2	1105	1105	125	175
ADRB3_-_37823380.23-P1P2	2111	2111	227	232
ADRB3_-_37823667.23-P1P2	2476	2476	289	340
ADRB3_-_37823742.23-P1P2	1344	1344	168	192
ADRBK1_+_67033933.23-P1P2	3369	3369	366	353
ADRBK1_+_67034195.23-P1P2	1109	1109	103	149
ADRBK1_+_67034566.23-P1P2	1424	1424	156	190
ADRBK1_-_67033953.23-P1P2	2204	2204	275	268
ADRBK1_-_67034001.23-P1P2	2358	2358	283	310
ADRBK2_+_25960616.23-P1P2	3336	3336	384	386
ADRBK2_-_25960625.23-P1P2	3051	3051	355	332
ADRBK2_-_25960628.23-P1P2	943	943	95	83
ADRBK2_-_25960707.23-P1P2	5082	5082	482	557
ADRBK2_-_25960854.23-P1P2	1517	1517	174	158
ADRM1_+_60877224.23-P1P2	921	921	87	102
ADRM1_+_60878013.23-P1P2	2306	2306	266	252
ADRM1_+_60878508.23-P1P2	1764	1764	188	201
ADRM1_-_60878073.23-P1P2	2696	2696	225	229
ADRM1_-_60878094.23-P1P2	695	695	83	68
ADSL_+_40742907.23-P1P2	1307	1307	123	152
ADSL_-_40742556.23-P1P2	1188	1188	146	108
ADSL_-_40742584.23-P1P2	1474	1474	131	180
ADSL_-_40742729.23-P1P2	2507	2507	218	217
ADSL_-_40742737.23-P1P2	2689	2689	277	231
ADSSL1_+_105190776.23-P1P2	2380	2380	225	274
ADSSL1_+_105190789.23-P1P2	3656	3656	489	500
ADSSL1_+_105190984.23-P1P2	1590	1590	152	128
ADSSL1_-_105190591.23-P1P2	2742	2742	265	291
ADSSL1_-_105190615.23-P1P2	2451	2451	278	264
ADSS_+_244614826.23-P1P2	2127	2127	242	234
ADSS_-_244614690.23-P1P2	1633	1633	163	176
ADSS_-_244614820.23-P1P2	2180	2180	259	231
ADSS_-_244614958.23-P1P2	1991	1991	160	149
ADSS_-_244615191.23-P1P2	1944	1944	194	203
ADTRP_+_11779004.23-P1P2	2293	2293	239	333
ADTRP_+_11779041.23-P1P2	3938	3938	380	343
ADTRP_-_11778993.23-P1P2	3276	3276	245	276
ADTRP_-_11779009.23-P1P2	2007	2007	246	265
ADTRP_-_11779051.23-P1P2	2054	2054	134	218
AEBP1_+_44143999.23-P1P2	1058	1058	88	149
AEBP1_+_44144173.23-P1P2	1682	1682	128	128
AEBP1_+_44144323.23-P1P2	1344	1344	195	147
AEBP1_+_44144374.23-P1P2	823	823	93	85
AEBP1_-_44144382.23-P1P2	1716	1716	205	174
AEBP2_+_19592640.23-P1P2	504	504	29	35
AEBP2_+_19592658.23-P1P2	1920	1920	187	218
AEBP2_+_19592704.23-P1P2	3317	3317	378	382
AEBP2_-_19592882.23-P1P2	1601	1601	150	212
AEBP2_-_19593012.23-P1P2	2504	2504	227	277
AEN_+_89164562.23-P1P2	1893	1893	166	146
[truncated: 102,539 more rows]
