# Supplementary material for: Compact CRISPR genetic screens enabled by improved guide RNA library cloning
Source: Genome Biol. 2024 Jan 19;25:25. doi: 10.1186/s13059-023-03132-3 (PMC10797759; doi:10.1186/s13059-023-03132-3)
Supplement: Supplementary file 13 — Additional file 13. [file 13059_2023_3132_MOESM13_ESM.xlsx]

## Sheet: 200X_LGR_rawcountstable
	Plasmid	Plasmid	T0	T0
	Rep1	Rep2	Rep1	Rep2
	/home/lenriquez/Screening_Data/LGR_vs_Addgene/merged_counts/counts_output/count_files/CRISPRi-plasmid_clean_v2.0_top5.fa.counts	/home/lenriquez/Screening_Data/LGR_vs_Addgene/merged_counts/counts_output/count_files/CRISPRi-plasmid_clean_v2.0_top5.fa.counts	/home/lenriquez/Screening_Data/LGR_vs_Addgene/merged_counts/counts_output/count_files/LGR_200X_1_clean_v2.0_top5.fa.counts	/home/lenriquez/Screening_Data/LGR_vs_Addgene/merged_counts/counts_output/count_files/LGR_200X_2_clean_v2.0_top5.fa.counts
sgId
A1BG_+_58858549.23-P1	1432	1432	335	406
A1BG_+_58858964.23-P1	1118	1118	217	287
A1BG_+_58864367.23-P2	1062	1062	328	414
A1BG_-_58858617.23-P1	1612	1612	416	522
A1BG_-_58858630.23-P1	1160	1160	291	362
A1BG_-_58858788.23-P1	1190	1190	293	361
A1BG_-_58864354.23-P2	1637	1637	431	513
A1BG_-_58864360.23-P2	1739	1739	479	561
A1BG_-_58864822.23-P2	1497	1497	330	404
A1BG_-_58864840.23-P2	1020	1020	235	279
A1CF_+_52645000.23-P1P2	1356	1356	317	414
A1CF_+_52645080.23-P1P2	1565	1565	418	606
A1CF_+_52645339.23-P1P2	1250	1250	335	467
A1CF_-_52645011.23-P1P2	1534	1534	328	467
A1CF_-_52645373.23-P1P2	1119	1119	308	356
A2ML1_+_8975211.23-P1P2	1695	1695	433	641
A2ML1_+_8975278.23-P1P2	1492	1492	314	409
A2ML1_-_8975582.23-P1P2	1570	1570	422	485
A2ML1_-_8975593.23-P1P2	1237	1237	343	429
A2ML1_-_8975664.23-P1P2	1746	1746	438	570
A2M_+_9268141.23-P1P2	1782	1782	484	562
A2M_+_9268487.23-P1P2	1706	1706	411	424
A2M_+_9268495.23-P1P2	931	931	231	226
A2M_-_9268273.23-P1P2	1525	1525	393	459
A2M_-_9268387.23-P1P2	1552	1552	332	376
A3GALT2_+_33786649.23-ENST00000442999.3	0	0	0	0
A3GALT2_+_33786659.23-ENST00000442999.3	1260	1260	335	389
A3GALT2_+_33786675.23-ENST00000442999.3	1142	1142	218	327
A3GALT2_+_33786682.23-ENST00000442999.3	1446	1446	405	451
A3GALT2_-_33786280.23-ENST00000442999.3	1179	1179	342	358
A4GALT_+_43116425.23-P1P2	1505	1505	458	504
A4GALT_+_43116792.23-P1P2	1480	1480	369	479
A4GALT_-_43116431.23-P1P2	1269	1269	299	442
A4GALT_-_43116434.23-P1P2	957	957	232	313
A4GALT_-_43116819.23-P1P2	1610	1610	352	466
A4GNT_+_137850968.23-P1P2	1416	1416	323	400
A4GNT_+_137851024.23-P1P2	1903	1903	396	561
A4GNT_+_137851178.23-P1P2	1828	1828	402	632
A4GNT_-_137851117.23-P1P2	1569	1569	420	511
A4GNT_-_137851121.23-P1P2	1632	1632	463	580
AAAS_+_53714983.23-P1P2	1138	1138	272	332
AAAS_+_53715355.23-P1P2	1475	1475	334	537
AAAS_-_53715371.23-P1P2	1090	1090	306	363
AAAS_-_53715389.23-P1P2	1290	1290	393	417
AAAS_-_53715438.23-P1P2	1823	1823	449	541
AACS_+_125549983.23-P1P2	1603	1603	381	349
AACS_+_125549999.23-P1P2	1195	1195	242	326
AACS_+_125550002.23-P1P2	995	995	236	272
AACS_+_125550035.23-P1P2	1163	1163	247	310
AACS_-_125550169.23-P1P2	1040	1040	292	339
AADACL2_+_151451732.23-P1P2	1688	1688	344	560
AADACL2_+_151451926.23-P1P2	1409	1409	320	487
AADACL2_+_151452121.23-P1P2	1427	1427	404	445
AADACL2_-_151451828.23-P1P2	1652	1652	366	546
AADACL2_-_151451961.23-P1P2	1692	1692	463	527
AADACL3_+_12776115.23-P1P2	1623	1623	361	430
AADACL3_+_12776133.23-P1P2	1581	1581	389	536
AADACL3_+_12776213.23-P1P2	1293	1293	395	363
AADACL3_+_12776313.23-P1P2	1424	1424	379	448
AADACL3_+_12776495.23-P1P2	1196	1196	287	462
AADACL4_+_12704573.23-P1P2	1611	1611	449	454
AADACL4_+_12704601.23-P1P2	1440	1440	308	547
AADACL4_+_12704653.23-P1P2	1708	1708	433	423
AADACL4_+_12704714.23-P1P2	1927	1927	463	691
AADACL4_-_12704768.23-P1P2	1337	1337	262	449
AADAC_+_151532013.23-P1P2	1087	1087	303	275
AADAC_+_151532371.23-P1P2	1654	1654	448	551
AADAC_-_151531905.23-P1P2	1744	1744	392	465
AADAC_-_151531939.23-P1P2	1396	1396	335	506
AADAC_-_151531954.23-P1P2	1550	1550	441	484
AADAT_+_171010904.23-P1P2	2084	2084	484	683
AADAT_+_171010929.23-P1P2	1502	1502	314	470
AADAT_+_171011392.23-P1P2	1514	1514	363	342
AADAT_-_171011321.23-P1P2	1187	1187	284	289
AADAT_-_171011368.23-P1P2	1168	1168	356	449
AAED1_+_99417117.23-P1P2	1685	1685	494	503
AAED1_+_99417233.23-P1P2	1342	1342	331	488
AAED1_+_99417525.23-P1P2	1354	1354	312	453
AAED1_+_99417589.23-P1P2	1405	1405	315	443
AAED1_-_99417574.23-P1P2	1245	1245	318	381
AAGAB_+_67546965.23-P1P2	1371	1371	394	462
AAGAB_-_67546714.23-P1P2	1770	1770	513	561
AAGAB_-_67546928.23-P1P2	1614	1614	325	397
AAGAB_-_67546952.23-P1P2	1983	1983	509	603
AAGAB_-_67546997.23-P1P2	1678	1678	356	420
AAK1_+_69870290.23-P1P2	1742	1742	457	538
AAK1_+_69870701.23-P1P2	960	960	238	269
AAK1_-_69870541.23-P1P2	1620	1620	431	524
AAK1_-_69870791.23-P1P2	2047	2047	555	627
AAK1_-_69870794.23-P1P2	1543	1543	443	437
AAMDC_+_77532426.23-P1P2	1697	1697	442	490
AAMDC_-_77532187.23-P1P2	1575	1575	423	458
AAMDC_-_77532222.23-P1P2	2267	2267	580	742
AAMDC_-_77532236.23-P1P2	1536	1536	269	346
AAMDC_-_77532634.23-P1P2	1656	1656	445	587
AAMP_+_219134841.23-P1P2	1452	1452	245	328
AAMP_+_219134851.23-P1P2	1645	1645	370	481
AAMP_-_219134415.23-P1P2	1438	1438	288	297
AAMP_-_219134424.23-P1P2	1328	1328	402	482
AAMP_-_219134469.23-P1P2	1007	1007	211	277
AANAT_+_74463718.23-P1P2	1490	1490	310	412
AANAT_+_74463735.23-P1P2	847	847	211	256
AANAT_+_74464088.23-P1P2	1209	1209	257	295
AANAT_-_74464175.23-P1P2	1334	1334	279	465
AANAT_-_74464185.23-P1P2	1437	1437	334	499
AAR2_+_34824386.23-P1P2	1547	1547	398	501
AAR2_+_34824488.23-P1P2	1260	1260	319	445
AAR2_+_34824681.23-P1P2	1460	1460	338	409
AAR2_-_34824417.23-P1P2	1697	1697	361	567
AAR2_-_34824425.23-P1P2	1558	1558	370	487
AARD_+_117950477.23-P1P2	1642	1642	310	479
AARD_+_117950489.23-P1P2	1416	1416	415	438
AARD_+_117950882.23-P1P2	1046	1046	222	289
AARD_+_117950890.23-P1P2	1557	1557	347	351
AARD_-_117950494.23-P1P2	1819	1819	444	529
AARS2_+_44280650.23-P1P2	1764	1764	524	525
AARS2_+_44281006.23-P1P2	1395	1395	349	422
AARS2_+_44281027.23-P1P2	1354	1354	395	445
AARS2_+_44281044.23-P1P2	1517	1517	362	389
AARS2_+_44281056.23-P1P2	1608	1608	399	526
AARSD1_+_41116203.23-P1	1318	1318	358	440
AARSD1_+_41116412.23-P1	1585	1585	317	477
AARSD1_+_41116417.23-P1	1445	1445	393	525
AARSD1_+_41132061.23-P2	1060	1060	288	302
AARSD1_+_41132078.23-P2	1510	1510	423	477
AARSD1_-_41116243.23-P1	1017	1017	213	240
AARSD1_-_41116425.23-P1	1590	1590	373	425
AARSD1_-_41131712.23-P2	2100	2100	440	573
AARSD1_-_41132037.23-P2	1370	1370	420	442
AARSD1_-_41132088.23-P2	1880	1880	529	630
AARS_+_70323318.23-P1P2	1145	1145	308	401
AARS_+_70323322.23-P1P2	1311	1311	326	570
AARS_+_70323353.23-P1P2	1288	1288	359	439
AARS_+_70323362.23-P1P2	1662	1662	422	442
AARS_-_70323332.23-P1P2	1178	1178	323	472
AASDHPPT_+_105948405.23-P1P2	1952	1952	531	616
AASDHPPT_+_105948450.23-P1P2	1197	1197	262	396
AASDHPPT_+_105948813.23-P1P2	1550	1550	380	485
AASDHPPT_-_105948374.23-P1P2	1222	1222	315	430
AASDHPPT_-_105948417.23-P1P2	1434	1434	294	456
AASDH_+_57253570.23-P1P2	1585	1585	445	473
AASDH_-_57253280.23-P1P2	1263	1263	248	409
AASDH_-_57253356.23-P1P2	1402	1402	383	478
AASDH_-_57253362.23-P1P2	1396	1396	302	434
AASDH_-_57253588.23-P1P2	1974	1974	402	534
AASS_+_121784000.23-P1P2	1270	1270	391	448
AASS_+_121784219.23-P1P2	1548	1548	394	497
AASS_+_121784247.23-P1P2	1446	1446	348	443
AASS_-_121784277.23-P1P2	1682	1682	553	518
AASS_-_121784328.23-P1P2	1382	1382	398	433
AATF_-_35306286.23-P1P2	1046	1046	227	287
AATF_-_35306312.23-P1P2	1588	1588	380	459
AATF_-_35306333.23-P1P2	1684	1684	329	347
AATF_-_35306340.23-P1P2	1206	1206	275	364
AATF_-_35306346.23-P1P2	1515	1515	393	464
AATK_+_79139571.23-ENST00000326724.4	1327	1327	339	443
AATK_+_79139589.23-ENST00000326724.4	1492	1492	498	501
AATK_+_79139592.23-ENST00000326724.4	1197	1197	341	471
AATK_-_79139586.23-ENST00000326724.4	1383	1383	381	448
AATK_-_79139956.23-ENST00000326724.4	1204	1204	276	461
ABAT_+_8768492.23-P1	1688	1688	404	399
ABAT_+_8768682.23-P1	1221	1221	292	350
ABAT_+_8807445.23-P2	1229	1229	333	442
ABAT_+_8807450.23-P2	1419	1419	313	447
ABAT_+_8807464.23-P2	1758	1758	431	476
ABAT_+_8807492.23-P2	1456	1456	307	385
ABAT_+_8807696.23-P2	1241	1241	275	326
ABAT_-_8768504.23-P1	1587	1587	517	499
ABAT_-_8768523.23-P1	954	954	228	237
ABAT_-_8768533.23-P1	1668	1668	382	570
ABCA10_+_67224811.23-P1P2	1988	1988	525	667
ABCA10_+_67224929.23-P1P2	1649	1649	442	476
ABCA10_-_67224447.23-P1P2	1644	1644	552	583
ABCA10_-_67224767.23-P1P2	1483	1483	478	537
ABCA10_-_67224823.23-P1P2	1463	1463	308	418
ABCA12_+_216002996.23-P1P2	1558	1558	346	417
ABCA12_+_216003308.23-P1P2	1271	1271	270	346
ABCA12_+_216003314.23-P1P2	1521	1521	380	441
ABCA12_+_216003340.23-P1P2	1201	1201	247	349
ABCA12_-_216002923.23-P1P2	1453	1453	390	412
ABCA13_+_48211090.23-P1P2	1251	1251	328	411
ABCA13_+_48211097.23-P1P2	1863	1863	495	598
ABCA13_+_48211145.23-P1P2	1741	1741	525	545
ABCA13_+_48211160.23-P1P2	1285	1285	346	432
ABCA13_-_48211093.23-P1P2	1471	1471	392	415
ABCA1_-_107689997.23-P1P2	1437	1437	333	419
ABCA1_-_107690031.23-P1P2	2018	2018	558	612
ABCA1_-_107690385.23-P1P2	1374	1374	383	310
ABCA1_-_107690389.23-P1P2	1286	1286	271	398
ABCA1_-_107690394.23-P1P2	1396	1396	298	365
ABCA2_+_139922190.23-P1P2	1264	1264	360	418
ABCA2_+_139922201.23-P1P2	1459	1459	407	481
ABCA2_+_139922272.23-P1P2	1798	1798	395	439
ABCA2_+_139922669.23-P1P2	1345	1345	463	504
ABCA2_-_139922596.23-P1P2	1195	1195	331	339
ABCA3_+_2390336.23-P1P2	1161	1161	314	328
ABCA3_+_2390611.23-P1P2	1226	1226	330	351
ABCA3_-_2390323.23-P1P2	1788	1788	479	679
ABCA3_-_2390333.23-P1P2	1743	1743	429	423
ABCA3_-_2390704.23-P1P2	1402	1402	362	376
ABCA4_+_94586668.23-P1P2	1670	1670	410	522
ABCA4_-_94586219.23-P1P2	1653	1653	381	541
ABCA4_-_94586232.23-P1P2	1623	1623	378	373
ABCA4_-_94586250.23-P1P2	1222	1222	232	357
ABCA4_-_94586658.23-P1P2	967	967	226	297
ABCA5_-_67322851.23-P1P2	1488	1488	372	466
ABCA5_-_67322872.23-P1P2	1524	1524	344	433
ABCA5_-_67322891.23-P1P2	1303	1303	336	420
ABCA5_-_67323220.23-P1P2	1662	1662	446	467
ABCA5_-_67323280.23-P1P2	1404	1404	368	419
ABCA6_+_67137842.23-P1P2	1592	1592	370	469
ABCA6_+_67138008.23-P1P2	1409	1409	309	395
ABCA6_+_67138026.23-P1P2	1670	1670	467	524
ABCA6_+_67138050.23-P1P2	1543	1543	341	508
ABCA6_-_67137854.23-P1P2	1610	1610	428	445
ABCA7_+_1040413.23-P1	1253	1253	264	310
ABCA7_+_1040513.23-P1	1302	1302	386	374
ABCA7_+_1040577.23-P1	1893	1893	401	537
ABCA7_+_1041292.23-P2	1630	1630	371	409
ABCA7_+_1041297.23-P2	1298	1298	282	322
ABCA7_+_1041311.23-P2	1681	1681	402	539
ABCA7_-_1040133.23-P1	1430	1430	317	440
ABCA7_-_1040209.23-P1	1398	1398	358	380
ABCA7_-_1041459.23-P2	1648	1648	370	509
ABCA7_-_1041717.23-P2	1267	1267	367	458
ABCA8_+_66950959.23-P1P2	1679	1679	416	503
ABCA8_+_66951401.23-P1P2	1245	1245	300	412
ABCA8_-_66951372.23-P1P2	988	988	237	305
ABCA8_-_66951525.23-P1P2	1472	1472	328	539
ABCA8_-_66951528.23-P1P2	1511	1511	404	562
ABCA9_+_67057085.23-P1P2	1181	1181	288	348
ABCA9_-_67056649.23-P1P2	1718	1718	409	523
ABCA9_-_67057012.23-P1P2	1488	1488	320	397
ABCA9_-_67057053.23-P1P2	1606	1606	477	550
ABCA9_-_67057069.23-P1P2	1386	1386	225	388
ABCB10_+_229694285.23-P1P2	1541	1541	304	391
ABCB10_+_229694413.23-P1P2	1674	1674	447	542
ABCB10_-_229694297.23-P1P2	1644	1644	284	363
ABCB10_-_229694457.23-P1P2	1477	1477	370	525
ABCB10_-_229694467.23-P1P2	2235	2235	658	800
ABCB11_+_169887409.23-P1P2	1925	1925	492	543
ABCB11_+_169887811.23-P1P2	1461	1461	355	481
ABCB11_-_169887416.23-P1P2	1408	1408	367	433
ABCB11_-_169887784.23-P1P2	1561	1561	409	499
ABCB11_-_169887796.23-P1P2	1233	1233	314	328
ABCB1_-_87342256.23-ENST00000265724.3	1382	1382	303	430
ABCB1_-_87342302.23-ENST00000265724.3	1493	1493	440	539
ABCB1_-_87342654.23-ENST00000265724.3	1251	1251	307	340
ABCB1_-_87342657.23-ENST00000265724.3	1603	1603	388	372
ABCB1_-_87342674.23-ENST00000265724.3	1245	1245	310	360
ABCB4_+_87104933.23-P1P2	1849	1849	466	434
ABCB4_+_87104939.23-P1P2	1246	1246	312	402
ABCB4_+_87105008.23-P1P2	1724	1724	501	585
ABCB4_-_87104608.23-P1P2	2104	2104	566	857
ABCB4_-_87104975.23-P1P2	1423	1423	353	408
ABCB5_+_20687051.23-P1P2	1279	1279	265	393
ABCB5_+_20687218.23-P1P2	1577	1577	285	325
ABCB5_+_20687242.23-P1P2	1651	1651	482	553
ABCB5_+_20687409.23-P1P2	1138	1138	274	356
ABCB5_-_20687396.23-P1P2	1506	1506	373	524
ABCB6_+_220083500.23-P1P2	1683	1683	465	442
ABCB6_-_220083181.23-P1P2	1363	1363	334	506
ABCB6_-_220083194.23-P1P2	1421	1421	263	299
ABCB6_-_220083468.23-P1P2	1436	1436	471	515
ABCB6_-_220083604.23-P1P2	1224	1224	327	416
ABCB7_+_74375885.23-P1P2	1172	1172	240	289
ABCB7_+_74376070.23-P1P2	1368	1368	339	541
ABCB7_-_74375964.23-P1P2	1304	1304	335	337
ABCB7_-_74376019.23-P1P2	1205	1205	316	404
ABCB7_-_74376044.23-P1P2	1626	1626	361	407
ABCB8_+_150725965.23-P1P2	1274	1274	292	451
ABCB8_-_150725551.23-P1P2	1845	1845	500	642
ABCB8_-_150725580.23-P1P2	1798	1798	443	522
ABCB8_-_150725928.23-P1P2	1576	1576	318	452
ABCB8_-_150725975.23-P1P2	1358	1358	352	440
ABCB9_+_123450546.23-P1	1284	1284	325	376
ABCB9_+_123450566.23-P1	1093	1093	272	355
ABCB9_+_123450826.23-P1	1147	1147	335	505
ABCB9_+_123450970.23-P1	1511	1511	474	527
ABCB9_+_123465727.23-P2	1719	1719	462	616
ABCB9_-_123450999.23-P1	2007	2007	415	665
ABCB9_-_123465422.23-P2	1276	1276	336	393
ABCB9_-_123465699.23-P2	1077	1077	257	363
ABCB9_-_123465738.23-P2	1800	1800	510	513
ABCB9_-_123465787.23-P2	1598	1598	385	511
ABCC10_+_43395315.23-P1P2	1222	1222	318	410
ABCC10_-_43395330.23-P1P2	1839	1839	506	566
ABCC10_-_43395343.23-P1P2	1426	1426	392	467
ABCC10_-_43395891.23-P1P2	1208	1208	276	297
ABCC10_-_43395984.23-P1P2	1315	1315	283	375
ABCC11_+_48278130.23-P1	1445	1445	338	472
ABCC11_+_48281001.23-P2	1585	1585	413	511
ABCC11_+_48281042.23-P2	758	758	197	261
ABCC11_+_48281345.23-P2	1790	1790	340	438
ABCC11_+_48281428.23-P2	1335	1335	297	433
ABCC11_-_48277852.23-P1	1469	1469	445	498
ABCC11_-_48278103.23-P1	972	972	260	269
ABCC11_-_48278122.23-P1	1833	1833	444	457
ABCC11_-_48278125.23-P1	1399	1399	452	387
ABCC11_-_48280980.23-P2	1382	1382	295	434
ABCC12_+_48180636.23-ENST00000311303.3	1646	1646	484	574
ABCC12_-_48180314.23-ENST00000311303.3	1681	1681	426	442
ABCC12_-_48180643.23-ENST00000311303.3	915	915	271	283
ABCC12_-_48180648.23-ENST00000311303.3	1489	1489	364	496
ABCC12_-_48180679.23-ENST00000311303.3	1219	1219	306	368
ABCC1_+_16043482.23-P1P2	1411	1411	371	460
ABCC1_+_16043921.23-P1P2	1449	1449	393	528
ABCC1_-_16043871.23-P1P2	1531	1531	300	383
ABCC1_-_16043934.23-P1P2	1440	1440	419	535
ABCC1_-_16044002.23-P1P2	1146	1146	274	330
ABCC2_+_101542515.23-P1P2	1401	1401	388	531
ABCC2_+_101542910.23-P1P2	1470	1470	391	484
ABCC2_+_101542914.23-P1P2	1662	1662	459	495
ABCC2_+_101542981.23-P1P2	1379	1379	424	397
ABCC2_-_101542808.23-P1P2	1572	1572	411	435
ABCC3_+_48712248.23-P1P2	1253	1253	333	339
ABCC3_+_48712270.23-P1P2	1659	1659	376	536
ABCC3_+_48712450.23-P1P2	1082	1082	153	212
ABCC3_+_48712559.23-P1P2	1698	1698	450	467
ABCC3_+_48712662.23-P1P2	1520	1520	440	455
ABCC4_+_95953430.23-P1P2	1495	1495	379	399
ABCC4_+_95953641.23-P1P2	1548	1548	343	443
ABCC4_+_95953668.23-P1P2	1374	1374	370	362
ABCC4_-_95953614.23-P1P2	797	797	152	258
ABCC4_-_95953652.23-P1P2	1564	1564	379	536
ABCC5_+_183735648.23-P1P2	1646	1646	288	428
ABCC5_+_183735692.23-P1P2	1281	1281	319	428
ABCC5_-_183735259.23-P1P2	1397	1397	401	445
ABCC5_-_183735312.23-P1P2	1395	1395	379	422
ABCC5_-_183735467.23-P1P2	774	774	198	205
ABCC6_+_16316916.23-ENST00000205557.7	1394	1394	396	403
ABCC6_+_16317287.23-ENST00000205557.7	1404	1404	451	496
ABCC6_+_16317296.23-ENST00000205557.7	1137	1137	273	399
ABCC6_-_16317235.23-ENST00000205557.7	1147	1147	310	400
ABCC6_-_16317247.23-ENST00000205557.7	1539	1539	411	342
ABCC8_+_17497953.23-P1P2	1476	1476	379	430
ABCC8_+_17498387.23-P1P2	1449	1449	332	458
ABCC8_-_17497979.23-P1P2	1685	1685	330	503
ABCC8_-_17497997.23-P1P2	680	680	135	208
ABCC8_-_17498220.23-P1P2	1423	1423	309	367
ABCC9_+_22093672.23-P1P2	1681	1681	445	585
ABCC9_+_22093678.23-P1P2	1682	1682	556	495
ABCC9_+_22093937.23-P1P2	1179	1179	307	392
ABCC9_+_22093941.23-P1P2	1129	1129	299	395
ABCC9_+_22094309.23-P1P2	1659	1659	383	551
ABCD1_+_152990414.23-P1P2	1448	1448	353	525
ABCD1_+_152990711.23-P1P2	1591	1591	433	501
ABCD1_-_152990338.23-P1P2	1630	1630	516	530
ABCD1_-_152990379.23-P1P2	1067	1067	251	280
ABCD1_-_152990703.23-P1P2	1654	1654	451	562
ABCD2_+_40013099.23-P1P2	936	936	206	341
ABCD2_+_40013514.23-P1P2	1613	1613	365	469
ABCD2_+_40013594.23-P1P2	1693	1693	379	512
ABCD2_-_40013191.23-P1P2	1203	1203	330	398
ABCD2_-_40013610.23-P1P2	2026	2026	477	548
ABCD3_+_94884002.23-P1P2	1556	1556	444	487
ABCD3_+_94884009.23-P1P2	2119	2119	516	635
ABCD3_+_94884032.23-P1P2	2007	2007	548	754
ABCD3_+_94884473.23-P1P2	1066	1066	307	331
ABCD3_-_94883974.23-P1P2	1415	1415	268	357
ABCD4_+_74769611.23-P1P2	1075	1075	203	324
ABCD4_+_74769649.23-P1P2	1857	1857	428	647
ABCD4_-_74769631.23-P1P2	1584	1584	343	546
ABCD4_-_74769682.23-P1P2	1280	1280	302	374
ABCD4_-_74769729.23-P1P2	993	993	223	229
ABCE1_+_146019317.23-P1P2	1099	1099	217	192
ABCE1_+_146019463.23-P1P2	1406	1406	288	337
ABCE1_+_146019842.23-P1P2	1356	1356	249	399
ABCE1_-_146019502.23-P1P2	1744	1744	184	241
ABCE1_-_146019516.23-P1P2	1614	1614	139	146
ABCF1_+_30539238.23-P1	1226	1226	262	328
ABCF1_+_30539469.23-P1	1709	1709	447	535
ABCF1_+_30539647.23-P1	1187	1187	253	399
ABCF1_+_30546312.23-P2	1146	1146	291	389
ABCF1_+_30546315.23-P2	1732	1732	464	540
ABCF1_-_30539232.23-P1	1300	1300	364	406
ABCF1_-_30539602.23-P1	1020	1020	255	237
ABCF1_-_30546344.23-P2	1562	1562	359	483
ABCF1_-_30546354.23-P2	1326	1326	302	459
ABCF1_-_30546366.23-P2	1567	1567	361	556
ABCF2_+_150923872.23-P1P2	1598	1598	433	553
ABCF2_+_150923902.23-P1P2	1595	1595	399	396
ABCF2_+_150924236.23-P1P2	1244	1244	358	488
ABCF2_+_150924287.23-P1P2	1595	1595	493	567
ABCF2_-_150923882.23-P1P2	1638	1638	413	491
ABCF3_-_183903980.23-P1P2	1654	1654	473	485
ABCF3_-_183903991.23-P1P2	1231	1231	274	325
ABCF3_-_183904021.23-P1P2	2195	2195	443	532
ABCF3_-_183904356.23-P1P2	1411	1411	356	458
ABCF3_-_183904380.23-P1P2	1307	1307	381	406
ABCG1_+_43639544.23-P1P2	1200	1200	295	369
ABCG1_+_43639681.23-P1P2	1502	1502	405	484
ABCG1_-_43639282.23-P1P2	1470	1470	385	417
ABCG1_-_43639541.23-P1P2	1782	1782	407	550
ABCG1_-_43639626.23-P1P2	1765	1765	359	476
ABCG2_+_89079974.23-P1P2	1486	1486	291	426
ABCG2_+_89080025.23-P1P2	1180	1180	318	443
ABCG2_+_89080044.23-P1P2	1221	1221	271	378
ABCG2_-_89079989.23-P1P2	1303	1303	328	400
ABCG2_-_89080000.23-P1P2	1598	1598	329	445
ABCG4_+_119019794.23-P1P2	1873	1873	454	586
ABCG4_+_119019855.23-P1P2	1547	1547	382	412
ABCG4_-_119019784.23-P1P2	1408	1408	342	400
ABCG4_-_119019798.23-P1P2	1366	1366	346	378
ABCG4_-_119019811.23-P1P2	1546	1546	434	479
ABCG5_+_44065447.23-P1P2	1317	1317	379	386
ABCG5_+_44065865.23-P1P2	1367	1367	390	512
ABCG5_-_44065428.23-P1P2	1265	1265	344	344
ABCG5_-_44065433.23-P1P2	1462	1462	380	456
ABCG5_-_44065840.23-P1P2	1388	1388	405	469
ABCG8_+_44066166.23-P1P2	1150	1150	334	551
ABCG8_+_44066180.23-P1P2	1684	1684	395	474
ABCG8_+_44066323.23-P1P2	1428	1428	311	436
ABCG8_+_44066333.23-P1P2	1478	1478	303	423
ABCG8_-_44066172.23-P1P2	1679	1679	411	619
ABHD10_+_111697851.23-P1P2	740	740	153	221
ABHD10_+_111698093.23-P1P2	1491	1491	462	581
ABHD10_+_111698316.23-P1P2	1320	1320	397	324
ABHD10_-_111697877.23-P1P2	1398	1398	310	389
ABHD10_-_111697914.23-P1P2	1313	1313	296	346
ABHD11_+_73152656.23-P1P2	1568	1568	402	516
ABHD11_+_73152963.23-P1P2	1757	1757	434	600
ABHD11_-_73152688.23-P1P2	1406	1406	304	540
ABHD11_-_73153094.23-P1P2	1327	1327	370	377
ABHD11_-_73153135.23-P1P2	1174	1174	280	290
ABHD12B_+_51339177.23-P1P2	1298	1298	254	385
ABHD12B_-_51338832.23-P1P2	1275	1275	288	352
ABHD12B_-_51338864.23-P1P2	1821	1821	462	549
ABHD12B_-_51338885.23-P1P2	1270	1270	303	320
ABHD12B_-_51339227.23-P1P2	1407	1407	347	524
ABHD12_+_25371393.23-P1P2	979	979	248	262
ABHD12_+_25371436.23-P1P2	1200	1200	270	357
ABHD12_-_25371053.23-P1P2	1266	1266	340	363
ABHD12_-_25371057.23-P1P2	882	882	243	259
ABHD12_-_25371489.23-P1P2	1472	1472	265	456
ABHD13_+_108870795.23-P1P2	1504	1504	318	402
ABHD13_+_108870811.23-P1P2	2042	2042	501	629
ABHD13_+_108871228.23-P1P2	1185	1185	303	424
ABHD13_-_108870880.23-P1P2	1393	1393	378	387
ABHD13_-_108871256.23-P1P2	1101	1101	250	362
ABHD14A_+_52009149.23-P1P2	1897	1897	508	588
ABHD14A_+_52009194.23-P1P2	1518	1518	363	420
ABHD14A_+_52009255.23-P1P2	1297	1297	334	402
ABHD14A_-_52009122.23-P1P2	1436	1436	392	413
ABHD14A_-_52009160.23-P1P2	1415	1415	332	414
ABHD14B_+_52007815.23-P1	1613	1613	379	572
ABHD14B_+_52016945.23-P2	1221	1221	329	338
ABHD14B_+_52017325.23-P2	1754	1754	545	571
ABHD14B_+_52017350.23-P2	1415	1415	318	409
ABHD14B_-_52007985.23-P1	1795	1795	395	505
ABHD14B_-_52007995.23-P1	1581	1581	327	321
ABHD14B_-_52008027.23-P1	1604	1604	292	374
ABHD14B_-_52008040.23-P1	1325	1325	410	476
ABHD14B_-_52016965.23-P2	1720	1720	419	486
ABHD14B_-_52017383.23-P2	1439	1439	366	479
ABHD15_-_27893577.23-P1P2	723	723	176	239
ABHD15_-_27893641.23-P1P2	1561	1561	357	529
ABHD15_-_27893654.23-P1P2	1673	1673	415	442
ABHD15_-_27893980.23-P1P2	1203	1203	321	361
ABHD15_-_27894008.23-P1P2	1730	1730	434	624
ABHD16A_+_31671120.23-P1P2	1149	1149	301	356
ABHD16A_+_31671138.23-P1P2	1517	1517	420	524
ABHD16A_-_31670671.23-P1P2	1402	1402	400	530
ABHD16A_-_31670679.23-P1P2	863	863	243	270
ABHD16A_-_31670764.23-P1P2	1355	1355	383	484
ABHD16B_+_62492825.23-P1P2	1505	1505	458	527
ABHD16B_+_62492837.23-P1P2	1440	1440	368	431
ABHD16B_+_62492887.23-P1P2	1459	1459	358	445
ABHD16B_+_62493236.23-P1P2	1260	1260	284	405
ABHD16B_-_62492870.23-P1P2	1451	1451	329	569
ABHD17A_+_1885470.23-P1P2	1236	1236	357	371
ABHD17A_-_1885045.23-P1P2	1368	1368	316	355
ABHD17A_-_1885076.23-P1P2	1794	1794	428	516
ABHD17A_-_1885099.23-P1P2	1379	1379	335	496
ABHD17A_-_1885483.23-P1P2	1345	1345	417	543
ABHD17B_+_74525655.23-P1P2	1781	1781	487	471
ABHD17B_+_74525862.23-P1P2	1151	1151	316	404
ABHD17B_+_74526089.23-P1P2	1067	1067	351	338
ABHD17B_-_74525690.23-P1P2	1612	1612	448	536
ABHD17B_-_74525704.23-P1P2	1402	1402	365	467
ABHD17C_+_80987662.23-P1P2	1318	1318	301	353
ABHD17C_+_80987703.23-P1P2	1130	1130	249	339
ABHD17C_+_80987878.23-P1P2	1396	1396	285	311
ABHD17C_+_80987887.23-P1P2	1409	1409	366	399
ABHD17C_+_80988086.23-P1P2	1580	1580	489	594
ABHD1_+_27347075.23-P1P2	1406	1406	419	455
ABHD1_+_27347086.23-P1P2	1281	1281	303	394
ABHD1_+_27347095.23-P1P2	1065	1065	191	286
ABHD1_+_27347132.23-P1P2	1455	1455	324	407
ABHD1_-_27346733.23-P1P2	1812	1812	495	573
ABHD2_+_89631693.23-P1P2	2050	2050	483	747
ABHD2_+_89632075.23-P1P2	1347	1347	378	391
ABHD2_-_89631738.23-P1P2	1468	1468	375	486
ABHD2_-_89631760.23-P1P2	1218	1218	408	505
ABHD2_-_89632154.23-P1P2	1379	1379	313	345
ABHD3_+_19284354.23-P1P2	1389	1389	275	403
ABHD3_+_19284534.23-P1P2	925	925	187	250
ABHD3_+_19284717.23-P1P2	1538	1538	400	515
ABHD3_+_19284728.23-P1P2	1666	1666	497	547
ABHD3_-_19284770.23-P1P2	1244	1244	280	344
ABHD4_+_23067515.23-P1P2	1634	1634	437	532
ABHD4_+_23067613.23-P1P2	1473	1473	396	453
ABHD4_-_23067199.23-P1P2	969	969	254	313
ABHD4_-_23067625.23-P1P2	1241	1241	350	324
ABHD4_-_23067680.23-P1P2	1404	1404	377	398
ABHD5_+_43732395.23-P1P2	1376	1376	340	425
ABHD5_+_43732521.23-P1P2	1043	1043	211	328
ABHD5_+_43732806.23-P1P2	1107	1107	212	241
ABHD5_-_43732422.23-P1P2	1901	1901	460	510
ABHD5_-_43732464.23-P1P2	1262	1262	288	414
ABHD6_+_58223718.23-P1P2	1559	1559	362	560
ABHD6_+_58223966.23-P1P2	1654	1654	423	538
ABHD6_-_58223553.23-P1P2	1568	1568	391	538
ABHD6_-_58223594.23-P1P2	1322	1322	334	465
ABHD6_-_58223914.23-P1P2	1339	1339	315	399
ABHD8_+_17413753.23-P1P2	1830	1830	488	635
ABHD8_-_17413788.23-P1P2	1271	1271	258	368
ABHD8_-_17414169.23-P1P2	1508	1508	300	401
ABHD8_-_17414173.23-P1P2	1429	1429	361	429
ABHD8_-_17414201.23-P1P2	1347	1347	364	404
ABI1_+_27149446.23-P1P2	928	928	130	229
ABI1_+_27149474.23-P1P2	1225	1225	302	439
ABI1_+_27149800.23-P1P2	1583	1583	437	533
ABI1_-_27149837.23-P1P2	1520	1520	333	401
ABI1_-_27149855.23-P1P2	1213	1213	289	296
ABI2_+_204193030.23-P1P2	1366	1366	314	436
ABI2_+_204193079.23-P1P2	1413	1413	322	325
ABI2_+_204193458.23-P1P2	1354	1354	307	439
ABI2_-_204193058.23-P1P2	1297	1297	324	410
ABI2_-_204193288.23-P1P2	1870	1870	406	462
ABI3BP_+_100712238.23-P1P2	1517	1517	388	521
ABI3BP_+_100712307.23-P1P2	1153	1153	310	450
ABI3BP_-_100712220.23-P1P2	1476	1476	388	440
ABI3BP_-_100712267.23-P1P2	1826	1826	425	448
ABI3BP_-_100712320.23-P1P2	1386	1386	360	467
ABI3_+_47287798.23-P1P2	1873	1873	394	643
ABI3_+_47288122.23-P1P2	1260	1260	394	375
ABI3_+_47288159.23-P1P2	1768	1768	482	592
ABI3_+_47288524.23-P1P2	1844	1844	473	567
ABI3_-_47288028.23-P1P2	1466	1466	332	460
ABL1_+_133589617.23-ENST00000372348.2	1615	1615	368	453
ABL1_+_133589629.23-ENST00000372348.2	1586	1586	436	493
ABL1_+_133589636.23-ENST00000372348.2	1267	1267	309	418
ABL1_-_133589228.23-ENST00000372348.2	1579	1579	381	536
ABL1_-_133589268.23-ENST00000372348.2	1718	1718	383	521
ABL2_+_179112168.23-P1	902	902	220	262
ABL2_+_179112186.23-P1	2182	2182	544	646
ABL2_+_179198340.23-P2	1257	1257	297	391
ABL2_+_179198398.23-P2	1546	1546	319	447
ABL2_+_179198565.23-P2	1238	1238	334	382
ABL2_+_179198740.23-P2	1517	1517	321	491
ABL2_-_179112151.23-P1	1523	1523	416	514
ABL2_-_179112154.23-P1	1473	1473	352	491
ABL2_-_179112158.23-P1	1920	1920	418	580
ABL2_-_179198834.23-P2	1239	1239	339	448
ABLIM1_+_116417743.23-ENST00000277895.5	1987	1987	608	720
ABLIM1_+_116417829.23-ENST00000277895.5	1874	1874	548	642
ABLIM1_+_116418018.23-ENST00000277895.5	1533	1533	339	350
ABLIM1_-_116417795.23-ENST00000277895.5	1125	1125	295	373
ABLIM1_-_116417810.23-ENST00000277895.5	1499	1499	391	511
ABLIM2_+_8160016.23-P1P2	1527	1527	434	546
ABLIM2_+_8160141.23-P1P2	1316	1316	233	392
ABLIM2_+_8160204.23-P1P2	1760	1760	427	576
ABLIM2_+_8160523.23-P1P2	1079	1079	310	264
ABLIM2_-_8160138.23-P1P2	1410	1410	427	409
ABLIM3_+_148521102.23-P1P2	1779	1779	388	511
ABLIM3_+_148521451.23-P1P2	1455	1455	420	451
ABLIM3_-_148521229.23-P1P2	1154	1154	239	333
ABLIM3_-_148521482.23-P1P2	1286	1286	302	421
ABLIM3_-_148521503.23-P1P2	1560	1560	459	434
ABO_+_136150190.23-P1	1557	1557	472	504
ABO_+_136150601.23-P1	1596	1596	451	562
ABO_-_136130692.23-P2	1302	1302	324	371
ABO_-_136130921.23-P2	975	975	192	278
ABO_-_136130955.23-P2	1247	1247	339	413
ABO_-_136130959.23-P2	1333	1333	347	445
ABO_-_136130966.23-P2	1698	1698	515	669
ABO_-_136150219.23-P1	1421	1421	303	306
ABO_-_136150600.23-P1	1655	1655	455	524
ABO_-_136150606.23-P1	1091	1091	342	356
ABRACL_+_139349876.23-P1P2	1558	1558	359	491
ABRACL_+_139349879.23-P1P2	1554	1554	443	529
ABRACL_+_139349931.23-P1P2	1817	1817	456	494
ABRACL_+_139350209.23-P1P2	1665	1665	395	474
ABRACL_-_139350119.23-P1P2	1422	1422	326	395
ABRA_+_107782019.23-P1P2	1646	1646	376	398
ABRA_+_107782392.23-P1P2	1461	1461	449	408
ABRA_+_107782399.23-P1P2	1467	1467	325	503
ABRA_+_107782422.23-P1P2	1556	1556	331	375
ABRA_-_107782350.23-P1P2	1424	1424	362	535
ABR_+_1082842.23-P1P2	1833	1833	424	565
ABR_+_1082862.23-P1P2	1143	1143	331	287
ABR_+_1083266.23-P1P2	1167	1167	291	365
ABR_-_1083256.23-P1P2	1311	1311	291	389
ABR_-_1083263.23-P1P2	1775	1775	439	659
ABT1_+_26597184.23-P1P2	1805	1805	436	548
ABT1_+_26597412.23-P1P2	1675	1675	516	589
ABT1_-_26597263.23-P1P2	1200	1200	285	388
ABT1_-_26597427.23-P1P2	1538	1538	433	561
ABT1_-_26597617.23-P1P2	1133	1133	250	286
ABTB1_+_127391808.23-P1P2	1419	1419	400	497
ABTB1_+_127391828.23-P1P2	1400	1400	353	386
ABTB1_+_127391831.23-P1P2	1754	1754	374	580
ABTB1_+_127392221.23-P1P2	1549	1549	377	480
ABTB1_-_127392198.23-P1P2	997	997	247	355
ABTB2_-_34379074.23-P1P2	1422	1422	322	448
ABTB2_-_34379146.23-P1P2	1279	1279	357	439
ABTB2_-_34379310.23-P1P2	1316	1316	366	426
ABTB2_-_34379465.23-P1P2	1758	1758	457	528
ABTB2_-_34379521.23-P1P2	1687	1687	444	500
ACAA1_+_38178488.23-P1P2	1375	1375	357	483
ACAA1_+_38178517.23-P1P2	1658	1658	434	548
ACAA1_+_38178570.23-P1P2	1387	1387	336	487
ACAA1_-_38178168.23-P1P2	1241	1241	378	429
ACAA1_-_38178575.23-P1P2	1524	1524	343	430
ACAA2_+_47339850.23-P1P2	1574	1574	454	459
ACAA2_-_47339449.23-P1P2	1135	1135	353	407
ACAA2_-_47339855.23-P1P2	1545	1545	367	456
ACAA2_-_47339858.23-P1P2	1337	1337	347	483
ACAA2_-_47339876.23-P1P2	1104	1104	246	412
ACACA_+_35715534.23-P1P2	1241	1241	266	320
ACACA_+_35715655.23-P1P2	1049	1049	236	277
ACACA_-_35715847.23-P1P2	1216	1216	299	320
ACACA_-_35715992.23-P1P2	1456	1456	365	420
ACACA_-_35716002.23-P1P2	1413	1413	378	465
ACACB_+_109569160.23-P1	1019	1019	220	268
ACACB_+_109569170.23-P1	1348	1348	326	414
ACACB_+_109592574.23-P2	1810	1810	434	607
ACACB_+_109592655.23-P2	1660	1660	382	520
ACACB_+_109592908.23-P2	2061	2061	566	708
ACACB_-_109569178.23-P1	1325	1325	342	353
ACACB_-_109569231.23-P1	1327	1327	320	386
ACACB_-_109569639.23-P1	1924	1924	429	550
ACACB_-_109592496.23-P2	1630	1630	413	451
ACACB_-_109592519.23-P2	1946	1946	483	452
ACAD10_+_112124115.23-P1P2	1428	1428	458	634
ACAD10_-_112123894.23-P1P2	1681	1681	380	472
ACAD10_-_112123907.23-P1P2	1498	1498	366	448
ACAD10_-_112123925.23-P1P2	1219	1219	262	327
ACAD10_-_112124210.23-P1P2	1496	1496	333	462
ACAD11_+_132378312.23-P1P2	1513	1513	400	589
ACAD11_+_132379379.23-P1P2	1409	1409	378	480
ACAD11_-_132378623.23-P1P2	1251	1251	381	459
ACAD11_-_132378633.23-P1P2	1966	1966	602	803
ACAD11_-_132379444.23-P1P2	1247	1247	276	466
ACAD8_+_134123511.23-P1P2	1171	1171	349	354
ACAD8_-_134123448.23-P1P2	1042	1042	249	271
ACAD8_-_134123455.23-P1P2	1460	1460	418	469
ACAD8_-_134123502.23-P1P2	1329	1329	347	496
ACAD8_-_134123507.23-P1P2	1149	1149	242	318
ACAD9_+_128598604.23-P1P2	2209	2209	572	700
ACAD9_-_128598499.23-P1P2	1319	1319	362	430
ACAD9_-_128598508.23-P1P2	1692	1692	422	509
ACAD9_-_128598528.23-P1P2	1342	1342	244	332
ACAD9_-_128598541.23-P1P2	1753	1753	412	694
ACADL_+_211089722.23-P1P2	1478	1478	415	443
ACADL_-_211089695.23-P1P2	1184	1184	305	333
ACADL_-_211090030.23-P1P2	1419	1419	340	383
ACADL_-_211090048.23-P1P2	1506	1506	269	440
ACADL_-_211090095.23-P1P2	1604	1604	392	401
ACADM_+_76190107.23-P1P2	1575	1575	417	496
ACADM_+_76190432.23-P1P2	1338	1338	321	471
ACADM_+_76190695.23-P1P2	1490	1490	435	526
ACADM_-_76190475.23-P1P2	836	836	202	286
ACADM_-_76190633.23-P1P2	1027	1027	300	276
ACADSB_+_124768874.23-P1P2	1104	1104	244	269
ACADSB_+_124768891.23-P1P2	1290	1290	368	560
ACADSB_+_124768941.23-P1P2	1420	1420	330	427
ACADSB_+_124768944.23-P1P2	1513	1513	419	430
ACADSB_-_124768552.23-P1P2	1444	1444	338	459
ACADS_+_121163685.23-P1P2	1524	1524	446	595
ACADS_+_121164090.23-P1P2	1402	1402	357	400
ACADS_-_121163653.23-P1P2	1996	1996	380	594
ACADS_-_121163657.23-P1P2	1881	1881	413	520
ACADS_-_121163671.23-P1P2	985	985	225	246
ACADVL_-_7123221.23-P1P2	1212	1212	288	345
ACADVL_-_7123283.23-P1P2	1309	1309	287	409
ACADVL_-_7123639.23-P1P2	1611	1611	386	522
ACADVL_-_7123665.23-P1P2	1150	1150	357	364
ACADVL_-_7123677.23-P1P2	1835	1835	421	489
ACAN_+_89347139.23-P1P2	1387	1387	376	427
ACAN_+_89347148.23-P1P2	1289	1289	340	571
ACAN_+_89347151.23-P1P2	1297	1297	343	481
ACAN_-_89346701.23-P1P2	1531	1531	391	437
ACAN_-_89347101.23-P1P2	1927	1927	587	585
ACAP1_+_7239854.23-P1P2	1247	1247	321	379
ACAP1_+_7239956.23-P1P2	1103	1103	234	296
ACAP1_+_7240320.23-P1P2	1296	1296	280	378
ACAP1_-_7239866.23-P1P2	1411	1411	416	464
ACAP1_-_7240242.23-P1P2	1348	1348	341	488
ACAP2_+_195163707.23-P1P2	1713	1713	412	613
ACAP2_-_195163352.23-P1P2	1499	1499	409	355
ACAP2_-_195163362.23-P1P2	1573	1573	471	502
ACAP2_-_195163395.23-P1P2	1449	1449	317	365
ACAP2_-_195163655.23-P1P2	1353	1353	400	404
ACAP3_+_1243258.23-P1P2	1401	1401	326	466
ACAP3_+_1243337.23-P1P2	1746	1746	411	468
ACAP3_-_1243095.23-P1P2	1563	1563	419	508
ACAP3_-_1243221.23-P1P2	1607	1607	444	480
ACAP3_-_1243235.23-P1P2	2198	2198	618	643
ACAT1_+_107992288.23-P1P2	1406	1406	282	429
ACAT1_+_107992310.23-P1P2	1474	1474	437	403
ACAT1_+_107992321.23-P1P2	1633	1633	413	685
ACAT1_-_107992364.23-P1P2	1192	1192	256	373
ACAT1_-_107992733.23-P1P2	1493	1493	361	522
ACAT2_+_160183436.23-P1P2	1304	1304	333	434
ACAT2_+_160183505.23-P1P2	1980	1980	539	668
ACAT2_-_160183054.23-P1P2	1670	1670	435	637
ACAT2_-_160183095.23-P1P2	1910	1910	483	657
ACAT2_-_160183174.23-P1P2	966	966	247	303
ACBD3_+_226374329.23-P1P2	1582	1582	420	405
ACBD3_+_226374366.23-P1P2	1858	1858	488	602
ACBD3_-_226373992.23-P1P2	1909	1909	551	642
ACBD3_-_226374403.23-P1P2	1877	1877	506	567
ACBD3_-_226374411.23-P1P2	1424	1424	340	458
ACBD4_+_43210021.23-P2	1749	1749	492	525
ACBD4_+_43210042.23-P2	1631	1631	460	588
ACBD4_+_43210060.23-P2	1839	1839	427	554
ACBD4_+_43210408.23-P2	1517	1517	314	398
ACBD4_+_43213087.23-P1	1743	1743	482	551
ACBD4_+_43213412.23-P1	1744	1744	589	588
ACBD4_-_43210055.23-P2	1760	1760	353	489
ACBD4_-_43213050.23-P1	1140	1140	273	387
ACBD4_-_43213072.23-P1	1853	1853	472	485
ACBD4_-_43213075.23-P1	1347	1347	270	411
ACBD5_+_27529332.23-P1P2	1195	1195	269	266
ACBD5_+_27529682.23-P1P2	815	815	198	273
ACBD5_+_27529701.23-P1P2	1102	1102	306	349
ACBD5_+_27529710.23-P1P2	2030	2030	615	703
ACBD5_-_27529679.23-P1P2	1077	1077	286	345
ACBD6_+_180471319.23-P1P2	1505	1505	303	355
ACBD6_+_180471354.23-P1P2	1101	1101	273	330
ACBD6_+_180471617.23-P1P2	1315	1315	241	314
ACBD6_-_180471532.23-P1P2	1113	1113	232	362
ACBD6_-_180471707.23-P1P2	1212	1212	338	424
ACBD7_+_15130520.23-P1P2	1313	1313	417	448
ACBD7_+_15130776.23-P1P2	1420	1420	330	411
ACBD7_-_15130379.23-P1P2	1106	1106	268	360
ACBD7_-_15130397.23-P1P2	1471	1471	398	437
ACBD7_-_15130438.23-P1P2	1327	1327	316	430
ACCSL_+_44069616.23-ENST00000378832.1	1279	1279	306	372
ACCSL_+_44069971.23-ENST00000378832.1	1437	1437	328	466
ACCSL_+_44069981.23-ENST00000378832.1	1555	1555	381	477
ACCSL_-_44069582.23-ENST00000378832.1	1554	1554	363	472
ACCSL_-_44069930.23-ENST00000378832.1	1058	1058	249	299
ACCS_+_44087946.23-P1P2	1611	1611	372	534
ACCS_+_44088028.23-P1P2	1485	1485	473	530
ACCS_+_44088091.23-P1P2	2086	2086	547	697
ACCS_+_44088215.23-P1P2	1255	1255	357	403
ACCS_-_44088090.23-P1P2	1159	1159	260	423
ACD_+_67693748.23-P1P2	1476	1476	362	526
ACD_+_67694124.23-P1P2	1590	1590	338	402
ACD_-_67693904.23-P1P2	1367	1367	334	375
ACD_-_67693957.23-P1P2	1346	1346	293	324
ACD_-_67694143.23-P1P2	1429	1429	305	373
ACE2_+_15619016.23-P1P2	1582	1582	360	565
ACE2_+_15619087.23-P1P2	1247	1247	309	411
ACE2_-_15618594.23-P1P2	2011	2011	406	535
ACE2_-_15618975.23-P1P2	1267	1267	369	435
ACE2_-_15619013.23-P1P2	1614	1614	446	577
ACER1_+_6333110.23-P1P2	1228	1228	270	326
ACER1_+_6333137.23-P1P2	1634	1634	470	498
ACER1_+_6333164.23-P1P2	1304	1304	264	280
ACER1_-_6333545.23-P1P2	1236	1236	313	432
ACER1_-_6333558.23-P1P2	1620	1620	381	498
ACER2_+_19409007.23-P1P2	1592	1592	419	551
ACER2_+_19409248.23-P1P2	1668	1668	423	561
ACER2_+_19409376.23-P1P2	1888	1888	413	521
ACER2_+_19409383.23-P1P2	1370	1370	370	516
ACER2_-_19409474.23-P1P2	1823	1823	458	597
ACER3_+_76571969.23-P1P2	1427	1427	347	506
ACER3_-_76571978.23-P1P2	1210	1210	305	367
ACER3_-_76572000.23-P1P2	1415	1415	423	521
ACER3_-_76572003.23-P1P2	1636	1636	400	463
ACER3_-_76572404.23-P1P2	1420	1420	398	448
ACE_+_61554448.23-P1	1400	1400	367	433
ACE_+_61554829.23-P1	1421	1421	349	450
ACE_+_61562272.23-P2	1502	1502	332	480
ACE_+_61562293.23-P2	1280	1280	349	357
ACE_-_61554428.23-P1	1705	1705	420	479
ACE_-_61554458.23-P1	1807	1807	370	502
ACE_-_61554461.23-P1	1738	1738	347	505
ACE_-_61562238.23-P2	1857	1857	524	644
ACE_-_61562443.23-P2	1411	1411	409	412
ACE_-_61562661.23-P2	1588	1588	413	565
ACHE_+_100493456.23-P1	1610	1610	434	516
ACHE_+_100493473.23-P1	1792	1792	485	537
ACHE_+_100494559.23-P2	1108	1108	303	266
ACHE_+_100494570.23-P2	1295	1295	299	360
ACHE_-_100493122.23-P1	1184	1184	326	338
ACHE_-_100493427.23-P1	869	869	169	203
ACHE_-_100493486.23-P1	1290	1290	312	369
ACHE_-_100494233.23-P2	1354	1354	309	338
ACHE_-_100494236.23-P2	1294	1294	316	368
ACHE_-_100494578.23-P2	1620	1620	427	471
ACIN1_+_23564314.23-P1	1401	1401	338	487
ACIN1_-_23540292.23-P2	1348	1348	312	330
ACIN1_-_23540722.23-P2	1366	1366	281	438
ACIN1_-_23540730.23-P2	1476	1476	425	509
ACIN1_-_23540744.23-P2	1438	1438	419	482
ACIN1_-_23540756.23-P2	1528	1528	364	523
ACIN1_-_23563847.23-P1	1407	1407	371	474
ACIN1_-_23563913.23-P1	1183	1183	296	328
ACIN1_-_23564262.23-P1	1406	1406	304	402
ACIN1_-_23564284.23-P1	2054	2054	447	567
ACKR2_+_42850956.23-P1P2	1104	1104	269	325
ACKR2_-_42850976.23-P1P2	1332	1332	264	345
ACKR2_-_42850992.23-P1P2	1637	1637	412	534
ACKR2_-_42851020.23-P1P2	1585	1585	448	510
ACKR2_-_42851479.23-P1P2	1559	1559	401	424
ACKR3_+_237476473.23-P2	1754	1754	444	638
ACKR3_+_237476822.23-P2	1287	1287	267	452
ACKR3_+_237478500.23-P1	1520	1520	327	372
ACKR3_+_237478916.23-P1	1335	1335	330	382
ACKR3_+_237478950.23-P1	1751	1751	505	605
ACKR3_-_237476493.23-P2	1790	1790	435	564
ACKR3_-_237476505.23-P2	1584	1584	419	622
ACKR3_-_237476900.23-P2	1628	1628	426	556
ACKR3_-_237478578.23-P1	1351	1351	379	472
ACKR3_-_237478610.23-P1	1393	1393	368	430
ACKR4_+_132316377.23-P1P2	1499	1499	368	469
ACKR4_-_132316111.23-P1P2	1652	1652	474	508
ACKR4_-_132316167.23-P1P2	1228	1228	298	348
ACKR4_-_132316171.23-P1P2	1496	1496	342	502
ACKR4_-_132316525.23-P1P2	1416	1416	256	458
ACLY_+_40074807.23-P1P2	1162	1162	326	359
ACLY_+_40075121.23-P1P2	1706	1706	397	453
ACLY_-_40074817.23-P1P2	1680	1680	402	482
ACLY_-_40075090.23-P1P2	1282	1282	375	403
ACLY_-_40075227.23-P1P2	1634	1634	396	421
ACMSD_+_135596183.23-P1P2	1751	1751	489	406
ACMSD_-_135596123.23-P1P2	1578	1578	469	624
ACMSD_-_135596200.23-P1P2	1607	1607	380	532
ACMSD_-_135596354.23-P1P2	1245	1245	312	433
ACMSD_-_135596438.23-P1P2	998	998	248	345
ACN9_+_96747104.23-P1P2	1334	1334	350	386
ACN9_+_96747240.23-P1P2	1095	1095	292	327
ACN9_+_96747363.23-P1P2	1619	1619	320	408
ACN9_-_96747046.23-P1P2	940	940	188	231
ACN9_-_96747065.23-P1P2	1918	1918	566	705
ACO1_+_32384680.23-P1P2	1226	1226	322	413
ACO1_+_32385057.23-P1P2	1136	1136	268	378
ACO1_-_32384733.23-P1P2	1897	1897	472	543
ACO1_-_32385047.23-P1P2	1520	1520	348	514
ACO1_-_32385064.23-P1P2	1221	1221	320	366
ACO2_+_41865203.23-P1P2	1162	1162	341	424
ACO2_+_41865228.23-P1P2	1204	1204	359	361
ACO2_+_41865345.23-P1P2	1261	1261	248	363
ACO2_-_41865209.23-P1P2	1663	1663	392	422
ACO2_-_41865534.23-P1P2	1156	1156	275	316
ACOT11_+_55007947.23-P2	1541	1541	340	415
ACOT11_+_55007963.23-P2	1487	1487	440	453
ACOT11_+_55008406.23-P2	1314	1314	391	400
ACOT11_+_55013888.23-P1	1363	1363	427	443
ACOT11_+_55013964.23-P1	1594	1594	444	477
ACOT11_+_55013970.23-P1	1219	1219	281	335
ACOT11_-_55008004.23-P2	986	986	192	268
ACOT11_-_55008376.23-P2	935	935	197	246
ACOT11_-_55013950.23-P1	1362	1362	247	401
ACOT11_-_55014234.23-P1	1250	1250	351	352
ACOT12_+_80689628.23-P1P2	1267	1267	328	368
ACOT12_+_80689672.23-P1P2	1504	1504	431	475
ACOT12_+_80689929.23-P1P2	1611	1611	394	651
ACOT12_-_80689574.23-P1P2	1978	1978	553	723
ACOT12_-_80689897.23-P1P2	1626	1626	379	427
ACOT13_+_24667341.23-P1P2	1553	1553	334	499
ACOT13_-_24667329.23-P1P2	2510	2510	723	853
ACOT13_-_24667371.23-P1P2	1528	1528	405	529
ACOT13_-_24667386.23-P1P2	1337	1337	321	496
ACOT13_-_24667473.23-P1P2	2240	2240	490	730
ACOT1_+_74003818.23-P1P2	1671	1671	360	501
ACOT1_+_74003843.23-P1P2	1722	1722	456	509
ACOT1_+_74004100.23-P1P2	1928	1928	505	694
ACOT1_-_74004062.23-P1P2	1615	1615	398	540
ACOT1_-_74004076.23-P1P2	1662	1662	416	551
ACOT2_+_74035740.23-P1P2	1475	1475	446	474
ACOT2_+_74035970.23-P1P2	1064	1064	323	393
ACOT2_+_74036024.23-P1P2	1374	1374	314	477
ACOT2_-_74036051.23-P1P2	1434	1434	359	491
ACOT2_-_74036501.23-P1P2	1598	1598	376	525
ACOT4_+_74058635.23-P1P2	1289	1289	353	422
ACOT4_+_74058647.23-P1P2	1480	1480	284	359
ACOT4_+_74058910.23-P1P2	1489	1489	407	424
ACOT4_+_74058918.23-P1P2	1367	1367	351	403
ACOT4_-_74059268.23-P1P2	1433	1433	400	443
ACOT6_+_74077704.23-P1P2	1769	1769	471	627
ACOT6_+_74077926.23-P1P2	1165	1165	279	460
ACOT6_+_74078053.23-P1P2	1639	1639	477	492
ACOT6_-_74077984.23-P1P2	1267	1267	291	402
ACOT6_-_74078059.23-P1P2	1441	1441	515	591
ACOT7_+_6453356.23-P1P2	1120	1120	275	337
ACOT7_-_6453334.23-P1P2	1922	1922	414	617
ACOT7_-_6453369.23-P1P2	1262	1262	258	400
ACOT7_-_6453388.23-P1P2	881	881	198	297
ACOT7_-_6453406.23-P1P2	989	989	265	263
ACOT8_+_44485553.23-P1P2	1730	1730	442	475
ACOT8_+_44486016.23-P1P2	2015	2015	568	600
ACOT8_-_44485597.23-P1P2	2091	2091	497	607
ACOT8_-_44485992.23-P1P2	1388	1388	395	531
ACOT8_-_44486001.23-P1P2	1772	1772	402	430
ACOT9_+_23761133.23-P1P2	1580	1580	386	452
ACOT9_+_23761350.23-P1P2	1945	1945	397	551
ACOT9_+_23761360.23-P1P2	1604	1604	406	569
ACOT9_-_23761316.23-P1P2	1714	1714	371	446
ACOT9_-_23761394.23-P1P2	1473	1473	455	488
ACOX1_+_73975227.23-P1P2	1105	1105	178	293
ACOX1_-_73975169.23-P1P2	1481	1481	413	448
ACOX1_-_73975193.23-P1P2	1413	1413	362	396
ACOX1_-_73975196.23-P1P2	1367	1367	391	411
ACOX1_-_73975245.23-P1P2	1150	1150	278	351
ACOX2_+_58512428.23-P2	1633	1633	401	460
ACOX2_+_58512441.23-P2	1348	1348	396	423
ACOX2_+_58522520.23-P1	1179	1179	299	288
ACOX2_+_58522852.23-P1	1567	1567	410	580
ACOX2_+_58522860.23-P1	1128	1128	326	389
ACOX2_+_58522888.23-P1	1701	1701	494	618
ACOX2_+_58522893.23-P1	1550	1550	477	661
ACOX2_-_58512038.23-P2	1212	1212	282	318
ACOX2_-_58512043.23-P2	1236	1236	244	387
ACOX2_-_58512435.23-P2	1484	1484	332	385
ACOX3_+_8430113.23-P1	1159	1159	284	301
ACOX3_+_8430140.23-P1	1801	1801	452	527
ACOX3_+_8442373.23-P2	1555	1555	301	408
ACOX3_+_8442383.23-P2	1316	1316	342	338
ACOX3_+_8442467.23-P2	1185	1185	277	300
ACOX3_-_8430094.23-P1	1593	1593	471	627
ACOX3_-_8430121.23-P1	1646	1646	422	474
ACOX3_-_8430129.23-P1	1269	1269	312	444
ACOX3_-_8442419.23-P2	1450	1450	345	385
ACOX3_-_8442435.23-P2	1443	1443	279	453
ACOXL_+_111490271.23-P1P2	2151	2151	649	657
ACOXL_+_111490547.23-P1P2	1464	1464	371	555
ACOXL_+_111490560.23-P1P2	1184	1184	290	337
ACOXL_+_111490595.23-P1P2	1535	1535	380	424
ACOXL_-_111490612.23-P1P2	1091	1091	183	322
ACP1_+_264980.23-P1P2	1365	1365	487	420
ACP1_+_265303.23-P1P2	1415	1415	293	388
ACP1_-_264967.23-P1P2	1299	1299	256	416
ACP1_-_264970.23-P1P2	1691	1691	188	267
ACP1_-_265107.23-P1P2	1215	1215	262	451
ACP2_+_47270320.23-P1P2	1326	1326	325	386
ACP2_+_47270332.23-P1P2	1449	1449	327	343
ACP2_-_47269915.23-P1P2	1459	1459	317	433
ACP2_-_47269958.23-P1P2	1298	1298	271	328
ACP2_-_47270385.23-P1P2	1339	1339	401	448
ACP5_+_11688472.23-P1	1676	1676	419	554
ACP5_-_11688086.23-P1	1618	1618	424	450
ACP5_-_11688414.23-P1	987	987	278	287
ACP5_-_11688437.23-P1	1672	1672	419	548
ACP5_-_11688455.23-P1	1240	1240	265	346
ACP5_-_11689356.23-P2	1257	1257	297	369
ACP5_-_11689724.23-P2	1868	1868	520	628
ACP5_-_11689727.23-P2	1537	1537	328	390
ACP5_-_11689744.23-P2	1246	1246	312	403
ACP5_-_11689771.23-P2	1609	1609	495	554
ACP6_+_147141956.23-P1P2	1613	1613	459	487
ACP6_+_147142159.23-P1P2	1058	1058	239	341
ACP6_-_147142348.23-P1P2	1363	1363	316	355
ACP6_-_147142356.23-P1P2	1343	1343	382	424
ACP6_-_147142393.23-P1P2	1593	1593	446	591
ACPL2_+_140950942.23-P1P2	1626	1626	399	487
ACPL2_+_140950963.23-P1P2	1433	1433	372	480
ACPL2_+_140951037.23-P1P2	1041	1041	238	252
ACPL2_+_140951203.23-P1P2	1642	1642	460	528
ACPL2_-_140950647.23-P1P2	1257	1257	267	415
ACPP_+_132036268.23-P1P2	1191	1191	306	350
ACPP_+_132036293.23-P1P2	977	977	189	239
ACPP_+_132036338.23-P1P2	1659	1659	515	653
ACPP_+_132036504.23-P1P2	1601	1601	447	494
ACPP_+_132036703.23-P1P2	1128	1128	281	312
ACPT_+_51293697.23-ENST00000270593.1	1472	1472	377	498
ACPT_+_51293761.23-ENST00000270593.1	1409	1409	354	478
ACPT_+_51294074.23-ENST00000270593.1	1150	1150	243	377
ACPT_-_51293910.23-ENST00000270593.1	1117	1117	249	316
ACPT_-_51294122.23-ENST00000270593.1	1255	1255	225	250
ACRBP_+_6756555.23-P1P2	1406	1406	295	481
ACRBP_+_6756569.23-P1P2	1388	1388	378	391
ACRBP_+_6756572.23-P1P2	1923	1923	478	635
ACRBP_-_6756126.23-P1P2	1631	1631	436	483
ACRBP_-_6756147.23-P1P2	1178	1178	300	343
ACRC_-_70797923.23-P1P2	1600	1600	477	469
ACRC_-_70798359.23-P1P2	1863	1863	585	686
ACRC_-_70798376.23-P1P2	1539	1539	428	546
ACRC_-_70798717.23-P1P2	1179	1179	332	356
ACRC_-_70798784.23-P1P2	1713	1713	407	602
ACRV1_+_125550253.23-P1P2	1624	1624	427	514
ACRV1_+_125550420.23-P1P2	1063	1063	238	277
ACRV1_+_125550697.23-P1P2	1532	1532	386	543
ACRV1_-_125550324.23-P1P2	698	698	178	177
ACRV1_-_125550695.23-P1P2	1133	1133	287	372
ACR_+_51177061.23-P1P2	1657	1657	365	544
ACR_+_51177099.23-P1P2	1280	1280	254	315
ACR_-_51176666.23-P1P2	1463	1463	360	492
ACR_-_51176714.23-P1P2	1495	1495	399	408
ACR_-_51176829.23-P1P2	1008	1008	302	390
ACSBG1_+_78526472.23-P1P2	1666	1666	423	495
ACSBG1_+_78526497.23-P1P2	1753	1753	447	591
ACSBG1_+_78526814.23-P1P2	1908	1908	451	531
ACSBG1_+_78526846.23-P1P2	1391	1391	286	411
ACSBG1_-_78526810.23-P1P2	1392	1392	358	384
ACSBG2_+_6135737.23-P1P2	1320	1320	287	409
ACSBG2_-_6135670.23-P1P2	1183	1183	161	277
ACSBG2_-_6135684.23-P1P2	1377	1377	287	386
ACSBG2_-_6135704.23-P1P2	1673	1673	494	466
ACSBG2_-_6135770.23-P1P2	1400	1400	255	360
ACSF2_+_48503620.23-P1P2	1851	1851	477	584
ACSF2_+_48503830.23-P1P2	1435	1435	402	421
ACSF2_-_48503625.23-P1P2	1553	1553	403	523
ACSF2_-_48503638.23-P1P2	1157	1157	255	400
ACSF2_-_48503858.23-P1P2	1482	1482	343	483
ACSF3_+_89160267.23-P1P2	1647	1647	437	464
ACSF3_+_89160393.23-P1P2	1120	1120	254	284
ACSF3_+_89160580.23-P1P2	1281	1281	334	307
ACSF3_-_89160263.23-P1P2	1469	1469	379	405
ACSF3_-_89160302.23-P1P2	1347	1347	361	450
ACSL1_+_185746700.23-P1P2	1457	1457	293	376
ACSL1_+_185747071.23-P1P2	1153	1153	300	352
ACSL1_+_185747074.23-P1P2	1496	1496	368	488
ACSL1_+_185747085.23-P1P2	1189	1189	343	377
ACSL1_-_185746686.23-P1P2	1091	1091	235	316
ACSL3_+_223725692.23-P1P2	1590	1590	335	456
ACSL3_+_223726215.23-P1P2	1774	1774	387	479
ACSL3_-_223725802.23-P1P2	1755	1755	402	506
ACSL3_-_223725834.23-P1P2	1205	1205	242	348
ACSL3_-_223726162.23-P1P2	1366	1366	378	552
ACSL4_+_108976382.23-P1P2	1175	1175	291	332
ACSL4_-_108976096.23-P1P2	1424	1424	312	453
ACSL4_-_108976106.23-P1P2	1036	1036	290	340
ACSL4_-_108976456.23-P1P2	1875	1875	496	656
ACSL4_-_108976463.23-P1P2	1597	1597	372	509
ACSL5_+_114136352.23-P1	1577	1577	411	531
ACSL5_+_114136372.23-P1	1911	1911	498	634
ACSL5_-_114133923.23-P2	1355	1355	353	393
ACSL5_-_114133956.23-P2	1713	1713	385	564
ACSL5_-_114133986.23-P2	1538	1538	402	473
ACSL5_-_114134322.23-P2	1630	1630	400	548
ACSL5_-_114134410.23-P2	1381	1381	348	369
ACSL5_-_114136013.23-P1	1634	1634	427	467
ACSL5_-_114136040.23-P1	1321	1321	290	406
ACSL5_-_114136407.23-P1	1325	1325	316	495
ACSL6_+_131310427.23-P2	1166	1166	340	405
ACSL6_+_131346969.23-P1	1444	1444	316	446
ACSL6_+_131347320.23-P1	1399	1399	331	434
ACSL6_+_131347346.23-P1	1615	1615	430	488
ACSL6_-_131310249.23-P2	1258	1258	284	369
ACSL6_-_131310298.23-P2	1506	1506	380	408
ACSL6_-_131310302.23-P2	1468	1468	348	404
ACSL6_-_131310682.23-P2	1770	1770	376	517
ACSL6_-_131347379.23-P1	1408	1408	265	290
ACSL6_-_131347437.23-P1	1194	1194	197	310
ACSM1_+_20686984.23-P1P2	1160	1160	332	486
ACSM1_+_20687058.23-P1P2	1363	1363	453	490
ACSM1_-_20687024.23-P1P2	1353	1353	346	399
ACSM1_-_20687076.23-P1P2	1832	1832	551	690
ACSM1_-_20687521.23-P1P2	1306	1306	253	419
ACSM2A_-_20462920.23-P1P2	1429	1429	362	438
ACSM2A_-_20462957.23-P1P2	1360	1360	304	455
ACSM2A_-_20463169.23-P1P2	1533	1533	437	548
ACSM2A_-_20463214.23-P1P2	1275	1275	348	412
ACSM2A_-_20463283.23-P1P2	1552	1552	443	488
ACSM2B_+_20587244.23-P1P2	1449	1449	419	482
ACSM2B_+_20587247.23-P1P2	1574	1574	391	551
ACSM2B_+_20587316.23-P1P2	0	0	0	0
ACSM2B_+_20587361.23-P1P2	0	0	0	0
ACSM2B_+_20587573.23-P1P2	0	0	0	0
ACSM3_+_20775307.23-P1P2	1839	1839	448	559
ACSM3_+_20775331.23-P1P2	1307	1307	316	457
ACSM3_+_20775412.23-P1P2	1468	1468	469	532
ACSM3_-_20775380.23-P1P2	1577	1577	327	567
ACSM3_-_20775771.23-P1P2	1130	1130	301	333
ACSM4_+_7456947.23-ENST00000399422.4	1903	1903	481	601
ACSM4_+_7457146.23-ENST00000399422.4	829	829	144	224
ACSM4_+_7457164.23-ENST00000399422.4	1517	1517	366	515
ACSM4_+_7457340.23-ENST00000399422.4	1372	1372	450	522
ACSM4_+_7457345.23-ENST00000399422.4	1359	1359	339	469
ACSM5_-_20420881.23-P1P2	969	969	210	263
ACSM5_-_20421144.23-P1P2	1464	1464	434	474
ACSM5_-_20421170.23-P1P2	1740	1740	441	524
ACSM5_-_20421270.23-P1P2	1132	1132	255	328
ACSM5_-_20421315.23-P1P2	1573	1573	370	540
ACSS1_+_25038329.23-P1P2	1698	1698	476	467
ACSS1_+_25038734.23-P1P2	1658	1658	353	469
ACSS1_+_25038767.23-P1P2	1205	1205	284	341
ACSS1_-_25038359.23-P1P2	1591	1591	380	438
ACSS1_-_25038372.23-P1P2	1074	1074	333	293
ACSS2_+_33464457.23-P1P2	1551	1551	388	510
ACSS2_-_33464420.23-P1P2	1324	1324	317	346
ACSS2_-_33464423.23-P1P2	1408	1408	329	495
ACSS2_-_33464453.23-P1P2	1334	1334	258	279
ACSS2_-_33464808.23-P1P2	1432	1432	341	443
ACSS3_+_81471956.23-P1P2	1348	1348	362	458
ACSS3_-_81471886.23-P1P2	1575	1575	335	408
ACSS3_-_81471913.23-P1P2	1109	1109	298	321
ACSS3_-_81472068.23-P1P2	1748	1748	478	565
ACSS3_-_81472074.23-P1P2	1684	1684	437	530
ACTA1_+_229568301.23-P2	2189	2189	695	917
ACTA1_+_229569744.23-P1	1290	1290	305	344
ACTA1_-_229568328.23-P2	1378	1378	409	488
ACTA1_-_229568723.23-P2	981	981	259	271
ACTA1_-_229568745.23-P2	1429	1429	362	493
ACTA1_-_229568779.23-P2	1326	1326	354	435
ACTA1_-_229569627.23-P1	1407	1407	309	324
ACTA1_-_229569754.23-P1	1296	1296	413	513
ACTA1_-_229569824.23-P1	1223	1223	259	323
ACTA1_-_229569839.23-P1	1794	1794	543	608
ACTA2_+_90712275.23-P1	1148	1148	217	288
ACTA2_+_90712443.23-P1	1574	1574	321	551
ACTA2_+_90712479.23-P1	1405	1405	380	414
ACTA2_+_90750678.23-P2	1608	1608	388	485
ACTA2_+_90750694.23-P2	1837	1837	332	420
ACTA2_+_90751072.23-P2	1949	1949	511	611
ACTA2_-_90712449.23-P1	1506	1506	306	500
ACTA2_-_90712506.23-P1	1587	1587	366	455
ACTA2_-_90751052.23-P2	1028	1028	229	340
ACTA2_-_90751066.23-P2	1506	1506	357	468
ACTBL2_+_56778209.23-P1P2	1513	1513	388	398
ACTBL2_+_56778273.23-P1P2	1514	1514	368	500
ACTBL2_+_56778359.23-P1P2	1723	1723	397	535
ACTBL2_-_56778219.23-P1P2	1920	1920	449	428
ACTBL2_-_56778661.23-P1P2	1324	1324	339	392
ACTB_+_5569721.23-P1P2	1048	1048	237	261
ACTB_+_5570130.23-P1P2	1788	1788	557	743
ACTB_-_5568781.23-P1P2	1213	1213	381	365
ACTB_-_5570006.23-P1P2	1242	1242	330	369
ACTB_-_5570191.23-P1P2	1422	1422	356	444
ACTC1_+_35087479.23-P1P2	1718	1718	414	502
ACTC1_-_35087222.23-P1P2	1779	1779	473	613
ACTC1_-_35087295.23-P1P2	1060	1060	201	297
ACTC1_-_35087685.23-P1P2	1726	1726	423	532
ACTC1_-_35087711.23-P1P2	1270	1270	314	405
ACTG1_-_79479746.23-P1P2	1894	1894	526	522
ACTG1_-_79479777.23-P1P2	1641	1641	438	489
ACTG1_-_79479780.23-P1P2	1801	1801	482	527
ACTG1_-_79479785.23-P1P2	2156	2156	516	630
ACTG1_-_79479816.23-P1P2	1427	1427	440	434
ACTG2_+_74120163.23-P1	1115	1115	248	385
ACTG2_+_74120172.23-P1	1290	1290	289	388
ACTG2_+_74120202.23-P1	1118	1118	312	350
ACTG2_+_74128454.23-P2	1433	1433	377	467
ACTG2_+_74128598.23-P2	1898	1898	404	586
ACTG2_-_74120192.23-P1	1608	1608	470	564
ACTG2_-_74120376.23-P1	1104	1104	255	394
ACTG2_-_74128450.23-P2	1772	1772	476	628
ACTG2_-_74128624.23-P2	1280	1280	327	366
ACTG2_-_74128769.23-P2	1065	1065	224	222
ACTL10_+_32254796.23-P1P2	1763	1763	501	662
ACTL10_-_32254768.23-P1P2	1583	1583	440	433
ACTL10_-_32254788.23-P1P2	1445	1445	388	511
ACTL10_-_32254809.23-P1P2	1390	1390	421	403
ACTL10_-_32254824.23-P1P2	1442	1442	325	515
ACTL6A_+_179280744.23-P1P2	1255	1255	336	368
ACTL6A_+_179280755.23-P1P2	1239	1239	361	377
ACTL6A_+_179280849.23-P1P2	1071	1071	193	266
ACTL6A_-_179280784.23-P1P2	944	944	193	238
ACTL6A_-_179280860.23-P1P2	1205	1205	280	366
ACTL6B_+_100253966.23-P1P2	1069	1069	228	327
ACTL6B_+_100253969.23-P1P2	1657	1657	401	541
ACTL6B_+_100254000.23-P1P2	1382	1382	299	456
ACTL6B_-_100254007.23-P1P2	1885	1885	496	602
ACTL6B_-_100254010.23-P1P2	1339	1339	360	350
ACTL7A_+_111624526.23-P1P2	1445	1445	346	382
ACTL7A_-_111624563.23-P1P2	1537	1537	418	524
ACTL7A_-_111624608.23-P1P2	1118	1118	246	242
ACTL7A_-_111624654.23-P1P2	1168	1168	315	430
ACTL7A_-_111624958.23-P1P2	1164	1164	215	222
ACTL7B_+_111617819.23-P1P2	1938	1938	378	454
ACTL7B_+_111617857.23-P1P2	1293	1293	289	448
ACTL7B_+_111618198.23-P1P2	1763	1763	490	565
ACTL7B_-_111618185.23-P1P2	1513	1513	433	518
ACTL7B_-_111618259.23-P1P2	1766	1766	540	614
ACTL8_+_18081845.23-P1P2	1557	1557	454	534
ACTL8_+_18081855.23-P1P2	1452	1452	323	457
ACTL8_-_18081836.23-P1P2	1573	1573	381	378
ACTL8_-_18081842.23-P1P2	1861	1861	437	532
ACTL8_-_18081895.23-P1P2	1390	1390	350	488
ACTL9_+_8808720.23-P1P2	1403	1403	315	420
ACTL9_+_8808755.23-P1P2	1394	1394	368	380
ACTL9_+_8808881.23-P1P2	1579	1579	304	477
ACTL9_-_8808643.23-P1P2	1124	1124	275	384
ACTL9_-_8809073.23-P1P2	1599	1599	400	495
ACTN1_+_69445571.23-P1P2	1152	1152	212	360
ACTN1_-_69445619.23-P1P2	1603	1603	383	518
ACTN1_-_69445944.23-P1P2	1402	1402	386	458
ACTN1_-_69445956.23-P1P2	1841	1841	521	520
ACTN1_-_69446029.23-P1P2	1338	1338	415	463
ACTN2_+_236849796.23-P1P2	1558	1558	387	540
ACTN2_+_236849840.23-P1P2	1899	1899	411	541
ACTN2_+_236849897.23-P1P2	1601	1601	400	559
ACTN2_-_236849849.23-P1P2	1582	1582	366	485
ACTN2_-_236850209.23-P1P2	1457	1457	354	453
ACTN3_+_66313715.23-P1P2	1055	1055	309	361
ACTN3_+_66313730.23-P1P2	796	796	201	300
ACTN3_+_66313881.23-P1P2	1748	1748	365	512
ACTN3_-_66313676.23-P1P2	1247	1247	322	313
ACTN3_-_66314441.23-P1P2	1309	1309	374	363
ACTN4_-_39138303.23-P1P2	1397	1397	406	467
ACTN4_-_39138358.23-P1P2	1641	1641	425	486
ACTN4_-_39138687.23-P1P2	1995	1995	613	622
ACTN4_-_39138723.23-P1P2	1342	1342	279	379
ACTN4_-_39138727.23-P1P2	2057	2057	452	632
ACTR10_+_58666878.23-P1P2	1607	1607	304	406
ACTR10_+_58666892.23-P1P2	2115	2115	485	634
ACTR10_+_58666925.23-P1P2	1660	1660	379	458
ACTR10_+_58666938.23-P1P2	1792	1792	346	454
ACTR10_+_58667079.23-P1P2	1487	1487	351	420
ACTR1A_+_104262452.23-P1P2	1631	1631	343	481
ACTR1A_+_104262461.23-P1P2	1664	1664	351	550
ACTR1A_-_104261998.23-P1P2	1551	1551	358	490
ACTR1A_-_104262054.23-P1P2	1660	1660	420	513
ACTR1A_-_104262086.23-P1P2	1440	1440	316	489
ACTR1B_+_98280441.23-P1P2	1593	1593	285	365
ACTR1B_+_98280464.23-P1P2	1206	1206	335	436
ACTR1B_-_98279951.23-P1P2	1390	1390	325	443
ACTR1B_-_98280407.23-P1P2	1055	1055	238	266
ACTR1B_-_98280450.23-P1P2	1793	1793	471	565
ACTR2_+_65455294.23-P1P2	1655	1655	380	549
ACTR2_+_65455348.23-P1P2	1292	1292	396	431
ACTR2_-_65454953.23-P1P2	1477	1477	364	471
ACTR2_-_65454971.23-P1P2	899	899	213	256
ACTR2_-_65455345.23-P1P2	1251	1251	305	358
ACTR3B_+_152457249.23-P1P2	1301	1301	275	302
ACTR3B_+_152457287.23-P1P2	1181	1181	337	342
ACTR3B_+_152457301.23-P1P2	1761	1761	454	592
ACTR3B_+_152457333.23-P1P2	1475	1475	358	420
ACTR3B_+_152457345.23-P1P2	1526	1526	311	557
ACTR3C_+_150020242.23-P1P2	1648	1648	431	526
ACTR3C_+_150020273.23-P1P2	1447	1447	313	397
ACTR3C_+_150020641.23-P1P2	1439	1439	293	442
ACTR3C_-_150020122.23-P1P2	1946	1946	408	596
ACTR3C_-_150020411.23-P1P2	1713	1713	423	504
ACTR3_+_114647775.23-P1P2	1542	1542	388	410
ACTR3_+_114648069.23-P1P2	1580	1580	378	418
ACTR3_-_114647984.23-P1P2	1260	1260	334	430
ACTR3_-_114647989.23-P1P2	1113	1113	300	286
ACTR3_-_114648039.23-P1P2	1440	1440	376	447
ACTR5_+_37377138.23-P1P2	1497	1497	347	427
ACTR5_+_37377152.23-P1P2	1774	1774	438	562
ACTR5_+_37377158.23-P1P2	1332	1332	315	391
ACTR5_-_37377124.23-P1P2	1500	1500	330	470
ACTR5_-_37377127.23-P1P2	1314	1314	313	335
ACTR6_+_100593852.23-P1P2	1765	1765	212	275
ACTR6_+_100594789.23-P1P2	1570	1570	431	593
ACTR6_+_100594811.23-P1P2	1714	1714	402	493
ACTR6_-_100594606.23-P1P2	1499	1499	425	551
ACTR6_-_100594621.23-P1P2	1651	1651	414	566
ACTR8_+_53916118.23-P1P2	1740	1740	445	543
ACTR8_+_53916142.23-P1P2	1246	1246	296	364
ACTR8_+_53916157.23-P1P2	95	95	39	48
ACTR8_-_53915974.23-P1P2	1236	1236	371	497
ACTR8_-_53916193.23-P1P2	1463	1463	429	574
ACTRT1_+_127185986.23-P1P2	1399	1399	311	417
ACTRT1_+_127186306.23-P1P2	1790	1790	530	567
ACTRT1_+_127186328.23-P1P2	1006	1006	227	339
ACTRT1_-_127185969.23-P1P2	1534	1534	396	443
ACTRT1_-_127186343.23-P1P2	1259	1259	318	389
ACTRT2_+_2938135.23-P1P2	1184	1184	301	342
ACTRT2_+_2938467.23-P1P2	1834	1834	493	602
ACTRT2_-_2938118.23-P1P2	1408	1408	373	424
ACTRT2_-_2938494.23-P1P2	1144	1144	289	350
ACTRT2_-_2938499.23-P1P2	1219	1219	317	366
ACTRT3_+_169487270.23-P1P2	1619	1619	399	432
ACTRT3_+_169487327.23-P1P2	1586	1586	500	449
ACTRT3_+_169487330.23-P1P2	1661	1661	445	496
ACTRT3_+_169487342.23-P1P2	1493	1493	480	444
ACTRT3_-_169487289.23-P1P2	1482	1482	382	409
ACVR1B_+_52345561.23-P1P2	960	960	271	340
ACVR1B_+_52345897.23-P1P2	1836	1836	381	559
ACVR1B_+_52345907.23-P1P2	1702	1702	454	551
ACVR1B_-_52345530.23-P1P2	1312	1312	274	451
ACVR1B_-_52345917.23-P1P2	1348	1348	367	370
ACVR1C_+_158484889.23-P1P2	1862	1862	503	609
ACVR1C_+_158484901.23-P1P2	1530	1530	311	331
ACVR1C_+_158484938.23-P1P2	1386	1386	372	512
ACVR1C_+_158485339.23-P1P2	1736	1736	407	557
ACVR1C_-_158485307.23-P1P2	1119	1119	255	335
ACVR1_+_158732079.23-P1P2	1391	1391	332	363
ACVR1_+_158732198.23-P1P2	1234	1234	220	405
ACVR1_+_158732232.23-P1P2	1131	1131	326	396
ACVR1_+_158732258.23-P1P2	966	966	220	287
ACVR1_-_158732511.23-P1P2	1349	1349	296	302
ACVR2A_+_148602294.23-P1P2	1233	1233	247	298
ACVR2A_+_148602343.23-P1P2	1140	1140	333	333
ACVR2A_+_148602346.23-P1P2	1446	1446	373	446
ACVR2A_-_148602102.23-P1P2	1152	1152	321	438
ACVR2A_-_148602669.23-P1P2	1443	1443	390	426
ACVR2B_+_38495339.23-P1P2	1578	1578	461	437
ACVR2B_+_38495450.23-P1P2	1503	1503	342	550
ACVR2B_+_38495606.23-P1P2	1534	1534	423	472
ACVR2B_+_38495842.23-P1P2	1237	1237	305	384
ACVR2B_-_38495819.23-P1P2	1585	1585	346	468
ACVRL1_+_52300726.23-P1P2	1941	1941	475	528
ACVRL1_+_52300742.23-P1P2	887	887	189	287
ACVRL1_+_52300819.23-P1P2	1271	1271	319	317
ACVRL1_-_52300776.23-P1P2	1256	1256	335	395
ACVRL1_-_52301119.23-P1P2	815	815	142	223
ACY1_+_52017535.23-P1P2	1473	1473	451	489
ACY1_+_52017980.23-P1P2	1348	1348	350	434
ACY1_-_52017547.23-P1P2	1602	1602	437	622
ACY1_-_52017921.23-P1P2	1521	1521	433	460
ACY1_-_52017938.23-P1P2	1329	1329	305	339
ACY3_+_67414985.23-P2	1696	1696	421	574
ACY3_+_67415013.23-P2	1488	1488	427	506
ACY3_+_67417722.23-P1	1083	1083	261	319
ACY3_+_67417960.23-P1	1803	1803	574	571
ACY3_+_67418110.23-P1	919	919	245	258
ACY3_-_67414577.23-P2	1878	1878	425	471
ACY3_-_67414607.23-P2	1234	1234	211	422
ACY3_-_67414970.23-P2	1302	1302	326	399
ACY3_-_67417956.23-P1	1048	1048	269	330
ACY3_-_67418149.23-P1	1136	1136	263	371
ACYP1_+_75530659.23-P1	1500	1500	368	477
ACYP1_+_75530680.23-P1	1103	1103	181	234
ACYP1_-_75530695.23-P1	1787	1787	516	716
ACYP1_-_75530711.23-P1	1446	1446	332	488
ACYP1_-_75530721.23-P1	1688	1688	467	603
ACYP1_-_75535758.23-P2	1272	1272	292	344
ACYP1_-_75536000.23-P2	1262	1262	301	384
ACYP1_-_75536179.23-P2	1440	1440	408	527
ACYP1_-_75536183.23-P2	1491	1491	385	436
ACYP1_-_75536194.23-P2	1775	1775	425	645
ACYP2_+_54342830.23-P1P2	1683	1683	437	542
ACYP2_-_54342821.23-P1P2	1233	1233	312	394
ACYP2_-_54343153.23-P1P2	1457	1457	388	508
ACYP2_-_54343157.23-P1P2	1017	1017	297	392
ACYP2_-_54343180.23-P1P2	1342	1342	345	361
ADAD1_+_123300801.23-P1P2	1800	1800	348	362
ADAD1_-_123300726.23-P1P2	1652	1652	371	521
ADAD1_-_123300732.23-P1P2	1360	1360	324	382
ADAD1_-_123300755.23-P1P2	1090	1090	254	279
ADAD1_-_123300758.23-P1P2	1302	1302	334	303
ADAD2_+_84224814.23-P1P2	1227	1227	347	429
ADAD2_+_84225182.23-P1P2	1202	1202	302	358
ADAD2_-_84224806.23-P1P2	1568	1568	369	455
ADAD2_-_84224870.23-P1P2	1554	1554	342	516
ADAD2_-_84224880.23-P1P2	1893	1893	447	579
ADAL_-_43623106.23-P1P2	1474	1474	346	473
ADAL_-_43623112.23-P1P2	1315	1315	276	340
ADAL_-_43623116.23-P1P2	1673	1673	416	569
ADAL_-_43623128.23-P1P2	1482	1482	379	417
ADAL_-_43623140.23-P1P2	1662	1662	472	541
ADAM10_+_59041561.23-P1P2	1664	1664	461	522
ADAM10_+_59041886.23-P1P2	1151	1151	270	291
ADAM10_-_59041337.23-P1P2	1324	1324	368	466
ADAM10_-_59041501.23-P1P2	1369	1369	402	375
ADAM10_-_59041703.23-P1P2	1517	1517	422	524
ADAM11_+_42836733.23-P1P2	1912	1912	451	569
ADAM11_+_42836787.23-P1P2	1207	1207	289	411
ADAM11_+_42836832.23-P1P2	1808	1808	431	514
ADAM11_+_42836963.23-P1P2	1630	1630	340	495
ADAM11_-_42836572.23-P1P2	1415	1415	331	430
ADAM12_+_128076604.23-P1P2	1317	1317	304	530
ADAM12_+_128076607.23-P1P2	1269	1269	374	276
ADAM12_-_128076590.23-P1P2	1611	1611	419	565
ADAM12_-_128076617.23-P1P2	1739	1739	408	545
ADAM12_-_128077031.23-P1P2	1641	1641	375	406
ADAM15_+_155023192.23-P1P2	1621	1621	386	341
ADAM15_+_155023202.23-P1P2	1147	1147	292	404
ADAM15_+_155023394.23-P1P2	1401	1401	318	358
ADAM15_+_155024155.23-P1P2	1443	1443	407	575
ADAM15_-_155024217.23-P1P2	1273	1273	319	411
ADAM17_+_9695837.23-P1P2	1267	1267	360	385
ADAM17_+_9695867.23-P1P2	1258	1258	290	411
ADAM17_+_9695885.23-P1P2	1149	1149	273	302
ADAM17_-_9695930.23-P1P2	1474	1474	340	555
ADAM17_-_9695934.23-P1P2	1443	1443	328	423
ADAM18_+_39442161.23-P1P2	1406	1406	352	450
ADAM18_+_39442286.23-P1P2	1234	1234	301	434
ADAM18_+_39442506.23-P1P2	1683	1683	384	532
ADAM18_-_39442133.23-P1P2	1161	1161	251	258
ADAM18_-_39442196.23-P1P2	1403	1403	384	536
ADAM19_+_157002746.23-P1P2	1277	1277	342	420
ADAM19_-_157002294.23-P1P2	1292	1292	327	369
ADAM19_-_157002314.23-P1P2	1188	1188	292	388
ADAM19_-_157002317.23-P1P2	1649	1649	319	512
ADAM19_-_157002452.23-P1P2	1569	1569	333	413
ADAM20_+_71001702.23-P1P2	1600	1600	447	533
ADAM20_-_71001316.23-P1P2	1251	1251	342	428
ADAM20_-_71001647.23-P1P2	2065	2065	590	618
ADAM20_-_71001696.23-P1P2	1752	1752	383	521
ADAM20_-_71001740.23-P1P2	1330	1330	375	463
ADAM21_+_70918885.23-P1P2	1519	1519	387	510
ADAM21_+_70919022.23-P1P2	1697	1697	386	396
ADAM21_+_70919032.23-P1P2	1465	1465	341	511
ADAM21_-_70918928.23-P1P2	1396	1396	460	444
ADAM21_-_70919038.23-P1P2	1657	1657	418	504
ADAM22_+_87563621.23-P1P2	1038	1038	270	336
ADAM22_+_87563949.23-P1P2	1205	1205	336	545
ADAM22_-_87563632.23-P1P2	1485	1485	449	410
ADAM22_-_87563945.23-P1P2	1594	1594	403	461
ADAM22_-_87564057.23-P1P2	1409	1409	287	332
ADAM23_+_207308275.23-P1P2	1742	1742	467	542
ADAM23_+_207308623.23-P1P2	1170	1170	268	489
ADAM23_+_207308716.23-P1P2	1287	1287	325	411
ADAM23_-_207308263.23-P1P2	1370	1370	359	432
ADAM23_-_207308295.23-P1P2	1325	1325	280	426
ADAM28_+_24151604.23-P1P2	1343	1343	283	357
ADAM28_+_24151615.23-P1P2	1248	1248	321	346
ADAM28_+_24151646.23-P1P2	1628	1628	409	466
ADAM28_+_24151656.23-P1P2	2056	2056	550	621
ADAM28_+_24151691.23-P1P2	1344	1344	339	356
ADAM29_+_175839595.23-P1P2	1390	1390	288	348
ADAM29_+_175839605.23-P1P2	1726	1726	398	509
ADAM29_+_175839643.23-P1P2	1207	1207	335	366
ADAM29_-_175839539.23-P1P2	1532	1532	421	476
ADAM29_-_175839601.23-P1P2	1759	1759	481	723
ADAM2_+_39695270.23-P1P2	1645	1645	423	543
ADAM2_-_39695260.23-P1P2	1291	1291	281	436
ADAM2_-_39695623.23-P1P2	1466	1466	390	402
ADAM2_-_39695635.23-P1P2	1312	1312	267	423
ADAM2_-_39695737.23-P1P2	1141	1141	263	304
ADAM30_+_120439037.23-P1P2	1480	1480	405	458
ADAM30_+_120439094.23-P1P2	1775	1775	503	777
ADAM30_+_120439103.23-P1P2	1120	1120	315	370
ADAM30_-_120439075.23-P1P2	1366	1366	353	486
ADAM30_-_120439090.23-P1P2	1283	1283	285	400
ADAM32_+_38965125.23-P1P2	1506	1506	310	364
ADAM32_+_38965287.23-P1P2	1415	1415	317	474
ADAM32_+_38965299.23-P1P2	1928	1928	530	643
ADAM32_-_38965264.23-P1P2	1556	1556	392	569
ADAM32_-_38965521.23-P1P2	1213	1213	319	434
ADAM33_+_3662271.23-P1P2	1061	1061	294	377
ADAM33_+_3662642.23-P1P2	1352	1352	333	370
ADAM33_-_3662191.23-P1P2	1514	1514	371	439
ADAM33_-_3662194.23-P1P2	1531	1531	401	490
ADAM33_-_3662638.23-P1P2	1128	1128	273	285
ADAM7_+_24298515.23-P1P2	1590	1590	374	505
ADAM7_+_24298519.23-P1P2	1181	1181	328	435
ADAM7_+_24298600.23-P1P2	1580	1580	308	461
ADAM7_-_24298558.23-P1P2	1149	1149	305	392
ADAM7_-_24298561.23-P1P2	1053	1053	277	325
ADAM8_+_135090313.23-P1P2	1208	1208	317	371
ADAM8_-_135089929.23-P1P2	1169	1169	256	354
ADAM8_-_135089932.23-P1P2	1388	1388	302	418
ADAM8_-_135090331.23-P1P2	1655	1655	423	546
ADAM8_-_135090373.23-P1P2	1463	1463	290	380
ADAM9_+_38854489.23-P1P2	1720	1720	367	538
ADAM9_+_38854902.23-P1P2	1807	1807	388	456
ADAM9_-_38854499.23-P1P2	1676	1676	433	462
ADAM9_-_38854525.23-P1P2	1272	1272	264	388
ADAM9_-_38854669.23-P1P2	982	982	204	316
ADAMDEC1_+_24242051.23-P1P2	1142	1142	276	283
ADAMDEC1_+_24242054.23-P1P2	1373	1373	415	460
ADAMDEC1_+_24242074.23-P1P2	1765	1765	448	588
ADAMDEC1_-_24242003.23-P1P2	1249	1249	300	352
ADAMDEC1_-_24242085.23-P1P2	1590	1590	379	429
ADAMTS10_+_8675521.23-P1P2	1438	1438	361	366
ADAMTS10_+_8675559.23-P1P2	1012	1012	252	297
ADAMTS10_+_8675562.23-P1P2	1311	1311	336	464
ADAMTS10_-_8675371.23-P1P2	1081	1081	240	389
ADAMTS10_-_8675595.23-P1P2	1892	1892	525	732
ADAMTS12_+_33891838.23-P1P2	1759	1759	350	451
ADAMTS12_+_33892096.23-P1P2	1498	1498	340	398
ADAMTS12_-_33891689.23-P1P2	1272	1272	375	497
ADAMTS12_-_33892035.23-P1P2	1805	1805	401	517
ADAMTS12_-_33892078.23-P1P2	1765	1765	443	510
ADAMTS13_+_136287462.23-P1P2	1420	1420	416	448
ADAMTS13_+_136287556.23-P1P2	1602	1602	386	433
ADAMTS13_+_136287621.23-P1P2	1229	1229	344	409
ADAMTS13_-_136287551.23-P1P2	1558	1558	362	497
ADAMTS13_-_136287562.23-P1P2	1567	1567	429	560
ADAMTS14_+_72432279.23-P1P2	1550	1550	368	450
ADAMTS14_+_72432594.23-P1P2	1869	1869	459	583
ADAMTS14_-_72432269.23-P1P2	1405	1405	339	367
ADAMTS14_-_72432290.23-P1P2	1044	1044	310	385
ADAMTS14_-_72432297.23-P1P2	1428	1428	444	498
ADAMTS15_+_130318578.23-P1P2	1235	1235	332	489
ADAMTS15_+_130318949.23-P1P2	1106	1106	248	342
ADAMTS15_+_130318978.23-P1P2	1705	1705	340	542
ADAMTS15_+_130318981.23-P1P2	1263	1263	312	408
ADAMTS15_-_130318977.23-P1P2	1744	1744	415	654
ADAMTS16_+_5140486.23-P2	1334	1334	286	359
ADAMTS16_+_5140497.23-P2	1236	1236	365	404
ADAMTS16_+_5140517.23-P2	2054	2054	502	507
ADAMTS16_+_5140760.23-P2	1254	1254	311	423
ADAMTS16_+_5140912.23-P2	1512	1512	378	478
ADAMTS16_+_5146334.23-P1	1708	1708	502	529
ADAMTS16_+_5146341.23-P1	1144	1144	293	355
ADAMTS16_+_5146377.23-P1	1577	1577	313	297
ADAMTS16_-_5146381.23-P1	1298	1298	282	340
ADAMTS16_-_5146595.23-P1	1717	1717	385	551
ADAMTS17_+_100882122.23-P1P2	1596	1596	374	457
ADAMTS17_-_100882079.23-P1P2	1538	1538	297	422
ADAMTS17_-_100882118.23-P1P2	1326	1326	340	412
ADAMTS17_-_100882163.23-P1P2	1506	1506	416	454
ADAMTS17_-_100882166.23-P1P2	1480	1480	317	502
ADAMTS18_+_77468466.23-P1P2	1491	1491	424	456
ADAMTS18_+_77468714.23-P1P2	1216	1216	265	386
ADAMTS18_+_77468890.23-P1P2	1612	1612	480	494
ADAMTS18_-_77468494.23-P1P2	1318	1318	381	428
ADAMTS18_-_77468873.23-P1P2	1206	1206	256	298
ADAMTS19_+_128796013.23-P1P2	1196	1196	293	459
ADAMTS19_+_128796021.23-P1P2	1853	1853	444	567
ADAMTS19_-_128796009.23-P1P2	1327	1327	376	469
ADAMTS19_-_128796089.23-P1P2	1589	1589	352	492
ADAMTS19_-_128796244.23-P1P2	1865	1865	373	492
ADAMTS1_+_28216554.23-P2	1775	1775	456	476
ADAMTS1_+_28216570.23-P2	1732	1732	416	529
ADAMTS1_+_28216594.23-P2	1720	1720	409	496
ADAMTS1_+_28217278.23-P1	1415	1415	419	505
ADAMTS1_+_28217659.23-P1	1220	1220	244	361
ADAMTS1_+_28217664.23-P1	2074	2074	461	644
ADAMTS1_+_28217696.23-P1	1670	1670	443	545
ADAMTS1_-_28216131.23-P2	1216	1216	264	402
ADAMTS1_-_28216582.23-P2	931	931	260	284
ADAMTS1_-_28217257.23-P1	1274	1274	333	443
ADAMTS20_+_43945551.23-P1P2	1341	1341	340	432
ADAMTS20_+_43945593.23-P1P2	1685	1685	358	549
ADAMTS20_+_43945604.23-P1P2	1706	1706	485	558
ADAMTS20_+_43945717.23-P1P2	1414	1414	408	431
ADAMTS20_-_43945984.23-P1P2	1279	1279	371	406
ADAMTS2_+_178772088.23-P1P2	1562	1562	450	493
ADAMTS2_+_178772185.23-P1P2	1338	1338	293	336
ADAMTS2_-_178772008.23-P1P2	1356	1356	353	458
ADAMTS2_-_178772408.23-P1P2	1269	1269	295	333
ADAMTS2_-_178772444.23-P1P2	1821	1821	609	605
ADAMTS3_-_73434871.23-P1P2	1458	1458	291	434
ADAMTS3_-_73434879.23-P1P2	1501	1501	382	503
ADAMTS3_-_73434891.23-P1P2	1562	1562	370	560
ADAMTS3_-_73434922.23-P1P2	1555	1555	408	366
ADAMTS3_-_73434972.23-P1P2	1783	1783	422	645
ADAMTS4_+_161168828.23-P1P2	1158	1158	300	382
ADAMTS4_-_161168418.23-P1P2	1144	1144	303	433
ADAMTS4_-_161168458.23-P1P2	1042	1042	213	338
ADAMTS4_-_161168616.23-P1P2	1349	1349	284	417
ADAMTS4_-_161168836.23-P1P2	1403	1403	337	387
ADAMTS5_+_28339356.23-P1P2	1440	1440	396	419
ADAMTS5_+_28339363.23-P1P2	1766	1766	468	503
ADAMTS5_-_28338950.23-P1P2	1374	1374	343	347
ADAMTS5_-_28339372.23-P1P2	1426	1426	402	477
ADAMTS5_-_28339421.23-P1P2	1353	1353	345	419
ADAMTS6_+_64777310.23-P1P2	1227	1227	293	281
ADAMTS6_+_64777340.23-P1P2	1453	1453	384	443
ADAMTS6_+_64777661.23-P1P2	1442	1442	344	428
ADAMTS6_-_64777602.23-P1P2	1901	1901	524	516
ADAMTS6_-_64777679.23-P1P2	1428	1428	354	456
ADAMTS7_+_79103687.23-P1P2	1306	1306	304	432
ADAMTS7_-_79103352.23-P1P2	1676	1676	449	477
ADAMTS7_-_79103383.23-P1P2	1334	1334	350	475
ADAMTS7_-_79103411.23-P1P2	1185	1185	249	361
ADAMTS7_-_79103729.23-P1P2	1597	1597	444	421
ADAMTS8_+_130298490.23-P1P2	1374	1374	336	505
ADAMTS8_-_130297973.23-P1P2	1303	1303	267	334
ADAMTS8_-_130298054.23-P1P2	1499	1499	411	432
ADAMTS8_-_130298160.23-P1P2	1301	1301	372	455
ADAMTS8_-_130298510.23-P1P2	1440	1440	335	478
ADAMTS9_+_64673234.23-P1P2	1106	1106	269	310
ADAMTS9_-_64673170.23-P1P2	1660	1660	410	493
ADAMTS9_-_64673267.23-P1P2	1310	1310	394	502
ADAMTS9_-_64673280.23-P1P2	1368	1368	309	459
ADAMTS9_-_64673627.23-P1P2	1953	1953	504	691
ADAMTSL1_+_18474148.23-P1P2	1366	1366	390	531
ADAMTSL1_+_18474201.23-P1P2	1695	1695	484	532
ADAMTSL1_+_18474327.23-P1P2	1659	1659	420	550
ADAMTSL1_-_18474157.23-P1P2	1626	1626	394	496
ADAMTSL1_-_18474595.23-P1P2	1439	1439	367	484
ADAMTSL2_+_136399841.23-P1P2	1248	1248	330	336
ADAMTSL2_+_136400219.23-P1P2	1884	1884	462	614
ADAMTSL2_+_136400253.23-P1P2	1332	1332	283	411
ADAMTSL2_-_136399802.23-P1P2	1736	1736	418	535
ADAMTSL2_-_136399861.23-P1P2	1465	1465	373	388
ADAMTSL3_+_84322918.23-P1P2	1808	1808	446	556
ADAMTSL3_-_84322944.23-P1P2	1840	1840	385	442
ADAMTSL3_-_84322947.23-P1P2	1385	1385	326	386
ADAMTSL3_-_84323067.23-P1P2	1254	1254	329	413
ADAMTSL3_-_84323104.23-P1P2	905	905	235	241
ADAMTSL4_+_150521897.23-P1P2	1617	1617	387	413
ADAMTSL4_+_150521916.23-P1P2	1623	1623	319	483
ADAMTSL4_+_150521953.23-P1P2	1154	1154	308	444
ADAMTSL4_+_150522285.23-P1P2	1395	1395	377	502
ADAMTSL4_-_150521934.23-P1P2	1302	1302	415	467
ADAMTSL5_-_1512942.23-P1P2	1245	1245	331	397
ADAMTSL5_-_1512947.23-P1P2	1061	1061	207	316
ADAMTSL5_-_1512963.23-P1P2	1870	1870	521	669
ADAMTSL5_-_1512979.23-P1P2	1674	1674	424	559
ADAMTSL5_-_1513012.23-P1P2	1371	1371	363	379
ADAP1_+_994248.23-P1P2	1766	1766	287	431
ADAP1_+_994276.23-P1P2	1495	1495	359	532
ADAP1_+_994279.23-P1P2	1318	1318	329	341
ADAP1_+_994282.23-P1P2	1978	1978	597	587
ADAP1_-_993847.23-P1P2	1665	1665	445	518
ADAP2_+_29249325.23-P1P2	2077	2077	461	648
ADAP2_+_29249375.23-P1P2	1673	1673	403	459
ADAP2_+_29249417.23-P1P2	1883	1883	494	552
ADAP2_-_29249001.23-P1P2	961	961	203	233
ADAP2_-_29249406.23-P1P2	1192	1192	259	347
ADARB1_+_46493796.23-P1P2	1241	1241	259	297
ADARB1_+_46494884.23-P1P2	1606	1606	415	727
ADARB1_+_46494897.23-P1P2	1786	1786	428	504
ADARB1_-_46493823.23-P1P2	1407	1407	345	458
ADARB1_-_46493831.23-P1P2	1789	1789	478	492
ADARB2_+_1779243.23-ENST00000381312.1	872	872	159	231
ADARB2_+_1779248.23-ENST00000381312.1	1390	1390	396	457
ADARB2_+_1779269.23-ENST00000381312.1	1366	1366	392	373
ADARB2_+_1779687.23-ENST00000381312.1	1119	1119	274	411
ADARB2_-_1779460.23-ENST00000381312.1	1007	1007	297	341
ADAR_+_154580643.23-P1	1449	1449	361	466
ADAR_+_154600408.23-P2	1064	1064	303	367
ADAR_+_154600411.23-P2	1315	1315	358	383
ADAR_+_154600419.23-P2	1180	1180	308	342
ADAR_-_154580605.23-P1	1513	1513	434	540
ADAR_-_154580611.23-P1	1001	1001	236	371
ADAR_-_154580629.23-P1	1474	1474	338	381
ADAR_-_154580652.23-P1	1422	1422	335	445
ADAR_-_154599983.23-P2	1082	1082	320	355
ADAR_-_154600448.23-P2	1117	1117	262	316
ADAT1_+_75656919.23-P1P2	1244	1244	317	397
ADAT1_+_75657125.23-P1P2	1642	1642	408	576
ADAT1_+_75657171.23-P1P2	1588	1588	394	517
ADAT1_-_75656724.23-P1P2	1609	1609	486	542
ADAT1_-_75656732.23-P1P2	1250	1250	299	342
ADAT2_+_143771740.23-P1P2	1463	1463	351	537
ADAT2_+_143771779.23-P1P2	910	910	248	286
ADAT2_+_143771782.23-P1P2	1404	1404	247	307
ADAT2_-_143771413.23-P1P2	1421	1421	348	479
ADAT2_-_143771826.23-P1P2	2121	2121	504	586
ADAT3_+_1905424.23-P1	1380	1380	320	412
ADAT3_+_1905431.23-P1	1631	1631	436	476
ADAT3_+_1905450.23-P1	1123	1123	248	271
ADAT3_+_1907955.23-P2	1703	1703	434	492
ADAT3_+_1908001.23-P2	1767	1767	517	542
ADAT3_-_1905405.23-P1	1159	1159	303	405
ADAT3_-_1905438.23-P1	1353	1353	305	392
ADAT3_-_1908013.23-P2	1598	1598	458	448
ADAT3_-_1908397.23-P2	1227	1227	321	337
ADAT3_-_1908429.23-P2	2068	2068	492	619
ADA_+_43280282.23-P1P2	1829	1829	444	508
ADA_+_43280285.23-P1P2	1004	1004	271	433
ADA_+_43280303.23-P1P2	1649	1649	431	536
ADA_+_43280315.23-P1P2	1301	1301	330	390
ADA_-_43279996.23-P1P2	1023	1023	243	330
ADCK1_+_78266506.23-P1P2	1356	1356	309	391
ADCK1_-_78266512.23-P1P2	1685	1685	528	461
ADCK1_-_78266523.23-P1P2	1237	1237	308	402
ADCK1_-_78266828.23-P1P2	1576	1576	454	600
ADCK1_-_78266900.23-P1P2	1286	1286	271	330
ADCK2_+_140372748.23-P1P2	1522	1522	405	532
ADCK2_+_140373084.23-P1P2	1272	1272	357	383
ADCK2_+_140373152.23-P1P2	1394	1394	355	436
ADCK2_-_140373160.23-P1P2	1547	1547	395	588
ADCK2_-_140373404.23-P1P2	1451	1451	332	477
ADCK3_+_227128242.23-P1P2	1746	1746	486	543
ADCK3_+_227128400.23-P1P2	1273	1273	341	369
ADCK3_-_227128046.23-P1P2	1474	1474	380	519
ADCK3_-_227128055.23-P1P2	1392	1392	430	466
ADCK3_-_227128078.23-P1P2	835	835	157	211
ADCK4_+_41222752.23-P1P2	1308	1308	318	377
ADCK4_-_41222351.23-P1P2	1561	1561	457	564
ADCK4_-_41222709.23-P1P2	1365	1365	246	267
ADCK4_-_41222769.23-P1P2	1154	1154	228	310
ADCK4_-_41222791.23-P1P2	1377	1377	376	519
ADCK5_+_145597793.23-P1P2	1196	1196	215	305
ADCK5_-_145597191.23-P1P2	1451	1451	375	474
ADCK5_-_145597250.23-P1P2	1020	1020	297	305
ADCK5_-_145597781.23-P1P2	1279	1279	339	441
ADCK5_-_145597789.23-P1P2	1464	1464	323	367
ADCY10_+_167883329.23-P1P2	1247	1247	290	467
ADCY10_-_167882907.23-P1P2	1203	1203	332	370
ADCY10_-_167882911.23-P1P2	1232	1232	359	448
ADCY10_-_167882918.23-P1P2	1060	1060	263	351
ADCY10_-_167883077.23-P1P2	1894	1894	456	530
ADCY1_+_45614267.23-P1P2	1396	1396	374	507
ADCY1_+_45614427.23-P1P2	1485	1485	364	457
ADCY1_+_45614650.23-P1P2	1315	1315	413	403
ADCY1_+_45614673.23-P1P2	1426	1426	374	425
ADCY1_-_45614627.23-P1P2	1329	1329	280	471
ADCY2_+_7396541.23-P1P2	1213	1213	251	390
ADCY2_+_7396596.23-P1P2	1338	1338	331	462
ADCY2_+_7396661.23-P1P2	1474	1474	372	502
ADCY2_-_7396414.23-P1P2	1356	1356	437	446
ADCY2_-_7396575.23-P1P2	1776	1776	357	558
ADCY3_+_25142736.23-P1P2	1273	1273	377	351
ADCY3_-_25142720.23-P1P2	1690	1690	409	550
ADCY3_-_25142849.23-P1P2	1403	1403	303	519
ADCY3_-_25143044.23-P1P2	1682	1682	419	493
ADCY3_-_25143049.23-P1P2	1395	1395	422	430
ADCY4_+_24803901.23-P1P2	1257	1257	369	398
ADCY4_-_24804056.23-P1P2	1373	1373	251	416
ADCY4_-_24804217.23-P1P2	965	965	258	375
ADCY4_-_24804227.23-P1P2	1321	1321	351	467
ADCY4_-_24804232.23-P1P2	912	912	181	288
ADCY5_+_123168382.23-P1P2	1176	1176	216	273
ADCY5_+_123168593.23-P1P2	1245	1245	285	350
ADCY5_+_123168613.23-P1P2	1134	1134	225	379
ADCY5_-_123168354.23-P1P2	1694	1694	444	534
ADCY5_-_123168357.23-P1P2	1666	1666	435	542
ADCY6_+_49182403.23-P1P2	1199	1199	254	345
ADCY6_+_49182840.23-P1P2	1440	1440	347	417
ADCY6_-_49182447.23-P1P2	1647	1647	506	489
ADCY6_-_49182451.23-P1P2	1410	1410	389	450
ADCY6_-_49182454.23-P1P2	1196	1196	326	388
ADCY7_+_50300487.23-P1P2	1353	1353	373	522
ADCY7_-_50300493.23-P1P2	1522	1522	374	444
ADCY7_-_50300498.23-P1P2	1208	1208	329	309
ADCY7_-_50300519.23-P1P2	1455	1455	332	427
ADCY7_-_50300524.23-P1P2	1398	1398	401	505
ADCY8_+_132052698.23-P1P2	1560	1560	394	470
ADCY8_+_132053037.23-P1P2	1729	1729	485	561
ADCY8_-_132052844.23-P1P2	1359	1359	384	322
ADCY8_-_132053083.23-P1P2	1187	1187	295	418
ADCY8_-_132053093.23-P1P2	1416	1416	405	452
ADCY9_+_4166382.23-P1P2	1217	1217	337	444
ADCY9_+_4166432.23-P1P2	1274	1274	342	370
ADCY9_-_4166007.23-P1P2	1462	1462	391	466
ADCY9_-_4166218.23-P1P2	1669	1669	386	492
ADCY9_-_4166392.23-P1P2	1475	1475	359	417
ADCYAP1R1_+_31092317.23-P1P2	1880	1880	543	659
ADCYAP1R1_+_31092343.23-P1P2	1403	1403	301	284
ADCYAP1R1_+_31092380.23-P1P2	1626	1626	487	520
ADCYAP1R1_+_31092421.23-P1P2	1124	1124	351	346
ADCYAP1R1_-_31092299.23-P1P2	1277	1277	401	500
ADCYAP1_+_904729.23-P1P2	1267	1267	320	415
ADCYAP1_+_904799.23-P1P2	1348	1348	332	372
ADCYAP1_+_904824.23-P1P2	1447	1447	325	357
ADCYAP1_+_904967.23-P1P2	1407	1407	368	407
ADCYAP1_-_904647.23-P1P2	1099	1099	270	260
ADC_+_33546832.23-P1P2	1560	1560	404	647
ADC_+_33546850.23-P1P2	1321	1321	376	523
ADC_+_33546977.23-P1P2	1496	1496	324	388
ADC_-_33546826.23-P1P2	1229	1229	242	276
ADC_-_33546829.23-P1P2	1070	1070	240	299
ADD1_+_2846015.23-P1P2	1935	1935	470	566
ADD1_-_2845596.23-P1P2	1750	1750	443	507
ADD1_-_2845605.23-P1P2	1431	1431	351	373
ADD1_-_2845697.23-P1P2	1621	1621	382	486
ADD1_-_2845997.23-P1P2	1285	1285	321	426
ADD2_+_70995010.23-P1P2	1379	1379	521	567
ADD2_+_70995142.23-P1P2	1706	1706	430	529
ADD2_+_70995263.23-P1P2	1274	1274	323	445
ADD2_+_70995300.23-P1P2	1603	1603	406	545
ADD2_-_70994876.23-P1P2	1806	1806	564	580
ADD3_+_111767932.23-P1P2	1357	1357	340	341
ADD3_+_111768327.23-P1P2	1617	1617	399	562
ADD3_-_111767767.23-P1P2	1138	1138	255	409
ADD3_-_111767783.23-P1P2	1639	1639	382	523
ADD3_-_111767791.23-P1P2	1598	1598	301	462
ADGB_+_146920153.23-P1P2	1657	1657	380	476
ADGB_+_146920457.23-P1P2	1456	1456	432	542
ADGB_+_146920504.23-P1P2	1209	1209	275	387
ADGB_-_146920345.23-P1P2	1552	1552	396	555
ADGB_-_146920535.23-P1P2	1331	1331	286	341
ADH1A_+_100212126.23-P1P2	1851	1851	469	459
ADH1A_-_100211701.23-P1P2	1541	1541	378	446
ADH1A_-_100211816.23-P1P2	1511	1511	426	451
ADH1A_-_100212118.23-P1P2	1411	1411	428	403
ADH1A_-_100212162.23-P1P2	1539	1539	370	436
ADH1B_+_100242040.23-P1P2	1414	1414	352	425
ADH1B_+_100242511.23-P1P2	1331	1331	365	514
ADH1B_-_100242120.23-P1P2	1510	1510	375	516
ADH1B_-_100242280.23-P1P2	1522	1522	382	519
ADH1B_-_100242333.23-P1P2	1469	1469	418	390
ADH1C_+_100273655.23-P1P2	1301	1301	301	347
ADH1C_-_100273471.23-P1P2	1494	1494	401	447
ADH1C_-_100273518.23-P1P2	1177	1177	322	355
ADH1C_-_100273879.23-P1P2	1205	1205	299	348
ADH1C_-_100273923.23-P1P2	1590	1590	339	451
ADH4_+_100065429.23-P1P2	1199	1199	283	397
ADH4_+_100065433.23-P1P2	1867	1867	466	580
ADH4_+_100065444.23-P1P2	1555	1555	472	557
ADH4_+_100065450.23-P1P2	1626	1626	445	526
ADH4_-_100065227.23-P1P2	1524	1524	438	423
ADH5_+_100009684.23-P1P2	1377	1377	354	432
ADH5_+_100009798.23-P1P2	989	989	240	299
ADH5_+_100009821.23-P1P2	1120	1120	256	332
ADH5_+_100009838.23-P1P2	1464	1464	316	426
ADH5_-_100009831.23-P1P2	1062	1062	307	362
ADH6_+_100140186.23-P1P2	1826	1826	514	633
ADH6_+_100140286.23-P1P2	1501	1501	373	385
ADH6_-_100140386.23-P1P2	1167	1167	327	425
ADH6_-_100140394.23-P1P2	1210	1210	323	418
ADH6_-_100140413.23-P1P2	1407	1407	303	365
ADH7_+_100355983.23-P1P2	1552	1552	357	433
ADH7_+_100356142.23-P1P2	1123	1123	261	407
ADH7_+_100356385.23-P1P2	1288	1288	341	358
ADH7_+_100356481.23-P1P2	1528	1528	424	479
ADH7_-_100356092.23-P1P2	1366	1366	419	471
ADHFE1_+_67344685.23-P1P2	1868	1868	474	498
ADHFE1_+_67344765.23-P1P2	1688	1688	424	604
ADHFE1_-_67344732.23-P1P2	1177	1177	284	333
ADHFE1_-_67344792.23-P1P2	641	641	137	210
ADHFE1_-_67345102.23-P1P2	1767	1767	473	456
ADI1_+_3523254.23-P1P2	1547	1547	378	419
ADI1_+_3523275.23-P1P2	1581	1581	302	399
ADI1_-_3523067.23-P1P2	1595	1595	360	509
ADI1_-_3523293.23-P1P2	1858	1858	413	604
ADI1_-_3523313.23-P1P2	1560	1560	376	436
ADIG_+_37209880.23-P1P2	1378	1378	283	405
ADIG_+_37209891.23-P1P2	1629	1629	444	562
ADIG_+_37209902.23-P1P2	1750	1750	478	646
ADIG_+_37209911.23-P1P2	1524	1524	386	456
ADIG_+_37210368.23-P1P2	1392	1392	335	389
ADIPOQ_+_186560448.23-P1P2	1670	1670	530	505
ADIPOQ_+_186560496.23-P1P2	1506	1506	612	601
ADIPOQ_+_186560526.23-P1P2	1014	1014	271	375
ADIPOQ_-_186560537.23-P1P2	1618	1618	363	485
ADIPOQ_-_186560924.23-P1P2	1088	1088	248	347
ADIPOR1_+_202926923.23-P1P2	1510	1510	278	330
ADIPOR1_+_202926993.23-P1P2	1765	1765	353	471
ADIPOR1_+_202927394.23-P1P2	1206	1206	203	284
ADIPOR1_-_202926990.23-P1P2	1625	1625	431	550
ADIPOR1_-_202927375.23-P1P2	1693	1693	498	611
ADIPOR2_+_1800595.23-P1P2	1391	1391	351	445
ADIPOR2_-_1800242.23-P1P2	1632	1632	377	441
ADIPOR2_-_1800250.23-P1P2	1825	1825	353	481
ADIPOR2_-_1800256.23-P1P2	1788	1788	498	580
ADIPOR2_-_1800278.23-P1P2	1698	1698	483	517
ADIRF_+_88728033.23-P1P2	1719	1719	375	582
ADIRF_-_88728314.23-P1P2	1574	1574	380	568
ADIRF_-_88728503.23-P1P2	1419	1419	394	328
ADIRF_-_88728567.23-P1P2	1153	1153	333	358
ADIRF_-_88728681.23-P1P2	1072	1072	229	276
ADK_+_75911404.23-P2	1096	1096	235	329
ADK_+_75911444.23-P2	1476	1476	412	510
ADK_+_75936517.23-P1	2149	2149	569	631
ADK_+_75936538.23-P1	1550	1550	316	493
ADK_+_75936570.23-P1	1431	1431	312	421
ADK_+_75936748.23-P1	1066	1066	293	347
ADK_-_75911021.23-P2	1285	1285	282	364
ADK_-_75911025.23-P2	1333	1333	405	360
ADK_-_75911437.23-P2	1520	1520	386	486
ADK_-_75936578.23-P1	1800	1800	431	606
ADM2_+_50920011.23-P1P2	1735	1735	384	556
ADM2_+_50920227.23-P1P2	1340	1340	303	379
ADM2_+_50920298.23-P1P2	1769	1769	465	568
ADM2_+_50920473.23-P1P2	1076	1076	248	326
ADM2_-_50920028.23-P1P2	1446	1446	442	453
ADM5_+_50191684.23-P1P2	1721	1721	454	611
ADM5_+_50191838.23-P1P2	1475	1475	355	548
ADM5_+_50191862.23-P1P2	1470	1470	396	508
ADM5_+_50191867.23-P1P2	1877	1877	450	535
ADM5_-_50191704.23-P1P2	1765	1765	514	625
ADM_+_10326660.23-P1P2	1607	1607	455	535
ADM_+_10327266.23-P1P2	1456	1456	414	398
ADM_+_10327276.23-P1P2	1500	1500	279	390
ADM_+_10327290.23-P1P2	1150	1150	281	372
ADM_-_10327037.23-P1P2	1145	1145	313	456
ADNP2_+_77867421.23-P1P2	1517	1517	369	502
ADNP2_+_77867603.23-P1P2	1421	1421	331	480
ADNP2_-_77867208.23-P1P2	1407	1407	350	491
ADNP2_-_77867536.23-P1P2	1504	1504	334	457
ADNP2_-_77867623.23-P1P2	1358	1358	288	407
ADNP_+_49547892.23-P1P2	1617	1617	328	375
ADNP_-_49547603.23-P1P2	1589	1589	420	537
ADNP_-_49547651.23-P1P2	1151	1151	286	289
ADNP_-_49547707.23-P1P2	1090	1090	317	345
ADNP_-_49547964.23-P1P2	1478	1478	357	598
ADORA1_+_203096891.23-P1P2	1357	1357	272	331
ADORA1_+_203097450.23-P1P2	1258	1258	247	276
ADORA1_+_203097472.23-P1P2	1343	1343	312	339
ADORA1_+_203097506.23-P1P2	1430	1430	414	397
ADORA1_-_203096974.23-P1P2	1498	1498	366	443
ADORA2A_+_24820308.23-P1P2	1407	1407	359	454
ADORA2A_-_24819888.23-P1P2	1293	1293	336	459
ADORA2A_-_24819903.23-P1P2	1982	1982	532	679
ADORA2A_-_24819947.23-P1P2	1801	1801	376	561
ADORA2A_-_24820281.23-P1P2	720	720	146	182
ADORA2B_+_15848686.23-P1P2	1057	1057	269	329
ADORA2B_+_15848965.23-P1P2	1229	1229	302	333
ADORA2B_-_15848659.23-P1P2	1542	1542	308	365
ADORA2B_-_15848791.23-P1P2	1259	1259	282	401
ADORA2B_-_15848949.23-P1P2	1240	1240	262	350
ADORA3_+_112031013.23-P1	1742	1742	424	547
ADORA3_+_112031386.23-P1	1742	1742	407	535
ADORA3_+_112031407.23-P1	1530	1530	397	415
ADORA3_+_112031411.23-P1	1517	1517	430	500
ADORA3_+_112031418.23-P1	1664	1664	438	528
ADORA3_+_112045890.23-P2	1417	1417	324	403
ADORA3_+_112046055.23-P2	1762	1762	384	453
ADORA3_+_112046115.23-P2	1184	1184	322	359
ADORA3_+_112046284.23-P2	1534	1534	389	431
ADORA3_-_112046251.23-P2	1257	1257	316	433
ADO_+_64565053.23-P1P2	1585	1585	428	450
ADO_+_64565065.23-P1P2	1531	1531	290	385
ADO_-_64564623.23-P1P2	1591	1591	439	442
ADO_-_64564781.23-P1P2	1259	1259	334	343
ADO_-_64565135.23-P1P2	1465	1465	343	425
ADPGK_+_73075721.23-P1P2	1579	1579	353	441
ADPGK_+_73076060.23-P1P2	1443	1443	436	413
ADPGK_+_73076066.23-P1P2	1553	1553	382	594
ADPGK_+_73076082.23-P1P2	1122	1122	273	373
ADPGK_-_73075645.23-P1P2	1692	1692	418	526
ADPRHL1_+_114103395.23-P2	1328	1328	340	388
ADPRHL1_+_114107397.23-P1	1277	1277	285	431
ADPRHL1_+_114107429.23-P1	1499	1499	353	506
ADPRHL1_+_114107533.23-P1	1438	1438	405	452
ADPRHL1_+_114107537.23-P1	1727	1727	371	583
ADPRHL1_+_114107772.23-P1	1728	1728	417	453
ADPRHL1_-_114103032.23-P2	1756	1756	403	599
ADPRHL1_-_114103049.23-P2	1633	1633	377	529
ADPRHL1_-_114103424.23-P2	1691	1691	416	424
ADPRHL1_-_114103435.23-P2	1779	1779	456	519
ADPRHL2_+_36554555.23-P1P2	1488	1488	368	419
ADPRHL2_+_36554875.23-P1P2	1700	1700	425	599
ADPRHL2_+_36554891.23-P1P2	1092	1092	218	347
ADPRHL2_+_36554907.23-P1P2	1626	1626	465	583
ADPRHL2_-_36554711.23-P1P2	1635	1635	396	536
ADPRH_+_119298367.23-P1P2	1724	1724	441	557
ADPRH_+_119298491.23-P1P2	1480	1480	414	530
ADPRH_+_119298604.23-P1P2	1000	1000	233	307
ADPRH_+_119298662.23-P1P2	1365	1365	420	395
ADPRH_+_119298740.23-P1P2	1322	1322	328	546
ADPRM_+_10600917.23-P1P2	1177	1177	299	337
ADPRM_+_10600945.23-P1P2	1652	1652	416	595
ADPRM_+_10600958.23-P1P2	1347	1347	370	414
ADPRM_-_10600957.23-P1P2	1741	1741	370	468
ADPRM_-_10600988.23-P1P2	1314	1314	322	475
ADRA1A_+_26724406.23-P1P2	1329	1329	361	474
ADRA1A_-_26724311.23-P1P2	1578	1578	398	445
ADRA1A_-_26724340.23-P1P2	1252	1252	287	401
ADRA1A_-_26724356.23-P1P2	1877	1877	492	544
ADRA1A_-_26724373.23-P1P2	1215	1215	261	334
ADRA1B_+_159343520.23-P1P2	1309	1309	327	389
ADRA1B_+_159344209.23-P1P2	1455	1455	388	477
ADRA1B_+_159344222.23-P1P2	1815	1815	527	644
ADRA1B_-_159343504.23-P1P2	1287	1287	349	361
ADRA1B_-_159343900.23-P1P2	1574	1574	401	476
ADRA1D_+_4229485.23-P1P2	1263	1263	331	455
ADRA1D_-_4229164.23-P1P2	1489	1489	372	519
ADRA1D_-_4229250.23-P1P2	1460	1460	341	459
ADRA1D_-_4229495.23-P1P2	1313	1313	336	416
ADRA1D_-_4229926.23-P1P2	1624	1624	375	504
ADRA2A_-_112837142.23-P1P2	2106	2106	516	559
ADRA2A_-_112837201.23-P1P2	1227	1227	367	431
ADRA2A_-_112837216.23-P1P2	972	972	178	194
ADRA2A_-_112837238.23-P1P2	1427	1427	355	347
ADRA2A_-_112837251.23-P1P2	1297	1297	320	432
ADRA2B_+_96781839.23-P1P2	1924	1924	501	566
ADRA2B_-_96781873.23-P1P2	1379	1379	372	413
ADRA2B_-_96781894.23-P1P2	1452	1452	330	411
ADRA2B_-_96782243.23-P1P2	1177	1177	324	338
ADRA2B_-_96782246.23-P1P2	820	820	213	211
ADRA2C_+_3768074.23-P1P2	1533	1533	354	540
ADRA2C_+_3768082.23-P1P2	1488	1488	329	489
ADRA2C_+_3768098.23-P1P2	1150	1150	285	329
ADRA2C_-_3767700.23-P1P2	1149	1149	252	364
ADRA2C_-_3767888.23-P1P2	1557	1557	416	519
ADRB1_+_115804002.23-P1P2	1555	1555	398	488
ADRB1_-_115803895.23-P1P2	1378	1378	336	411
ADRB1_-_115804061.23-P1P2	1735	1735	458	629
ADRB1_-_115804069.23-P1P2	1302	1302	364	409
ADRB1_-_115804075.23-P1P2	1681	1681	515	587
ADRB2_+_148206220.23-P1P2	1578	1578	416	362
ADRB2_+_148206227.23-P1P2	2112	2112	517	668
ADRB2_-_148206186.23-P1P2	1654	1654	380	408
ADRB2_-_148206207.23-P1P2	1675	1675	402	519
ADRB2_-_148206413.23-P1P2	1551	1551	418	524
ADRB3_+_37822768.23-P1P2	1298	1298	286	365
ADRB3_-_37822919.23-P1P2	1415	1415	255	379
ADRB3_-_37823380.23-P1P2	1808	1808	500	511
ADRB3_-_37823667.23-P1P2	1775	1775	425	586
ADRB3_-_37823742.23-P1P2	1304	1304	350	389
ADRBK1_+_67033933.23-P1P2	1750	1750	491	557
ADRBK1_+_67034195.23-P1P2	1731	1731	438	568
ADRBK1_+_67034566.23-P1P2	1123	1123	317	322
ADRBK1_-_67033953.23-P1P2	1463	1463	472	442
ADRBK1_-_67034001.23-P1P2	1428	1428	385	456
ADRBK2_+_25960616.23-P1P2	1588	1588	392	398
ADRBK2_-_25960625.23-P1P2	1496	1496	414	576
ADRBK2_-_25960628.23-P1P2	1163	1163	295	354
ADRBK2_-_25960707.23-P1P2	1550	1550	343	435
ADRBK2_-_25960854.23-P1P2	1384	1384	286	466
ADRM1_+_60877224.23-P1P2	1003	1003	193	279
ADRM1_+_60878013.23-P1P2	1740	1740	410	475
ADRM1_+_60878508.23-P1P2	1541	1541	381	466
ADRM1_-_60878073.23-P1P2	1277	1277	273	349
ADRM1_-_60878094.23-P1P2	1232	1232	279	332
ADSL_+_40742907.23-P1P2	1248	1248	331	429
ADSL_-_40742556.23-P1P2	1408	1408	434	414
ADSL_-_40742584.23-P1P2	1072	1072	290	316
ADSL_-_40742729.23-P1P2	1280	1280	304	416
ADSL_-_40742737.23-P1P2	1569	1569	417	584
ADSSL1_+_105190776.23-P1P2	1507	1507	394	482
ADSSL1_+_105190789.23-P1P2	1379	1379	385	397
ADSSL1_+_105190984.23-P1P2	1372	1372	292	432
ADSSL1_-_105190591.23-P1P2	1556	1556	374	457
ADSSL1_-_105190615.23-P1P2	1817	1817	450	531
ADSS_+_244614826.23-P1P2	1635	1635	431	480
ADSS_-_244614690.23-P1P2	1659	1659	420	553
ADSS_-_244614820.23-P1P2	1492	1492	417	405
ADSS_-_244614958.23-P1P2	1679	1679	351	483
ADSS_-_244615191.23-P1P2	1790	1790	427	509
ADTRP_+_11779004.23-P1P2	1970	1970	494	629
ADTRP_+_11779041.23-P1P2	1220	1220	332	438
ADTRP_-_11778993.23-P1P2	1045	1045	280	375
ADTRP_-_11779009.23-P1P2	1624	1624	400	577
ADTRP_-_11779051.23-P1P2	2074	2074	448	548
AEBP1_+_44143999.23-P1P2	1580	1580	400	650
AEBP1_+_44144173.23-P1P2	1340	1340	254	293
AEBP1_+_44144323.23-P1P2	1647	1647	403	483
AEBP1_+_44144374.23-P1P2	1291	1291	281	456
AEBP1_-_44144382.23-P1P2	1514	1514	373	476
AEBP2_+_19592640.23-P1P2	1406	1406	366	432
AEBP2_+_19592658.23-P1P2	1006	1006	251	331
AEBP2_+_19592704.23-P1P2	1592	1592	323	499
AEBP2_-_19592882.23-P1P2	1382	1382	326	360
AEBP2_-_19593012.23-P1P2	1361	1361	379	396
AEN_+_89164562.23-P1P2	1234	1234	227	324
[truncated: 102,539 more rows]

## Sheet: 200X_Addgene_rawcountstable
	Plasmid	Plasmid	T0	T0
	Rep1	Rep2	Rep1	Rep2
	/home/lenriquez/Screening_Data/LGR_vs_Addgene/220825_NB552361_0109_AHVTVGAFX3/counts_output/count_files/Addgene-CRISPRi-V2-Plasmid-Library_clean_v2.0_top5.fa.counts	/home/lenriquez/Screening_Data/LGR_vs_Addgene/220825_NB552361_0109_AHVTVGAFX3/counts_output/count_files/Addgene-CRISPRi-V2-Plasmid-Library_clean_v2.0_top5.fa.counts	/home/lenriquez/Screening_Data/LGR_vs_Addgene/merged_counts/counts_output/count_files/Addgene_200X_1_clean_v2.0_top5.fa.counts	/home/lenriquez/Screening_Data/LGR_vs_Addgene/merged_counts/counts_output/count_files/Addgene_200X_2_clean_v2.0_top5.fa.counts
sgId
A1BG_+_58858549.23-P1	828	828	276	219
A1BG_+_58858964.23-P1	1161	1161	294	246
A1BG_+_58864367.23-P2	1327	1327	429	386
A1BG_-_58858617.23-P1	771	771	215	272
A1BG_-_58858630.23-P1	1197	1197	377	359
A1BG_-_58858788.23-P1	748	748	337	245
A1BG_-_58864354.23-P2	593	593	158	186
A1BG_-_58864360.23-P2	1051	1051	252	405
A1BG_-_58864822.23-P2	1046	1046	299	318
A1BG_-_58864840.23-P2	1702	1702	521	506
A1CF_+_52645000.23-P1P2	1744	1744	575	483
A1CF_+_52645080.23-P1P2	1190	1190	325	375
A1CF_+_52645339.23-P1P2	1858	1858	513	483
A1CF_-_52645011.23-P1P2	2651	2651	795	772
A1CF_-_52645373.23-P1P2	2393	2393	757	666
A2ML1_+_8975211.23-P1P2	212	212	51	54
A2ML1_+_8975278.23-P1P2	2135	2135	736	636
A2ML1_-_8975582.23-P1P2	2067	2067	695	695
A2ML1_-_8975593.23-P1P2	355	355	102	111
A2ML1_-_8975664.23-P1P2	3233	3233	1032	830
A2M_+_9268141.23-P1P2	4179	4179	1092	990
A2M_+_9268487.23-P1P2	2491	2491	690	673
A2M_+_9268495.23-P1P2	1575	1575	490	383
A2M_-_9268273.23-P1P2	3764	3764	1089	958
A2M_-_9268387.23-P1P2	1018	1018	641	576
A3GALT2_+_33786649.23-ENST00000442999.3	1	1	0	0
A3GALT2_+_33786659.23-ENST00000442999.3	428	428	148	96
A3GALT2_+_33786675.23-ENST00000442999.3	415	415	101	98
A3GALT2_+_33786682.23-ENST00000442999.3	60	60	20	27
A3GALT2_-_33786280.23-ENST00000442999.3	317	317	111	109
A4GALT_+_43116425.23-P1P2	1714	1714	521	529
A4GALT_+_43116792.23-P1P2	2242	2242	683	551
A4GALT_-_43116431.23-P1P2	2109	2109	728	618
A4GALT_-_43116434.23-P1P2	1793	1793	599	526
A4GALT_-_43116819.23-P1P2	1040	1040	334	355
A4GNT_+_137850968.23-P1P2	369	369	89	70
A4GNT_+_137851024.23-P1P2	1511	1511	469	404
A4GNT_+_137851178.23-P1P2	465	465	169	94
A4GNT_-_137851117.23-P1P2	1698	1698	472	360
A4GNT_-_137851121.23-P1P2	700	700	160	183
AAAS_+_53714983.23-P1P2	1076	1076	334	295
AAAS_+_53715355.23-P1P2	1177	1177	339	379
AAAS_-_53715371.23-P1P2	2789	2789	789	730
AAAS_-_53715389.23-P1P2	2448	2448	808	704
AAAS_-_53715438.23-P1P2	1817	1817	544	424
AACS_+_125549983.23-P1P2	1165	1165	361	347
AACS_+_125549999.23-P1P2	1341	1341	439	360
AACS_+_125550002.23-P1P2	1031	1031	306	256
AACS_+_125550035.23-P1P2	1474	1474	506	390
AACS_-_125550169.23-P1P2	1112	1112	395	376
AADACL2_+_151451732.23-P1P2	1106	1106	345	318
AADACL2_+_151451926.23-P1P2	1010	1010	323	238
AADACL2_+_151452121.23-P1P2	1354	1354	361	339
AADACL2_-_151451828.23-P1P2	1076	1076	268	239
AADACL2_-_151451961.23-P1P2	154	154	38	30
AADACL3_+_12776115.23-P1P2	2413	2413	720	582
AADACL3_+_12776133.23-P1P2	1498	1498	523	401
AADACL3_+_12776213.23-P1P2	1115	1115	309	293
AADACL3_+_12776313.23-P1P2	579	579	198	203
AADACL3_+_12776495.23-P1P2	2165	2165	693	654
AADACL4_+_12704573.23-P1P2	2919	2919	767	767
AADACL4_+_12704601.23-P1P2	1433	1433	378	327
AADACL4_+_12704653.23-P1P2	3225	3225	782	559
AADACL4_+_12704714.23-P1P2	386	386	128	120
AADACL4_-_12704768.23-P1P2	1530	1530	395	385
AADAC_+_151532013.23-P1P2	1177	1177	401	436
AADAC_+_151532371.23-P1P2	1862	1862	549	568
AADAC_-_151531905.23-P1P2	2227	2227	580	623
AADAC_-_151531939.23-P1P2	1569	1569	445	364
AADAC_-_151531954.23-P1P2	1872	1872	528	585
AADAT_+_171010904.23-P1P2	2526	2526	814	599
AADAT_+_171010929.23-P1P2	1488	1488	449	439
AADAT_+_171011392.23-P1P2	1456	1456	306	342
AADAT_-_171011321.23-P1P2	1387	1387	349	265
AADAT_-_171011368.23-P1P2	2716	2716	896	843
AAED1_+_99417117.23-P1P2	1243	1243	321	406
AAED1_+_99417233.23-P1P2	83	83	16	21
AAED1_+_99417525.23-P1P2	1403	1403	342	387
AAED1_+_99417589.23-P1P2	1493	1493	513	443
AAED1_-_99417574.23-P1P2	1867	1867	691	529
AAGAB_+_67546965.23-P1P2	52	52	37	4
AAGAB_-_67546714.23-P1P2	1075	1075	358	285
AAGAB_-_67546928.23-P1P2	404	404	93	57
AAGAB_-_67546952.23-P1P2	3596	3596	1019	797
AAGAB_-_67546997.23-P1P2	478	478	106	113
AAK1_+_69870290.23-P1P2	3202	3202	1076	960
AAK1_+_69870701.23-P1P2	1173	1173	864	690
AAK1_-_69870541.23-P1P2	1237	1237	501	355
AAK1_-_69870791.23-P1P2	3343	3343	936	933
AAK1_-_69870794.23-P1P2	1470	1470	447	385
AAMDC_+_77532426.23-P1P2	1187	1187	399	406
AAMDC_-_77532187.23-P1P2	2120	2120	512	414
AAMDC_-_77532222.23-P1P2	148	148	68	59
AAMDC_-_77532236.23-P1P2	1143	1143	243	268
AAMDC_-_77532634.23-P1P2	722	722	184	194
AAMP_+_219134841.23-P1P2	2419	2419	496	495
AAMP_+_219134851.23-P1P2	1759	1759	543	551
AAMP_-_219134415.23-P1P2	860	860	271	260
AAMP_-_219134424.23-P1P2	2292	2292	735	684
AAMP_-_219134469.23-P1P2	1244	1244	405	311
AANAT_+_74463718.23-P1P2	908	908	264	184
AANAT_+_74463735.23-P1P2	1745	1745	600	601
AANAT_+_74464088.23-P1P2	790	790	224	200
AANAT_-_74464175.23-P1P2	1343	1343	453	360
AANAT_-_74464185.23-P1P2	1013	1013	311	273
AAR2_+_34824386.23-P1P2	954	954	303	249
AAR2_+_34824488.23-P1P2	339	339	60	88
AAR2_+_34824681.23-P1P2	1252	1252	330	336
AAR2_-_34824417.23-P1P2	870	870	304	369
AAR2_-_34824425.23-P1P2	933	933	260	321
AARD_+_117950477.23-P1P2	3702	3702	1219	833
AARD_+_117950489.23-P1P2	522	522	199	173
AARD_+_117950882.23-P1P2	2142	2142	904	859
AARD_+_117950890.23-P1P2	244	244	62	75
AARD_-_117950494.23-P1P2	1347	1347	351	360
AARS2_+_44280650.23-P1P2	1649	1649	480	470
AARS2_+_44281006.23-P1P2	1733	1733	569	530
AARS2_+_44281027.23-P1P2	1118	1118	382	356
AARS2_+_44281044.23-P1P2	1494	1494	434	315
AARS2_+_44281056.23-P1P2	1426	1426	400	391
AARSD1_+_41116203.23-P1	3707	3707	1081	1198
AARSD1_+_41116412.23-P1	1436	1436	385	369
AARSD1_+_41116417.23-P1	1876	1876	512	404
AARSD1_+_41132061.23-P2	5538	5538	1797	1643
AARSD1_+_41132078.23-P2	1001	1001	284	217
AARSD1_-_41116243.23-P1	1123	1123	548	380
AARSD1_-_41116425.23-P1	1604	1604	473	359
AARSD1_-_41131712.23-P2	4211	4211	1092	961
AARSD1_-_41132037.23-P2	1635	1635	538	469
AARSD1_-_41132088.23-P2	9944	9944	3060	2660
AARS_+_70323318.23-P1P2	1107	1107	216	226
AARS_+_70323322.23-P1P2	1082	1082	306	258
AARS_+_70323353.23-P1P2	1371	1371	256	237
AARS_+_70323362.23-P1P2	3473	3473	768	812
AARS_-_70323332.23-P1P2	1166	1166	333	281
AASDHPPT_+_105948405.23-P1P2	572	572	145	164
AASDHPPT_+_105948450.23-P1P2	2316	2316	652	535
AASDHPPT_+_105948813.23-P1P2	2192	2192	701	597
AASDHPPT_-_105948374.23-P1P2	1879	1879	609	669
AASDHPPT_-_105948417.23-P1P2	2432	2432	655	608
AASDH_+_57253570.23-P1P2	4510	4510	1150	1060
AASDH_-_57253280.23-P1P2	535	535	164	118
AASDH_-_57253356.23-P1P2	1860	1860	487	475
AASDH_-_57253362.23-P1P2	2998	2998	865	1042
AASDH_-_57253588.23-P1P2	1567	1567	377	251
AASS_+_121784000.23-P1P2	1056	1056	382	290
AASS_+_121784219.23-P1P2	2657	2657	929	727
AASS_+_121784247.23-P1P2	1187	1187	431	357
AASS_-_121784277.23-P1P2	1917	1917	760	792
AASS_-_121784328.23-P1P2	927	927	216	246
AATF_-_35306286.23-P1P2	1466	1466	322	301
AATF_-_35306312.23-P1P2	1621	1621	558	495
AATF_-_35306333.23-P1P2	3864	3864	786	786
AATF_-_35306340.23-P1P2	2814	2814	767	579
AATF_-_35306346.23-P1P2	1930	1930	335	338
AATK_+_79139571.23-ENST00000326724.4	972	972	258	309
AATK_+_79139589.23-ENST00000326724.4	2742	2742	907	798
AATK_+_79139592.23-ENST00000326724.4	2941	2941	966	924
AATK_-_79139586.23-ENST00000326724.4	832	832	272	225
AATK_-_79139956.23-ENST00000326724.4	2951	2951	930	833
ABAT_+_8768492.23-P1	3081	3081	837	848
ABAT_+_8768682.23-P1	966	966	301	323
ABAT_+_8807445.23-P2	2676	2676	800	674
ABAT_+_8807450.23-P2	2601	2601	890	680
ABAT_+_8807464.23-P2	3846	3846	1331	1075
ABAT_+_8807492.23-P2	455	455	111	120
ABAT_+_8807696.23-P2	1666	1666	554	448
ABAT_-_8768504.23-P1	3181	3181	840	864
ABAT_-_8768523.23-P1	1456	1456	456	334
ABAT_-_8768533.23-P1	2674	2674	784	648
ABCA10_+_67224811.23-P1P2	2123	2123	668	484
ABCA10_+_67224929.23-P1P2	861	861	262	220
ABCA10_-_67224447.23-P1P2	3856	3856	1356	1004
ABCA10_-_67224767.23-P1P2	3740	3740	1048	976
ABCA10_-_67224823.23-P1P2	1122	1122	314	233
ABCA12_+_216002996.23-P1P2	1848	1848	604	445
ABCA12_+_216003308.23-P1P2	2075	2075	631	488
ABCA12_+_216003314.23-P1P2	2329	2329	582	553
ABCA12_+_216003340.23-P1P2	2059	2059	582	526
ABCA12_-_216002923.23-P1P2	469	469	175	79
ABCA13_+_48211090.23-P1P2	1419	1419	576	509
ABCA13_+_48211097.23-P1P2	1481	1481	444	423
ABCA13_+_48211145.23-P1P2	1610	1610	463	429
ABCA13_+_48211160.23-P1P2	2475	2475	730	630
ABCA13_-_48211093.23-P1P2	1573	1573	455	510
ABCA1_-_107689997.23-P1P2	873	873	267	195
ABCA1_-_107690031.23-P1P2	2668	2668	867	723
ABCA1_-_107690385.23-P1P2	1344	1344	414	353
ABCA1_-_107690389.23-P1P2	1686	1686	503	541
ABCA1_-_107690394.23-P1P2	1268	1268	352	400
ABCA2_+_139922190.23-P1P2	1126	1126	394	304
ABCA2_+_139922201.23-P1P2	668	668	280	218
ABCA2_+_139922272.23-P1P2	1608	1608	545	449
ABCA2_+_139922669.23-P1P2	2055	2055	742	566
ABCA2_-_139922596.23-P1P2	1584	1584	502	379
ABCA3_+_2390336.23-P1P2	1297	1297	346	328
ABCA3_+_2390611.23-P1P2	1516	1516	477	396
ABCA3_-_2390323.23-P1P2	1471	1471	421	439
ABCA3_-_2390333.23-P1P2	1303	1303	344	275
ABCA3_-_2390704.23-P1P2	1004	1004	366	317
ABCA4_+_94586668.23-P1P2	483	483	223	135
ABCA4_-_94586219.23-P1P2	950	950	249	302
ABCA4_-_94586232.23-P1P2	3007	3007	786	664
ABCA4_-_94586250.23-P1P2	1477	1477	340	384
ABCA4_-_94586658.23-P1P2	1906	1906	593	560
ABCA5_-_67322851.23-P1P2	1728	1728	635	400
ABCA5_-_67322872.23-P1P2	2591	2591	833	757
ABCA5_-_67322891.23-P1P2	1875	1875	538	424
ABCA5_-_67323220.23-P1P2	2059	2059	496	545
ABCA5_-_67323280.23-P1P2	1750	1750	386	460
ABCA6_+_67137842.23-P1P2	2465	2465	687	690
ABCA6_+_67138008.23-P1P2	1585	1585	430	390
ABCA6_+_67138026.23-P1P2	3448	3448	1115	961
ABCA6_+_67138050.23-P1P2	2185	2185	673	475
ABCA6_-_67137854.23-P1P2	2552	2552	807	708
ABCA7_+_1040413.23-P1	2038	2038	564	594
ABCA7_+_1040513.23-P1	2807	2807	952	803
ABCA7_+_1040577.23-P1	3308	3308	974	849
ABCA7_+_1041292.23-P2	1515	1515	504	459
ABCA7_+_1041297.23-P2	2500	2500	709	684
ABCA7_+_1041311.23-P2	1685	1685	464	514
ABCA7_-_1040133.23-P1	1362	1362	478	443
ABCA7_-_1040209.23-P1	1257	1257	269	385
ABCA7_-_1041459.23-P2	2557	2557	992	661
ABCA7_-_1041717.23-P2	2648	2648	748	679
ABCA8_+_66950959.23-P1P2	4382	4382	1227	1124
ABCA8_+_66951401.23-P1P2	671	671	128	138
ABCA8_-_66951372.23-P1P2	2032	2032	589	567
ABCA8_-_66951525.23-P1P2	2820	2820	860	622
ABCA8_-_66951528.23-P1P2	2195	2195	685	577
ABCA9_+_67057085.23-P1P2	2568	2568	749	642
ABCA9_-_67056649.23-P1P2	1902	1902	548	483
ABCA9_-_67057012.23-P1P2	2468	2468	506	504
ABCA9_-_67057053.23-P1P2	2391	2391	857	671
ABCA9_-_67057069.23-P1P2	2069	2069	596	625
ABCB10_+_229694285.23-P1P2	1224	1224	264	192
ABCB10_+_229694413.23-P1P2	1396	1396	449	359
ABCB10_-_229694297.23-P1P2	1813	1813	257	245
ABCB10_-_229694457.23-P1P2	1419	1419	454	389
ABCB10_-_229694467.23-P1P2	2286	2286	655	566
ABCB11_+_169887409.23-P1P2	2838	2838	822	764
ABCB11_+_169887811.23-P1P2	3287	3287	1119	779
ABCB11_-_169887416.23-P1P2	2120	2120	670	587
ABCB11_-_169887784.23-P1P2	3445	3445	1117	1048
ABCB11_-_169887796.23-P1P2	1967	1967	535	528
ABCB1_-_87342256.23-ENST00000265724.3	2119	2119	616	554
ABCB1_-_87342302.23-ENST00000265724.3	1965	1965	560	475
ABCB1_-_87342654.23-ENST00000265724.3	3008	3008	769	800
ABCB1_-_87342657.23-ENST00000265724.3	2594	2594	799	564
ABCB1_-_87342674.23-ENST00000265724.3	1796	1796	578	467
ABCB4_+_87104933.23-P1P2	2689	2689	802	683
ABCB4_+_87104939.23-P1P2	1994	1994	579	613
ABCB4_+_87105008.23-P1P2	1380	1380	365	400
ABCB4_-_87104608.23-P1P2	1246	1246	335	321
ABCB4_-_87104975.23-P1P2	1552	1552	512	516
ABCB5_+_20687051.23-P1P2	482	482	112	98
ABCB5_+_20687218.23-P1P2	312	312	39	78
ABCB5_+_20687242.23-P1P2	3742	3742	958	877
ABCB5_+_20687409.23-P1P2	0	0	0	0
ABCB5_-_20687396.23-P1P2	3274	3274	842	851
ABCB6_+_220083500.23-P1P2	2422	2422	861	824
ABCB6_-_220083181.23-P1P2	2142	2142	638	609
ABCB6_-_220083194.23-P1P2	1177	1177	253	243
ABCB6_-_220083468.23-P1P2	1590	1590	398	452
ABCB6_-_220083604.23-P1P2	2247	2247	666	671
ABCB7_+_74375885.23-P1P2	1229	1229	258	199
ABCB7_+_74376070.23-P1P2	1352	1352	304	317
ABCB7_-_74375964.23-P1P2	826	826	152	211
ABCB7_-_74376019.23-P1P2	2448	2448	576	485
ABCB7_-_74376044.23-P1P2	1241	1241	240	183
ABCB8_+_150725965.23-P1P2	2733	2733	658	696
ABCB8_-_150725551.23-P1P2	666	666	251	242
ABCB8_-_150725580.23-P1P2	4524	4524	1337	1207
ABCB8_-_150725928.23-P1P2	1940	1940	567	439
ABCB8_-_150725975.23-P1P2	3601	3601	1152	985
ABCB9_+_123450546.23-P1	939	939	357	245
ABCB9_+_123450566.23-P1	1387	1387	340	466
ABCB9_+_123450826.23-P1	2870	2870	1072	997
ABCB9_+_123450970.23-P1	2112	2112	651	563
ABCB9_+_123465727.23-P2	863	863	338	273
ABCB9_-_123450999.23-P1	2156	2156	479	512
ABCB9_-_123465422.23-P2	1885	1885	664	642
ABCB9_-_123465699.23-P2	3323	3323	1072	910
ABCB9_-_123465738.23-P2	1779	1779	665	619
ABCB9_-_123465787.23-P2	2371	2371	682	720
ABCC10_+_43395315.23-P1P2	550	550	151	152
ABCC10_-_43395330.23-P1P2	305	305	82	127
ABCC10_-_43395343.23-P1P2	763	763	256	196
ABCC10_-_43395891.23-P1P2	359	359	43	79
ABCC10_-_43395984.23-P1P2	1073	1073	310	236
ABCC11_+_48278130.23-P1	296	296	54	60
ABCC11_+_48281001.23-P2	3995	3995	1080	950
ABCC11_+_48281042.23-P2	1846	1846	487	444
ABCC11_+_48281345.23-P2	272	272	80	81
ABCC11_+_48281428.23-P2	1849	1849	471	399
ABCC11_-_48277852.23-P1	1564	1564	514	529
ABCC11_-_48278103.23-P1	512	512	216	162
ABCC11_-_48278122.23-P1	2511	2511	752	547
ABCC11_-_48278125.23-P1	408	408	200	101
ABCC11_-_48280980.23-P2	3286	3286	779	756
ABCC12_+_48180636.23-ENST00000311303.3	3113	3113	902	859
ABCC12_-_48180314.23-ENST00000311303.3	1783	1783	456	418
ABCC12_-_48180643.23-ENST00000311303.3	1424	1424	425	450
ABCC12_-_48180648.23-ENST00000311303.3	1145	1145	322	299
ABCC12_-_48180679.23-ENST00000311303.3	1606	1606	562	582
ABCC1_+_16043482.23-P1P2	1336	1336	485	335
ABCC1_+_16043921.23-P1P2	2187	2187	581	578
ABCC1_-_16043871.23-P1P2	1686	1686	377	392
ABCC1_-_16043934.23-P1P2	1646	1646	652	570
ABCC1_-_16044002.23-P1P2	1726	1726	569	457
ABCC2_+_101542515.23-P1P2	546	546	227	171
ABCC2_+_101542910.23-P1P2	532	532	154	145
ABCC2_+_101542914.23-P1P2	746	746	255	182
ABCC2_+_101542981.23-P1P2	516	516	170	138
ABCC2_-_101542808.23-P1P2	287	287	72	36
ABCC3_+_48712248.23-P1P2	1793	1793	550	497
ABCC3_+_48712270.23-P1P2	1491	1491	513	374
ABCC3_+_48712450.23-P1P2	946	946	170	141
ABCC3_+_48712559.23-P1P2	2299	2299	725	614
ABCC3_+_48712662.23-P1P2	1759	1759	595	569
ABCC4_+_95953430.23-P1P2	1861	1861	612	498
ABCC4_+_95953641.23-P1P2	2295	2295	799	842
ABCC4_+_95953668.23-P1P2	2041	2041	736	580
ABCC4_-_95953614.23-P1P2	940	940	514	335
ABCC4_-_95953652.23-P1P2	828	828	222	210
ABCC5_+_183735648.23-P1P2	1306	1306	455	381
ABCC5_+_183735692.23-P1P2	1426	1426	399	336
ABCC5_-_183735259.23-P1P2	842	842	261	263
ABCC5_-_183735312.23-P1P2	3487	3487	1305	1141
ABCC5_-_183735467.23-P1P2	650	650	311	264
ABCC6_+_16316916.23-ENST00000205557.7	2	2	0	0
ABCC6_+_16317287.23-ENST00000205557.7	613	613	177	175
ABCC6_+_16317296.23-ENST00000205557.7	2400	2400	705	529
ABCC6_-_16317235.23-ENST00000205557.7	1492	1492	458	377
ABCC6_-_16317247.23-ENST00000205557.7	2662	2662	803	800
ABCC8_+_17497953.23-P1P2	3259	3259	1219	900
ABCC8_+_17498387.23-P1P2	1429	1429	441	381
ABCC8_-_17497979.23-P1P2	1593	1593	462	431
ABCC8_-_17497997.23-P1P2	594	594	155	181
ABCC8_-_17498220.23-P1P2	1349	1349	296	269
ABCC9_+_22093672.23-P1P2	2167	2167	767	668
ABCC9_+_22093678.23-P1P2	1718	1718	578	423
ABCC9_+_22093937.23-P1P2	619	619	187	164
ABCC9_+_22093941.23-P1P2	777	777	244	322
ABCC9_+_22094309.23-P1P2	2733	2733	871	762
ABCD1_+_152990414.23-P1P2	2228	2228	692	657
ABCD1_+_152990711.23-P1P2	2103	2103	772	742
ABCD1_-_152990338.23-P1P2	845	845	208	211
ABCD1_-_152990379.23-P1P2	479	479	210	158
ABCD1_-_152990703.23-P1P2	2422	2422	840	881
ABCD2_+_40013099.23-P1P2	1579	1579	519	510
ABCD2_+_40013514.23-P1P2	2886	2886	795	635
ABCD2_+_40013594.23-P1P2	3957	3957	1177	1074
ABCD2_-_40013191.23-P1P2	745	745	232	198
ABCD2_-_40013610.23-P1P2	2589	2589	703	779
ABCD3_+_94884002.23-P1P2	1844	1844	506	607
ABCD3_+_94884009.23-P1P2	1750	1750	582	482
ABCD3_+_94884032.23-P1P2	2451	2451	686	666
ABCD3_+_94884473.23-P1P2	1398	1398	338	295
ABCD3_-_94883974.23-P1P2	1149	1149	375	344
ABCD4_+_74769611.23-P1P2	2433	2433	609	681
ABCD4_+_74769649.23-P1P2	2526	2526	827	642
ABCD4_-_74769631.23-P1P2	2456	2456	813	676
ABCD4_-_74769682.23-P1P2	2691	2691	726	648
ABCD4_-_74769729.23-P1P2	1317	1317	459	503
ABCE1_+_146019317.23-P1P2	6093	6093	855	680
ABCE1_+_146019463.23-P1P2	2470	2470	440	510
ABCE1_+_146019842.23-P1P2	1243	1243	290	280
ABCE1_-_146019502.23-P1P2	2505	2505	204	193
ABCE1_-_146019516.23-P1P2	551	551	85	108
ABCF1_+_30539238.23-P1	2419	2419	613	511
ABCF1_+_30539469.23-P1	3015	3015	918	829
ABCF1_+_30539647.23-P1	1377	1377	502	353
ABCF1_+_30546312.23-P2	931	931	288	293
ABCF1_+_30546315.23-P2	1557	1557	477	421
ABCF1_-_30539232.23-P1	2245	2245	800	609
ABCF1_-_30539602.23-P1	2138	2138	566	480
ABCF1_-_30546344.23-P2	2725	2725	832	731
ABCF1_-_30546354.23-P2	3951	3951	920	978
ABCF1_-_30546366.23-P2	3152	3152	909	826
ABCF2_+_150923872.23-P1P2	1548	1548	432	437
ABCF2_+_150923902.23-P1P2	552	552	152	143
ABCF2_+_150924236.23-P1P2	638	638	216	215
ABCF2_+_150924287.23-P1P2	1462	1462	455	383
ABCF2_-_150923882.23-P1P2	1296	1296	456	417
ABCF3_-_183903980.23-P1P2	2746	2746	734	688
ABCF3_-_183903991.23-P1P2	1786	1786	652	660
ABCF3_-_183904021.23-P1P2	635	635	155	184
ABCF3_-_183904356.23-P1P2	961	961	292	322
ABCF3_-_183904380.23-P1P2	1449	1449	426	361
ABCG1_+_43639544.23-P1P2	1273	1273	516	520
ABCG1_+_43639681.23-P1P2	178	178	19	28
ABCG1_-_43639282.23-P1P2	3829	3829	1456	1206
ABCG1_-_43639541.23-P1P2	1755	1755	454	528
ABCG1_-_43639626.23-P1P2	3633	3633	1142	1013
ABCG2_+_89079974.23-P1P2	1031	1031	349	238
ABCG2_+_89080025.23-P1P2	2447	2447	738	648
ABCG2_+_89080044.23-P1P2	269	269	113	75
ABCG2_-_89079989.23-P1P2	2316	2316	839	724
ABCG2_-_89080000.23-P1P2	78	78	23	12
ABCG4_+_119019794.23-P1P2	2318	2318	752	664
ABCG4_+_119019855.23-P1P2	880	880	270	215
ABCG4_-_119019784.23-P1P2	2949	2949	1047	929
ABCG4_-_119019798.23-P1P2	0	0	0	0
ABCG4_-_119019811.23-P1P2	144	144	51	68
ABCG5_+_44065447.23-P1P2	1229	1229	444	495
ABCG5_+_44065865.23-P1P2	614	614	184	174
ABCG5_-_44065428.23-P1P2	1319	1319	466	322
ABCG5_-_44065433.23-P1P2	869	869	298	217
ABCG5_-_44065840.23-P1P2	127	127	58	28
ABCG8_+_44066166.23-P1P2	1757	1757	538	462
ABCG8_+_44066180.23-P1P2	475	475	174	152
ABCG8_+_44066323.23-P1P2	711	711	183	199
ABCG8_+_44066333.23-P1P2	930	930	215	257
ABCG8_-_44066172.23-P1P2	2626	2626	900	749
ABHD10_+_111697851.23-P1P2	2020	2020	388	444
ABHD10_+_111698093.23-P1P2	2334	2334	673	617
ABHD10_+_111698316.23-P1P2	1653	1653	585	528
ABHD10_-_111697877.23-P1P2	1353	1353	338	428
ABHD10_-_111697914.23-P1P2	1569	1569	422	412
ABHD11_+_73152656.23-P1P2	2415	2415	693	691
ABHD11_+_73152963.23-P1P2	1838	1838	628	528
ABHD11_-_73152688.23-P1P2	1575	1575	524	379
ABHD11_-_73153094.23-P1P2	1197	1197	376	302
ABHD11_-_73153135.23-P1P2	1081	1081	374	376
ABHD12B_+_51339177.23-P1P2	2685	2685	815	815
ABHD12B_-_51338832.23-P1P2	226	226	74	78
ABHD12B_-_51338864.23-P1P2	1143	1143	392	303
ABHD12B_-_51338885.23-P1P2	3987	3987	1221	982
ABHD12B_-_51339227.23-P1P2	352	352	109	117
ABHD12_+_25371393.23-P1P2	1297	1297	407	374
ABHD12_+_25371436.23-P1P2	1489	1489	486	423
ABHD12_-_25371053.23-P1P2	748	748	321	251
ABHD12_-_25371057.23-P1P2	1530	1530	502	445
ABHD12_-_25371489.23-P1P2	1048	1048	298	280
ABHD13_+_108870795.23-P1P2	1931	1931	646	438
ABHD13_+_108870811.23-P1P2	1208	1208	427	356
ABHD13_+_108871228.23-P1P2	2303	2303	693	573
ABHD13_-_108870880.23-P1P2	1863	1863	617	572
ABHD13_-_108871256.23-P1P2	1257	1257	469	339
ABHD14A_+_52009149.23-P1P2	2942	2942	769	707
ABHD14A_+_52009194.23-P1P2	1034	1034	224	243
ABHD14A_+_52009255.23-P1P2	2081	2081	702	670
ABHD14A_-_52009122.23-P1P2	1230	1230	379	323
ABHD14A_-_52009160.23-P1P2	1158	1158	448	416
ABHD14B_+_52007815.23-P1	3432	3432	1121	1031
ABHD14B_+_52016945.23-P2	2271	2271	753	668
ABHD14B_+_52017325.23-P2	3255	3255	1018	878
ABHD14B_+_52017350.23-P2	2646	2646	784	788
ABHD14B_-_52007985.23-P1	3930	3930	1306	1183
ABHD14B_-_52007995.23-P1	3718	3718	976	757
ABHD14B_-_52008027.23-P1	3403	3403	1101	1112
ABHD14B_-_52008040.23-P1	2807	2807	1053	956
ABHD14B_-_52016965.23-P2	2446	2446	812	586
ABHD14B_-_52017383.23-P2	1753	1753	513	469
ABHD15_-_27893577.23-P1P2	3432	3432	1175	964
ABHD15_-_27893641.23-P1P2	506	506	133	115
ABHD15_-_27893654.23-P1P2	1165	1165	318	275
ABHD15_-_27893980.23-P1P2	1931	1931	530	527
ABHD15_-_27894008.23-P1P2	3539	3539	898	859
ABHD16A_+_31671120.23-P1P2	3651	3651	1434	1199
ABHD16A_+_31671138.23-P1P2	618	618	199	173
ABHD16A_-_31670671.23-P1P2	3815	3815	1190	1163
ABHD16A_-_31670679.23-P1P2	571	571	171	177
ABHD16A_-_31670764.23-P1P2	4455	4455	1376	1382
ABHD16B_+_62492825.23-P1P2	1028	1028	290	225
ABHD16B_+_62492837.23-P1P2	1155	1155	262	330
ABHD16B_+_62492887.23-P1P2	100	100	26	33
ABHD16B_+_62493236.23-P1P2	1111	1111	434	402
ABHD16B_-_62492870.23-P1P2	1741	1741	576	509
ABHD17A_+_1885470.23-P1P2	911	911	279	214
ABHD17A_-_1885045.23-P1P2	3252	3252	1149	839
ABHD17A_-_1885076.23-P1P2	2298	2298	689	584
ABHD17A_-_1885099.23-P1P2	2045	2045	608	451
ABHD17A_-_1885483.23-P1P2	999	999	386	297
ABHD17B_+_74525655.23-P1P2	780	780	213	229
ABHD17B_+_74525862.23-P1P2	2558	2558	887	765
ABHD17B_+_74526089.23-P1P2	650	650	155	164
ABHD17B_-_74525690.23-P1P2	1536	1536	577	436
ABHD17B_-_74525704.23-P1P2	2738	2738	831	666
ABHD17C_+_80987662.23-P1P2	343	343	111	94
ABHD17C_+_80987703.23-P1P2	552	552	159	174
ABHD17C_+_80987878.23-P1P2	378	378	121	93
ABHD17C_+_80987887.23-P1P2	1111	1111	275	256
ABHD17C_+_80988086.23-P1P2	6	6	1	0
ABHD1_+_27347075.23-P1P2	1857	1857	663	526
ABHD1_+_27347086.23-P1P2	1580	1580	497	454
ABHD1_+_27347095.23-P1P2	1006	1006	257	347
ABHD1_+_27347132.23-P1P2	2225	2225	660	658
ABHD1_-_27346733.23-P1P2	2588	2588	754	705
ABHD2_+_89631693.23-P1P2	2311	2311	750	641
ABHD2_+_89632075.23-P1P2	1736	1736	512	512
ABHD2_-_89631738.23-P1P2	2299	2299	788	876
ABHD2_-_89631760.23-P1P2	1132	1132	370	275
ABHD2_-_89632154.23-P1P2	1373	1373	471	397
ABHD3_+_19284354.23-P1P2	458	458	143	139
ABHD3_+_19284534.23-P1P2	728	728	191	208
ABHD3_+_19284717.23-P1P2	1382	1382	386	384
ABHD3_+_19284728.23-P1P2	645	645	212	173
ABHD3_-_19284770.23-P1P2	2655	2655	606	611
ABHD4_+_23067515.23-P1P2	2188	2188	671	558
ABHD4_+_23067613.23-P1P2	1862	1862	472	483
ABHD4_-_23067199.23-P1P2	1243	1243	420	445
ABHD4_-_23067625.23-P1P2	1256	1256	516	316
ABHD4_-_23067680.23-P1P2	1707	1707	634	499
ABHD5_+_43732395.23-P1P2	1032	1032	401	403
ABHD5_+_43732521.23-P1P2	500	500	158	184
ABHD5_+_43732806.23-P1P2	907	907	252	206
ABHD5_-_43732422.23-P1P2	1742	1742	582	471
ABHD5_-_43732464.23-P1P2	1243	1243	335	297
ABHD6_+_58223718.23-P1P2	1654	1654	475	448
ABHD6_+_58223966.23-P1P2	998	998	323	341
ABHD6_-_58223553.23-P1P2	1068	1068	301	365
ABHD6_-_58223594.23-P1P2	1535	1535	413	389
ABHD6_-_58223914.23-P1P2	2471	2471	775	660
ABHD8_+_17413753.23-P1P2	364	364	112	73
ABHD8_-_17413788.23-P1P2	1844	1844	481	514
ABHD8_-_17414169.23-P1P2	1658	1658	499	481
ABHD8_-_17414173.23-P1P2	917	917	300	237
ABHD8_-_17414201.23-P1P2	1153	1153	363	317
ABI1_+_27149446.23-P1P2	2570	2570	773	604
ABI1_+_27149474.23-P1P2	1812	1812	604	446
ABI1_+_27149800.23-P1P2	2045	2045	807	762
ABI1_-_27149837.23-P1P2	1764	1764	520	430
ABI1_-_27149855.23-P1P2	1514	1514	503	425
ABI2_+_204193030.23-P1P2	2416	2416	678	555
ABI2_+_204193079.23-P1P2	1717	1717	390	382
ABI2_+_204193458.23-P1P2	2552	2552	838	769
ABI2_-_204193058.23-P1P2	1114	1114	269	312
ABI2_-_204193288.23-P1P2	1098	1098	295	335
ABI3BP_+_100712238.23-P1P2	902	902	297	271
ABI3BP_+_100712307.23-P1P2	758	758	237	232
ABI3BP_-_100712220.23-P1P2	501	501	106	130
ABI3BP_-_100712267.23-P1P2	745	745	244	224
ABI3BP_-_100712320.23-P1P2	3440	3440	906	825
ABI3_+_47287798.23-P1P2	1878	1878	633	435
ABI3_+_47288122.23-P1P2	2547	2547	790	759
ABI3_+_47288159.23-P1P2	1147	1147	272	316
ABI3_+_47288524.23-P1P2	1913	1913	627	571
ABI3_-_47288028.23-P1P2	709	709	275	148
ABL1_+_133589617.23-ENST00000372348.2	1711	1711	499	450
ABL1_+_133589629.23-ENST00000372348.2	1509	1509	463	496
ABL1_+_133589636.23-ENST00000372348.2	2168	2168	613	650
ABL1_-_133589228.23-ENST00000372348.2	1280	1280	558	354
ABL1_-_133589268.23-ENST00000372348.2	1692	1692	513	408
ABL2_+_179112168.23-P1	1363	1363	371	462
ABL2_+_179112186.23-P1	522	522	82	127
ABL2_+_179198340.23-P2	2265	2265	660	639
ABL2_+_179198398.23-P2	1132	1132	333	322
ABL2_+_179198565.23-P2	1236	1236	360	258
ABL2_+_179198740.23-P2	1682	1682	549	451
ABL2_-_179112151.23-P1	756	756	185	261
ABL2_-_179112154.23-P1	142	142	35	26
ABL2_-_179112158.23-P1	1218	1218	295	281
ABL2_-_179198834.23-P2	1460	1460	487	413
ABLIM1_+_116417743.23-ENST00000277895.5	3717	3717	1099	934
ABLIM1_+_116417829.23-ENST00000277895.5	910	910	284	300
ABLIM1_+_116418018.23-ENST00000277895.5	1740	1740	580	539
ABLIM1_-_116417795.23-ENST00000277895.5	1645	1645	428	395
ABLIM1_-_116417810.23-ENST00000277895.5	1924	1924	540	469
ABLIM2_+_8160016.23-P1P2	2473	2473	862	754
ABLIM2_+_8160141.23-P1P2	1225	1225	430	284
ABLIM2_+_8160204.23-P1P2	1145	1145	394	363
ABLIM2_+_8160523.23-P1P2	906	906	285	236
ABLIM2_-_8160138.23-P1P2	1425	1425	519	476
ABLIM3_+_148521102.23-P1P2	990	990	230	213
ABLIM3_+_148521451.23-P1P2	1203	1203	445	278
ABLIM3_-_148521229.23-P1P2	1257	1257	469	409
ABLIM3_-_148521482.23-P1P2	4030	4030	1080	947
ABLIM3_-_148521503.23-P1P2	1459	1459	356	407
ABO_+_136150190.23-P1	1453	1453	551	435
ABO_+_136150601.23-P1	2754	2754	1132	992
ABO_-_136130692.23-P2	3032	3032	938	718
ABO_-_136130921.23-P2	1089	1089	324	342
ABO_-_136130955.23-P2	479	479	104	122
ABO_-_136130959.23-P2	618	618	175	138
ABO_-_136130966.23-P2	973	973	346	375
ABO_-_136150219.23-P1	1634	1634	503	398
ABO_-_136150600.23-P1	3691	3691	1269	1160
ABO_-_136150606.23-P1	2310	2310	768	719
ABRACL_+_139349876.23-P1P2	2627	2627	694	764
ABRACL_+_139349879.23-P1P2	1102	1102	367	307
ABRACL_+_139349931.23-P1P2	2469	2469	733	674
ABRACL_+_139350209.23-P1P2	2014	2014	603	521
ABRACL_-_139350119.23-P1P2	497	497	169	165
ABRA_+_107782019.23-P1P2	2182	2182	757	554
ABRA_+_107782392.23-P1P2	1228	1228	339	282
ABRA_+_107782399.23-P1P2	3066	3066	899	877
ABRA_+_107782422.23-P1P2	2243	2243	685	580
ABRA_-_107782350.23-P1P2	1724	1724	653	485
ABR_+_1082842.23-P1P2	2297	2297	782	722
ABR_+_1082862.23-P1P2	342	342	82	119
ABR_+_1083266.23-P1P2	1086	1086	291	336
ABR_-_1083256.23-P1P2	1042	1042	305	237
ABR_-_1083263.23-P1P2	1977	1977	570	453
ABT1_+_26597184.23-P1P2	1836	1836	564	552
ABT1_+_26597412.23-P1P2	1680	1680	476	477
ABT1_-_26597263.23-P1P2	1947	1947	681	638
ABT1_-_26597427.23-P1P2	1665	1665	499	397
ABT1_-_26597617.23-P1P2	722	722	361	225
ABTB1_+_127391808.23-P1P2	2070	2070	640	537
ABTB1_+_127391828.23-P1P2	1232	1232	421	377
ABTB1_+_127391831.23-P1P2	2014	2014	675	488
ABTB1_+_127392221.23-P1P2	2532	2532	781	869
ABTB1_-_127392198.23-P1P2	1192	1192	330	268
ABTB2_-_34379074.23-P1P2	1406	1406	496	409
ABTB2_-_34379146.23-P1P2	2218	2218	669	561
ABTB2_-_34379310.23-P1P2	2134	2134	595	542
ABTB2_-_34379465.23-P1P2	2520	2520	798	726
ABTB2_-_34379521.23-P1P2	1401	1401	346	352
ACAA1_+_38178488.23-P1P2	1840	1840	661	571
ACAA1_+_38178517.23-P1P2	1108	1108	346	261
ACAA1_+_38178570.23-P1P2	1483	1483	464	475
ACAA1_-_38178168.23-P1P2	1545	1545	492	502
ACAA1_-_38178575.23-P1P2	2185	2185	669	577
ACAA2_+_47339850.23-P1P2	2687	2687	887	812
ACAA2_-_47339449.23-P1P2	1658	1658	568	506
ACAA2_-_47339855.23-P1P2	1678	1678	542	603
ACAA2_-_47339858.23-P1P2	1743	1743	437	537
ACAA2_-_47339876.23-P1P2	1468	1468	547	532
ACACA_+_35715534.23-P1P2	1391	1391	362	253
ACACA_+_35715655.23-P1P2	819	819	198	177
ACACA_-_35715847.23-P1P2	1543	1543	507	507
ACACA_-_35715992.23-P1P2	4128	4128	1076	1008
ACACA_-_35716002.23-P1P2	1053	1053	403	261
ACACB_+_109569160.23-P1	935	935	270	304
ACACB_+_109569170.23-P1	3611	3611	1176	1082
ACACB_+_109592574.23-P2	2351	2351	770	866
ACACB_+_109592655.23-P2	2952	2952	924	828
ACACB_+_109592908.23-P2	697	697	222	165
ACACB_-_109569178.23-P1	991	991	255	262
ACACB_-_109569231.23-P1	1166	1166	333	348
ACACB_-_109569639.23-P1	1786	1786	438	480
ACACB_-_109592496.23-P2	2160	2160	617	554
ACACB_-_109592519.23-P2	3159	3159	873	856
ACAD10_+_112124115.23-P1P2	1568	1568	479	415
ACAD10_-_112123894.23-P1P2	1816	1816	479	475
ACAD10_-_112123907.23-P1P2	1348	1348	395	328
ACAD10_-_112123925.23-P1P2	2702	2702	754	578
ACAD10_-_112124210.23-P1P2	1783	1783	510	541
ACAD11_+_132378312.23-P1P2	2386	2386	659	701
ACAD11_+_132379379.23-P1P2	1994	1994	532	626
ACAD11_-_132378623.23-P1P2	872	872	228	230
ACAD11_-_132378633.23-P1P2	2831	2831	787	809
ACAD11_-_132379444.23-P1P2	842	842	301	254
ACAD8_+_134123511.23-P1P2	2164	2164	648	627
ACAD8_-_134123448.23-P1P2	2209	2209	618	666
ACAD8_-_134123455.23-P1P2	2538	2538	765	620
ACAD8_-_134123502.23-P1P2	3211	3211	976	1039
ACAD8_-_134123507.23-P1P2	1327	1327	443	411
ACAD9_+_128598604.23-P1P2	1866	1866	483	474
ACAD9_-_128598499.23-P1P2	1050	1050	269	226
ACAD9_-_128598508.23-P1P2	2141	2141	595	587
ACAD9_-_128598528.23-P1P2	1249	1249	432	330
ACAD9_-_128598541.23-P1P2	1954	1954	462	550
ACADL_+_211089722.23-P1P2	726	726	224	166
ACADL_-_211089695.23-P1P2	980	980	383	404
ACADL_-_211090030.23-P1P2	1289	1289	508	427
ACADL_-_211090048.23-P1P2	1237	1237	450	371
ACADL_-_211090095.23-P1P2	2095	2095	716	605
ACADM_+_76190107.23-P1P2	2501	2501	806	778
ACADM_+_76190432.23-P1P2	2146	2146	598	554
ACADM_+_76190695.23-P1P2	1298	1298	497	369
ACADM_-_76190475.23-P1P2	999	999	325	327
ACADM_-_76190633.23-P1P2	2444	2444	941	733
ACADSB_+_124768874.23-P1P2	1993	1993	589	437
ACADSB_+_124768891.23-P1P2	819	819	208	236
ACADSB_+_124768941.23-P1P2	622	622	161	129
ACADSB_+_124768944.23-P1P2	1758	1758	590	465
ACADSB_-_124768552.23-P1P2	2495	2495	780	697
ACADS_+_121163685.23-P1P2	5131	5131	1695	1649
ACADS_+_121164090.23-P1P2	1575	1575	396	436
ACADS_-_121163653.23-P1P2	3273	3273	1220	996
ACADS_-_121163657.23-P1P2	3401	3401	1136	1093
ACADS_-_121163671.23-P1P2	2188	2188	772	799
ACADVL_-_7123221.23-P1P2	1173	1173	341	295
ACADVL_-_7123283.23-P1P2	1578	1578	534	448
ACADVL_-_7123639.23-P1P2	1677	1677	513	476
ACADVL_-_7123665.23-P1P2	1568	1568	499	411
ACADVL_-_7123677.23-P1P2	2326	2326	748	607
ACAN_+_89347139.23-P1P2	585	585	239	206
ACAN_+_89347148.23-P1P2	213	213	60	38
ACAN_+_89347151.23-P1P2	368	368	147	130
ACAN_-_89346701.23-P1P2	1431	1431	493	383
ACAN_-_89347101.23-P1P2	4095	4095	1234	1317
ACAP1_+_7239854.23-P1P2	1131	1131	420	350
ACAP1_+_7239956.23-P1P2	1561	1561	463	404
ACAP1_+_7240320.23-P1P2	851	851	329	259
ACAP1_-_7239866.23-P1P2	1590	1590	516	482
ACAP1_-_7240242.23-P1P2	1292	1292	376	377
ACAP2_+_195163707.23-P1P2	2284	2284	607	731
ACAP2_-_195163352.23-P1P2	1980	1980	541	512
ACAP2_-_195163362.23-P1P2	1961	1961	602	506
ACAP2_-_195163395.23-P1P2	1271	1271	382	349
ACAP2_-_195163655.23-P1P2	1531	1531	526	424
ACAP3_+_1243258.23-P1P2	2737	2737	889	768
ACAP3_+_1243337.23-P1P2	1612	1612	512	506
ACAP3_-_1243095.23-P1P2	2858	2858	877	944
ACAP3_-_1243221.23-P1P2	2184	2184	705	696
ACAP3_-_1243235.23-P1P2	1772	1772	596	500
ACAT1_+_107992288.23-P1P2	311	311	74	119
ACAT1_+_107992310.23-P1P2	1718	1718	455	400
ACAT1_+_107992321.23-P1P2	1936	1936	570	592
ACAT1_-_107992364.23-P1P2	2595	2595	885	803
ACAT1_-_107992733.23-P1P2	2040	2040	656	544
ACAT2_+_160183436.23-P1P2	152	152	52	33
ACAT2_+_160183505.23-P1P2	2534	2534	643	582
ACAT2_-_160183054.23-P1P2	2111	2111	676	654
ACAT2_-_160183095.23-P1P2	2468	2468	668	772
ACAT2_-_160183174.23-P1P2	2137	2137	941	857
ACBD3_+_226374329.23-P1P2	1191	1191	297	252
ACBD3_+_226374366.23-P1P2	1545	1545	431	423
ACBD3_-_226373992.23-P1P2	2432	2432	688	610
ACBD3_-_226374403.23-P1P2	1402	1402	406	418
ACBD3_-_226374411.23-P1P2	1110	1110	393	314
ACBD4_+_43210021.23-P2	1878	1878	684	594
ACBD4_+_43210042.23-P2	1992	1992	627	621
ACBD4_+_43210060.23-P2	0	0	0	0
ACBD4_+_43210408.23-P2	1079	1079	293	323
ACBD4_+_43213087.23-P1	1587	1587	615	506
ACBD4_+_43213412.23-P1	118	118	44	21
ACBD4_-_43210055.23-P2	1673	1673	570	572
ACBD4_-_43213050.23-P1	385	385	153	126
ACBD4_-_43213072.23-P1	2548	2548	746	671
ACBD4_-_43213075.23-P1	1190	1190	383	330
ACBD5_+_27529332.23-P1P2	1194	1194	347	308
ACBD5_+_27529682.23-P1P2	1393	1393	573	388
ACBD5_+_27529701.23-P1P2	1641	1641	461	525
ACBD5_+_27529710.23-P1P2	3177	3177	949	967
ACBD5_-_27529679.23-P1P2	849	849	246	239
ACBD6_+_180471319.23-P1P2	2759	2759	805	874
ACBD6_+_180471354.23-P1P2	1436	1436	524	405
ACBD6_+_180471617.23-P1P2	1454	1454	625	536
ACBD6_-_180471532.23-P1P2	1273	1273	374	264
ACBD6_-_180471707.23-P1P2	2540	2540	868	681
ACBD7_+_15130520.23-P1P2	1398	1398	528	399
ACBD7_+_15130776.23-P1P2	1650	1650	426	441
ACBD7_-_15130379.23-P1P2	2126	2126	693	541
ACBD7_-_15130397.23-P1P2	439	439	111	84
ACBD7_-_15130438.23-P1P2	663	663	184	199
ACCSL_+_44069616.23-ENST00000378832.1	2477	2477	836	866
ACCSL_+_44069971.23-ENST00000378832.1	4057	4057	1148	1053
ACCSL_+_44069981.23-ENST00000378832.1	519	519	176	124
ACCSL_-_44069582.23-ENST00000378832.1	1478	1478	471	360
ACCSL_-_44069930.23-ENST00000378832.1	0	0	0	0
ACCS_+_44087946.23-P1P2	1219	1219	327	302
ACCS_+_44088028.23-P1P2	1063	1063	376	338
ACCS_+_44088091.23-P1P2	2774	2774	851	856
ACCS_+_44088215.23-P1P2	1038	1038	352	300
ACCS_-_44088090.23-P1P2	2234	2234	688	552
ACD_+_67693748.23-P1P2	3089	3089	941	893
ACD_+_67694124.23-P1P2	2366	2366	597	547
ACD_-_67693904.23-P1P2	1413	1413	361	348
ACD_-_67693957.23-P1P2	606	606	131	154
ACD_-_67694143.23-P1P2	2594	2594	532	535
ACE2_+_15619016.23-P1P2	283	283	119	24
ACE2_+_15619087.23-P1P2	677	677	250	165
ACE2_-_15618594.23-P1P2	1363	1363	436	425
ACE2_-_15618975.23-P1P2	450	450	114	117
ACE2_-_15619013.23-P1P2	1594	1594	453	448
ACER1_+_6333110.23-P1P2	1428	1428	491	467
ACER1_+_6333137.23-P1P2	1232	1232	374	289
ACER1_+_6333164.23-P1P2	1279	1279	375	318
ACER1_-_6333545.23-P1P2	337	337	100	95
ACER1_-_6333558.23-P1P2	1283	1283	322	338
ACER2_+_19409007.23-P1P2	1518	1518	457	358
ACER2_+_19409248.23-P1P2	2787	2787	997	838
ACER2_+_19409376.23-P1P2	2081	2081	847	699
ACER2_+_19409383.23-P1P2	1600	1600	395	373
ACER2_-_19409474.23-P1P2	2212	2212	652	740
ACER3_+_76571969.23-P1P2	1402	1402	385	365
ACER3_-_76571978.23-P1P2	598	598	234	172
ACER3_-_76572000.23-P1P2	1398	1398	469	438
ACER3_-_76572003.23-P1P2	2288	2288	721	561
ACER3_-_76572404.23-P1P2	2045	2045	661	552
ACE_+_61554448.23-P1	1362	1362	481	395
ACE_+_61554829.23-P1	3370	3370	1049	1021
ACE_+_61562272.23-P2	2517	2517	902	652
ACE_+_61562293.23-P2	907	907	250	300
ACE_-_61554428.23-P1	1909	1909	595	577
ACE_-_61554458.23-P1	3572	3572	1114	1081
ACE_-_61554461.23-P1	3526	3526	1036	836
ACE_-_61562238.23-P2	2775	2775	989	831
ACE_-_61562443.23-P2	1183	1183	381	441
ACE_-_61562661.23-P2	1618	1618	514	481
ACHE_+_100493456.23-P1	3246	3246	963	903
ACHE_+_100493473.23-P1	2117	2117	671	686
ACHE_+_100494559.23-P2	1755	1755	453	549
ACHE_+_100494570.23-P2	2639	2639	766	774
ACHE_-_100493122.23-P1	472	472	147	121
ACHE_-_100493427.23-P1	1003	1003	384	290
ACHE_-_100493486.23-P1	1034	1034	389	273
ACHE_-_100494233.23-P2	2521	2521	808	736
ACHE_-_100494236.23-P2	1765	1765	566	536
ACHE_-_100494578.23-P2	3600	3600	1376	1172
ACIN1_+_23564314.23-P1	2650	2650	709	620
ACIN1_-_23540292.23-P2	2038	2038	565	476
ACIN1_-_23540722.23-P2	1118	1118	416	342
ACIN1_-_23540730.23-P2	567	567	147	116
ACIN1_-_23540744.23-P2	1363	1363	481	365
ACIN1_-_23540756.23-P2	1709	1709	540	508
ACIN1_-_23563847.23-P1	1464	1464	374	427
ACIN1_-_23563913.23-P1	2032	2032	622	499
ACIN1_-_23564262.23-P1	1521	1521	547	513
ACIN1_-_23564284.23-P1	2404	2404	800	647
ACKR2_+_42850956.23-P1P2	997	997	355	238
ACKR2_-_42850976.23-P1P2	2117	2117	447	463
ACKR2_-_42850992.23-P1P2	2462	2462	736	685
ACKR2_-_42851020.23-P1P2	4250	4250	1138	985
ACKR2_-_42851479.23-P1P2	2889	2889	777	614
ACKR3_+_237476473.23-P2	2046	2046	570	537
ACKR3_+_237476822.23-P2	434	434	152	115
ACKR3_+_237478500.23-P1	2565	2565	750	754
ACKR3_+_237478916.23-P1	898	898	294	249
ACKR3_+_237478950.23-P1	3066	3066	931	858
ACKR3_-_237476493.23-P2	1301	1301	435	382
ACKR3_-_237476505.23-P2	2536	2536	884	670
ACKR3_-_237476900.23-P2	2380	2380	787	716
ACKR3_-_237478578.23-P1	998	998	323	287
ACKR3_-_237478610.23-P1	866	866	322	270
ACKR4_+_132316377.23-P1P2	1920	1920	491	458
ACKR4_-_132316111.23-P1P2	4847	4847	1390	1203
ACKR4_-_132316167.23-P1P2	166	166	57	33
ACKR4_-_132316171.23-P1P2	119	119	41	33
ACKR4_-_132316525.23-P1P2	4045	4045	851	900
ACLY_+_40074807.23-P1P2	1793	1793	576	543
ACLY_+_40075121.23-P1P2	1048	1048	320	250
ACLY_-_40074817.23-P1P2	954	954	375	304
ACLY_-_40075090.23-P1P2	1071	1071	264	341
ACLY_-_40075227.23-P1P2	1061	1061	263	231
ACMSD_+_135596183.23-P1P2	2637	2637	853	853
ACMSD_-_135596123.23-P1P2	3450	3450	1081	1031
ACMSD_-_135596200.23-P1P2	1435	1435	438	413
ACMSD_-_135596354.23-P1P2	1484	1484	424	368
ACMSD_-_135596438.23-P1P2	2257	2257	691	659
ACN9_+_96747104.23-P1P2	1517	1517	470	494
ACN9_+_96747240.23-P1P2	1844	1844	614	428
ACN9_+_96747363.23-P1P2	1488	1488	407	344
ACN9_-_96747046.23-P1P2	1330	1330	313	353
ACN9_-_96747065.23-P1P2	1436	1436	419	339
ACO1_+_32384680.23-P1P2	1269	1269	333	275
ACO1_+_32385057.23-P1P2	1537	1537	457	411
ACO1_-_32384733.23-P1P2	2319	2319	717	634
ACO1_-_32385047.23-P1P2	1615	1615	588	535
ACO1_-_32385064.23-P1P2	1062	1062	311	274
ACO2_+_41865203.23-P1P2	1634	1634	644	566
ACO2_+_41865228.23-P1P2	1980	1980	513	498
ACO2_+_41865345.23-P1P2	1056	1056	401	327
ACO2_-_41865209.23-P1P2	2005	2005	471	467
ACO2_-_41865534.23-P1P2	1833	1833	495	456
ACOT11_+_55007947.23-P2	954	954	358	287
ACOT11_+_55007963.23-P2	1262	1262	449	415
ACOT11_+_55008406.23-P2	2154	2154	846	653
ACOT11_+_55013888.23-P1	1932	1932	508	549
ACOT11_+_55013964.23-P1	1273	1273	420	315
ACOT11_+_55013970.23-P1	1721	1721	516	523
ACOT11_-_55008004.23-P2	1072	1072	280	256
ACOT11_-_55008376.23-P2	1617	1617	473	407
ACOT11_-_55013950.23-P1	1945	1945	602	483
ACOT11_-_55014234.23-P1	670	670	213	253
ACOT12_+_80689628.23-P1P2	2086	2086	645	621
ACOT12_+_80689672.23-P1P2	1419	1419	420	404
ACOT12_+_80689929.23-P1P2	309	309	105	99
ACOT12_-_80689574.23-P1P2	1067	1067	277	247
ACOT12_-_80689897.23-P1P2	1546	1546	477	454
ACOT13_+_24667341.23-P1P2	2193	2193	602	572
ACOT13_-_24667329.23-P1P2	4198	4198	1251	1349
ACOT13_-_24667371.23-P1P2	1674	1674	525	495
ACOT13_-_24667386.23-P1P2	907	907	233	238
ACOT13_-_24667473.23-P1P2	1933	1933	556	575
ACOT1_+_74003818.23-P1P2	2200	2200	721	723
ACOT1_+_74003843.23-P1P2	2246	2246	667	542
ACOT1_+_74004100.23-P1P2	3230	3230	852	900
ACOT1_-_74004062.23-P1P2	1873	1873	549	632
ACOT1_-_74004076.23-P1P2	1916	1916	605	622
ACOT2_+_74035740.23-P1P2	1408	1408	419	456
ACOT2_+_74035970.23-P1P2	987	987	329	258
ACOT2_+_74036024.23-P1P2	1550	1550	520	391
ACOT2_-_74036051.23-P1P2	1820	1820	562	531
ACOT2_-_74036501.23-P1P2	1573	1573	425	459
ACOT4_+_74058635.23-P1P2	1102	1102	456	366
ACOT4_+_74058647.23-P1P2	1619	1619	334	281
ACOT4_+_74058910.23-P1P2	2214	2214	819	522
ACOT4_+_74058918.23-P1P2	1243	1243	399	402
ACOT4_-_74059268.23-P1P2	2166	2166	669	737
ACOT6_+_74077704.23-P1P2	4478	4478	1399	1297
ACOT6_+_74077926.23-P1P2	1778	1778	452	518
ACOT6_+_74078053.23-P1P2	3178	3178	881	907
ACOT6_-_74077984.23-P1P2	2084	2084	660	584
ACOT6_-_74078059.23-P1P2	1297	1297	393	437
ACOT7_+_6453356.23-P1P2	1707	1707	469	471
ACOT7_-_6453334.23-P1P2	1882	1882	593	598
ACOT7_-_6453369.23-P1P2	1679	1679	522	387
ACOT7_-_6453388.23-P1P2	560	560	225	192
ACOT7_-_6453406.23-P1P2	1151	1151	410	349
ACOT8_+_44485553.23-P1P2	1091	1091	345	335
ACOT8_+_44486016.23-P1P2	1389	1389	430	394
ACOT8_-_44485597.23-P1P2	974	974	286	218
ACOT8_-_44485992.23-P1P2	1425	1425	370	418
ACOT8_-_44486001.23-P1P2	2924	2924	700	778
ACOT9_+_23761133.23-P1P2	2436	2436	714	690
ACOT9_+_23761350.23-P1P2	1100	1100	230	229
ACOT9_+_23761360.23-P1P2	1069	1069	423	337
ACOT9_-_23761316.23-P1P2	893	893	329	259
ACOT9_-_23761394.23-P1P2	1661	1661	591	456
ACOX1_+_73975227.23-P1P2	2252	2252	469	380
ACOX1_-_73975169.23-P1P2	3236	3236	700	841
ACOX1_-_73975193.23-P1P2	1975	1975	646	462
ACOX1_-_73975196.23-P1P2	1988	1988	532	445
ACOX1_-_73975245.23-P1P2	3196	3196	810	853
ACOX2_+_58512428.23-P2	2619	2619	721	654
ACOX2_+_58512441.23-P2	1309	1309	351	392
ACOX2_+_58522520.23-P1	1485	1485	481	428
ACOX2_+_58522852.23-P1	3547	3547	1126	1006
ACOX2_+_58522860.23-P1	1029	1029	250	290
ACOX2_+_58522888.23-P1	1416	1416	448	424
ACOX2_+_58522893.23-P1	1369	1369	464	392
ACOX2_-_58512038.23-P2	1979	1979	521	504
ACOX2_-_58512043.23-P2	2236	2236	684	612
ACOX2_-_58512435.23-P2	1598	1598	519	416
ACOX3_+_8430113.23-P1	3869	3869	1062	1112
ACOX3_+_8430140.23-P1	2326	2326	710	734
ACOX3_+_8442373.23-P2	2369	2369	710	674
ACOX3_+_8442383.23-P2	1070	1070	289	291
ACOX3_+_8442467.23-P2	716	716	266	310
ACOX3_-_8430094.23-P1	1099	1099	405	357
ACOX3_-_8430121.23-P1	1355	1355	390	346
ACOX3_-_8430129.23-P1	1445	1445	449	419
ACOX3_-_8442419.23-P2	2168	2168	511	509
ACOX3_-_8442435.23-P2	2011	2011	560	482
ACOXL_+_111490271.23-P1P2	2776	2776	986	962
ACOXL_+_111490547.23-P1P2	1722	1722	549	473
ACOXL_+_111490560.23-P1P2	1403	1403	440	446
ACOXL_+_111490595.23-P1P2	2307	2307	697	603
ACOXL_-_111490612.23-P1P2	1522	1522	572	464
ACP1_+_264980.23-P1P2	3738	3738	1082	1020
ACP1_+_265303.23-P1P2	614	614	159	127
ACP1_-_264967.23-P1P2	1905	1905	597	533
ACP1_-_264970.23-P1P2	1543	1543	225	263
ACP1_-_265107.23-P1P2	885	885	270	282
ACP2_+_47270320.23-P1P2	1641	1641	495	531
ACP2_+_47270332.23-P1P2	212	212	47	78
ACP2_-_47269915.23-P1P2	1403	1403	423	375
ACP2_-_47269958.23-P1P2	1248	1248	376	361
ACP2_-_47270385.23-P1P2	1812	1812	465	453
ACP5_+_11688472.23-P1	447	447	139	81
ACP5_-_11688086.23-P1	1163	1163	320	313
ACP5_-_11688414.23-P1	3224	3224	1037	999
ACP5_-_11688437.23-P1	2160	2160	713	739
ACP5_-_11688455.23-P1	1199	1199	360	353
ACP5_-_11689356.23-P2	1779	1779	589	634
ACP5_-_11689724.23-P2	3385	3385	958	886
ACP5_-_11689727.23-P2	2475	2475	899	775
ACP5_-_11689744.23-P2	588	588	192	207
ACP5_-_11689771.23-P2	2788	2788	995	907
ACP6_+_147141956.23-P1P2	5819	5819	1748	1577
ACP6_+_147142159.23-P1P2	300	300	82	87
ACP6_-_147142348.23-P1P2	1637	1637	409	381
ACP6_-_147142356.23-P1P2	1645	1645	622	453
ACP6_-_147142393.23-P1P2	1604	1604	650	569
ACPL2_+_140950942.23-P1P2	1787	1787	675	501
ACPL2_+_140950963.23-P1P2	0	0	0	0
ACPL2_+_140951037.23-P1P2	208	208	67	66
ACPL2_+_140951203.23-P1P2	3356	3356	1077	793
ACPL2_-_140950647.23-P1P2	1414	1414	472	316
ACPP_+_132036268.23-P1P2	2117	2117	643	565
ACPP_+_132036293.23-P1P2	855	855	307	290
ACPP_+_132036338.23-P1P2	917	917	253	211
ACPP_+_132036504.23-P1P2	416	416	154	99
ACPP_+_132036703.23-P1P2	1495	1495	398	428
ACPT_+_51293697.23-ENST00000270593.1	1295	1295	492	413
ACPT_+_51293761.23-ENST00000270593.1	2557	2557	831	877
ACPT_+_51294074.23-ENST00000270593.1	912	912	267	265
ACPT_-_51293910.23-ENST00000270593.1	2145	2145	737	693
ACPT_-_51294122.23-ENST00000270593.1	1178	1178	198	204
ACRBP_+_6756555.23-P1P2	1986	1986	748	617
ACRBP_+_6756569.23-P1P2	1816	1816	518	575
ACRBP_+_6756572.23-P1P2	3506	3506	1089	974
ACRBP_-_6756126.23-P1P2	1204	1204	365	425
ACRBP_-_6756147.23-P1P2	873	873	329	240
ACRC_-_70797923.23-P1P2	1006	1006	310	251
ACRC_-_70798359.23-P1P2	1190	1190	402	354
ACRC_-_70798376.23-P1P2	1083	1083	390	359
ACRC_-_70798717.23-P1P2	210	210	71	85
ACRC_-_70798784.23-P1P2	2881	2881	955	759
ACRV1_+_125550253.23-P1P2	2427	2427	667	620
ACRV1_+_125550420.23-P1P2	2091	2091	545	526
ACRV1_+_125550697.23-P1P2	3388	3388	1055	878
ACRV1_-_125550324.23-P1P2	1844	1844	624	581
ACRV1_-_125550695.23-P1P2	1541	1541	585	366
ACR_+_51177061.23-P1P2	2268	2268	652	534
ACR_+_51177099.23-P1P2	1846	1846	583	472
ACR_-_51176666.23-P1P2	1350	1350	405	330
ACR_-_51176714.23-P1P2	2055	2055	639	561
ACR_-_51176829.23-P1P2	2518	2518	814	660
ACSBG1_+_78526472.23-P1P2	1307	1307	415	319
ACSBG1_+_78526497.23-P1P2	1944	1944	580	517
ACSBG1_+_78526814.23-P1P2	1848	1848	582	513
ACSBG1_+_78526846.23-P1P2	1895	1895	426	456
ACSBG1_-_78526810.23-P1P2	2311	2311	915	891
ACSBG2_+_6135737.23-P1P2	1088	1088	406	298
ACSBG2_-_6135670.23-P1P2	1607	1607	387	248
ACSBG2_-_6135684.23-P1P2	2506	2506	695	584
ACSBG2_-_6135704.23-P1P2	2019	2019	629	534
ACSBG2_-_6135770.23-P1P2	1890	1890	454	507
ACSF2_+_48503620.23-P1P2	3792	3792	1233	1037
ACSF2_+_48503830.23-P1P2	2304	2304	662	696
ACSF2_-_48503625.23-P1P2	2393	2393	784	646
ACSF2_-_48503638.23-P1P2	1595	1595	503	370
ACSF2_-_48503858.23-P1P2	1836	1836	670	567
ACSF3_+_89160267.23-P1P2	1470	1470	403	414
ACSF3_+_89160393.23-P1P2	2485	2485	703	609
ACSF3_+_89160580.23-P1P2	1043	1043	287	405
ACSF3_-_89160263.23-P1P2	1270	1270	445	364
ACSF3_-_89160302.23-P1P2	2078	2078	733	679
ACSL1_+_185746700.23-P1P2	2590	2590	673	580
ACSL1_+_185747071.23-P1P2	2055	2055	568	634
ACSL1_+_185747074.23-P1P2	3214	3214	1057	983
ACSL1_+_185747085.23-P1P2	1522	1522	497	405
ACSL1_-_185746686.23-P1P2	1740	1740	474	403
ACSL3_+_223725692.23-P1P2	644	644	221	206
ACSL3_+_223726215.23-P1P2	3042	3042	999	767
ACSL3_-_223725802.23-P1P2	1213	1213	404	303
ACSL3_-_223725834.23-P1P2	1583	1583	411	384
ACSL3_-_223726162.23-P1P2	2839	2839	865	807
ACSL4_+_108976382.23-P1P2	2132	2132	517	509
ACSL4_-_108976096.23-P1P2	1476	1476	517	366
ACSL4_-_108976106.23-P1P2	1851	1851	739	620
ACSL4_-_108976456.23-P1P2	5016	5016	1432	1375
ACSL4_-_108976463.23-P1P2	2050	2050	586	461
ACSL5_+_114136352.23-P1	2239	2239	684	656
ACSL5_+_114136372.23-P1	595	595	198	194
ACSL5_-_114133923.23-P2	2037	2037	654	529
ACSL5_-_114133956.23-P2	2699	2699	726	794
ACSL5_-_114133986.23-P2	2375	2375	557	603
ACSL5_-_114134322.23-P2	1654	1654	509	402
ACSL5_-_114134410.23-P2	2006	2006	675	574
ACSL5_-_114136013.23-P1	485	485	118	113
ACSL5_-_114136040.23-P1	3103	3103	762	918
ACSL5_-_114136407.23-P1	1925	1925	599	557
ACSL6_+_131310427.23-P2	2577	2577	673	755
ACSL6_+_131346969.23-P1	1687	1687	480	437
ACSL6_+_131347320.23-P1	839	839	324	357
ACSL6_+_131347346.23-P1	2842	2842	1036	824
ACSL6_-_131310249.23-P2	2665	2665	892	731
ACSL6_-_131310298.23-P2	1648	1648	450	418
ACSL6_-_131310302.23-P2	595	595	160	198
ACSL6_-_131310682.23-P2	2434	2434	756	663
ACSL6_-_131347379.23-P1	1430	1430	494	362
ACSL6_-_131347437.23-P1	1303	1303	187	157
ACSM1_+_20686984.23-P1P2	2723	2723	816	743
ACSM1_+_20687058.23-P1P2	2434	2434	635	758
ACSM1_-_20687024.23-P1P2	1429	1429	443	447
ACSM1_-_20687076.23-P1P2	1637	1637	618	448
ACSM1_-_20687521.23-P1P2	1634	1634	444	429
ACSM2A_-_20462920.23-P1P2	584	584	196	124
ACSM2A_-_20462957.23-P1P2	3165	3165	989	915
ACSM2A_-_20463169.23-P1P2	3843	3843	1086	963
ACSM2A_-_20463214.23-P1P2	4222	4222	1045	1020
ACSM2A_-_20463283.23-P1P2	2186	2186	617	663
ACSM2B_+_20587244.23-P1P2	2552	2552	776	698
ACSM2B_+_20587247.23-P1P2	1815	1815	541	503
ACSM2B_+_20587316.23-P1P2	0	0	0	0
ACSM2B_+_20587361.23-P1P2	0	0	0	0
ACSM2B_+_20587573.23-P1P2	0	0	0	0
ACSM3_+_20775307.23-P1P2	2758	2758	900	747
ACSM3_+_20775331.23-P1P2	2092	2092	735	559
ACSM3_+_20775412.23-P1P2	1352	1352	354	327
ACSM3_-_20775380.23-P1P2	3240	3240	924	714
ACSM3_-_20775771.23-P1P2	2132	2132	588	515
ACSM4_+_7456947.23-ENST00000399422.4	2038	2038	563	374
ACSM4_+_7457146.23-ENST00000399422.4	284	284	65	72
ACSM4_+_7457164.23-ENST00000399422.4	2123	2123	613	551
ACSM4_+_7457340.23-ENST00000399422.4	1261	1261	370	398
ACSM4_+_7457345.23-ENST00000399422.4	1666	1666	488	430
ACSM5_-_20420881.23-P1P2	1787	1787	606	503
ACSM5_-_20421144.23-P1P2	3268	3268	877	836
ACSM5_-_20421170.23-P1P2	2644	2644	827	909
ACSM5_-_20421270.23-P1P2	2897	2897	849	616
ACSM5_-_20421315.23-P1P2	1462	1462	317	385
ACSS1_+_25038329.23-P1P2	1527	1527	496	395
ACSS1_+_25038734.23-P1P2	1284	1284	406	491
ACSS1_+_25038767.23-P1P2	313	313	90	81
ACSS1_-_25038359.23-P1P2	1153	1153	473	491
ACSS1_-_25038372.23-P1P2	1041	1041	395	305
ACSS2_+_33464457.23-P1P2	2847	2847	910	726
ACSS2_-_33464420.23-P1P2	4422	4422	1258	1195
ACSS2_-_33464423.23-P1P2	2493	2493	683	699
ACSS2_-_33464453.23-P1P2	937	937	203	283
ACSS2_-_33464808.23-P1P2	1770	1770	503	408
ACSS3_+_81471956.23-P1P2	1289	1289	340	300
ACSS3_-_81471886.23-P1P2	1126	1126	311	283
ACSS3_-_81471913.23-P1P2	1902	1902	516	571
ACSS3_-_81472068.23-P1P2	1942	1942	624	485
ACSS3_-_81472074.23-P1P2	1900	1900	663	611
ACTA1_+_229568301.23-P2	4663	4663	1509	1332
ACTA1_+_229569744.23-P1	1656	1656	561	383
ACTA1_-_229568328.23-P2	2089	2089	704	533
ACTA1_-_229568723.23-P2	1596	1596	570	509
ACTA1_-_229568745.23-P2	3127	3127	1032	997
ACTA1_-_229568779.23-P2	985	985	285	268
ACTA1_-_229569627.23-P1	1911	1911	569	581
ACTA1_-_229569754.23-P1	1410	1410	581	434
ACTA1_-_229569824.23-P1	1403	1403	454	433
ACTA1_-_229569839.23-P1	4402	4402	1506	1381
ACTA2_+_90712275.23-P1	1863	1863	395	488
ACTA2_+_90712443.23-P1	3192	3192	825	804
ACTA2_+_90712479.23-P1	1964	1964	627	485
ACTA2_+_90750678.23-P2	1908	1908	672	460
ACTA2_+_90750694.23-P2	7218	7218	1506	1339
ACTA2_+_90751072.23-P2	1160	1160	339	350
ACTA2_-_90712449.23-P1	2776	2776	785	765
ACTA2_-_90712506.23-P1	2437	2437	786	680
ACTA2_-_90751052.23-P2	847	847	263	223
ACTA2_-_90751066.23-P2	2278	2278	641	599
ACTBL2_+_56778209.23-P1P2	3121	3121	981	924
ACTBL2_+_56778273.23-P1P2	2498	2498	788	632
ACTBL2_+_56778359.23-P1P2	2435	2435	675	544
ACTBL2_-_56778219.23-P1P2	1269	1269	338	310
ACTBL2_-_56778661.23-P1P2	2616	2616	881	758
ACTB_+_5569721.23-P1P2	1794	1794	610	576
ACTB_+_5570130.23-P1P2	2345	2345	654	572
ACTB_-_5568781.23-P1P2	938	938	357	290
ACTB_-_5570006.23-P1P2	1591	1591	500	455
ACTB_-_5570191.23-P1P2	1602	1602	535	471
ACTC1_+_35087479.23-P1P2	864	864	295	188
ACTC1_-_35087222.23-P1P2	1998	1998	685	486
ACTC1_-_35087295.23-P1P2	1663	1663	425	416
ACTC1_-_35087685.23-P1P2	2060	2060	574	547
ACTC1_-_35087711.23-P1P2	1021	1021	303	301
ACTG1_-_79479746.23-P1P2	1468	1468	598	413
ACTG1_-_79479777.23-P1P2	1673	1673	450	393
ACTG1_-_79479780.23-P1P2	1197	1197	380	308
ACTG1_-_79479785.23-P1P2	2004	2004	496	546
ACTG1_-_79479816.23-P1P2	2430	2430	850	695
ACTG2_+_74120163.23-P1	1820	1820	505	444
ACTG2_+_74120172.23-P1	1890	1890	503	487
ACTG2_+_74120202.23-P1	1426	1426	404	404
ACTG2_+_74128454.23-P2	2116	2116	616	526
ACTG2_+_74128598.23-P2	1545	1545	482	439
ACTG2_-_74120192.23-P1	2164	2164	803	622
ACTG2_-_74120376.23-P1	1370	1370	464	373
ACTG2_-_74128450.23-P2	1921	1921	442	489
ACTG2_-_74128624.23-P2	1706	1706	550	584
ACTG2_-_74128769.23-P2	1041	1041	295	292
ACTL10_+_32254796.23-P1P2	1119	1119	355	392
ACTL10_-_32254768.23-P1P2	2313	2313	803	626
ACTL10_-_32254788.23-P1P2	3034	3034	1137	886
ACTL10_-_32254809.23-P1P2	1796	1796	491	472
ACTL10_-_32254824.23-P1P2	989	989	229	285
ACTL6A_+_179280744.23-P1P2	2781	2781	614	746
ACTL6A_+_179280755.23-P1P2	1271	1271	404	312
ACTL6A_+_179280849.23-P1P2	1437	1437	676	529
ACTL6A_-_179280784.23-P1P2	749	749	211	199
ACTL6A_-_179280860.23-P1P2	592	592	134	87
ACTL6B_+_100253966.23-P1P2	1936	1936	796	567
ACTL6B_+_100253969.23-P1P2	2021	2021	694	576
ACTL6B_+_100254000.23-P1P2	2287	2287	696	650
ACTL6B_-_100254007.23-P1P2	2128	2128	596	620
ACTL6B_-_100254010.23-P1P2	617	617	227	142
ACTL7A_+_111624526.23-P1P2	276	276	124	38
ACTL7A_-_111624563.23-P1P2	4268	4268	1361	1192
ACTL7A_-_111624608.23-P1P2	423	423	155	203
ACTL7A_-_111624654.23-P1P2	606	606	175	161
ACTL7A_-_111624958.23-P1P2	1787	1787	338	339
ACTL7B_+_111617819.23-P1P2	1690	1690	438	499
ACTL7B_+_111617857.23-P1P2	1891	1891	537	518
ACTL7B_+_111618198.23-P1P2	1918	1918	505	478
ACTL7B_-_111618185.23-P1P2	1221	1221	354	312
ACTL7B_-_111618259.23-P1P2	2184	2184	772	616
ACTL8_+_18081845.23-P1P2	1365	1365	450	418
ACTL8_+_18081855.23-P1P2	1663	1663	379	349
ACTL8_-_18081836.23-P1P2	2463	2463	677	648
ACTL8_-_18081842.23-P1P2	1327	1327	392	329
ACTL8_-_18081895.23-P1P2	2340	2340	602	507
ACTL9_+_8808720.23-P1P2	2756	2756	627	750
ACTL9_+_8808755.23-P1P2	849	849	314	287
ACTL9_+_8808881.23-P1P2	892	892	337	242
ACTL9_-_8808643.23-P1P2	556	556	201	221
ACTL9_-_8809073.23-P1P2	1721	1721	533	477
ACTN1_+_69445571.23-P1P2	942	942	235	230
ACTN1_-_69445619.23-P1P2	1525	1525	500	421
ACTN1_-_69445944.23-P1P2	2149	2149	613	498
ACTN1_-_69445956.23-P1P2	1666	1666	525	410
ACTN1_-_69446029.23-P1P2	1615	1615	584	381
ACTN2_+_236849796.23-P1P2	366	366	106	115
ACTN2_+_236849840.23-P1P2	1605	1605	416	338
ACTN2_+_236849897.23-P1P2	3528	3528	1282	1113
ACTN2_-_236849849.23-P1P2	1451	1451	406	385
ACTN2_-_236850209.23-P1P2	1604	1604	560	479
ACTN3_+_66313715.23-P1P2	1474	1474	408	390
ACTN3_+_66313730.23-P1P2	924	924	369	336
ACTN3_+_66313881.23-P1P2	1530	1530	472	455
ACTN3_-_66313676.23-P1P2	1563	1563	569	574
ACTN3_-_66314441.23-P1P2	2665	2665	836	733
ACTN4_-_39138303.23-P1P2	1247	1247	456	486
ACTN4_-_39138358.23-P1P2	1563	1563	433	492
ACTN4_-_39138687.23-P1P2	2794	2794	1062	820
ACTN4_-_39138723.23-P1P2	1802	1802	582	459
ACTN4_-_39138727.23-P1P2	2655	2655	745	702
ACTR10_+_58666878.23-P1P2	444	444	169	112
ACTR10_+_58666892.23-P1P2	3295	3295	805	774
ACTR10_+_58666925.23-P1P2	2163	2163	578	486
ACTR10_+_58666938.23-P1P2	924	924	189	141
ACTR10_+_58667079.23-P1P2	470	470	90	107
ACTR1A_+_104262452.23-P1P2	771	771	256	205
ACTR1A_+_104262461.23-P1P2	2130	2130	601	647
ACTR1A_-_104261998.23-P1P2	2439	2439	636	654
ACTR1A_-_104262054.23-P1P2	2837	2837	682	565
ACTR1A_-_104262086.23-P1P2	887	887	233	263
ACTR1B_+_98280441.23-P1P2	1133	1133	360	323
ACTR1B_+_98280464.23-P1P2	1667	1667	477	456
ACTR1B_-_98279951.23-P1P2	1712	1712	474	439
ACTR1B_-_98280407.23-P1P2	1922	1922	680	582
ACTR1B_-_98280450.23-P1P2	1143	1143	446	318
ACTR2_+_65455294.23-P1P2	281	281	55	76
ACTR2_+_65455348.23-P1P2	1866	1866	485	565
ACTR2_-_65454953.23-P1P2	944	944	330	288
ACTR2_-_65454971.23-P1P2	526	526	195	161
ACTR2_-_65455345.23-P1P2	1223	1223	375	273
ACTR3B_+_152457249.23-P1P2	1104	1104	371	308
ACTR3B_+_152457287.23-P1P2	2603	2603	783	647
ACTR3B_+_152457301.23-P1P2	1515	1515	562	504
ACTR3B_+_152457333.23-P1P2	1473	1473	415	326
ACTR3B_+_152457345.23-P1P2	467	467	206	158
ACTR3C_+_150020242.23-P1P2	782	782	329	288
ACTR3C_+_150020273.23-P1P2	2052	2052	598	559
ACTR3C_+_150020641.23-P1P2	1623	1623	543	613
ACTR3C_-_150020122.23-P1P2	737	737	251	208
ACTR3C_-_150020411.23-P1P2	2258	2258	610	522
ACTR3_+_114647775.23-P1P2	2228	2228	687	608
ACTR3_+_114648069.23-P1P2	2008	2008	469	388
ACTR3_-_114647984.23-P1P2	1858	1858	542	477
ACTR3_-_114647989.23-P1P2	1828	1828	625	572
ACTR3_-_114648039.23-P1P2	1976	1976	567	446
ACTR5_+_37377138.23-P1P2	1477	1477	395	421
ACTR5_+_37377152.23-P1P2	889	889	202	177
ACTR5_+_37377158.23-P1P2	1534	1534	540	438
ACTR5_-_37377124.23-P1P2	1265	1265	416	303
ACTR5_-_37377127.23-P1P2	1014	1014	284	257
ACTR6_+_100593852.23-P1P2	2756	2756	464	403
ACTR6_+_100594789.23-P1P2	1344	1344	478	443
ACTR6_+_100594811.23-P1P2	931	931	207	236
ACTR6_-_100594606.23-P1P2	1926	1926	661	599
ACTR6_-_100594621.23-P1P2	2330	2330	738	721
ACTR8_+_53916118.23-P1P2	2647	2647	618	528
ACTR8_+_53916142.23-P1P2	2086	2086	597	566
ACTR8_+_53916157.23-P1P2	0	0	61	68
ACTR8_-_53915974.23-P1P2	708	708	200	218
ACTR8_-_53916193.23-P1P2	1244	1244	308	378
ACTRT1_+_127185986.23-P1P2	1428	1428	417	304
ACTRT1_+_127186306.23-P1P2	3217	3217	1014	760
ACTRT1_+_127186328.23-P1P2	1404	1404	438	474
ACTRT1_-_127185969.23-P1P2	1837	1837	628	484
ACTRT1_-_127186343.23-P1P2	2220	2220	651	732
ACTRT2_+_2938135.23-P1P2	1482	1482	598	375
ACTRT2_+_2938467.23-P1P2	2240	2240	568	571
ACTRT2_-_2938118.23-P1P2	1527	1527	512	444
ACTRT2_-_2938494.23-P1P2	1233	1233	399	335
ACTRT2_-_2938499.23-P1P2	813	813	284	243
ACTRT3_+_169487270.23-P1P2	1029	1029	330	303
ACTRT3_+_169487327.23-P1P2	2233	2233	670	620
ACTRT3_+_169487330.23-P1P2	1517	1517	509	446
ACTRT3_+_169487342.23-P1P2	1015	1015	295	284
ACTRT3_-_169487289.23-P1P2	2166	2166	852	697
ACVR1B_+_52345561.23-P1P2	899	899	325	305
ACVR1B_+_52345897.23-P1P2	329	329	73	85
ACVR1B_+_52345907.23-P1P2	770	770	301	238
ACVR1B_-_52345530.23-P1P2	557	557	332	309
ACVR1B_-_52345917.23-P1P2	1194	1194	441	416
ACVR1C_+_158484889.23-P1P2	2569	2569	692	602
ACVR1C_+_158484901.23-P1P2	2641	2641	710	748
ACVR1C_+_158484938.23-P1P2	2191	2191	691	685
ACVR1C_+_158485339.23-P1P2	4546	4546	1581	1198
ACVR1C_-_158485307.23-P1P2	379	379	74	109
ACVR1_+_158732079.23-P1P2	1382	1382	422	359
ACVR1_+_158732198.23-P1P2	1513	1513	494	389
ACVR1_+_158732232.23-P1P2	697	697	252	182
ACVR1_+_158732258.23-P1P2	536	536	186	229
ACVR1_-_158732511.23-P1P2	1899	1899	654	599
ACVR2A_+_148602294.23-P1P2	683	683	136	188
ACVR2A_+_148602343.23-P1P2	1861	1861	529	472
ACVR2A_+_148602346.23-P1P2	2015	2015	583	608
ACVR2A_-_148602102.23-P1P2	1752	1752	453	441
ACVR2A_-_148602669.23-P1P2	2114	2114	583	537
ACVR2B_+_38495339.23-P1P2	1080	1080	346	271
ACVR2B_+_38495450.23-P1P2	1595	1595	421	454
ACVR2B_+_38495606.23-P1P2	1827	1827	738	677
ACVR2B_+_38495842.23-P1P2	2527	2527	681	722
ACVR2B_-_38495819.23-P1P2	1686	1686	470	405
ACVRL1_+_52300726.23-P1P2	1013	1013	340	390
ACVRL1_+_52300742.23-P1P2	408	408	166	152
ACVRL1_+_52300819.23-P1P2	1235	1235	397	302
ACVRL1_-_52300776.23-P1P2	1969	1969	662	591
ACVRL1_-_52301119.23-P1P2	1158	1158	426	410
ACY1_+_52017535.23-P1P2	1223	1223	277	348
ACY1_+_52017980.23-P1P2	4602	4602	1373	1292
ACY1_-_52017547.23-P1P2	1450	1450	478	423
ACY1_-_52017921.23-P1P2	302	302	94	103
ACY1_-_52017938.23-P1P2	862	862	180	240
ACY3_+_67414985.23-P2	1816	1816	515	558
ACY3_+_67415013.23-P2	790	790	260	225
ACY3_+_67417722.23-P1	245	245	46	55
ACY3_+_67417960.23-P1	1998	1998	702	719
ACY3_+_67418110.23-P1	2510	2510	807	712
ACY3_-_67414577.23-P2	2715	2715	883	889
ACY3_-_67414607.23-P2	2950	2950	761	809
ACY3_-_67414970.23-P2	1717	1717	511	506
ACY3_-_67417956.23-P1	265	265	46	38
ACY3_-_67418149.23-P1	999	999	381	269
ACYP1_+_75530659.23-P1	1849	1849	555	514
ACYP1_+_75530680.23-P1	1619	1619	445	446
ACYP1_-_75530695.23-P1	1795	1795	447	469
ACYP1_-_75530711.23-P1	1645	1645	423	449
ACYP1_-_75530721.23-P1	783	783	262	192
ACYP1_-_75535758.23-P2	698	698	292	201
ACYP1_-_75536000.23-P2	1465	1465	450	415
ACYP1_-_75536179.23-P2	1877	1877	567	570
ACYP1_-_75536183.23-P2	2307	2307	601	522
ACYP1_-_75536194.23-P2	1808	1808	506	502
ACYP2_+_54342830.23-P1P2	1901	1901	564	571
ACYP2_-_54342821.23-P1P2	505	505	96	129
ACYP2_-_54343153.23-P1P2	1920	1920	628	503
ACYP2_-_54343157.23-P1P2	1730	1730	551	513
ACYP2_-_54343180.23-P1P2	1847	1847	532	454
ADAD1_+_123300801.23-P1P2	2005	2005	423	439
ADAD1_-_123300726.23-P1P2	2215	2215	696	577
ADAD1_-_123300732.23-P1P2	1491	1491	576	415
ADAD1_-_123300755.23-P1P2	1397	1397	358	263
ADAD1_-_123300758.23-P1P2	966	966	359	222
ADAD2_+_84224814.23-P1P2	553	553	229	212
ADAD2_+_84225182.23-P1P2	2131	2131	743	538
ADAD2_-_84224806.23-P1P2	2383	2383	865	645
ADAD2_-_84224870.23-P1P2	2533	2533	649	552
ADAD2_-_84224880.23-P1P2	2354	2354	745	521
ADAL_-_43623106.23-P1P2	723	723	160	199
ADAL_-_43623112.23-P1P2	396	396	95	98
ADAL_-_43623116.23-P1P2	2119	2119	672	563
ADAL_-_43623128.23-P1P2	528	528	157	169
ADAL_-_43623140.23-P1P2	111	111	44	16
ADAM10_+_59041561.23-P1P2	2077	2077	572	533
ADAM10_+_59041886.23-P1P2	1694	1694	512	414
ADAM10_-_59041337.23-P1P2	1957	1957	596	606
ADAM10_-_59041501.23-P1P2	2465	2465	836	625
ADAM10_-_59041703.23-P1P2	2870	2870	970	823
ADAM11_+_42836733.23-P1P2	2681	2681	904	751
ADAM11_+_42836787.23-P1P2	781	781	215	194
ADAM11_+_42836832.23-P1P2	1084	1084	310	266
ADAM11_+_42836963.23-P1P2	1675	1675	506	459
ADAM11_-_42836572.23-P1P2	1030	1030	299	329
ADAM12_+_128076604.23-P1P2	4650	4650	1390	1379
ADAM12_+_128076607.23-P1P2	2854	2854	899	925
ADAM12_-_128076590.23-P1P2	704	704	217	182
ADAM12_-_128076617.23-P1P2	838	838	309	321
ADAM12_-_128077031.23-P1P2	3163	3163	773	700
ADAM15_+_155023192.23-P1P2	2431	2431	801	768
ADAM15_+_155023202.23-P1P2	1358	1358	642	440
ADAM15_+_155023394.23-P1P2	2129	2129	573	557
ADAM15_+_155024155.23-P1P2	1710	1710	554	483
ADAM15_-_155024217.23-P1P2	2135	2135	490	511
ADAM17_+_9695837.23-P1P2	2415	2415	653	543
ADAM17_+_9695867.23-P1P2	2333	2333	710	658
ADAM17_+_9695885.23-P1P2	842	842	306	263
ADAM17_-_9695930.23-P1P2	2261	2261	698	582
ADAM17_-_9695934.23-P1P2	1795	1795	465	392
ADAM18_+_39442161.23-P1P2	1264	1264	518	364
ADAM18_+_39442286.23-P1P2	1721	1721	416	325
ADAM18_+_39442506.23-P1P2	1001	1001	317	273
ADAM18_-_39442133.23-P1P2	564	564	159	157
ADAM18_-_39442196.23-P1P2	1680	1680	549	476
ADAM19_+_157002746.23-P1P2	1102	1102	505	359
ADAM19_-_157002294.23-P1P2	2523	2523	772	677
ADAM19_-_157002314.23-P1P2	1319	1319	323	415
ADAM19_-_157002317.23-P1P2	2490	2490	767	697
ADAM19_-_157002452.23-P1P2	680	680	139	105
ADAM20_+_71001702.23-P1P2	2034	2034	705	623
ADAM20_-_71001316.23-P1P2	2694	2694	747	684
ADAM20_-_71001647.23-P1P2	1641	1641	461	443
ADAM20_-_71001696.23-P1P2	2105	2105	698	606
ADAM20_-_71001740.23-P1P2	592	592	179	188
ADAM21_+_70918885.23-P1P2	797	797	285	291
ADAM21_+_70919022.23-P1P2	1780	1780	540	430
ADAM21_+_70919032.23-P1P2	2005	2005	656	561
ADAM21_-_70918928.23-P1P2	1115	1115	361	326
ADAM21_-_70919038.23-P1P2	2368	2368	645	547
ADAM22_+_87563621.23-P1P2	1127	1127	434	391
ADAM22_+_87563949.23-P1P2	1247	1247	383	457
ADAM22_-_87563632.23-P1P2	2104	2104	738	577
ADAM22_-_87563945.23-P1P2	1188	1188	321	317
ADAM22_-_87564057.23-P1P2	1705	1705	534	436
ADAM23_+_207308275.23-P1P2	1504	1504	437	392
ADAM23_+_207308623.23-P1P2	1123	1123	307	272
ADAM23_+_207308716.23-P1P2	1956	1956	741	654
ADAM23_-_207308263.23-P1P2	974	974	332	230
ADAM23_-_207308295.23-P1P2	931	931	407	388
ADAM28_+_24151604.23-P1P2	1112	1112	405	236
ADAM28_+_24151615.23-P1P2	309	309	95	85
ADAM28_+_24151646.23-P1P2	1464	1464	486	388
ADAM28_+_24151656.23-P1P2	1892	1892	601	553
ADAM28_+_24151691.23-P1P2	2397	2397	636	587
ADAM29_+_175839595.23-P1P2	1872	1872	364	423
ADAM29_+_175839605.23-P1P2	1335	1335	381	327
ADAM29_+_175839643.23-P1P2	2227	2227	607	545
ADAM29_-_175839539.23-P1P2	1648	1648	486	401
ADAM29_-_175839601.23-P1P2	2658	2658	858	769
ADAM2_+_39695270.23-P1P2	2307	2307	706	718
ADAM2_-_39695260.23-P1P2	1796	1796	485	438
ADAM2_-_39695623.23-P1P2	1954	1954	574	470
ADAM2_-_39695635.23-P1P2	1504	1504	406	388
ADAM2_-_39695737.23-P1P2	1234	1234	310	282
ADAM30_+_120439037.23-P1P2	1470	1470	442	468
ADAM30_+_120439094.23-P1P2	1645	1645	499	397
ADAM30_+_120439103.23-P1P2	1958	1958	677	557
ADAM30_-_120439075.23-P1P2	647	647	198	149
ADAM30_-_120439090.23-P1P2	1993	1993	507	578
ADAM32_+_38965125.23-P1P2	719	719	222	156
ADAM32_+_38965287.23-P1P2	2546	2546	678	593
ADAM32_+_38965299.23-P1P2	2479	2479	835	670
ADAM32_-_38965264.23-P1P2	1764	1764	594	606
ADAM32_-_38965521.23-P1P2	1571	1571	528	533
ADAM33_+_3662271.23-P1P2	2066	2066	772	742
ADAM33_+_3662642.23-P1P2	1752	1752	626	503
ADAM33_-_3662191.23-P1P2	2008	2008	719	760
ADAM33_-_3662194.23-P1P2	1391	1391	528	441
ADAM33_-_3662638.23-P1P2	1675	1675	550	465
ADAM7_+_24298515.23-P1P2	2062	2062	592	542
ADAM7_+_24298519.23-P1P2	1305	1305	309	350
ADAM7_+_24298600.23-P1P2	2127	2127	596	606
ADAM7_-_24298558.23-P1P2	1460	1460	451	454
ADAM7_-_24298561.23-P1P2	1990	1990	617	556
ADAM8_+_135090313.23-P1P2	1685	1685	506	478
ADAM8_-_135089929.23-P1P2	2303	2303	583	555
ADAM8_-_135089932.23-P1P2	1303	1303	412	320
ADAM8_-_135090331.23-P1P2	1575	1575	507	432
ADAM8_-_135090373.23-P1P2	1424	1424	386	276
ADAM9_+_38854489.23-P1P2	1195	1195	401	400
ADAM9_+_38854902.23-P1P2	2617	2617	675	682
ADAM9_-_38854499.23-P1P2	950	950	336	270
ADAM9_-_38854525.23-P1P2	1262	1262	378	371
ADAM9_-_38854669.23-P1P2	999	999	300	247
ADAMDEC1_+_24242051.23-P1P2	860	860	304	244
ADAMDEC1_+_24242054.23-P1P2	612	612	236	213
ADAMDEC1_+_24242074.23-P1P2	1449	1449	454	394
ADAMDEC1_-_24242003.23-P1P2	1757	1757	529	518
ADAMDEC1_-_24242085.23-P1P2	2289	2289	872	695
ADAMTS10_+_8675521.23-P1P2	1477	1477	436	410
ADAMTS10_+_8675559.23-P1P2	757	757	292	260
ADAMTS10_+_8675562.23-P1P2	1497	1497	412	384
ADAMTS10_-_8675371.23-P1P2	458	458	317	347
ADAMTS10_-_8675595.23-P1P2	2363	2363	714	687
ADAMTS12_+_33891838.23-P1P2	1811	1811	556	473
ADAMTS12_+_33892096.23-P1P2	2631	2631	492	469
ADAMTS12_-_33891689.23-P1P2	2142	2142	524	662
ADAMTS12_-_33892035.23-P1P2	1995	1995	599	633
ADAMTS12_-_33892078.23-P1P2	2708	2708	791	723
ADAMTS13_+_136287462.23-P1P2	1362	1362	414	395
ADAMTS13_+_136287556.23-P1P2	2998	2998	757	734
ADAMTS13_+_136287621.23-P1P2	1939	1939	493	506
ADAMTS13_-_136287551.23-P1P2	1956	1956	611	513
ADAMTS13_-_136287562.23-P1P2	764	764	218	207
ADAMTS14_+_72432279.23-P1P2	1989	1989	661	632
ADAMTS14_+_72432594.23-P1P2	1437	1437	454	362
ADAMTS14_-_72432269.23-P1P2	2366	2366	633	656
ADAMTS14_-_72432290.23-P1P2	677	677	249	238
ADAMTS14_-_72432297.23-P1P2	2214	2214	724	580
ADAMTS15_+_130318578.23-P1P2	2774	2774	848	871
ADAMTS15_+_130318949.23-P1P2	2739	2739	680	774
ADAMTS15_+_130318978.23-P1P2	1705	1705	484	499
ADAMTS15_+_130318981.23-P1P2	948	948	328	252
ADAMTS15_-_130318977.23-P1P2	1855	1855	548	468
ADAMTS16_+_5140486.23-P2	746	746	259	278
ADAMTS16_+_5140497.23-P2	1269	1269	309	341
ADAMTS16_+_5140517.23-P2	1738	1738	440	507
ADAMTS16_+_5140760.23-P2	1950	1950	576	447
ADAMTS16_+_5140912.23-P2	2687	2687	807	634
ADAMTS16_+_5146334.23-P1	1355	1355	466	409
ADAMTS16_+_5146341.23-P1	1574	1574	507	346
ADAMTS16_+_5146377.23-P1	2041	2041	336	332
ADAMTS16_-_5146381.23-P1	44	44	8	6
ADAMTS16_-_5146595.23-P1	1682	1682	455	473
ADAMTS17_+_100882122.23-P1P2	2215	2215	747	554
ADAMTS17_-_100882079.23-P1P2	1682	1682	418	391
ADAMTS17_-_100882118.23-P1P2	2114	2114	596	501
ADAMTS17_-_100882163.23-P1P2	1923	1923	510	546
ADAMTS17_-_100882166.23-P1P2	2786	2786	976	912
ADAMTS18_+_77468466.23-P1P2	1414	1414	341	388
ADAMTS18_+_77468714.23-P1P2	2110	2110	691	568
ADAMTS18_+_77468890.23-P1P2	2641	2641	846	788
ADAMTS18_-_77468494.23-P1P2	823	823	267	256
ADAMTS18_-_77468873.23-P1P2	1133	1133	331	291
ADAMTS19_+_128796013.23-P1P2	1231	1231	423	412
ADAMTS19_+_128796021.23-P1P2	2090	2090	643	535
ADAMTS19_-_128796009.23-P1P2	1131	1131	353	376
ADAMTS19_-_128796089.23-P1P2	1876	1876	594	613
ADAMTS19_-_128796244.23-P1P2	2153	2153	691	628
ADAMTS1_+_28216554.23-P2	2664	2664	781	798
ADAMTS1_+_28216570.23-P2	1972	1972	674	608
ADAMTS1_+_28216594.23-P2	2091	2091	585	520
ADAMTS1_+_28217278.23-P1	1517	1517	696	498
ADAMTS1_+_28217659.23-P1	1403	1403	494	444
ADAMTS1_+_28217664.23-P1	1196	1196	381	291
ADAMTS1_+_28217696.23-P1	2669	2669	820	768
ADAMTS1_-_28216131.23-P2	2855	2855	806	827
ADAMTS1_-_28216582.23-P2	1174	1174	300	343
ADAMTS1_-_28217257.23-P1	1679	1679	438	487
ADAMTS20_+_43945551.23-P1P2	2271	2271	701	661
ADAMTS20_+_43945593.23-P1P2	2146	2146	786	633
ADAMTS20_+_43945604.23-P1P2	1100	1100	371	259
ADAMTS20_+_43945717.23-P1P2	1396	1396	411	385
ADAMTS20_-_43945984.23-P1P2	1692	1692	504	511
ADAMTS2_+_178772088.23-P1P2	1881	1881	539	513
ADAMTS2_+_178772185.23-P1P2	1816	1816	581	590
ADAMTS2_-_178772008.23-P1P2	1468	1468	392	486
ADAMTS2_-_178772408.23-P1P2	1675	1675	542	437
ADAMTS2_-_178772444.23-P1P2	1909	1909	607	527
ADAMTS3_-_73434871.23-P1P2	1915	1915	548	508
ADAMTS3_-_73434879.23-P1P2	1654	1654	425	526
ADAMTS3_-_73434891.23-P1P2	1914	1914	528	584
ADAMTS3_-_73434922.23-P1P2	1677	1677	471	441
ADAMTS3_-_73434972.23-P1P2	2322	2322	607	711
ADAMTS4_+_161168828.23-P1P2	1336	1336	378	411
ADAMTS4_-_161168418.23-P1P2	1376	1376	403	410
ADAMTS4_-_161168458.23-P1P2	1111	1111	472	313
ADAMTS4_-_161168616.23-P1P2	1362	1362	423	391
ADAMTS4_-_161168836.23-P1P2	2137	2137	710	535
ADAMTS5_+_28339356.23-P1P2	2473	2473	850	720
ADAMTS5_+_28339363.23-P1P2	4044	4044	1287	1086
ADAMTS5_-_28338950.23-P1P2	593	593	188	122
ADAMTS5_-_28339372.23-P1P2	2622	2622	828	835
ADAMTS5_-_28339421.23-P1P2	2137	2137	622	657
ADAMTS6_+_64777310.23-P1P2	1121	1121	229	194
ADAMTS6_+_64777340.23-P1P2	1358	1358	504	451
ADAMTS6_+_64777661.23-P1P2	1621	1621	636	584
ADAMTS6_-_64777602.23-P1P2	2587	2587	790	749
ADAMTS6_-_64777679.23-P1P2	637	637	172	128
ADAMTS7_+_79103687.23-P1P2	788	788	269	202
ADAMTS7_-_79103352.23-P1P2	2349	2349	738	606
ADAMTS7_-_79103383.23-P1P2	657	657	245	165
ADAMTS7_-_79103411.23-P1P2	2019	2019	664	580
ADAMTS7_-_79103729.23-P1P2	741	741	286	256
ADAMTS8_+_130298490.23-P1P2	1635	1635	573	488
ADAMTS8_-_130297973.23-P1P2	2067	2067	652	441
ADAMTS8_-_130298054.23-P1P2	1473	1473	394	341
ADAMTS8_-_130298160.23-P1P2	1525	1525	542	450
ADAMTS8_-_130298510.23-P1P2	2404	2404	710	680
ADAMTS9_+_64673234.23-P1P2	1454	1454	537	414
ADAMTS9_-_64673170.23-P1P2	2183	2183	590	529
ADAMTS9_-_64673267.23-P1P2	538	538	475	417
ADAMTS9_-_64673280.23-P1P2	1324	1324	468	462
ADAMTS9_-_64673627.23-P1P2	880	880	205	216
ADAMTSL1_+_18474148.23-P1P2	1727	1727	446	447
ADAMTSL1_+_18474201.23-P1P2	2479	2479	752	606
ADAMTSL1_+_18474327.23-P1P2	3909	3909	1244	1066
ADAMTSL1_-_18474157.23-P1P2	1808	1808	482	417
ADAMTSL1_-_18474595.23-P1P2	1715	1715	669	450
ADAMTSL2_+_136399841.23-P1P2	1891	1891	512	352
ADAMTSL2_+_136400219.23-P1P2	1819	1819	531	509
ADAMTSL2_+_136400253.23-P1P2	2440	2440	934	760
ADAMTSL2_-_136399802.23-P1P2	997	997	282	340
ADAMTSL2_-_136399861.23-P1P2	164	164	33	57
ADAMTSL3_+_84322918.23-P1P2	2072	2072	494	455
ADAMTSL3_-_84322944.23-P1P2	2558	2558	605	540
ADAMTSL3_-_84322947.23-P1P2	1556	1556	557	371
ADAMTSL3_-_84323067.23-P1P2	664	664	190	147
ADAMTSL3_-_84323104.23-P1P2	1207	1207	442	274
ADAMTSL4_+_150521897.23-P1P2	2542	2542	721	698
ADAMTSL4_+_150521916.23-P1P2	619	619	204	157
ADAMTSL4_+_150521953.23-P1P2	983	983	261	263
ADAMTSL4_+_150522285.23-P1P2	3157	3157	1022	1047
ADAMTSL4_-_150521934.23-P1P2	799	799	237	174
ADAMTSL5_-_1512942.23-P1P2	2165	2165	623	600
ADAMTSL5_-_1512947.23-P1P2	1791	1791	549	482
ADAMTSL5_-_1512963.23-P1P2	2945	2945	953	734
ADAMTSL5_-_1512979.23-P1P2	2251	2251	755	724
ADAMTSL5_-_1513012.23-P1P2	1285	1285	369	430
ADAP1_+_994248.23-P1P2	1362	1362	180	166
ADAP1_+_994276.23-P1P2	1678	1678	704	615
ADAP1_+_994279.23-P1P2	2023	2023	679	687
ADAP1_+_994282.23-P1P2	3913	3913	1323	1209
ADAP1_-_993847.23-P1P2	1223	1223	413	323
ADAP2_+_29249325.23-P1P2	828	828	216	230
ADAP2_+_29249375.23-P1P2	1804	1804	536	491
ADAP2_+_29249417.23-P1P2	2676	2676	668	656
ADAP2_-_29249001.23-P1P2	1014	1014	371	304
ADAP2_-_29249406.23-P1P2	1464	1464	367	313
ADARB1_+_46493796.23-P1P2	1243	1243	314	229
ADARB1_+_46494884.23-P1P2	2348	2348	830	661
ADARB1_+_46494897.23-P1P2	2547	2547	867	732
ADARB1_-_46493823.23-P1P2	1272	1272	455	312
ADARB1_-_46493831.23-P1P2	2232	2232	578	459
ADARB2_+_1779243.23-ENST00000381312.1	774	774	219	261
ADARB2_+_1779248.23-ENST00000381312.1	2823	2823	1014	684
ADARB2_+_1779269.23-ENST00000381312.1	1666	1666	496	484
ADARB2_+_1779687.23-ENST00000381312.1	1187	1187	406	371
ADARB2_-_1779460.23-ENST00000381312.1	2003	2003	541	453
ADAR_+_154580643.23-P1	3500	3500	1365	1122
ADAR_+_154600408.23-P2	1716	1716	514	460
ADAR_+_154600411.23-P2	1816	1816	606	441
ADAR_+_154600419.23-P2	2069	2069	609	583
ADAR_-_154580605.23-P1	1081	1081	411	311
ADAR_-_154580611.23-P1	1420	1420	416	474
ADAR_-_154580629.23-P1	2048	2048	544	387
ADAR_-_154580652.23-P1	1316	1316	428	362
ADAR_-_154599983.23-P2	1197	1197	378	341
ADAR_-_154600448.23-P2	1940	1940	495	477
ADAT1_+_75656919.23-P1P2	2672	2672	884	695
ADAT1_+_75657125.23-P1P2	1256	1256	265	303
ADAT1_+_75657171.23-P1P2	2510	2510	700	653
ADAT1_-_75656724.23-P1P2	2302	2302	697	630
ADAT1_-_75656732.23-P1P2	720	720	193	157
ADAT2_+_143771740.23-P1P2	147	147	68	84
ADAT2_+_143771779.23-P1P2	1730	1730	428	426
ADAT2_+_143771782.23-P1P2	684	684	142	159
ADAT2_-_143771413.23-P1P2	2187	2187	532	502
ADAT2_-_143771826.23-P1P2	1440	1440	450	426
ADAT3_+_1905424.23-P1	1464	1464	459	363
ADAT3_+_1905431.23-P1	3376	3376	1350	1223
ADAT3_+_1905450.23-P1	4963	4963	1222	1183
ADAT3_+_1907955.23-P2	1942	1942	613	557
ADAT3_+_1908001.23-P2	458	458	135	145
ADAT3_-_1905405.23-P1	3738	3738	1332	1296
ADAT3_-_1905438.23-P1	2766	2766	639	546
ADAT3_-_1908013.23-P2	446	446	146	91
ADAT3_-_1908397.23-P2	2413	2413	717	750
ADAT3_-_1908429.23-P2	1399	1399	438	498
ADA_+_43280282.23-P1P2	1390	1390	453	348
ADA_+_43280285.23-P1P2	1985	1985	692	535
ADA_+_43280303.23-P1P2	991	991	348	223
ADA_+_43280315.23-P1P2	1116	1116	317	247
ADA_-_43279996.23-P1P2	623	623	157	173
ADCK1_+_78266506.23-P1P2	1867	1867	570	657
ADCK1_-_78266512.23-P1P2	2990	2990	1051	759
ADCK1_-_78266523.23-P1P2	1443	1443	296	510
ADCK1_-_78266828.23-P1P2	1436	1436	495	356
ADCK1_-_78266900.23-P1P2	1116	1116	439	325
ADCK2_+_140372748.23-P1P2	1210	1210	470	315
ADCK2_+_140373084.23-P1P2	2171	2171	680	670
ADCK2_+_140373152.23-P1P2	2741	2741	689	742
ADCK2_-_140373160.23-P1P2	2493	2493	1004	858
ADCK2_-_140373404.23-P1P2	2070	2070	653	608
ADCK3_+_227128242.23-P1P2	2721	2721	962	828
ADCK3_+_227128400.23-P1P2	2309	2309	682	665
ADCK3_-_227128046.23-P1P2	2367	2367	770	569
ADCK3_-_227128055.23-P1P2	3723	3723	1183	1051
ADCK3_-_227128078.23-P1P2	753	753	259	281
ADCK4_+_41222752.23-P1P2	545	545	183	162
ADCK4_-_41222351.23-P1P2	1898	1898	530	539
ADCK4_-_41222709.23-P1P2	518	518	106	117
ADCK4_-_41222769.23-P1P2	707	707	185	183
ADCK4_-_41222791.23-P1P2	2210	2210	678	706
ADCK5_+_145597793.23-P1P2	1203	1203	252	247
ADCK5_-_145597191.23-P1P2	1109	1109	363	323
ADCK5_-_145597250.23-P1P2	857	857	237	199
ADCK5_-_145597781.23-P1P2	2777	2777	1094	949
ADCK5_-_145597789.23-P1P2	1023	1023	310	342
ADCY10_+_167883329.23-P1P2	2815	2815	989	807
ADCY10_-_167882907.23-P1P2	917	917	255	224
ADCY10_-_167882911.23-P1P2	1864	1864	569	603
ADCY10_-_167882918.23-P1P2	748	748	206	143
ADCY10_-_167883077.23-P1P2	3573	3573	1045	892
ADCY1_+_45614267.23-P1P2	1492	1492	421	492
ADCY1_+_45614427.23-P1P2	2729	2729	870	779
ADCY1_+_45614650.23-P1P2	2775	2775	727	716
ADCY1_+_45614673.23-P1P2	1272	1272	305	329
ADCY1_-_45614627.23-P1P2	1441	1441	487	410
ADCY2_+_7396541.23-P1P2	2162	2162	632	573
ADCY2_+_7396596.23-P1P2	1713	1713	523	434
ADCY2_+_7396661.23-P1P2	1148	1148	396	349
ADCY2_-_7396414.23-P1P2	1257	1257	365	285
ADCY2_-_7396575.23-P1P2	2286	2286	771	732
ADCY3_+_25142736.23-P1P2	1752	1752	507	520
ADCY3_-_25142720.23-P1P2	1784	1784	562	562
ADCY3_-_25142849.23-P1P2	532	532	168	119
ADCY3_-_25143044.23-P1P2	2665	2665	816	812
ADCY3_-_25143049.23-P1P2	2161	2161	797	778
ADCY4_+_24803901.23-P1P2	1114	1114	336	359
ADCY4_-_24804056.23-P1P2	854	854	213	223
ADCY4_-_24804217.23-P1P2	1313	1313	379	370
ADCY4_-_24804227.23-P1P2	1156	1156	360	282
ADCY4_-_24804232.23-P1P2	1873	1873	541	549
ADCY5_+_123168382.23-P1P2	1629	1629	489	486
ADCY5_+_123168593.23-P1P2	815	815	299	296
ADCY5_+_123168613.23-P1P2	1955	1955	536	595
ADCY5_-_123168354.23-P1P2	1107	1107	328	264
ADCY5_-_123168357.23-P1P2	1395	1395	469	473
ADCY6_+_49182403.23-P1P2	281	281	101	57
ADCY6_+_49182840.23-P1P2	2597	2597	784	721
ADCY6_-_49182447.23-P1P2	2462	2462	942	797
ADCY6_-_49182451.23-P1P2	1132	1132	333	311
ADCY6_-_49182454.23-P1P2	1289	1289	372	419
ADCY7_+_50300487.23-P1P2	1749	1749	512	472
ADCY7_-_50300493.23-P1P2	3141	3141	1040	835
ADCY7_-_50300498.23-P1P2	1549	1549	323	355
ADCY7_-_50300519.23-P1P2	1708	1708	789	512
ADCY7_-_50300524.23-P1P2	1429	1429	531	471
ADCY8_+_132052698.23-P1P2	1823	1823	515	452
ADCY8_+_132053037.23-P1P2	1041	1041	344	312
ADCY8_-_132052844.23-P1P2	2338	2338	708	683
ADCY8_-_132053083.23-P1P2	898	898	283	252
ADCY8_-_132053093.23-P1P2	2688	2688	809	684
ADCY9_+_4166382.23-P1P2	834	834	232	181
ADCY9_+_4166432.23-P1P2	874	874	374	281
ADCY9_-_4166007.23-P1P2	1841	1841	647	507
ADCY9_-_4166218.23-P1P2	1731	1731	449	529
ADCY9_-_4166392.23-P1P2	1169	1169	374	277
ADCYAP1R1_+_31092317.23-P1P2	1297	1297	512	494
ADCYAP1R1_+_31092343.23-P1P2	704	704	225	236
ADCYAP1R1_+_31092380.23-P1P2	1427	1427	372	345
ADCYAP1R1_+_31092421.23-P1P2	61	61	13	4
ADCYAP1R1_-_31092299.23-P1P2	971	971	483	518
ADCYAP1_+_904729.23-P1P2	1015	1015	281	245
ADCYAP1_+_904799.23-P1P2	2954	2954	982	989
ADCYAP1_+_904824.23-P1P2	1551	1551	376	409
ADCYAP1_+_904967.23-P1P2	1997	1997	703	695
ADCYAP1_-_904647.23-P1P2	1225	1225	305	264
ADC_+_33546832.23-P1P2	1351	1351	463	406
ADC_+_33546850.23-P1P2	1481	1481	505	544
ADC_+_33546977.23-P1P2	1570	1570	511	493
ADC_-_33546826.23-P1P2	1291	1291	336	267
ADC_-_33546829.23-P1P2	552	552	214	157
ADD1_+_2846015.23-P1P2	1950	1950	602	488
ADD1_-_2845596.23-P1P2	1601	1601	451	389
ADD1_-_2845605.23-P1P2	1023	1023	343	282
ADD1_-_2845697.23-P1P2	1824	1824	696	658
ADD1_-_2845997.23-P1P2	2795	2795	789	667
ADD2_+_70995010.23-P1P2	2029	2029	979	733
ADD2_+_70995142.23-P1P2	2067	2067	673	734
ADD2_+_70995263.23-P1P2	1453	1453	426	374
ADD2_+_70995300.23-P1P2	1744	1744	524	511
ADD2_-_70994876.23-P1P2	3854	3854	1092	1093
ADD3_+_111767932.23-P1P2	1668	1668	445	428
ADD3_+_111768327.23-P1P2	1460	1460	547	423
ADD3_-_111767767.23-P1P2	1458	1458	396	384
ADD3_-_111767783.23-P1P2	3765	3765	1075	938
ADD3_-_111767791.23-P1P2	1490	1490	508	478
ADGB_+_146920153.23-P1P2	1032	1032	269	355
ADGB_+_146920457.23-P1P2	598	598	170	172
ADGB_+_146920504.23-P1P2	289	289	55	64
ADGB_-_146920345.23-P1P2	170	170	56	76
ADGB_-_146920535.23-P1P2	1134	1134	298	265
ADH1A_+_100212126.23-P1P2	1276	1276	444	350
ADH1A_-_100211701.23-P1P2	5058	5058	1383	1341
ADH1A_-_100211816.23-P1P2	1747	1747	565	519
ADH1A_-_100212118.23-P1P2	2425	2425	801	675
ADH1A_-_100212162.23-P1P2	3547	3547	959	920
ADH1B_+_100242040.23-P1P2	977	977	385	272
ADH1B_+_100242511.23-P1P2	2014	2014	438	571
ADH1B_-_100242120.23-P1P2	542	542	99	161
ADH1B_-_100242280.23-P1P2	1068	1068	377	293
ADH1B_-_100242333.23-P1P2	456	456	108	175
ADH1C_+_100273655.23-P1P2	816	816	194	187
ADH1C_-_100273471.23-P1P2	213	213	65	42
ADH1C_-_100273518.23-P1P2	1244	1244	441	361
ADH1C_-_100273879.23-P1P2	866	866	313	267
ADH1C_-_100273923.23-P1P2	1359	1359	457	326
ADH4_+_100065429.23-P1P2	1763	1763	544	496
ADH4_+_100065433.23-P1P2	1944	1944	488	567
ADH4_+_100065444.23-P1P2	413	413	161	110
ADH4_+_100065450.23-P1P2	1	1	0	1
ADH4_-_100065227.23-P1P2	477	477	120	122
ADH5_+_100009684.23-P1P2	2249	2249	694	587
ADH5_+_100009798.23-P1P2	654	654	249	218
ADH5_+_100009821.23-P1P2	789	789	226	240
ADH5_+_100009838.23-P1P2	2560	2560	737	673
ADH5_-_100009831.23-P1P2	2570	2570	969	792
ADH6_+_100140186.23-P1P2	1326	1326	438	360
ADH6_+_100140286.23-P1P2	2486	2486	683	689
ADH6_-_100140386.23-P1P2	3280	3280	856	860
ADH6_-_100140394.23-P1P2	3900	3900	1000	909
ADH6_-_100140413.23-P1P2	1903	1903	583	479
ADH7_+_100355983.23-P1P2	3402	3402	905	864
ADH7_+_100356142.23-P1P2	1284	1284	329	298
ADH7_+_100356385.23-P1P2	2297	2297	731	697
ADH7_+_100356481.23-P1P2	2961	2961	1009	944
ADH7_-_100356092.23-P1P2	2181	2181	614	511
ADHFE1_+_67344685.23-P1P2	2505	2505	713	638
ADHFE1_+_67344765.23-P1P2	2026	2026	693	556
ADHFE1_-_67344732.23-P1P2	1037	1037	336	222
ADHFE1_-_67344792.23-P1P2	5	5	252	150
ADHFE1_-_67345102.23-P1P2	2546	2546	787	615
ADI1_+_3523254.23-P1P2	3186	3186	980	891
ADI1_+_3523275.23-P1P2	628	628	207	155
ADI1_-_3523067.23-P1P2	919	919	339	276
ADI1_-_3523293.23-P1P2	790	790	225	146
ADI1_-_3523313.23-P1P2	2126	2126	770	812
ADIG_+_37209880.23-P1P2	2669	2669	708	636
ADIG_+_37209891.23-P1P2	770	770	240	173
ADIG_+_37209902.23-P1P2	1734	1734	588	530
ADIG_+_37209911.23-P1P2	4258	4258	1206	1193
ADIG_+_37210368.23-P1P2	830	830	326	240
ADIPOQ_+_186560448.23-P1P2	2107	2107	675	603
ADIPOQ_+_186560496.23-P1P2	2867	2867	871	774
ADIPOQ_+_186560526.23-P1P2	279	279	103	95
ADIPOQ_-_186560537.23-P1P2	3069	3069	876	885
ADIPOQ_-_186560924.23-P1P2	1653	1653	404	392
ADIPOR1_+_202926923.23-P1P2	739	739	180	212
ADIPOR1_+_202926993.23-P1P2	1132	1132	349	264
ADIPOR1_+_202927394.23-P1P2	1883	1883	610	469
ADIPOR1_-_202926990.23-P1P2	749	749	241	208
ADIPOR1_-_202927375.23-P1P2	1015	1015	312	302
ADIPOR2_+_1800595.23-P1P2	1758	1758	639	555
ADIPOR2_-_1800242.23-P1P2	2282	2282	640	603
ADIPOR2_-_1800250.23-P1P2	2446	2446	782	753
ADIPOR2_-_1800256.23-P1P2	1366	1366	478	456
ADIPOR2_-_1800278.23-P1P2	855	855	288	258
ADIRF_+_88728033.23-P1P2	2488	2488	668	606
ADIRF_-_88728314.23-P1P2	1305	1305	360	328
ADIRF_-_88728503.23-P1P2	2708	2708	834	730
ADIRF_-_88728567.23-P1P2	1416	1416	534	402
ADIRF_-_88728681.23-P1P2	2114	2114	616	461
ADK_+_75911404.23-P2	3419	3419	1341	936
ADK_+_75911444.23-P2	1286	1286	544	311
ADK_+_75936517.23-P1	2699	2699	766	748
ADK_+_75936538.23-P1	1989	1989	461	557
ADK_+_75936570.23-P1	1534	1534	416	435
ADK_+_75936748.23-P1	1652	1652	428	388
ADK_-_75911021.23-P2	955	955	227	267
ADK_-_75911025.23-P2	922	922	254	250
ADK_-_75911437.23-P2	2024	2024	701	596
ADK_-_75936578.23-P1	2533	2533	766	754
ADM2_+_50920011.23-P1P2	1256	1256	503	343
ADM2_+_50920227.23-P1P2	2048	2048	627	529
ADM2_+_50920298.23-P1P2	1995	1995	708	543
ADM2_+_50920473.23-P1P2	2507	2507	729	667
ADM2_-_50920028.23-P1P2	436	436	174	127
ADM5_+_50191684.23-P1P2	22	22	17	1
ADM5_+_50191838.23-P1P2	1787	1787	599	552
ADM5_+_50191862.23-P1P2	1140	1140	317	339
ADM5_+_50191867.23-P1P2	558	558	133	130
ADM5_-_50191704.23-P1P2	1282	1282	373	362
ADM_+_10326660.23-P1P2	3574	3574	1086	986
ADM_+_10327266.23-P1P2	3033	3033	941	928
ADM_+_10327276.23-P1P2	2382	2382	505	498
ADM_+_10327290.23-P1P2	883	883	242	246
ADM_-_10327037.23-P1P2	1543	1543	529	435
ADNP2_+_77867421.23-P1P2	1264	1264	370	279
ADNP2_+_77867603.23-P1P2	3008	3008	917	836
ADNP2_-_77867208.23-P1P2	588	588	208	214
ADNP2_-_77867536.23-P1P2	717	717	199	236
ADNP2_-_77867623.23-P1P2	1484	1484	477	540
ADNP_+_49547892.23-P1P2	1201	1201	277	288
ADNP_-_49547603.23-P1P2	2929	2929	905	793
ADNP_-_49547651.23-P1P2	910	910	304	281
ADNP_-_49547707.23-P1P2	2716	2716	842	679
ADNP_-_49547964.23-P1P2	1622	1622	615	516
ADORA1_+_203096891.23-P1P2	1643	1643	539	454
ADORA1_+_203097450.23-P1P2	2667	2667	674	675
ADORA1_+_203097472.23-P1P2	1927	1927	752	612
ADORA1_+_203097506.23-P1P2	663	663	158	182
ADORA1_-_203096974.23-P1P2	1131	1131	328	258
ADORA2A_+_24820308.23-P1P2	2684	2684	923	834
ADORA2A_-_24819888.23-P1P2	1597	1597	557	508
ADORA2A_-_24819903.23-P1P2	3539	3539	1044	938
ADORA2A_-_24819947.23-P1P2	2011	2011	656	403
ADORA2A_-_24820281.23-P1P2	876	876	416	260
ADORA2B_+_15848686.23-P1P2	877	877	226	222
ADORA2B_+_15848965.23-P1P2	1602	1602	407	371
ADORA2B_-_15848659.23-P1P2	3873	3873	1365	1024
ADORA2B_-_15848791.23-P1P2	206	206	100	47
ADORA2B_-_15848949.23-P1P2	1673	1673	561	506
ADORA3_+_112031013.23-P1	774	774	180	156
ADORA3_+_112031386.23-P1	2008	2008	609	586
ADORA3_+_112031407.23-P1	963	963	248	241
ADORA3_+_112031411.23-P1	1296	1296	375	339
ADORA3_+_112031418.23-P1	2086	2086	566	606
ADORA3_+_112045890.23-P2	1474	1474	461	353
ADORA3_+_112046055.23-P2	575	575	85	63
ADORA3_+_112046115.23-P2	791	791	254	245
ADORA3_+_112046284.23-P2	720	720	187	152
ADORA3_-_112046251.23-P2	832	832	250	202
ADO_+_64565053.23-P1P2	1797	1797	488	472
ADO_+_64565065.23-P1P2	2440	2440	630	524
ADO_-_64564623.23-P1P2	1154	1154	405	327
ADO_-_64564781.23-P1P2	1409	1409	351	305
ADO_-_64565135.23-P1P2	1328	1328	358	310
ADPGK_+_73075721.23-P1P2	2835	2835	982	964
ADPGK_+_73076060.23-P1P2	1039	1039	370	335
ADPGK_+_73076066.23-P1P2	3314	3314	1159	1006
ADPGK_+_73076082.23-P1P2	256	256	53	58
ADPGK_-_73075645.23-P1P2	1435	1435	493	328
ADPRHL1_+_114103395.23-P2	784	784	203	251
ADPRHL1_+_114107397.23-P1	1797	1797	556	471
ADPRHL1_+_114107429.23-P1	2308	2308	620	666
ADPRHL1_+_114107533.23-P1	1094	1094	332	260
ADPRHL1_+_114107537.23-P1	1452	1452	447	350
ADPRHL1_+_114107772.23-P1	1592	1592	503	428
ADPRHL1_-_114103032.23-P2	2122	2122	685	624
ADPRHL1_-_114103049.23-P2	1759	1759	475	532
ADPRHL1_-_114103424.23-P2	3377	3377	809	873
ADPRHL1_-_114103435.23-P2	1315	1315	340	343
ADPRHL2_+_36554555.23-P1P2	3008	3008	786	711
ADPRHL2_+_36554875.23-P1P2	2733	2733	870	739
ADPRHL2_+_36554891.23-P1P2	322	322	193	148
ADPRHL2_+_36554907.23-P1P2	374	374	99	74
ADPRHL2_-_36554711.23-P1P2	497	497	181	132
ADPRH_+_119298367.23-P1P2	1965	1965	678	537
ADPRH_+_119298491.23-P1P2	3289	3289	1075	974
ADPRH_+_119298604.23-P1P2	870	870	224	286
ADPRH_+_119298662.23-P1P2	1477	1477	433	302
ADPRH_+_119298740.23-P1P2	467	467	113	132
ADPRM_+_10600917.23-P1P2	1123	1123	406	265
ADPRM_+_10600945.23-P1P2	1222	1222	344	332
ADPRM_+_10600958.23-P1P2	91	91	44	23
ADPRM_-_10600957.23-P1P2	1017	1017	285	285
ADPRM_-_10600988.23-P1P2	1487	1487	369	334
ADRA1A_+_26724406.23-P1P2	2539	2539	702	664
ADRA1A_-_26724311.23-P1P2	1916	1916	423	377
ADRA1A_-_26724340.23-P1P2	521	521	131	113
ADRA1A_-_26724356.23-P1P2	1204	1204	377	284
ADRA1A_-_26724373.23-P1P2	678	678	176	192
ADRA1B_+_159343520.23-P1P2	3595	3595	1099	926
ADRA1B_+_159344209.23-P1P2	1003	1003	339	271
ADRA1B_+_159344222.23-P1P2	772	772	219	180
ADRA1B_-_159343504.23-P1P2	2252	2252	698	598
ADRA1B_-_159343900.23-P1P2	1020	1020	345	286
ADRA1D_+_4229485.23-P1P2	1647	1647	595	428
ADRA1D_-_4229164.23-P1P2	2325	2325	687	660
ADRA1D_-_4229250.23-P1P2	1616	1616	497	501
ADRA1D_-_4229495.23-P1P2	3584	3584	1041	1102
ADRA1D_-_4229926.23-P1P2	2547	2547	765	711
ADRA2A_-_112837142.23-P1P2	3758	3758	1198	1080
ADRA2A_-_112837201.23-P1P2	3014	3014	1083	945
ADRA2A_-_112837216.23-P1P2	760	760	129	150
ADRA2A_-_112837238.23-P1P2	977	977	286	287
ADRA2A_-_112837251.23-P1P2	1134	1134	319	245
ADRA2B_+_96781839.23-P1P2	2519	2519	801	701
ADRA2B_-_96781873.23-P1P2	1178	1178	304	280
ADRA2B_-_96781894.23-P1P2	875	875	247	210
ADRA2B_-_96782243.23-P1P2	809	809	294	249
ADRA2B_-_96782246.23-P1P2	187	187	51	79
ADRA2C_+_3768074.23-P1P2	1810	1810	656	489
ADRA2C_+_3768082.23-P1P2	3417	3417	1033	952
ADRA2C_+_3768098.23-P1P2	1028	1028	326	295
ADRA2C_-_3767700.23-P1P2	2466	2466	868	773
ADRA2C_-_3767888.23-P1P2	3569	3569	1159	1061
ADRB1_+_115804002.23-P1P2	1493	1493	438	448
ADRB1_-_115803895.23-P1P2	3444	3444	1203	1013
ADRB1_-_115804061.23-P1P2	3676	3676	1427	1132
ADRB1_-_115804069.23-P1P2	2746	2746	953	687
ADRB1_-_115804075.23-P1P2	1736	1736	608	646
ADRB2_+_148206220.23-P1P2	2017	2017	613	564
ADRB2_+_148206227.23-P1P2	2353	2353	808	666
ADRB2_-_148206186.23-P1P2	1990	1990	589	604
ADRB2_-_148206207.23-P1P2	1661	1661	563	433
ADRB2_-_148206413.23-P1P2	2174	2174	617	590
ADRB3_+_37822768.23-P1P2	1138	1138	330	312
ADRB3_-_37822919.23-P1P2	1105	1105	369	317
ADRB3_-_37823380.23-P1P2	2111	2111	663	596
ADRB3_-_37823667.23-P1P2	2476	2476	761	761
ADRB3_-_37823742.23-P1P2	1344	1344	430	419
ADRBK1_+_67033933.23-P1P2	3369	3369	1064	1036
ADRBK1_+_67034195.23-P1P2	1109	1109	352	322
ADRBK1_+_67034566.23-P1P2	1424	1424	479	410
ADRBK1_-_67033953.23-P1P2	2204	2204	686	692
ADRBK1_-_67034001.23-P1P2	2358	2358	706	784
ADRBK2_+_25960616.23-P1P2	3336	3336	1082	980
ADRBK2_-_25960625.23-P1P2	3051	3051	983	897
ADRBK2_-_25960628.23-P1P2	943	943	258	225
ADRBK2_-_25960707.23-P1P2	5082	5082	1426	1406
ADRBK2_-_25960854.23-P1P2	1517	1517	541	494
ADRM1_+_60877224.23-P1P2	921	921	247	240
ADRM1_+_60878013.23-P1P2	2306	2306	519	654
ADRM1_+_60878508.23-P1P2	1764	1764	593	498
ADRM1_-_60878073.23-P1P2	2696	2696	754	564
ADRM1_-_60878094.23-P1P2	695	695	236	183
ADSL_+_40742907.23-P1P2	1307	1307	430	357
ADSL_-_40742556.23-P1P2	1188	1188	337	248
ADSL_-_40742584.23-P1P2	1474	1474	301	361
ADSL_-_40742729.23-P1P2	2507	2507	497	467
ADSL_-_40742737.23-P1P2	2689	2689	652	589
ADSSL1_+_105190776.23-P1P2	2380	2380	579	581
ADSSL1_+_105190789.23-P1P2	3656	3656	1411	1254
ADSSL1_+_105190984.23-P1P2	1590	1590	550	488
ADSSL1_-_105190591.23-P1P2	2742	2742	733	754
ADSSL1_-_105190615.23-P1P2	2451	2451	696	761
ADSS_+_244614826.23-P1P2	2127	2127	751	672
ADSS_-_244614690.23-P1P2	1633	1633	594	481
ADSS_-_244614820.23-P1P2	2180	2180	533	578
ADSS_-_244614958.23-P1P2	1991	1991	505	372
ADSS_-_244615191.23-P1P2	1944	1944	482	429
ADTRP_+_11779004.23-P1P2	2293	2293	690	705
ADTRP_+_11779041.23-P1P2	3938	3938	1166	989
ADTRP_-_11778993.23-P1P2	3276	3276	736	794
ADTRP_-_11779009.23-P1P2	2007	2007	608	524
ADTRP_-_11779051.23-P1P2	2054	2054	567	536
AEBP1_+_44143999.23-P1P2	1058	1058	307	330
AEBP1_+_44144173.23-P1P2	1682	1682	317	242
AEBP1_+_44144323.23-P1P2	1344	1344	392	527
AEBP1_+_44144374.23-P1P2	823	823	166	214
AEBP1_-_44144382.23-P1P2	1716	1716	467	447
AEBP2_+_19592640.23-P1P2	504	504	178	137
AEBP2_+_19592658.23-P1P2	1920	1920	709	579
AEBP2_+_19592704.23-P1P2	3317	3317	1042	835
AEBP2_-_19592882.23-P1P2	1601	1601	429	418
AEBP2_-_19593012.23-P1P2	2504	2504	783	687
AEN_+_89164562.23-P1P2	1893	1893	495	454
[truncated: 102,539 more rows]
