# Supplementary material for: Compact CRISPR genetic screens enabled by improved guide RNA library cloning
Source: Genome Biol. 2024 Jan 19;25:25. doi: 10.1186/s13059-023-03132-3 (PMC10797759; doi:10.1186/s13059-023-03132-3)
Supplement: Supplementary file 14 — Additional file 14. [file 13059_2023_3132_MOESM14_ESM.xlsx]

## Sheet: DASA_LGR_rawcountstable
	DASA	DASA	DMSO	DMSO	T0	T0
	Rep1	Rep2	Rep1	Rep2	Rep1	Rep2
	/home/lenriquez/Screening_Data/LGR_vs_Addgene/merged_counts/counts_output/count_files/LGR_DASA_1_clean_v2.0_top5.fa.counts	/home/lenriquez/Screening_Data/LGR_vs_Addgene/merged_counts/counts_output/count_files/LGR_DASA_2_clean_v2.0_top5.fa.counts	/home/lenriquez/Screening_Data/LGR_vs_Addgene/merged_counts/counts_output/count_files/LGR_DMSO_1_clean_v2.0_top5.fa.counts	/home/lenriquez/Screening_Data/LGR_vs_Addgene/merged_counts/counts_output/count_files/LGR_DMSO_2_clean_v2.0_top5.fa.counts	/home/lenriquez/Screening_Data/LGR_vs_Addgene/merged_counts/counts_output/count_files/LGR_T0_A_clean_v2.0_top5.fa.counts	/home/lenriquez/Screening_Data/LGR_vs_Addgene/merged_counts/counts_output/count_files/LGR_T0_B_clean_v2.0_top5.fa.counts
sgId
A1BG_+_58858549.23-P1	217	259	199	244	247	220
A1BG_+_58858964.23-P1	94	131	231	172	158	149
A1BG_+_58864367.23-P2	222	370	122	131	152	179
A1BG_-_58858617.23-P1	217	282	277	288	250	291
A1BG_-_58858630.23-P1	60	107	175	163	193	213
A1BG_-_58858788.23-P1	86	99	145	150	192	164
A1BG_-_58864354.23-P2	86	99	154	202	261	213
A1BG_-_58864360.23-P2	422	336	268	197	264	251
A1BG_-_58864822.23-P2	133	208	148	185	197	174
A1BG_-_58864840.23-P2	85	126	97	136	150	115
A1CF_+_52645000.23-P1P2	86	149	183	264	180	230
A1CF_+_52645080.23-P1P2	533	438	282	159	341	286
A1CF_+_52645339.23-P1P2	32	330	219	180	214	187
A1CF_-_52645011.23-P1P2	162	118	189	221	236	261
A1CF_-_52645373.23-P1P2	99	133	191	220	172	160
A2ML1_+_8975211.23-P1P2	328	305	191	275	218	206
A2ML1_+_8975278.23-P1P2	139	182	228	297	289	263
A2ML1_-_8975582.23-P1P2	163	131	139	254	245	268
A2ML1_-_8975593.23-P1P2	92	153	239	241	237	182
A2ML1_-_8975664.23-P1P2	240	274	304	283	315	270
A2M_+_9268141.23-P1P2	165	190	290	313	299	278
A2M_+_9268487.23-P1P2	125	131	170	253	234	196
A2M_+_9268495.23-P1P2	101	51	72	141	115	95
A2M_-_9268273.23-P1P2	267	299	127	180	294	246
A2M_-_9268387.23-P1P2	128	157	192	246	228	177
A3GALT2_+_33786649.23-ENST00000442999.3	0	0	0	0	0	0
A3GALT2_+_33786659.23-ENST00000442999.3	130	226	192	226	148	170
A3GALT2_+_33786675.23-ENST00000442999.3	32	166	115	87	150	131
A3GALT2_+_33786682.23-ENST00000442999.3	179	730	314	307	244	302
A3GALT2_-_33786280.23-ENST00000442999.3	199	128	164	196	170	190
A4GALT_+_43116425.23-P1P2	149	342	261	166	250	190
A4GALT_+_43116792.23-P1P2	174	131	144	119	214	186
A4GALT_-_43116431.23-P1P2	100	290	174	159	174	181
A4GALT_-_43116434.23-P1P2	194	204	108	87	130	146
A4GALT_-_43116819.23-P1P2	157	229	206	153	274	211
A4GNT_+_137850968.23-P1P2	267	255	149	226	313	175
A4GNT_+_137851024.23-P1P2	249	101	222	241	283	274
A4GNT_+_137851178.23-P1P2	343	295	334	306	347	322
A4GNT_-_137851117.23-P1P2	218	183	346	301	283	207
A4GNT_-_137851121.23-P1P2	151	99	248	273	309	263
AAAS_+_53714983.23-P1P2	491	163	213	283	268	196
AAAS_+_53715355.23-P1P2	197	124	217	250	256	227
AAAS_-_53715371.23-P1P2	164	51	154	146	174	166
AAAS_-_53715389.23-P1P2	116	234	180	154	203	241
AAAS_-_53715438.23-P1P2	270	211	188	276	300	346
AACS_+_125549983.23-P1P2	32	76	123	112	205	186
AACS_+_125549999.23-P1P2	184	140	124	201	162	165
AACS_+_125550002.23-P1P2	106	148	85	85	149	133
AACS_+_125550035.23-P1P2	235	57	153	134	154	147
AACS_-_125550169.23-P1P2	329	219	71	83	205	161
AADACL2_+_151451732.23-P1P2	73	141	203	254	261	243
AADACL2_+_151451926.23-P1P2	95	143	170	253	202	248
AADACL2_+_151452121.23-P1P2	267	167	268	261	223	203
AADACL2_-_151451828.23-P1P2	186	95	180	332	298	226
AADACL2_-_151451961.23-P1P2	375	728	205	212	278	219
AADACL3_+_12776115.23-P1P2	127	170	205	146	247	213
AADACL3_+_12776133.23-P1P2	217	118	259	184	227	188
AADACL3_+_12776213.23-P1P2	151	83	170	187	228	148
AADACL3_+_12776313.23-P1P2	219	280	223	260	230	167
AADACL3_+_12776495.23-P1P2	449	254	193	229	220	194
AADACL4_+_12704573.23-P1P2	254	257	347	302	352	331
AADACL4_+_12704601.23-P1P2	276	378	255	130	266	208
AADACL4_+_12704653.23-P1P2	293	145	331	301	248	236
AADACL4_+_12704714.23-P1P2	285	200	280	226	333	325
AADACL4_-_12704768.23-P1P2	120	111	201	188	231	175
AADAC_+_151532013.23-P1P2	83	99	130	144	187	184
AADAC_+_151532371.23-P1P2	284	164	293	314	305	226
AADAC_-_151531905.23-P1P2	190	140	253	230	284	236
AADAC_-_151531939.23-P1P2	208	307	224	178	232	188
AADAC_-_151531954.23-P1P2	229	101	174	212	277	240
AADAT_+_171010904.23-P1P2	176	225	252	185	278	280
AADAT_+_171010929.23-P1P2	160	145	191	207	222	194
AADAT_+_171011392.23-P1P2	260	54	174	93	155	148
AADAT_-_171011321.23-P1P2	105	213	171	257	186	168
AADAT_-_171011368.23-P1P2	465	94	184	246	219	212
AAED1_+_99417117.23-P1P2	189	89	199	271	296	235
AAED1_+_99417233.23-P1P2	104	153	155	150	242	278
AAED1_+_99417525.23-P1P2	45	55	171	165	213	189
AAED1_+_99417589.23-P1P2	286	168	139	145	200	222
AAED1_-_99417574.23-P1P2	177	230	130	188	246	227
AAGAB_+_67546965.23-P1P2	47	42	122	142	283	191
AAGAB_-_67546714.23-P1P2	169	444	296	322	296	260
AAGAB_-_67546928.23-P1P2	34	57	158	140	313	233
AAGAB_-_67546952.23-P1P2	90	174	244	265	281	315
AAGAB_-_67546997.23-P1P2	124	58	175	168	245	243
AAK1_+_69870290.23-P1P2	352	231	282	276	278	314
AAK1_+_69870701.23-P1P2	61	112	127	192	176	143
AAK1_-_69870541.23-P1P2	204	232	249	188	312	253
AAK1_-_69870791.23-P1P2	156	251	337	339	334	282
AAK1_-_69870794.23-P1P2	178	146	69	127	271	293
AAMDC_+_77532426.23-P1P2	157	298	273	212	247	273
AAMDC_-_77532187.23-P1P2	157	121	166	222	248	241
AAMDC_-_77532222.23-P1P2	362	244	372	412	455	320
AAMDC_-_77532236.23-P1P2	66	177	133	96	215	173
AAMDC_-_77532634.23-P1P2	135	78	120	315	263	225
AAMP_+_219134841.23-P1P2	13	21	10	22	109	98
AAMP_+_219134851.23-P1P2	66	71	38	44	196	153
AAMP_-_219134415.23-P1P2	335	404	179	146	232	134
AAMP_-_219134424.23-P1P2	61	208	178	159	236	245
AAMP_-_219134469.23-P1P2	28	44	128	155	146	108
AANAT_+_74463718.23-P1P2	314	281	165	216	269	198
AANAT_+_74463735.23-P1P2	60	90	126	104	114	100
AANAT_+_74464088.23-P1P2	86	153	170	132	125	136
AANAT_-_74464175.23-P1P2	310	189	194	188	256	207
AANAT_-_74464185.23-P1P2	308	359	212	252	271	197
AAR2_+_34824386.23-P1P2	65	194	280	281	247	277
AAR2_+_34824488.23-P1P2	28	137	10	30	220	156
AAR2_+_34824681.23-P1P2	139	145	135	141	163	165
AAR2_-_34824417.23-P1P2	242	162	248	223	301	207
AAR2_-_34824425.23-P1P2	331	219	173	201	196	204
AARD_+_117950477.23-P1P2	172	121	243	351	229	223
AARD_+_117950489.23-P1P2	101	1646	266	142	268	197
AARD_+_117950882.23-P1P2	145	77	130	203	203	176
AARD_+_117950890.23-P1P2	244	382	212	143	270	198
AARD_-_117950494.23-P1P2	171	191	229	245	239	200
AARS2_+_44280650.23-P1P2	328	213	223	184	342	302
AARS2_+_44281006.23-P1P2	33	62	151	200	267	196
AARS2_+_44281027.23-P1P2	11	28	47	32	229	209
AARS2_+_44281044.23-P1P2	43	34	44	45	220	200
AARS2_+_44281056.23-P1P2	31	36	79	49	226	199
AARSD1_+_41116203.23-P1	128	109	235	264	242	231
AARSD1_+_41116412.23-P1	193	235	326	179	246	241
AARSD1_+_41116417.23-P1	311	329	220	177	235	170
AARSD1_+_41132061.23-P2	56	124	153	99	150	130
AARSD1_+_41132078.23-P2	139	212	196	260	296	263
AARSD1_-_41116243.23-P1	101	126	117	127	86	135
AARSD1_-_41116425.23-P1	121	107	105	168	209	180
AARSD1_-_41131712.23-P2	511	383	367	328	303	258
AARSD1_-_41132037.23-P2	188	134	190	263	243	252
AARSD1_-_41132088.23-P2	236	295	225	233	352	337
AARS_+_70323318.23-P1P2	49	6	2	0	112	55
AARS_+_70323322.23-P1P2	39	11	12	19	136	200
AARS_+_70323353.23-P1P2	0	2	25	6	119	82
AARS_+_70323362.23-P1P2	9	19	0	0	65	80
AARS_-_70323332.23-P1P2	9	14	17	13	126	147
AASDHPPT_+_105948405.23-P1P2	118	85	159	113	344	330
AASDHPPT_+_105948450.23-P1P2	95	38	13	56	200	168
AASDHPPT_+_105948813.23-P1P2	201	188	151	167	246	235
AASDHPPT_-_105948374.23-P1P2	175	184	139	150	225	117
AASDHPPT_-_105948417.23-P1P2	95	163	194	244	306	236
AASDH_+_57253570.23-P1P2	181	171	256	276	333	255
AASDH_-_57253280.23-P1P2	133	192	218	128	188	176
AASDH_-_57253356.23-P1P2	156	271	165	156	224	172
AASDH_-_57253362.23-P1P2	131	160	162	243	198	197
AASDH_-_57253588.23-P1P2	190	338	257	219	226	229
AASS_+_121784000.23-P1P2	215	128	275	221	222	211
AASS_+_121784219.23-P1P2	172	321	276	287	223	216
AASS_+_121784247.23-P1P2	154	140	137	256	308	200
AASS_-_121784277.23-P1P2	169	193	209	338	276	278
AASS_-_121784328.23-P1P2	417	81	192	154	205	178
AATF_-_35306286.23-P1P2	3	46	13	16	55	49
AATF_-_35306312.23-P1P2	162	98	159	242	336	226
AATF_-_35306333.23-P1P2	8	14	8	3	159	115
AATF_-_35306340.23-P1P2	6	5	27	28	136	91
AATF_-_35306346.23-P1P2	5	7	0	1	81	77
AATK_+_79139571.23-ENST00000326724.4	204	281	164	191	242	173
AATK_+_79139589.23-ENST00000326724.4	173	281	230	264	229	184
AATK_+_79139592.23-ENST00000326724.4	176	117	292	181	241	222
AATK_-_79139586.23-ENST00000326724.4	232	89	251	179	213	197
AATK_-_79139956.23-ENST00000326724.4	117	262	142	189	230	236
ABAT_+_8768492.23-P1	165	168	292	231	285	288
ABAT_+_8768682.23-P1	149	92	196	138	223	129
ABAT_+_8807445.23-P2	282	113	174	149	227	154
ABAT_+_8807450.23-P2	205	216	131	170	197	129
ABAT_+_8807464.23-P2	262	190	208	192	287	252
ABAT_+_8807492.23-P2	233	113	151	177	217	226
ABAT_+_8807696.23-P2	223	99	171	188	166	155
ABAT_-_8768504.23-P1	298	184	169	237	175	218
ABAT_-_8768523.23-P1	55	53	117	135	149	99
ABAT_-_8768533.23-P1	363	190	227	219	220	240
ABCA10_+_67224811.23-P1P2	261	592	399	270	302	319
ABCA10_+_67224929.23-P1P2	274	200	249	285	278	223
ABCA10_-_67224447.23-P1P2	195	88	219	259	249	228
ABCA10_-_67224767.23-P1P2	98	211	223	229	234	201
ABCA10_-_67224823.23-P1P2	147	134	191	240	284	206
ABCA12_+_216002996.23-P1P2	199	245	273	158	253	227
ABCA12_+_216003308.23-P1P2	116	94	240	133	229	180
ABCA12_+_216003314.23-P1P2	267	191	264	246	232	168
ABCA12_+_216003340.23-P1P2	111	93	117	124	139	150
ABCA12_-_216002923.23-P1P2	201	151	284	178	292	189
ABCA13_+_48211090.23-P1P2	201	183	228	177	217	191
ABCA13_+_48211097.23-P1P2	107	459	207	219	259	309
ABCA13_+_48211145.23-P1P2	160	334	312	316	294	284
ABCA13_+_48211160.23-P1P2	127	115	233	162	227	267
ABCA13_-_48211093.23-P1P2	164	440	263	234	284	246
ABCA1_-_107689997.23-P1P2	270	133	235	203	212	231
ABCA1_-_107690031.23-P1P2	115	269	304	320	350	259
ABCA1_-_107690385.23-P1P2	60	81	25	71	175	136
ABCA1_-_107690389.23-P1P2	90	80	63	63	239	215
ABCA1_-_107690394.23-P1P2	267	131	207	248	256	237
ABCA2_+_139922190.23-P1P2	58	127	166	144	284	220
ABCA2_+_139922201.23-P1P2	179	180	333	307	292	250
ABCA2_+_139922272.23-P1P2	196	194	183	208	269	283
ABCA2_+_139922669.23-P1P2	302	265	286	272	224	241
ABCA2_-_139922596.23-P1P2	85	221	177	113	163	151
ABCA3_+_2390336.23-P1P2	89	89	57	83	202	148
ABCA3_+_2390611.23-P1P2	155	126	198	166	152	192
ABCA3_-_2390323.23-P1P2	364	158	251	252	331	227
ABCA3_-_2390333.23-P1P2	158	216	184	201	188	216
ABCA3_-_2390704.23-P1P2	57	241	155	231	181	212
ABCA4_+_94586668.23-P1P2	230	338	321	222	269	248
ABCA4_-_94586219.23-P1P2	118	157	160	170	230	222
ABCA4_-_94586232.23-P1P2	220	207	275	194	218	201
ABCA4_-_94586250.23-P1P2	103	122	157	155	139	129
ABCA4_-_94586658.23-P1P2	130	90	139	170	149	114
ABCA5_-_67322851.23-P1P2	187	104	265	173	226	229
ABCA5_-_67322872.23-P1P2	239	115	188	213	222	204
ABCA5_-_67322891.23-P1P2	58	57	43	77	255	179
ABCA5_-_67323220.23-P1P2	165	239	278	283	317	219
ABCA5_-_67323280.23-P1P2	223	428	176	211	187	173
ABCA6_+_67137842.23-P1P2	222	175	191	270	179	203
ABCA6_+_67138008.23-P1P2	171	119	153	220	250	183
ABCA6_+_67138026.23-P1P2	278	109	211	257	283	242
ABCA6_+_67138050.23-P1P2	290	281	247	319	343	232
ABCA6_-_67137854.23-P1P2	176	146	218	254	201	211
ABCA7_+_1040413.23-P1	178	181	130	219	179	135
ABCA7_+_1040513.23-P1	251	68	206	249	238	209
ABCA7_+_1040577.23-P1	315	107	188	221	252	276
ABCA7_+_1041292.23-P2	47	228	218	156	232	201
ABCA7_+_1041297.23-P2	122	96	167	160	188	140
ABCA7_+_1041311.23-P2	264	375	181	216	251	186
ABCA7_-_1040133.23-P1	301	381	259	251	277	208
ABCA7_-_1040209.23-P1	263	106	181	178	261	195
ABCA7_-_1041459.23-P2	204	223	241	259	280	234
ABCA7_-_1041717.23-P2	110	254	156	290	191	221
ABCA8_+_66950959.23-P1P2	145	99	226	198	228	196
ABCA8_+_66951401.23-P1P2	256	232	146	144	192	206
ABCA8_-_66951372.23-P1P2	91	69	131	138	171	174
ABCA8_-_66951525.23-P1P2	328	180	218	336	303	260
ABCA8_-_66951528.23-P1P2	214	170	187	165	206	200
ABCA9_+_67057085.23-P1P2	168	233	160	231	133	142
ABCA9_-_67056649.23-P1P2	461	83	241	362	332	287
ABCA9_-_67057012.23-P1P2	100	103	161	199	198	177
ABCA9_-_67057053.23-P1P2	339	407	303	222	320	292
ABCA9_-_67057069.23-P1P2	162	158	161	211	218	176
ABCB10_+_229694285.23-P1P2	25	6	40	26	131	95
ABCB10_+_229694413.23-P1P2	58	129	243	349	289	219
ABCB10_-_229694297.23-P1P2	17	7	4	14	107	79
ABCB10_-_229694457.23-P1P2	54	44	184	230	240	209
ABCB10_-_229694467.23-P1P2	79	67	319	350	309	343
ABCB11_+_169887409.23-P1P2	105	521	284	261	358	280
ABCB11_+_169887811.23-P1P2	101	160	188	232	271	169
ABCB11_-_169887416.23-P1P2	224	85	126	258	280	259
ABCB11_-_169887784.23-P1P2	142	300	314	298	237	218
ABCB11_-_169887796.23-P1P2	119	194	235	203	184	149
ABCB1_-_87342256.23-ENST00000265724.3	181	199	205	218	238	177
ABCB1_-_87342302.23-ENST00000265724.3	161	127	213	166	256	186
ABCB1_-_87342654.23-ENST00000265724.3	169	185	94	68	222	119
ABCB1_-_87342657.23-ENST00000265724.3	189	264	228	223	243	248
ABCB1_-_87342674.23-ENST00000265724.3	273	148	146	154	214	155
ABCB4_+_87104933.23-P1P2	138	282	269	286	280	216
ABCB4_+_87104939.23-P1P2	95	176	164	190	237	115
ABCB4_+_87105008.23-P1P2	133	306	193	186	212	289
ABCB4_-_87104608.23-P1P2	225	311	413	490	432	360
ABCB4_-_87104975.23-P1P2	186	146	103	150	272	211
ABCB5_+_20687051.23-P1P2	104	230	249	241	187	179
ABCB5_+_20687218.23-P1P2	169	31	140	182	186	152
ABCB5_+_20687242.23-P1P2	249	286	214	273	258	305
ABCB5_+_20687409.23-P1P2	108	105	203	157	235	185
ABCB5_-_20687396.23-P1P2	667	413	209	189	232	157
ABCB6_+_220083500.23-P1P2	232	143	367	341	286	278
ABCB6_-_220083181.23-P1P2	175	105	196	195	266	254
ABCB6_-_220083194.23-P1P2	256	292	119	132	145	196
ABCB6_-_220083468.23-P1P2	238	130	182	144	252	209
ABCB6_-_220083604.23-P1P2	209	156	222	161	194	176
ABCB7_+_74375885.23-P1P2	2	8	1	5	79	64
ABCB7_+_74376070.23-P1P2	5	2	2	2	162	107
ABCB7_-_74375964.23-P1P2	0	8	3	25	151	120
ABCB7_-_74376019.23-P1P2	1	0	6	3	72	88
ABCB7_-_74376044.23-P1P2	15	17	0	0	122	86
ABCB8_+_150725965.23-P1P2	160	155	104	225	236	171
ABCB8_-_150725551.23-P1P2	285	291	328	188	341	316
ABCB8_-_150725580.23-P1P2	181	140	211	210	274	220
ABCB8_-_150725928.23-P1P2	75	142	109	128	196	211
ABCB8_-_150725975.23-P1P2	182	170	213	228	242	200
ABCB9_+_123450546.23-P1	39	415	216	176	222	194
ABCB9_+_123450566.23-P1	231	68	198	201	182	189
ABCB9_+_123450826.23-P1	118	99	204	192	214	183
ABCB9_+_123450970.23-P1	268	111	203	285	223	265
ABCB9_+_123465727.23-P2	103	730	329	273	293	299
ABCB9_-_123450999.23-P1	205	101	298	212	268	304
ABCB9_-_123465422.23-P2	144	151	187	176	193	204
ABCB9_-_123465699.23-P2	167	151	194	216	161	128
ABCB9_-_123465738.23-P2	182	163	198	201	222	237
ABCB9_-_123465787.23-P2	221	124	195	208	293	218
ABCC10_+_43395315.23-P1P2	132	201	141	142	173	152
ABCC10_-_43395330.23-P1P2	333	270	251	317	313	253
ABCC10_-_43395343.23-P1P2	126	140	142	162	187	206
ABCC10_-_43395891.23-P1P2	135	127	161	192	170	186
ABCC10_-_43395984.23-P1P2	178	94	240	177	120	167
ABCC11_+_48278130.23-P1	155	178	240	269	183	248
ABCC11_+_48281001.23-P2	143	196	210	252	197	241
ABCC11_+_48281042.23-P2	66	81	112	130	92	112
ABCC11_+_48281345.23-P2	244	130	132	199	183	146
ABCC11_+_48281428.23-P2	326	147	219	131	202	165
ABCC11_-_48277852.23-P1	396	469	283	211	289	151
ABCC11_-_48278103.23-P1	161	95	115	136	84	146
ABCC11_-_48278122.23-P1	258	320	195	286	348	432
ABCC11_-_48278125.23-P1	139	153	308	268	265	189
ABCC11_-_48280980.23-P2	128	100	202	197	224	167
ABCC12_+_48180636.23-ENST00000311303.3	408	177	268	293	269	347
ABCC12_-_48180314.23-ENST00000311303.3	444	145	201	249	175	182
ABCC12_-_48180643.23-ENST00000311303.3	114	89	158	104	130	119
ABCC12_-_48180648.23-ENST00000311303.3	132	112	83	66	262	194
ABCC12_-_48180679.23-ENST00000311303.3	122	197	160	171	238	206
ABCC1_+_16043482.23-P1P2	65	36	149	177	251	177
ABCC1_+_16043921.23-P1P2	96	186	300	157	235	190
ABCC1_-_16043871.23-P1P2	114	306	315	202	240	137
ABCC1_-_16043934.23-P1P2	149	134	180	223	227	223
ABCC1_-_16044002.23-P1P2	77	64	174	183	162	153
ABCC2_+_101542515.23-P1P2	242	95	146	201	306	227
ABCC2_+_101542910.23-P1P2	135	138	265	165	263	237
ABCC2_+_101542914.23-P1P2	316	356	264	227	346	225
ABCC2_+_101542981.23-P1P2	200	115	252	281	266	276
ABCC2_-_101542808.23-P1P2	177	78	208	244	239	225
ABCC3_+_48712248.23-P1P2	555	428	267	281	209	202
ABCC3_+_48712270.23-P1P2	226	198	253	206	263	257
ABCC3_+_48712450.23-P1P2	6	23	25	14	54	26
ABCC3_+_48712559.23-P1P2	212	204	395	325	246	235
ABCC3_+_48712662.23-P1P2	180	153	235	238	241	247
ABCC4_+_95953430.23-P1P2	111	174	193	201	208	270
ABCC4_+_95953641.23-P1P2	118	144	220	203	236	198
ABCC4_+_95953668.23-P1P2	87	156	136	155	204	207
ABCC4_-_95953614.23-P1P2	56	57	92	62	140	69
ABCC4_-_95953652.23-P1P2	73	129	143	264	264	279
ABCC5_+_183735648.23-P1P2	169	164	232	251	262	184
ABCC5_+_183735692.23-P1P2	42	197	171	170	201	183
ABCC5_-_183735259.23-P1P2	169	179	207	307	228	208
ABCC5_-_183735312.23-P1P2	221	255	226	258	231	184
ABCC5_-_183735467.23-P1P2	212	145	92	94	93	91
ABCC6_+_16316916.23-ENST00000205557.7	122	125	243	213	267	261
ABCC6_+_16317287.23-ENST00000205557.7	537	365	231	247	245	215
ABCC6_+_16317296.23-ENST00000205557.7	134	47	208	189	120	200
ABCC6_-_16317235.23-ENST00000205557.7	460	63	84	66	211	208
ABCC6_-_16317247.23-ENST00000205557.7	93	186	232	244	258	235
ABCC8_+_17497953.23-P1P2	147	259	198	152	261	245
ABCC8_+_17498387.23-P1P2	109	88	184	147	206	155
ABCC8_-_17497979.23-P1P2	295	187	325	332	240	241
ABCC8_-_17497997.23-P1P2	93	70	86	128	93	90
ABCC8_-_17498220.23-P1P2	271	114	177	145	166	185
ABCC9_+_22093672.23-P1P2	438	417	322	429	303	327
ABCC9_+_22093678.23-P1P2	318	81	258	228	250	226
ABCC9_+_22093937.23-P1P2	150	68	74	140	174	153
ABCC9_+_22093941.23-P1P2	250	249	209	215	232	175
ABCC9_+_22094309.23-P1P2	334	146	252	256	298	280
ABCD1_+_152990414.23-P1P2	149	722	242	198	161	160
ABCD1_+_152990711.23-P1P2	216	277	212	279	291	278
ABCD1_-_152990338.23-P1P2	395	152	152	264	258	253
ABCD1_-_152990379.23-P1P2	90	166	82	143	118	101
ABCD1_-_152990703.23-P1P2	240	325	264	297	295	229
ABCD2_+_40013099.23-P1P2	117	113	135	127	110	159
ABCD2_+_40013514.23-P1P2	232	258	275	279	234	238
ABCD2_+_40013594.23-P1P2	156	109	205	196	218	233
ABCD2_-_40013191.23-P1P2	50	62	230	163	232	195
ABCD2_-_40013610.23-P1P2	262	310	309	298	304	305
ABCD3_+_94884002.23-P1P2	207	122	179	225	241	249
ABCD3_+_94884009.23-P1P2	450	366	303	336	291	377
ABCD3_+_94884032.23-P1P2	237	372	296	337	375	294
ABCD3_+_94884473.23-P1P2	87	196	109	133	172	127
ABCD3_-_94883974.23-P1P2	711	390	247	224	280	224
ABCD4_+_74769611.23-P1P2	63	41	93	109	161	112
ABCD4_+_74769649.23-P1P2	221	357	170	182	257	298
ABCD4_-_74769631.23-P1P2	178	145	252	243	249	222
ABCD4_-_74769682.23-P1P2	77	33	82	156	186	117
ABCD4_-_74769729.23-P1P2	91	59	82	111	159	145
ABCE1_+_146019317.23-P1P2	9	0	0	0	21	32
ABCE1_+_146019463.23-P1P2	19	15	30	37	144	92
ABCE1_+_146019842.23-P1P2	181	76	71	125	246	189
ABCE1_-_146019502.23-P1P2	5	25	0	0	46	32
ABCE1_-_146019516.23-P1P2	5	7	0	0	25	17
ABCF1_+_30539238.23-P1	6	19	45	37	119	93
ABCF1_+_30539469.23-P1	193	261	220	310	302	244
ABCF1_+_30539647.23-P1	91	79	99	153	160	175
ABCF1_+_30546312.23-P2	101	134	169	190	222	182
ABCF1_+_30546315.23-P2	227	416	283	274	316	221
ABCF1_-_30539232.23-P1	118	185	213	190	183	237
ABCF1_-_30539602.23-P1	51	68	61	32	118	126
ABCF1_-_30546344.23-P2	187	216	261	273	326	279
ABCF1_-_30546354.23-P2	197	840	201	138	223	222
ABCF1_-_30546366.23-P2	398	143	219	218	215	182
ABCF2_+_150923872.23-P1P2	197	484	300	245	263	219
ABCF2_+_150923902.23-P1P2	246	187	223	230	230	205
ABCF2_+_150924236.23-P1P2	188	244	162	129	211	218
ABCF2_+_150924287.23-P1P2	200	249	240	200	335	211
ABCF2_-_150923882.23-P1P2	146	372	312	287	219	192
ABCF3_-_183903980.23-P1P2	175	383	221	369	357	265
ABCF3_-_183903991.23-P1P2	120	257	185	187	205	184
ABCF3_-_183904021.23-P1P2	297	283	251	242	277	257
ABCF3_-_183904356.23-P1P2	85	187	138	152	209	170
ABCF3_-_183904380.23-P1P2	197	217	168	164	182	193
ABCG1_+_43639544.23-P1P2	143	115	156	256	190	195
ABCG1_+_43639681.23-P1P2	183	178	179	227	279	287
ABCG1_-_43639282.23-P1P2	132	293	243	179	265	188
ABCG1_-_43639541.23-P1P2	181	869	234	214	296	259
ABCG1_-_43639626.23-P1P2	212	175	196	249	283	273
ABCG2_+_89079974.23-P1P2	151	187	222	261	236	200
ABCG2_+_89080025.23-P1P2	104	300	193	267	194	209
ABCG2_+_89080044.23-P1P2	170	175	300	258	198	229
ABCG2_-_89079989.23-P1P2	271	248	257	236	291	205
ABCG2_-_89080000.23-P1P2	308	484	52	106	173	143
ABCG4_+_119019794.23-P1P2	147	136	278	243	266	300
ABCG4_+_119019855.23-P1P2	276	263	289	245	335	272
ABCG4_-_119019784.23-P1P2	137	118	201	256	227	223
ABCG4_-_119019798.23-P1P2	112	176	215	147	258	227
ABCG4_-_119019811.23-P1P2	342	314	242	258	295	208
ABCG5_+_44065447.23-P1P2	299	242	268	161	166	257
ABCG5_+_44065865.23-P1P2	149	150	184	196	331	235
ABCG5_-_44065428.23-P1P2	148	235	189	221	215	223
ABCG5_-_44065433.23-P1P2	201	210	202	225	259	239
ABCG5_-_44065840.23-P1P2	193	235	213	256	297	237
ABCG8_+_44066166.23-P1P2	119	184	225	102	204	208
ABCG8_+_44066180.23-P1P2	155	180	205	169	255	203
ABCG8_+_44066323.23-P1P2	228	338	288	177	231	266
ABCG8_+_44066333.23-P1P2	112	142	232	287	156	200
ABCG8_-_44066172.23-P1P2	249	427	223	287	260	224
ABHD10_+_111697851.23-P1P2	268	77	143	73	162	134
ABHD10_+_111698093.23-P1P2	235	207	272	315	299	206
ABHD10_+_111698316.23-P1P2	255	136	240	260	211	208
ABHD10_-_111697877.23-P1P2	309	209	181	172	215	188
ABHD10_-_111697914.23-P1P2	76	73	181	206	223	171
ABHD11_+_73152656.23-P1P2	287	305	187	209	279	298
ABHD11_+_73152963.23-P1P2	320	278	249	306	333	286
ABHD11_-_73152688.23-P1P2	330	175	250	142	227	179
ABHD11_-_73153094.23-P1P2	55	82	76	64	222	206
ABHD11_-_73153135.23-P1P2	374	89	189	179	200	154
ABHD12B_+_51339177.23-P1P2	205	189	210	229	207	176
ABHD12B_-_51338832.23-P1P2	194	141	165	202	217	136
ABHD12B_-_51338864.23-P1P2	347	234	277	305	315	275
ABHD12B_-_51338885.23-P1P2	101	225	141	153	139	158
ABHD12B_-_51339227.23-P1P2	194	125	183	208	262	194
ABHD12_+_25371393.23-P1P2	66	169	111	121	129	108
ABHD12_+_25371436.23-P1P2	50	153	127	167	241	203
ABHD12_-_25371053.23-P1P2	79	172	162	221	207	198
ABHD12_-_25371057.23-P1P2	78	90	105	128	134	150
ABHD12_-_25371489.23-P1P2	193	110	191	181	182	220
ABHD13_+_108870795.23-P1P2	13	102	229	134	190	188
ABHD13_+_108870811.23-P1P2	210	192	195	140	242	188
ABHD13_+_108871228.23-P1P2	92	142	134	108	179	159
ABHD13_-_108870880.23-P1P2	94	200	197	167	214	172
ABHD13_-_108871256.23-P1P2	98	271	141	117	268	135
ABHD14A_+_52009149.23-P1P2	298	253	281	337	329	283
ABHD14A_+_52009194.23-P1P2	129	110	138	133	167	182
ABHD14A_+_52009255.23-P1P2	131	320	73	147	221	180
ABHD14A_-_52009122.23-P1P2	315	216	160	164	215	222
ABHD14A_-_52009160.23-P1P2	213	127	252	242	250	241
ABHD14B_+_52007815.23-P1	126	150	226	246	259	228
ABHD14B_+_52016945.23-P2	186	89	169	142	229	207
ABHD14B_+_52017325.23-P2	223	93	235	230	309	297
ABHD14B_+_52017350.23-P2	139	148	209	204	257	222
ABHD14B_-_52007985.23-P1	163	137	292	302	333	268
ABHD14B_-_52007995.23-P1	94	141	244	161	213	196
ABHD14B_-_52008027.23-P1	189	208	247	192	273	255
ABHD14B_-_52008040.23-P1	109	291	183	311	255	222
ABHD14B_-_52016965.23-P2	182	332	244	166	295	274
ABHD14B_-_52017383.23-P2	128	95	160	239	193	217
ABHD15_-_27893577.23-P1P2	90	93	132	157	145	138
ABHD15_-_27893641.23-P1P2	193	124	310	187	253	243
ABHD15_-_27893654.23-P1P2	102	310	190	186	240	197
ABHD15_-_27893980.23-P1P2	108	140	195	155	191	166
ABHD15_-_27894008.23-P1P2	34	53	9	10	256	182
ABHD16A_+_31671120.23-P1P2	181	226	197	175	169	181
ABHD16A_+_31671138.23-P1P2	194	100	266	257	324	277
ABHD16A_-_31670671.23-P1P2	276	104	259	311	209	249
ABHD16A_-_31670679.23-P1P2	397	63	143	121	258	122
ABHD16A_-_31670764.23-P1P2	84	119	182	247	224	209
ABHD16B_+_62492825.23-P1P2	367	255	304	230	227	230
ABHD16B_+_62492837.23-P1P2	127	179	219	125	231	186
ABHD16B_+_62492887.23-P1P2	125	202	194	196	243	231
ABHD16B_+_62493236.23-P1P2	174	270	196	202	210	180
ABHD16B_-_62492870.23-P1P2	117	254	206	252	235	261
ABHD17A_+_1885470.23-P1P2	78	153	196	231	145	216
ABHD17A_-_1885045.23-P1P2	102	141	186	153	190	247
ABHD17A_-_1885076.23-P1P2	281	205	347	252	326	283
ABHD17A_-_1885099.23-P1P2	131	186	152	115	174	175
ABHD17A_-_1885483.23-P1P2	135	196	224	313	229	192
ABHD17B_+_74525655.23-P1P2	155	79	203	217	253	224
ABHD17B_+_74525862.23-P1P2	157	186	229	202	236	215
ABHD17B_+_74526089.23-P1P2	349	155	189	101	170	148
ABHD17B_-_74525690.23-P1P2	298	262	312	278	267	263
ABHD17B_-_74525704.23-P1P2	124	93	168	179	216	217
ABHD17C_+_80987662.23-P1P2	140	170	129	142	135	176
ABHD17C_+_80987703.23-P1P2	160	95	193	193	145	138
ABHD17C_+_80987878.23-P1P2	198	146	180	220	167	146
ABHD17C_+_80987887.23-P1P2	234	202	216	240	209	195
ABHD17C_+_80988086.23-P1P2	251	211	323	351	265	283
ABHD1_+_27347075.23-P1P2	334	206	273	342	265	187
ABHD1_+_27347086.23-P1P2	77	77	234	216	249	252
ABHD1_+_27347095.23-P1P2	84	35	83	114	133	132
ABHD1_+_27347132.23-P1P2	207	113	247	268	258	201
ABHD1_-_27346733.23-P1P2	185	307	267	311	309	297
ABHD2_+_89631693.23-P1P2	240	1130	339	275	321	295
ABHD2_+_89632075.23-P1P2	266	163	164	164	175	204
ABHD2_-_89631738.23-P1P2	186	192	216	302	268	193
ABHD2_-_89631760.23-P1P2	34	95	151	114	187	111
ABHD2_-_89632154.23-P1P2	146	232	146	181	203	204
ABHD3_+_19284354.23-P1P2	174	134	184	195	215	194
ABHD3_+_19284534.23-P1P2	108	90	67	104	96	121
ABHD3_+_19284717.23-P1P2	132	226	172	171	272	157
ABHD3_+_19284728.23-P1P2	387	129	213	174	268	232
ABHD3_-_19284770.23-P1P2	41	7	34	26	79	112
ABHD4_+_23067515.23-P1P2	98	143	205	164	236	230
ABHD4_+_23067613.23-P1P2	117	145	237	273	272	319
ABHD4_-_23067199.23-P1P2	214	135	102	189	116	131
ABHD4_-_23067625.23-P1P2	252	205	186	237	148	193
ABHD4_-_23067680.23-P1P2	109	163	146	197	208	180
ABHD5_+_43732395.23-P1P2	127	197	247	275	295	224
ABHD5_+_43732521.23-P1P2	94	33	121	104	135	134
ABHD5_+_43732806.23-P1P2	58	48	79	106	113	99
ABHD5_-_43732422.23-P1P2	221	134	267	220	309	261
ABHD5_-_43732464.23-P1P2	72	174	239	142	209	180
ABHD6_+_58223718.23-P1P2	273	175	353	225	394	282
ABHD6_+_58223966.23-P1P2	189	287	278	342	263	246
ABHD6_-_58223553.23-P1P2	173	112	199	189	283	218
ABHD6_-_58223594.23-P1P2	121	238	155	188	244	174
ABHD6_-_58223914.23-P1P2	90	127	225	269	239	262
ABHD8_+_17413753.23-P1P2	185	254	455	301	268	318
ABHD8_-_17413788.23-P1P2	115	265	131	222	214	176
ABHD8_-_17414169.23-P1P2	167	177	156	210	229	180
ABHD8_-_17414173.23-P1P2	222	217	221	156	305	210
ABHD8_-_17414201.23-P1P2	229	122	174	191	257	214
ABI1_+_27149446.23-P1P2	247	332	60	76	128	79
ABI1_+_27149474.23-P1P2	130	242	142	137	210	199
ABI1_+_27149800.23-P1P2	381	235	104	181	261	175
ABI1_-_27149837.23-P1P2	492	334	254	287	295	181
ABI1_-_27149855.23-P1P2	230	127	196	137	190	187
ABI2_+_204193030.23-P1P2	64	229	158	235	189	141
ABI2_+_204193079.23-P1P2	39	18	151	120	130	168
ABI2_+_204193458.23-P1P2	89	182	119	220	187	188
ABI2_-_204193058.23-P1P2	717	275	194	217	231	221
ABI2_-_204193288.23-P1P2	329	152	217	173	241	279
ABI3BP_+_100712238.23-P1P2	132	153	235	198	238	257
ABI3BP_+_100712307.23-P1P2	182	43	165	173	266	164
ABI3BP_-_100712220.23-P1P2	195	248	232	249	261	228
ABI3BP_-_100712267.23-P1P2	363	142	299	280	295	245
ABI3BP_-_100712320.23-P1P2	180	269	286	211	261	211
ABI3_+_47287798.23-P1P2	95	65	278	239	282	292
ABI3_+_47288122.23-P1P2	109	231	140	190	247	158
ABI3_+_47288159.23-P1P2	205	160	230	271	252	287
ABI3_+_47288524.23-P1P2	207	213	226	238	267	282
ABI3_-_47288028.23-P1P2	154	120	182	211	259	295
ABL1_+_133589617.23-ENST00000372348.2	109	132	174	195	251	233
ABL1_+_133589629.23-ENST00000372348.2	409	435	282	308	262	241
ABL1_+_133589636.23-ENST00000372348.2	206	361	202	213	179	168
ABL1_-_133589228.23-ENST00000372348.2	176	145	156	228	267	227
ABL1_-_133589268.23-ENST00000372348.2	249	308	365	217	346	295
ABL2_+_179112168.23-P1	55	111	58	97	109	89
ABL2_+_179112186.23-P1	206	266	301	347	280	254
ABL2_+_179198340.23-P2	225	32	170	138	185	187
ABL2_+_179198398.23-P2	145	165	235	207	223	205
ABL2_+_179198565.23-P2	117	113	183	95	209	204
ABL2_+_179198740.23-P2	279	148	216	327	259	277
ABL2_-_179112151.23-P1	271	176	206	237	296	239
ABL2_-_179112154.23-P1	116	109	208	172	207	182
ABL2_-_179112158.23-P1	126	280	278	239	257	222
ABL2_-_179198834.23-P2	203	142	129	221	244	229
ABLIM1_+_116417743.23-ENST00000277895.5	212	194	370	427	388	336
ABLIM1_+_116417829.23-ENST00000277895.5	244	374	324	213	330	284
ABLIM1_+_116418018.23-ENST00000277895.5	249	219	211	272	211	239
ABLIM1_-_116417795.23-ENST00000277895.5	56	221	226	120	215	180
ABLIM1_-_116417810.23-ENST00000277895.5	166	155	200	246	236	179
ABLIM2_+_8160016.23-P1P2	249	95	250	287	287	303
ABLIM2_+_8160141.23-P1P2	64	113	150	92	208	161
ABLIM2_+_8160204.23-P1P2	193	332	328	388	318	291
ABLIM2_+_8160523.23-P1P2	107	90	136	201	200	196
ABLIM2_-_8160138.23-P1P2	310	161	178	238	248	234
ABLIM3_+_148521102.23-P1P2	266	266	396	411	284	351
ABLIM3_+_148521451.23-P1P2	175	122	261	340	227	262
ABLIM3_-_148521229.23-P1P2	69	102	155	152	175	136
ABLIM3_-_148521482.23-P1P2	141	278	268	295	253	214
ABLIM3_-_148521503.23-P1P2	285	159	254	208	243	244
ABO_+_136150190.23-P1	506	540	293	288	270	241
ABO_+_136150601.23-P1	114	151	261	316	319	283
ABO_-_136130692.23-P2	274	110	232	224	168	160
ABO_-_136130921.23-P2	43	210	84	120	128	121
ABO_-_136130955.23-P2	79	214	163	177	232	179
ABO_-_136130959.23-P2	232	189	171	235	198	224
ABO_-_136130966.23-P2	303	252	421	324	372	290
ABO_-_136150219.23-P1	100	162	122	116	165	172
ABO_-_136150600.23-P1	233	254	307	246	355	307
ABO_-_136150606.23-P1	170	134	137	104	256	186
ABRACL_+_139349876.23-P1P2	429	177	280	264	260	249
ABRACL_+_139349879.23-P1P2	298	95	276	278	231	252
ABRACL_+_139349931.23-P1P2	196	216	318	301	269	218
ABRACL_+_139350209.23-P1P2	231	257	170	177	285	209
ABRACL_-_139350119.23-P1P2	79	99	197	142	194	201
ABRA_+_107782019.23-P1P2	226	94	242	363	323	257
ABRA_+_107782392.23-P1P2	126	451	216	255	239	227
ABRA_+_107782399.23-P1P2	195	102	132	108	209	220
ABRA_+_107782422.23-P1P2	180	219	187	287	231	198
ABRA_-_107782350.23-P1P2	299	275	257	177	195	224
ABR_+_1082842.23-P1P2	188	124	250	201	272	254
ABR_+_1082862.23-P1P2	147	90	85	176	154	150
ABR_+_1083266.23-P1P2	171	188	177	138	171	147
ABR_-_1083256.23-P1P2	197	127	230	202	233	208
ABR_-_1083263.23-P1P2	282	296	262	279	341	285
ABT1_+_26597184.23-P1P2	358	159	357	391	295	289
ABT1_+_26597412.23-P1P2	122	120	119	161	242	203
ABT1_-_26597263.23-P1P2	38	756	58	111	189	192
ABT1_-_26597427.23-P1P2	213	270	193	245	210	248
ABT1_-_26597617.23-P1P2	248	125	177	181	172	166
ABTB1_+_127391808.23-P1P2	65	141	208	215	234	259
ABTB1_+_127391828.23-P1P2	170	247	221	227	204	237
ABTB1_+_127391831.23-P1P2	200	233	218	254	254	248
ABTB1_+_127392221.23-P1P2	174	270	185	179	240	323
ABTB1_-_127392198.23-P1P2	133	195	181	148	163	199
ABTB2_-_34379074.23-P1P2	134	73	122	231	218	243
ABTB2_-_34379146.23-P1P2	104	166	180	216	240	198
ABTB2_-_34379310.23-P1P2	182	212	131	290	243	188
ABTB2_-_34379465.23-P1P2	317	169	280	327	291	212
ABTB2_-_34379521.23-P1P2	245	251	207	243	214	231
ACAA1_+_38178488.23-P1P2	115	130	158	166	219	165
ACAA1_+_38178517.23-P1P2	308	138	270	376	311	329
ACAA1_+_38178570.23-P1P2	170	76	159	222	183	142
ACAA1_-_38178168.23-P1P2	64	144	172	203	189	228
ACAA1_-_38178575.23-P1P2	179	288	226	198	271	290
ACAA2_+_47339850.23-P1P2	159	315	224	253	331	292
ACAA2_-_47339449.23-P1P2	180	162	171	129	256	202
ACAA2_-_47339855.23-P1P2	25	88	95	101	243	191
ACAA2_-_47339858.23-P1P2	47	86	172	170	249	220
ACAA2_-_47339876.23-P1P2	85	214	162	139	183	130
ACACA_+_35715534.23-P1P2	107	63	117	121	182	117
ACACA_+_35715655.23-P1P2	48	169	40	42	138	92
ACACA_-_35715847.23-P1P2	178	106	106	119	175	160
ACACA_-_35715992.23-P1P2	152	40	101	165	232	174
ACACA_-_35716002.23-P1P2	57	39	122	116	164	134
ACACB_+_109569160.23-P1	97	68	121	129	175	142
ACACB_+_109569170.23-P1	765	195	197	188	283	217
ACACB_+_109592574.23-P2	332	260	175	237	326	239
ACACB_+_109592655.23-P2	97	211	151	130	186	140
ACACB_+_109592908.23-P2	224	273	331	418	377	338
ACACB_-_109569178.23-P1	254	136	105	144	225	184
ACACB_-_109569231.23-P1	47	103	76	203	137	187
ACACB_-_109569639.23-P1	266	114	296	364	254	275
ACACB_-_109592496.23-P2	143	317	187	200	169	212
ACACB_-_109592519.23-P2	280	87	234	261	307	261
ACAD10_+_112124115.23-P1P2	248	305	265	184	341	281
ACAD10_-_112123894.23-P1P2	90	178	67	19	207	190
ACAD10_-_112123907.23-P1P2	215	90	178	268	233	198
ACAD10_-_112123925.23-P1P2	91	34	110	86	113	157
ACAD10_-_112124210.23-P1P2	150	154	152	178	302	206
ACAD11_+_132378312.23-P1P2	222	149	313	265	294	249
ACAD11_+_132379379.23-P1P2	143	226	159	170	242	183
ACAD11_-_132378623.23-P1P2	100	240	155	122	270	232
ACAD11_-_132378633.23-P1P2	322	316	141	197	274	292
ACAD11_-_132379444.23-P1P2	103	85	89	149	196	127
ACAD8_+_134123511.23-P1P2	126	117	168	148	139	124
ACAD8_-_134123448.23-P1P2	84	67	140	100	189	86
ACAD8_-_134123455.23-P1P2	161	396	235	248	250	208
ACAD8_-_134123502.23-P1P2	302	196	240	255	174	200
ACAD8_-_134123507.23-P1P2	67	57	124	192	180	113
ACAD9_+_128598604.23-P1P2	321	229	393	284	397	327
ACAD9_-_128598499.23-P1P2	45	39	75	87	149	152
ACAD9_-_128598508.23-P1P2	45	62	109	142	251	261
ACAD9_-_128598528.23-P1P2	49	70	120	185	204	196
ACAD9_-_128598541.23-P1P2	67	55	192	178	282	265
ACADL_+_211089722.23-P1P2	110	229	189	240	221	252
ACADL_-_211089695.23-P1P2	155	138	145	164	230	200
ACADL_-_211090030.23-P1P2	98	147	222	195	238	226
ACADL_-_211090048.23-P1P2	125	178	175	152	190	207
ACADL_-_211090095.23-P1P2	331	136	306	257	207	184
ACADM_+_76190107.23-P1P2	130	131	170	184	244	182
ACADM_+_76190432.23-P1P2	145	230	201	136	232	212
ACADM_+_76190695.23-P1P2	123	145	221	202	248	194
ACADM_-_76190475.23-P1P2	130	87	104	111	124	147
ACADM_-_76190633.23-P1P2	123	195	181	184	212	153
ACADSB_+_124768874.23-P1P2	118	158	119	147	127	129
ACADSB_+_124768891.23-P1P2	281	89	199	170	273	173
ACADSB_+_124768941.23-P1P2	112	120	193	221	210	170
ACADSB_+_124768944.23-P1P2	360	476	220	187	185	205
ACADSB_-_124768552.23-P1P2	68	222	259	194	187	205
ACADS_+_121163685.23-P1P2	176	109	240	302	214	245
ACADS_+_121164090.23-P1P2	358	189	157	163	229	242
ACADS_-_121163653.23-P1P2	256	306	228	292	321	291
ACADS_-_121163657.23-P1P2	517	184	334	248	319	202
ACADS_-_121163671.23-P1P2	225	114	133	89	118	123
ACADVL_-_7123221.23-P1P2	92	77	105	167	209	190
ACADVL_-_7123283.23-P1P2	77	181	236	164	207	189
ACADVL_-_7123639.23-P1P2	183	303	241	202	266	182
ACADVL_-_7123665.23-P1P2	48	165	271	209	230	203
ACADVL_-_7123677.23-P1P2	367	349	171	316	295	313
ACAN_+_89347139.23-P1P2	230	250	170	167	206	195
ACAN_+_89347148.23-P1P2	139	125	209	195	249	189
ACAN_+_89347151.23-P1P2	220	293	225	187	248	273
ACAN_-_89346701.23-P1P2	234	177	296	334	265	209
ACAN_-_89347101.23-P1P2	205	418	377	458	317	295
ACAP1_+_7239854.23-P1P2	198	230	259	232	199	161
ACAP1_+_7239956.23-P1P2	59	79	14	28	135	118
ACAP1_+_7240320.23-P1P2	131	150	184	233	243	208
ACAP1_-_7239866.23-P1P2	212	66	98	174	198	180
ACAP1_-_7240242.23-P1P2	169	123	124	180	224	236
ACAP2_+_195163707.23-P1P2	382	562	286	291	242	216
ACAP2_-_195163352.23-P1P2	120	212	187	270	234	234
ACAP2_-_195163362.23-P1P2	103	310	200	178	254	223
ACAP2_-_195163395.23-P1P2	65	50	59	59	223	225
ACAP2_-_195163655.23-P1P2	443	326	259	224	229	208
ACAP3_+_1243258.23-P1P2	145	155	103	183	221	215
ACAP3_+_1243337.23-P1P2	340	107	256	297	301	246
ACAP3_-_1243095.23-P1P2	256	74	277	227	220	228
ACAP3_-_1243221.23-P1P2	162	250	248	281	279	242
ACAP3_-_1243235.23-P1P2	320	297	388	355	396	401
ACAT1_+_107992288.23-P1P2	240	204	282	147	310	202
ACAT1_+_107992310.23-P1P2	210	128	193	191	182	189
ACAT1_+_107992321.23-P1P2	354	298	299	315	342	275
ACAT1_-_107992364.23-P1P2	200	217	94	157	177	105
ACAT1_-_107992733.23-P1P2	188	177	224	193	202	151
ACAT2_+_160183436.23-P1P2	160	136	269	216	257	227
ACAT2_+_160183505.23-P1P2	325	431	437	396	432	299
ACAT2_-_160183054.23-P1P2	234	167	269	297	380	322
ACAT2_-_160183095.23-P1P2	266	298	266	377	356	307
ACAT2_-_160183174.23-P1P2	135	134	114	142	162	117
ACBD3_+_226374329.23-P1P2	348	352	197	165	215	224
ACBD3_+_226374366.23-P1P2	219	133	208	319	290	288
ACBD3_-_226373992.23-P1P2	215	331	328	307	297	356
ACBD3_-_226374403.23-P1P2	117	198	215	301	286	276
ACBD3_-_226374411.23-P1P2	145	175	161	213	249	311
ACBD4_+_43210021.23-P2	237	181	172	234	238	236
ACBD4_+_43210042.23-P2	706	335	271	180	259	257
ACBD4_+_43210060.23-P2	427	315	294	256	271	280
ACBD4_+_43210408.23-P2	148	224	171	288	226	241
ACBD4_+_43213087.23-P1	296	192	324	286	374	283
ACBD4_+_43213412.23-P1	251	176	237	280	310	325
ACBD4_-_43210055.23-P2	107	63	86	175	260	190
ACBD4_-_43213050.23-P1	207	208	149	144	162	194
ACBD4_-_43213072.23-P1	191	177	213	246	307	291
ACBD4_-_43213075.23-P1	166	294	131	108	142	156
ACBD5_+_27529332.23-P1P2	199	171	166	162	206	171
ACBD5_+_27529682.23-P1P2	136	115	107	95	146	128
ACBD5_+_27529701.23-P1P2	123	264	188	179	185	219
ACBD5_+_27529710.23-P1P2	738	561	361	398	384	314
ACBD5_-_27529679.23-P1P2	105	90	251	253	214	182
ACBD6_+_180471319.23-P1P2	82	156	162	145	231	195
ACBD6_+_180471354.23-P1P2	201	234	120	126	187	119
ACBD6_+_180471617.23-P1P2	127	203	223	231	209	179
ACBD6_-_180471532.23-P1P2	109	97	53	109	166	150
ACBD6_-_180471707.23-P1P2	213	107	177	155	245	172
ACBD7_+_15130520.23-P1P2	111	160	257	197	275	225
ACBD7_+_15130776.23-P1P2	196	107	233	254	222	192
ACBD7_-_15130379.23-P1P2	183	193	168	83	191	148
ACBD7_-_15130397.23-P1P2	242	107	170	195	232	180
ACBD7_-_15130438.23-P1P2	119	182	159	231	257	208
ACCSL_+_44069616.23-ENST00000378832.1	142	104	187	199	209	190
ACCSL_+_44069971.23-ENST00000378832.1	100	68	220	234	224	300
ACCSL_+_44069981.23-ENST00000378832.1	189	533	188	113	205	213
ACCSL_-_44069582.23-ENST00000378832.1	158	168	291	356	209	318
ACCSL_-_44069930.23-ENST00000378832.1	178	65	131	169	188	164
ACCS_+_44087946.23-P1P2	121	140	157	179	233	183
ACCS_+_44088028.23-P1P2	273	199	282	224	343	273
ACCS_+_44088091.23-P1P2	292	156	366	395	360	279
ACCS_+_44088215.23-P1P2	124	181	176	138	209	163
ACCS_-_44088090.23-P1P2	99	51	148	167	231	143
ACD_+_67693748.23-P1P2	279	439	237	241	253	256
ACD_+_67694124.23-P1P2	26	49	37	26	172	191
ACD_-_67693904.23-P1P2	228	164	199	244	208	232
ACD_-_67693957.23-P1P2	89	37	210	69	187	173
ACD_-_67694143.23-P1P2	11	9	13	46	123	102
ACE2_+_15619016.23-P1P2	106	132	211	174	197	184
ACE2_+_15619087.23-P1P2	135	106	146	201	164	160
ACE2_-_15618594.23-P1P2	364	328	280	277	282	333
ACE2_-_15618975.23-P1P2	114	129	170	209	222	159
ACE2_-_15619013.23-P1P2	108	122	264	359	258	276
ACER1_+_6333110.23-P1P2	113	48	181	218	178	189
ACER1_+_6333137.23-P1P2	601	1021	348	245	316	239
ACER1_+_6333164.23-P1P2	111	111	149	154	180	167
ACER1_-_6333545.23-P1P2	206	227	217	193	211	199
ACER1_-_6333558.23-P1P2	170	58	152	257	227	220
ACER2_+_19409007.23-P1P2	127	143	201	169	196	206
ACER2_+_19409248.23-P1P2	328	225	245	257	211	305
ACER2_+_19409376.23-P1P2	440	276	366	304	338	246
ACER2_+_19409383.23-P1P2	265	174	196	107	211	192
ACER2_-_19409474.23-P1P2	299	215	304	316	356	331
ACER3_+_76571969.23-P1P2	246	82	128	309	204	214
ACER3_-_76571978.23-P1P2	82	125	177	113	206	207
ACER3_-_76572000.23-P1P2	146	199	299	251	264	253
ACER3_-_76572003.23-P1P2	411	227	229	204	314	219
ACER3_-_76572404.23-P1P2	136	347	212	235	273	275
ACE_+_61554448.23-P1	95	104	141	168	207	207
ACE_+_61554829.23-P1	88	126	215	289	216	215
ACE_+_61562272.23-P2	459	283	255	217	231	235
ACE_+_61562293.23-P2	162	108	202	238	187	205
ACE_-_61554428.23-P1	247	250	228	230	285	286
ACE_-_61554458.23-P1	221	439	217	177	260	217
ACE_-_61554461.23-P1	298	149	161	235	244	199
ACE_-_61562238.23-P2	234	336	359	246	378	310
ACE_-_61562443.23-P2	145	183	229	185	271	163
ACE_-_61562661.23-P2	168	191	209	259	208	164
ACHE_+_100493456.23-P1	226	262	208	351	296	314
ACHE_+_100493473.23-P1	178	169	262	279	315	268
ACHE_+_100494559.23-P2	135	225	203	160	158	121
ACHE_+_100494570.23-P2	58	95	244	218	215	224
ACHE_-_100493122.23-P1	88	337	185	242	203	229
ACHE_-_100493427.23-P1	48	106	114	79	129	114
ACHE_-_100493486.23-P1	105	169	204	172	192	213
ACHE_-_100494233.23-P2	86	107	194	259	270	207
ACHE_-_100494236.23-P2	110	308	183	206	198	189
ACHE_-_100494578.23-P2	140	95	152	214	245	199
ACIN1_+_23564314.23-P1	204	235	206	124	226	130
ACIN1_-_23540292.23-P2	147	157	105	196	183	148
ACIN1_-_23540722.23-P2	283	221	210	189	230	211
ACIN1_-_23540730.23-P2	253	1081	283	211	226	165
ACIN1_-_23540744.23-P2	223	200	164	256	297	226
ACIN1_-_23540756.23-P2	201	231	227	337	265	232
ACIN1_-_23563847.23-P1	188	145	189	149	220	150
ACIN1_-_23563913.23-P1	217	198	186	189	179	227
ACIN1_-_23564262.23-P1	62	158	212	254	155	165
ACIN1_-_23564284.23-P1	230	119	297	340	272	278
ACKR2_+_42850956.23-P1P2	106	202	152	178	201	218
ACKR2_-_42850976.23-P1P2	91	117	184	192	206	191
ACKR2_-_42850992.23-P1P2	173	285	350	266	284	258
ACKR2_-_42851020.23-P1P2	197	196	193	274	374	297
ACKR2_-_42851479.23-P1P2	88	262	294	160	282	210
ACKR3_+_237476473.23-P2	197	390	337	268	274	243
ACKR3_+_237476822.23-P2	367	141	182	208	187	168
ACKR3_+_237478500.23-P1	114	64	137	150	191	176
ACKR3_+_237478916.23-P1	157	205	150	252	271	231
ACKR3_+_237478950.23-P1	153	272	273	362	341	255
ACKR3_-_237476493.23-P2	235	237	238	201	290	309
ACKR3_-_237476505.23-P2	251	218	232	213	214	238
ACKR3_-_237476900.23-P2	222	534	297	256	258	242
ACKR3_-_237478578.23-P1	265	103	204	232	199	207
ACKR3_-_237478610.23-P1	105	255	222	227	235	180
ACKR4_+_132316377.23-P1P2	147	154	254	183	310	206
ACKR4_-_132316111.23-P1P2	224	145	306	297	375	367
ACKR4_-_132316167.23-P1P2	107	144	179	204	161	193
ACKR4_-_132316171.23-P1P2	91	213	220	218	162	217
ACKR4_-_132316525.23-P1P2	161	117	238	136	210	197
ACLY_+_40074807.23-P1P2	149	186	210	236	182	157
ACLY_+_40075121.23-P1P2	136	230	53	45	237	202
ACLY_-_40074817.23-P1P2	128	688	193	195	281	232
ACLY_-_40075090.23-P1P2	113	320	43	28	210	181
ACLY_-_40075227.23-P1P2	126	19	35	16	160	148
ACMSD_+_135596183.23-P1P2	268	103	195	229	190	210
ACMSD_-_135596123.23-P1P2	271	143	279	216	267	239
ACMSD_-_135596200.23-P1P2	382	132	191	216	258	231
ACMSD_-_135596354.23-P1P2	58	151	213	201	212	134
ACMSD_-_135596438.23-P1P2	78	113	212	153	115	117
ACN9_+_96747104.23-P1P2	277	100	153	133	205	207
ACN9_+_96747240.23-P1P2	195	306	155	166	253	240
ACN9_+_96747363.23-P1P2	211	108	166	195	235	171
ACN9_-_96747046.23-P1P2	52	80	138	185	90	78
ACN9_-_96747065.23-P1P2	246	176	329	288	326	246
ACO1_+_32384680.23-P1P2	92	248	195	153	228	192
ACO1_+_32385057.23-P1P2	77	83	150	166	153	199
ACO1_-_32384733.23-P1P2	170	169	227	293	246	286
ACO1_-_32385047.23-P1P2	153	137	226	259	299	237
ACO1_-_32385064.23-P1P2	77	65	234	176	220	158
ACO2_+_41865203.23-P1P2	53	171	274	121	248	180
ACO2_+_41865228.23-P1P2	169	223	169	118	199	178
ACO2_+_41865345.23-P1P2	119	248	105	94	195	146
ACO2_-_41865209.23-P1P2	54	85	107	55	211	194
ACO2_-_41865534.23-P1P2	255	96	235	223	122	132
ACOT11_+_55007947.23-P2	77	152	155	229	272	236
ACOT11_+_55007963.23-P2	345	94	70	62	278	205
ACOT11_+_55008406.23-P2	166	192	183	192	241	224
ACOT11_+_55013888.23-P1	119	178	199	204	219	205
ACOT11_+_55013964.23-P1	127	150	269	258	225	211
ACOT11_+_55013970.23-P1	173	129	179	157	179	172
ACOT11_-_55008004.23-P2	44	85	28	34	91	141
ACOT11_-_55008376.23-P2	52	184	109	160	165	129
ACOT11_-_55013950.23-P1	136	163	208	141	215	167
ACOT11_-_55014234.23-P1	152	157	212	177	186	222
ACOT12_+_80689628.23-P1P2	217	218	218	185	229	181
ACOT12_+_80689672.23-P1P2	344	145	215	217	234	179
ACOT12_+_80689929.23-P1P2	153	234	235	192	328	242
ACOT12_-_80689574.23-P1P2	321	427	324	502	388	416
ACOT12_-_80689897.23-P1P2	115	229	175	162	222	210
ACOT13_+_24667341.23-P1P2	26	144	214	205	224	278
ACOT13_-_24667329.23-P1P2	294	453	431	426	559	399
ACOT13_-_24667371.23-P1P2	396	199	285	319	219	251
ACOT13_-_24667386.23-P1P2	216	96	254	225	232	143
ACOT13_-_24667473.23-P1P2	359	207	344	380	356	355
ACOT1_+_74003818.23-P1P2	130	247	264	243	238	255
ACOT1_+_74003843.23-P1P2	280	228	257	206	269	225
ACOT1_+_74004100.23-P1P2	156	501	226	352	319	303
ACOT1_-_74004062.23-P1P2	77	162	125	124	252	224
ACOT1_-_74004076.23-P1P2	157	153	227	224	248	297
ACOT2_+_74035740.23-P1P2	351	182	275	282	222	224
ACOT2_+_74035970.23-P1P2	117	93	216	186	187	157
ACOT2_+_74036024.23-P1P2	51	99	164	165	225	208
ACOT2_-_74036051.23-P1P2	172	117	205	207	203	223
ACOT2_-_74036501.23-P1P2	192	326	185	266	171	214
ACOT4_+_74058635.23-P1P2	136	386	213	240	191	191
ACOT4_+_74058647.23-P1P2	18	25	3	17	119	100
ACOT4_+_74058910.23-P1P2	138	133	175	209	220	225
ACOT4_+_74058918.23-P1P2	187	238	218	166	183	207
ACOT4_-_74059268.23-P1P2	336	160	272	227	291	245
ACOT6_+_74077704.23-P1P2	603	268	337	342	382	316
ACOT6_+_74077926.23-P1P2	92	160	196	229	203	175
ACOT6_+_74078053.23-P1P2	166	223	218	232	317	266
ACOT6_-_74077984.23-P1P2	234	178	154	176	223	212
ACOT6_-_74078059.23-P1P2	185	135	200	167	293	257
ACOT7_+_6453356.23-P1P2	151	202	166	192	162	194
ACOT7_-_6453334.23-P1P2	282	229	253	269	232	358
ACOT7_-_6453369.23-P1P2	192	135	237	220	180	147
ACOT7_-_6453388.23-P1P2	72	61	125	101	129	151
ACOT7_-_6453406.23-P1P2	206	155	144	114	206	159
ACOT8_+_44485553.23-P1P2	157	107	248	262	290	278
ACOT8_+_44486016.23-P1P2	745	227	323	396	376	397
ACOT8_-_44485597.23-P1P2	263	292	285	313	283	383
ACOT8_-_44485992.23-P1P2	138	202	284	214	240	236
ACOT8_-_44486001.23-P1P2	147	388	188	234	176	213
ACOT9_+_23761133.23-P1P2	347	229	220	178	256	275
ACOT9_+_23761350.23-P1P2	128	225	160	256	278	231
ACOT9_+_23761360.23-P1P2	548	187	174	283	245	227
ACOT9_-_23761316.23-P1P2	197	158	281	273	205	252
ACOT9_-_23761394.23-P1P2	116	275	165	180	213	231
ACOX1_+_73975227.23-P1P2	75	113	124	130	140	155
ACOX1_-_73975169.23-P1P2	204	277	239	304	321	258
ACOX1_-_73975193.23-P1P2	82	252	236	231	304	234
ACOX1_-_73975196.23-P1P2	373	115	180	153	186	146
ACOX1_-_73975245.23-P1P2	78	322	104	153	198	178
ACOX2_+_58512428.23-P2	170	269	288	315	279	270
ACOX2_+_58512441.23-P2	43	154	136	218	292	175
ACOX2_+_58522520.23-P1	193	273	110	191	163	158
ACOX2_+_58522852.23-P1	130	146	144	305	255	222
ACOX2_+_58522860.23-P1	67	48	92	109	145	143
ACOX2_+_58522888.23-P1	157	111	186	154	269	261
ACOX2_+_58522893.23-P1	100	181	258	296	249	222
ACOX2_-_58512038.23-P2	104	147	139	199	223	197
ACOX2_-_58512043.23-P2	353	279	127	137	122	181
ACOX2_-_58512435.23-P2	118	403	293	235	214	180
ACOX3_+_8430113.23-P1	109	147	139	103	108	131
ACOX3_+_8430140.23-P1	63	218	151	227	261	171
ACOX3_+_8442373.23-P2	236	142	141	178	184	167
ACOX3_+_8442383.23-P2	196	240	192	167	204	212
ACOX3_+_8442467.23-P2	430	228	115	127	164	145
ACOX3_-_8430094.23-P1	104	332	194	225	242	293
ACOX3_-_8430121.23-P1	131	93	147	184	216	231
ACOX3_-_8430129.23-P1	192	173	187	213	212	201
ACOX3_-_8442419.23-P2	196	359	232	181	228	178
ACOX3_-_8442435.23-P2	309	139	190	202	276	220
ACOXL_+_111490271.23-P1P2	460	312	459	398	420	335
ACOXL_+_111490547.23-P1P2	81	84	166	207	225	242
ACOXL_+_111490560.23-P1P2	185	168	158	138	165	149
ACOXL_+_111490595.23-P1P2	311	185	190	204	228	192
ACOXL_-_111490612.23-P1P2	95	193	140	115	178	153
ACP1_+_264980.23-P1P2	126	120	292	292	278	253
ACP1_+_265303.23-P1P2	81	74	163	268	183	230
ACP1_-_264967.23-P1P2	118	125	191	210	202	194
ACP1_-_264970.23-P1P2	8	26	20	13	44	33
ACP1_-_265107.23-P1P2	332	253	202	152	264	182
ACP2_+_47270320.23-P1P2	429	230	201	202	172	175
ACP2_+_47270332.23-P1P2	57	41	176	160	177	136
ACP2_-_47269915.23-P1P2	261	156	162	274	248	230
ACP2_-_47269958.23-P1P2	81	104	209	251	159	193
ACP2_-_47270385.23-P1P2	348	202	191	299	276	254
ACP5_+_11688472.23-P1	97	145	199	147	252	174
ACP5_-_11688086.23-P1	140	156	153	169	254	258
ACP5_-_11688414.23-P1	217	123	182	222	175	198
ACP5_-_11688437.23-P1	215	192	328	289	312	295
ACP5_-_11688455.23-P1	148	200	245	223	229	170
ACP5_-_11689356.23-P2	274	160	199	153	223	202
ACP5_-_11689724.23-P2	379	345	288	234	340	308
ACP5_-_11689727.23-P2	172	397	307	263	360	196
ACP5_-_11689744.23-P2	119	164	179	197	189	189
ACP5_-_11689771.23-P2	151	243	391	334	329	303
ACP6_+_147141956.23-P1P2	273	167	248	212	320	211
ACP6_+_147142159.23-P1P2	156	115	153	111	150	112
ACP6_-_147142348.23-P1P2	132	261	129	200	171	131
ACP6_-_147142356.23-P1P2	191	118	110	138	213	267
ACP6_-_147142393.23-P1P2	155	297	244	307	276	247
ACPL2_+_140950942.23-P1P2	176	156	148	193	210	194
ACPL2_+_140950963.23-P1P2	193	808	242	162	213	213
ACPL2_+_140951037.23-P1P2	79	55	122	124	143	143
ACPL2_+_140951203.23-P1P2	249	204	252	284	294	284
ACPL2_-_140950647.23-P1P2	106	185	126	188	248	158
ACPP_+_132036268.23-P1P2	94	250	237	114	173	153
ACPP_+_132036293.23-P1P2	188	61	122	155	138	102
ACPP_+_132036338.23-P1P2	395	171	372	317	338	289
ACPP_+_132036504.23-P1P2	204	198	319	273	317	237
ACPP_+_132036703.23-P1P2	228	506	192	169	243	168
ACPT_+_51293697.23-ENST00000270593.1	150	433	173	228	211	212
ACPT_+_51293761.23-ENST00000270593.1	192	126	205	230	230	226
ACPT_+_51294074.23-ENST00000270593.1	247	57	126	187	197	166
ACPT_-_51293910.23-ENST00000270593.1	65	193	168	212	218	189
ACPT_-_51294122.23-ENST00000270593.1	45	30	12	4	51	49
ACRBP_+_6756555.23-P1P2	119	52	127	148	177	247
ACRBP_+_6756569.23-P1P2	120	198	236	257	225	223
ACRBP_+_6756572.23-P1P2	223	143	276	245	304	295
ACRBP_-_6756126.23-P1P2	159	253	192	279	320	241
ACRBP_-_6756147.23-P1P2	257	227	140	132	259	155
ACRC_-_70797923.23-P1P2	420	207	274	250	263	216
ACRC_-_70798359.23-P1P2	385	250	257	366	260	272
ACRC_-_70798376.23-P1P2	124	157	178	203	315	245
ACRC_-_70798717.23-P1P2	45	80	145	148	154	191
ACRC_-_70798784.23-P1P2	201	197	233	228	298	331
ACRV1_+_125550253.23-P1P2	156	155	256	173	263	225
ACRV1_+_125550420.23-P1P2	73	110	110	77	140	103
ACRV1_+_125550697.23-P1P2	167	555	202	167	249	207
ACRV1_-_125550324.23-P1P2	33	67	118	76	74	102
ACRV1_-_125550695.23-P1P2	312	95	139	129	152	167
ACR_+_51177061.23-P1P2	269	222	201	234	242	167
ACR_+_51177099.23-P1P2	253	243	219	228	242	188
ACR_-_51176666.23-P1P2	87	156	145	217	199	211
ACR_-_51176714.23-P1P2	184	215	211	238	243	192
ACR_-_51176829.23-P1P2	86	76	197	217	177	150
ACSBG1_+_78526472.23-P1P2	54	190	170	256	273	252
ACSBG1_+_78526497.23-P1P2	412	228	282	273	344	234
ACSBG1_+_78526814.23-P1P2	293	195	169	318	279	261
ACSBG1_+_78526846.23-P1P2	120	227	183	196	147	156
ACSBG1_-_78526810.23-P1P2	164	237	195	130	166	216
ACSBG2_+_6135737.23-P1P2	190	254	265	225	164	197
ACSBG2_-_6135670.23-P1P2	133	138	155	96	143	118
ACSBG2_-_6135684.23-P1P2	284	111	157	163	227	152
ACSBG2_-_6135704.23-P1P2	219	167	203	328	243	244
ACSBG2_-_6135770.23-P1P2	277	314	237	246	222	211
ACSF2_+_48503620.23-P1P2	307	284	279	318	304	274
ACSF2_+_48503830.23-P1P2	343	235	179	182	207	123
ACSF2_-_48503625.23-P1P2	167	433	230	235	208	252
ACSF2_-_48503638.23-P1P2	155	122	128	122	177	148
ACSF2_-_48503858.23-P1P2	130	203	172	149	230	174
ACSF3_+_89160267.23-P1P2	170	205	201	287	201	224
ACSF3_+_89160393.23-P1P2	186	144	82	106	156	129
ACSF3_+_89160580.23-P1P2	206	220	175	124	261	190
ACSF3_-_89160263.23-P1P2	163	163	182	233	218	165
ACSF3_-_89160302.23-P1P2	131	113	195	170	205	235
ACSL1_+_185746700.23-P1P2	110	210	36	46	223	151
ACSL1_+_185747071.23-P1P2	75	116	187	178	183	173
ACSL1_+_185747074.23-P1P2	395	175	295	262	216	234
ACSL1_+_185747085.23-P1P2	104	186	109	169	177	159
ACSL1_-_185746686.23-P1P2	168	120	254	167	180	169
ACSL3_+_223725692.23-P1P2	148	213	147	143	237	223
ACSL3_+_223726215.23-P1P2	117	146	241	248	264	213
ACSL3_-_223725802.23-P1P2	187	239	222	267	293	249
ACSL3_-_223725834.23-P1P2	169	121	122	210	209	145
ACSL3_-_223726162.23-P1P2	125	210	159	205	245	199
ACSL4_+_108976382.23-P1P2	138	302	121	98	165	155
ACSL4_-_108976096.23-P1P2	74	198	195	250	187	162
ACSL4_-_108976106.23-P1P2	161	222	158	129	146	178
ACSL4_-_108976456.23-P1P2	205	151	170	272	359	265
ACSL4_-_108976463.23-P1P2	206	301	209	177	200	223
ACSL5_+_114136352.23-P1	123	131	208	282	257	267
ACSL5_+_114136372.23-P1	471	149	337	375	319	254
ACSL5_-_114133923.23-P2	213	142	159	235	228	239
ACSL5_-_114133956.23-P2	265	256	222	215	301	273
ACSL5_-_114133986.23-P2	240	311	201	247	236	273
ACSL5_-_114134322.23-P2	221	265	205	232	296	297
ACSL5_-_114134410.23-P2	202	153	172	152	209	215
ACSL5_-_114136013.23-P1	168	276	218	239	237	244
ACSL5_-_114136040.23-P1	221	113	147	252	223	222
ACSL5_-_114136407.23-P1	379	306	237	241	272	221
ACSL6_+_131310427.23-P2	231	176	149	229	169	146
ACSL6_+_131346969.23-P1	90	165	111	173	234	195
ACSL6_+_131347320.23-P1	101	177	129	193	195	216
ACSL6_+_131347346.23-P1	197	166	345	276	307	241
ACSL6_-_131310249.23-P2	185	209	202	170	233	214
ACSL6_-_131310298.23-P2	681	195	185	168	248	188
ACSL6_-_131310302.23-P2	86	190	189	202	212	206
ACSL6_-_131310682.23-P2	222	294	269	228	285	248
ACSL6_-_131347379.23-P1	223	98	121	211	232	159
ACSL6_-_131347437.23-P1	33	7	22	22	67	88
ACSM1_+_20686984.23-P1P2	137	129	181	148	200	174
ACSM1_+_20687058.23-P1P2	130	103	176	258	225	207
ACSM1_-_20687024.23-P1P2	205	199	185	206	196	225
ACSM1_-_20687076.23-P1P2	174	246	141	119	353	242
ACSM1_-_20687521.23-P1P2	196	210	245	223	172	174
ACSM2A_-_20462920.23-P1P2	119	256	222	253	271	224
ACSM2A_-_20462957.23-P1P2	77	175	66	79	218	224
ACSM2A_-_20463169.23-P1P2	225	480	263	202	230	265
ACSM2A_-_20463214.23-P1P2	57	170	146	172	221	158
ACSM2A_-_20463283.23-P1P2	353	189	279	178	307	216
ACSM2B_+_20587244.23-P1P2	173	114	234	252	242	222
ACSM2B_+_20587247.23-P1P2	177	319	223	185	250	257
ACSM2B_+_20587316.23-P1P2	0	0	0	0	0	0
ACSM2B_+_20587361.23-P1P2	0	0	0	0	0	0
ACSM2B_+_20587573.23-P1P2	0	0	0	0	0	0
ACSM3_+_20775307.23-P1P2	239	240	229	238	345	227
ACSM3_+_20775331.23-P1P2	156	370	177	207	203	214
ACSM3_+_20775412.23-P1P2	171	215	176	313	345	209
ACSM3_-_20775380.23-P1P2	287	207	205	231	248	229
ACSM3_-_20775771.23-P1P2	259	157	91	113	197	132
ACSM4_+_7456947.23-ENST00000399422.4	209	158	274	233	247	229
ACSM4_+_7457146.23-ENST00000399422.4	56	64	102	98	67	102
ACSM4_+_7457164.23-ENST00000399422.4	63	69	204	216	195	162
ACSM4_+_7457340.23-ENST00000399422.4	64	170	267	342	212	213
ACSM4_+_7457345.23-ENST00000399422.4	111	274	235	223	240	209
ACSM5_-_20420881.23-P1P2	54	88	121	103	120	109
ACSM5_-_20421144.23-P1P2	121	99	145	112	170	216
ACSM5_-_20421170.23-P1P2	132	231	218	225	312	290
ACSM5_-_20421270.23-P1P2	68	75	172	97	183	156
ACSM5_-_20421315.23-P1P2	199	201	184	192	237	252
ACSS1_+_25038329.23-P1P2	372	656	327	286	332	328
ACSS1_+_25038734.23-P1P2	92	151	270	269	261	233
ACSS1_+_25038767.23-P1P2	112	111	122	91	181	132
ACSS1_-_25038359.23-P1P2	109	76	186	204	186	218
ACSS1_-_25038372.23-P1P2	95	41	175	124	173	155
ACSS2_+_33464457.23-P1P2	371	249	185	207	274	247
ACSS2_-_33464420.23-P1P2	107	165	164	174	170	172
ACSS2_-_33464423.23-P1P2	253	117	278	296	317	259
ACSS2_-_33464453.23-P1P2	108	182	170	116	222	125
ACSS2_-_33464808.23-P1P2	141	39	243	173	189	189
ACSS3_+_81471956.23-P1P2	179	259	286	317	257	224
ACSS3_-_81471886.23-P1P2	92	121	226	240	174	181
ACSS3_-_81471913.23-P1P2	152	44	145	131	159	140
ACSS3_-_81472068.23-P1P2	146	231	191	239	259	226
ACSS3_-_81472074.23-P1P2	252	264	167	155	281	256
ACTA1_+_229568301.23-P2	388	229	381	494	535	398
ACTA1_+_229569744.23-P1	296	93	207	181	196	181
ACTA1_-_229568328.23-P2	204	275	229	187	212	173
ACTA1_-_229568723.23-P2	87	164	155	125	134	164
ACTA1_-_229568745.23-P2	117	213	236	269	202	211
ACTA1_-_229568779.23-P2	216	93	281	171	268	204
ACTA1_-_229569627.23-P1	155	134	135	142	242	180
ACTA1_-_229569754.23-P1	74	131	270	270	236	302
ACTA1_-_229569824.23-P1	74	113	126	111	131	128
ACTA1_-_229569839.23-P1	210	150	290	305	298	273
ACTA2_+_90712275.23-P1	276	77	110	146	161	156
ACTA2_+_90712443.23-P1	155	99	136	234	236	197
ACTA2_+_90712479.23-P1	201	202	141	153	211	173
ACTA2_+_90750678.23-P2	103	106	163	120	288	213
ACTA2_+_90750694.23-P2	127	225	191	266	239	204
ACTA2_+_90751072.23-P2	202	232	336	277	339	336
ACTA2_-_90712449.23-P1	191	289	206	195	205	255
ACTA2_-_90712506.23-P1	235	511	184	306	230	199
ACTA2_-_90751052.23-P2	92	29	115	138	160	117
ACTA2_-_90751066.23-P2	380	307	267	253	228	247
ACTBL2_+_56778209.23-P1P2	161	232	229	244	252	245
ACTBL2_+_56778273.23-P1P2	120	274	249	169	207	218
ACTBL2_+_56778359.23-P1P2	136	164	285	232	236	261
ACTBL2_-_56778219.23-P1P2	218	78	119	111	300	242
ACTBL2_-_56778661.23-P1P2	123	116	201	225	241	181
ACTB_+_5569721.23-P1P2	121	144	174	121	171	104
ACTB_+_5570130.23-P1P2	268	184	331	258	337	298
ACTB_-_5568781.23-P1P2	175	137	206	212	176	199
ACTB_-_5570006.23-P1P2	295	179	227	353	234	153
ACTB_-_5570191.23-P1P2	123	43	150	173	226	247
ACTC1_+_35087479.23-P1P2	477	312	201	135	217	225
ACTC1_-_35087222.23-P1P2	58	87	255	287	331	240
ACTC1_-_35087295.23-P1P2	118	68	130	164	166	132
ACTC1_-_35087685.23-P1P2	180	156	243	254	233	172
ACTC1_-_35087711.23-P1P2	104	67	177	153	212	202
ACTG1_-_79479746.23-P1P2	138	304	280	299	291	279
ACTG1_-_79479777.23-P1P2	79	158	281	206	200	242
ACTG1_-_79479780.23-P1P2	433	156	304	379	325	280
ACTG1_-_79479785.23-P1P2	314	327	244	267	379	272
ACTG1_-_79479816.23-P1P2	115	228	225	208	225	212
ACTG2_+_74120163.23-P1	102	96	137	207	225	190
ACTG2_+_74120172.23-P1	157	215	186	223	229	182
ACTG2_+_74120202.23-P1	168	170	226	140	167	164
ACTG2_+_74128454.23-P2	124	116	221	129	166	182
ACTG2_+_74128598.23-P2	219	605	340	282	313	261
ACTG2_-_74120192.23-P1	284	415	343	360	370	292
ACTG2_-_74120376.23-P1	112	253	76	134	222	151
ACTG2_-_74128450.23-P2	230	215	246	249	288	241
ACTG2_-_74128624.23-P2	72	142	181	204	190	191
ACTG2_-_74128769.23-P2	57	70	63	122	185	140
ACTL10_+_32254796.23-P1P2	127	169	237	215	249	279
ACTL10_-_32254768.23-P1P2	84	108	194	233	263	202
ACTL10_-_32254788.23-P1P2	175	160	204	271	296	229
ACTL10_-_32254809.23-P1P2	97	408	185	354	253	260
ACTL10_-_32254824.23-P1P2	157	170	200	182	264	223
ACTL6A_+_179280744.23-P1P2	6	6	0	14	133	122
ACTL6A_+_179280755.23-P1P2	40	19	10	16	139	107
ACTL6A_+_179280849.23-P1P2	7	18	10	18	109	113
ACTL6A_-_179280784.23-P1P2	1	6	0	0	44	66
ACTL6A_-_179280860.23-P1P2	8	14	2	1	125	85
ACTL6B_+_100253966.23-P1P2	197	179	196	209	193	180
ACTL6B_+_100253969.23-P1P2	125	144	270	405	290	257
ACTL6B_+_100254000.23-P1P2	93	141	251	207	278	154
ACTL6B_-_100254007.23-P1P2	253	228	269	224	333	297
ACTL6B_-_100254010.23-P1P2	304	183	178	176	147	176
ACTL7A_+_111624526.23-P1P2	236	355	248	245	228	289
ACTL7A_-_111624563.23-P1P2	231	332	255	322	227	235
ACTL7A_-_111624608.23-P1P2	359	124	79	144	158	117
ACTL7A_-_111624654.23-P1P2	184	150	180	116	204	177
ACTL7A_-_111624958.23-P1P2	154	135	123	118	155	122
ACTL7B_+_111617819.23-P1P2	237	228	247	329	236	243
ACTL7B_+_111617857.23-P1P2	169	191	157	166	182	171
ACTL7B_+_111618198.23-P1P2	308	175	205	413	236	266
ACTL7B_-_111618185.23-P1P2	411	403	244	187	282	213
ACTL7B_-_111618259.23-P1P2	655	184	263	330	321	228
ACTL8_+_18081845.23-P1P2	341	252	348	331	331	253
ACTL8_+_18081855.23-P1P2	90	82	93	201	311	261
ACTL8_-_18081836.23-P1P2	368	256	214	173	288	243
ACTL8_-_18081842.23-P1P2	231	153	240	273	248	252
ACTL8_-_18081895.23-P1P2	222	214	154	222	177	191
ACTL9_+_8808720.23-P1P2	262	137	146	221	196	157
ACTL9_+_8808755.23-P1P2	196	129	204	241	230	202
ACTL9_+_8808881.23-P1P2	104	82	191	233	256	172
ACTL9_-_8808643.23-P1P2	36	93	121	154	158	178
ACTL9_-_8809073.23-P1P2	222	180	345	290	237	272
ACTN1_+_69445571.23-P1P2	156	218	125	156	234	112
ACTN1_-_69445619.23-P1P2	231	155	267	245	240	243
ACTN1_-_69445944.23-P1P2	124	310	266	328	253	268
ACTN1_-_69445956.23-P1P2	36	190	281	332	268	289
ACTN1_-_69446029.23-P1P2	259	184	239	167	251	243
ACTN2_+_236849796.23-P1P2	272	238	369	364	249	246
ACTN2_+_236849840.23-P1P2	273	236	260	247	294	251
ACTN2_+_236849897.23-P1P2	310	112	170	198	310	238
ACTN2_-_236849849.23-P1P2	137	112	221	239	270	239
ACTN2_-_236850209.23-P1P2	164	76	250	253	204	180
ACTN3_+_66313715.23-P1P2	356	46	152	168	141	183
ACTN3_+_66313730.23-P1P2	100	189	79	68	145	140
ACTN3_+_66313881.23-P1P2	179	257	220	174	304	283
ACTN3_-_66313676.23-P1P2	113	210	152	140	197	203
ACTN3_-_66314441.23-P1P2	147	105	235	193	171	183
ACTN4_-_39138303.23-P1P2	88	183	154	167	226	203
ACTN4_-_39138358.23-P1P2	731	377	249	217	322	263
ACTN4_-_39138687.23-P1P2	578	544	312	437	309	328
ACTN4_-_39138723.23-P1P2	178	184	183	188	201	205
ACTN4_-_39138727.23-P1P2	271	395	196	199	239	262
ACTR10_+_58666878.23-P1P2	268	207	292	182	255	221
ACTR10_+_58666892.23-P1P2	81	13	11	24	185	176
ACTR10_+_58666925.23-P1P2	18	1	28	5	140	153
ACTR10_+_58666938.23-P1P2	72	43	23	39	176	175
ACTR10_+_58667079.23-P1P2	61	25	67	52	195	151
ACTR1A_+_104262452.23-P1P2	385	134	153	263	193	199
ACTR1A_+_104262461.23-P1P2	183	151	308	267	290	228
ACTR1A_-_104261998.23-P1P2	268	151	217	205	236	244
ACTR1A_-_104262054.23-P1P2	144	98	126	250	235	236
ACTR1A_-_104262086.23-P1P2	84	91	177	128	198	181
ACTR1B_+_98280441.23-P1P2	173	121	207	230	230	185
ACTR1B_+_98280464.23-P1P2	167	193	160	180	176	187
ACTR1B_-_98279951.23-P1P2	164	265	156	197	192	217
ACTR1B_-_98280407.23-P1P2	86	116	146	177	145	147
ACTR1B_-_98280450.23-P1P2	169	221	279	218	317	294
ACTR2_+_65455294.23-P1P2	484	545	280	305	275	364
ACTR2_+_65455348.23-P1P2	106	172	263	99	178	227
ACTR2_-_65454953.23-P1P2	137	143	66	108	256	170
ACTR2_-_65454971.23-P1P2	42	94	33	32	84	46
ACTR2_-_65455345.23-P1P2	195	105	234	228	286	226
ACTR3B_+_152457249.23-P1P2	73	102	159	134	162	167
ACTR3B_+_152457287.23-P1P2	100	58	195	145	223	130
ACTR3B_+_152457301.23-P1P2	254	454	230	359	220	307
ACTR3B_+_152457333.23-P1P2	287	164	195	164	134	177
ACTR3B_+_152457345.23-P1P2	210	203	195	151	225	224
ACTR3C_+_150020242.23-P1P2	173	210	253	214	232	267
ACTR3C_+_150020273.23-P1P2	98	171	210	181	195	194
ACTR3C_+_150020641.23-P1P2	135	112	286	317	277	259
ACTR3C_-_150020122.23-P1P2	196	389	259	271	298	266
ACTR3C_-_150020411.23-P1P2	234	194	152	203	224	224
ACTR3_+_114647775.23-P1P2	264	173	210	268	245	222
ACTR3_+_114648069.23-P1P2	35	123	31	46	231	181
ACTR3_-_114647984.23-P1P2	220	162	232	206	197	218
ACTR3_-_114647989.23-P1P2	48	44	79	145	170	160
ACTR3_-_114648039.23-P1P2	58	126	164	174	212	226
ACTR5_+_37377138.23-P1P2	755	286	164	195	180	184
ACTR5_+_37377152.23-P1P2	639	409	198	202	308	246
ACTR5_+_37377158.23-P1P2	447	457	93	46	196	202
ACTR5_-_37377124.23-P1P2	378	217	186	211	208	216
ACTR5_-_37377127.23-P1P2	170	203	139	91	150	152
ACTR6_+_100593852.23-P1P2	30	0	37	26	42	53
ACTR6_+_100594789.23-P1P2	144	388	111	68	296	254
ACTR6_+_100594811.23-P1P2	118	185	86	88	261	316
ACTR6_-_100594606.23-P1P2	65	64	6	2	372	283
ACTR6_-_100594621.23-P1P2	59	66	11	5	335	308
ACTR8_+_53916118.23-P1P2	158	177	136	117	297	295
ACTR8_+_53916142.23-P1P2	50	81	60	63	148	152
ACTR8_+_53916157.23-P1P2	6	9	6	8	29	30
ACTR8_-_53915974.23-P1P2	380	144	94	91	262	178
ACTR8_-_53916193.23-P1P2	178	141	133	108	189	242
ACTRT1_+_127185986.23-P1P2	159	261	228	273	295	400
ACTRT1_+_127186306.23-P1P2	353	293	301	248	272	295
ACTRT1_+_127186328.23-P1P2	43	77	120	121	119	125
ACTRT1_-_127185969.23-P1P2	206	223	253	265	315	306
ACTRT1_-_127186343.23-P1P2	221	154	204	221	195	178
ACTRT2_+_2938135.23-P1P2	46	84	154	158	147	175
ACTRT2_+_2938467.23-P1P2	365	210	309	284	264	349
ACTRT2_-_2938118.23-P1P2	123	203	279	156	193	217
ACTRT2_-_2938494.23-P1P2	349	80	182	121	185	170
ACTRT2_-_2938499.23-P1P2	143	266	135	209	219	169
ACTRT3_+_169487270.23-P1P2	126	101	168	183	234	191
ACTRT3_+_169487327.23-P1P2	189	174	179	212	291	263
ACTRT3_+_169487330.23-P1P2	169	330	351	394	324	347
ACTRT3_+_169487342.23-P1P2	307	160	201	168	218	216
ACTRT3_-_169487289.23-P1P2	131	92	218	171	214	162
ACVR1B_+_52345561.23-P1P2	50	91	157	103	181	143
ACVR1B_+_52345897.23-P1P2	331	175	254	290	284	237
ACVR1B_+_52345907.23-P1P2	325	225	184	145	288	281
ACVR1B_-_52345530.23-P1P2	160	321	194	248	227	200
ACVR1B_-_52345917.23-P1P2	166	227	187	259	242	198
ACVR1C_+_158484889.23-P1P2	186	252	330	317	323	337
ACVR1C_+_158484901.23-P1P2	60	155	99	96	156	126
ACVR1C_+_158484938.23-P1P2	220	375	202	286	253	234
ACVR1C_+_158485339.23-P1P2	223	243	324	267	209	260
ACVR1C_-_158485307.23-P1P2	171	184	180	156	146	149
ACVR1_+_158732079.23-P1P2	333	114	158	217	238	203
ACVR1_+_158732198.23-P1P2	55	84	138	192	207	164
ACVR1_+_158732232.23-P1P2	62	73	66	82	190	118
ACVR1_+_158732258.23-P1P2	124	219	111	200	133	207
ACVR1_-_158732511.23-P1P2	156	351	250	185	184	196
ACVR2A_+_148602294.23-P1P2	186	154	194	164	184	151
ACVR2A_+_148602343.23-P1P2	189	158	157	122	145	223
ACVR2A_+_148602346.23-P1P2	191	222	218	125	220	190
ACVR2A_-_148602102.23-P1P2	155	94	189	130	138	138
ACVR2A_-_148602669.23-P1P2	99	127	184	118	227	144
ACVR2B_+_38495339.23-P1P2	328	542	301	284	230	240
ACVR2B_+_38495450.23-P1P2	161	172	172	182	208	212
ACVR2B_+_38495606.23-P1P2	599	527	300	288	330	242
ACVR2B_+_38495842.23-P1P2	306	348	141	266	209	197
ACVR2B_-_38495819.23-P1P2	237	183	223	170	289	186
ACVRL1_+_52300726.23-P1P2	185	192	300	264	293	268
ACVRL1_+_52300742.23-P1P2	58	62	84	117	122	98
ACVRL1_+_52300819.23-P1P2	164	119	153	190	209	187
ACVRL1_-_52300776.23-P1P2	170	92	222	227	244	183
ACVRL1_-_52301119.23-P1P2	39	145	93	92	124	122
ACY1_+_52017535.23-P1P2	161	106	235	258	219	241
ACY1_+_52017980.23-P1P2	40	121	215	167	246	193
ACY1_-_52017547.23-P1P2	146	83	217	318	255	255
ACY1_-_52017921.23-P1P2	136	93	161	238	223	228
ACY1_-_52017938.23-P1P2	153	183	215	215	257	171
ACY3_+_67414985.23-P2	256	230	199	263	313	242
ACY3_+_67415013.23-P2	143	115	189	176	266	277
ACY3_+_67417722.23-P1	66	84	143	140	115	128
ACY3_+_67417960.23-P1	341	485	264	207	339	348
ACY3_+_67418110.23-P1	119	58	88	137	130	135
ACY3_-_67414577.23-P2	425	267	229	291	323	278
ACY3_-_67414607.23-P2	68	88	98	158	135	137
ACY3_-_67414970.23-P2	134	194	181	217	182	138
ACY3_-_67417956.23-P1	132	122	194	243	173	132
ACY3_-_67418149.23-P1	157	124	171	144	229	181
ACYP1_+_75530659.23-P1	107	52	119	201	215	244
ACYP1_+_75530680.23-P1	255	147	99	98	161	119
ACYP1_-_75530695.23-P1	156	180	323	373	304	278
ACYP1_-_75530711.23-P1	102	110	219	239	221	208
ACYP1_-_75530721.23-P1	229	204	318	211	360	270
ACYP1_-_75535758.23-P2	214	294	193	237	208	222
ACYP1_-_75536000.23-P2	143	116	120	179	183	204
ACYP1_-_75536179.23-P2	197	198	158	154	262	242
ACYP1_-_75536183.23-P2	154	180	162	200	182	135
ACYP1_-_75536194.23-P2	227	284	287	351	285	277
ACYP2_+_54342830.23-P1P2	235	242	307	316	246	200
ACYP2_-_54342821.23-P1P2	269	131	151	102	301	219
ACYP2_-_54343153.23-P1P2	350	527	228	152	294	180
ACYP2_-_54343157.23-P1P2	100	43	129	161	185	144
ACYP2_-_54343180.23-P1P2	126	136	151	95	152	159
ADAD1_+_123300801.23-P1P2	198	136	149	175	161	212
ADAD1_-_123300726.23-P1P2	240	240	357	323	328	290
ADAD1_-_123300732.23-P1P2	378	321	228	230	182	202
ADAD1_-_123300755.23-P1P2	42	23	142	131	160	142
ADAD1_-_123300758.23-P1P2	193	147	181	222	226	204
ADAD2_+_84224814.23-P1P2	130	164	209	213	226	204
ADAD2_+_84225182.23-P1P2	19	97	74	132	207	125
ADAD2_-_84224806.23-P1P2	147	139	220	240	326	240
ADAD2_-_84224870.23-P1P2	218	160	255	209	245	170
ADAD2_-_84224880.23-P1P2	196	408	357	356	312	272
ADAL_-_43623106.23-P1P2	214	152	197	280	173	230
ADAL_-_43623112.23-P1P2	124	179	176	186	210	160
ADAL_-_43623116.23-P1P2	194	102	155	183	187	176
ADAL_-_43623128.23-P1P2	376	664	238	235	244	190
ADAL_-_43623140.23-P1P2	131	185	226	337	413	257
ADAM10_+_59041561.23-P1P2	239	430	215	269	290	207
ADAM10_+_59041886.23-P1P2	18	38	5	6	95	79
ADAM10_-_59041337.23-P1P2	149	220	174	192	191	232
ADAM10_-_59041501.23-P1P2	79	91	248	199	260	247
ADAM10_-_59041703.23-P1P2	19	52	68	24	251	196
ADAM11_+_42836733.23-P1P2	213	368	408	365	340	269
ADAM11_+_42836787.23-P1P2	101	168	160	127	204	137
ADAM11_+_42836832.23-P1P2	138	78	164	212	235	237
ADAM11_+_42836963.23-P1P2	200	130	222	218	231	186
ADAM11_-_42836572.23-P1P2	162	114	200	262	205	186
ADAM12_+_128076604.23-P1P2	74	126	207	161	201	184
ADAM12_+_128076607.23-P1P2	119	144	168	190	177	129
ADAM12_-_128076590.23-P1P2	105	118	228	297	255	223
ADAM12_-_128076617.23-P1P2	317	415	230	197	286	257
ADAM12_-_128077031.23-P1P2	415	571	211	329	274	222
ADAM15_+_155023192.23-P1P2	150	199	216	237	226	226
ADAM15_+_155023202.23-P1P2	97	54	180	197	219	165
ADAM15_+_155023394.23-P1P2	132	118	254	230	250	214
ADAM15_+_155024155.23-P1P2	221	216	277	213	220	200
ADAM15_-_155024217.23-P1P2	180	245	205	209	161	189
ADAM17_+_9695837.23-P1P2	145	153	165	142	159	168
ADAM17_+_9695867.23-P1P2	106	286	103	161	197	157
ADAM17_+_9695885.23-P1P2	134	70	172	177	172	142
ADAM17_-_9695930.23-P1P2	173	302	275	324	221	280
ADAM17_-_9695934.23-P1P2	135	99	162	228	170	201
ADAM18_+_39442161.23-P1P2	179	105	167	155	168	197
ADAM18_+_39442286.23-P1P2	27	25	19	14	124	148
ADAM18_+_39442506.23-P1P2	622	231	258	150	283	250
ADAM18_-_39442133.23-P1P2	19	38	42	58	134	94
ADAM18_-_39442196.23-P1P2	226	117	243	293	212	200
ADAM19_+_157002746.23-P1P2	115	131	180	175	200	155
ADAM19_-_157002294.23-P1P2	248	57	116	171	213	198
ADAM19_-_157002314.23-P1P2	101	148	156	153	159	171
ADAM19_-_157002317.23-P1P2	142	80	263	306	207	287
ADAM19_-_157002452.23-P1P2	90	132	180	220	261	217
ADAM20_+_71001702.23-P1P2	155	193	191	256	267	201
ADAM20_-_71001316.23-P1P2	72	158	221	200	268	149
ADAM20_-_71001647.23-P1P2	174	348	253	320	332	233
ADAM20_-_71001696.23-P1P2	237	114	249	289	301	236
ADAM20_-_71001740.23-P1P2	216	122	178	201	251	176
ADAM21_+_70918885.23-P1P2	83	129	252	273	309	241
ADAM21_+_70919022.23-P1P2	530	269	167	251	279	240
ADAM21_+_70919032.23-P1P2	119	230	217	228	280	304
ADAM21_-_70918928.23-P1P2	230	193	249	199	275	265
ADAM21_-_70919038.23-P1P2	255	150	196	155	280	234
ADAM22_+_87563621.23-P1P2	83	192	169	214	185	189
ADAM22_+_87563949.23-P1P2	188	183	237	200	230	218
ADAM22_-_87563632.23-P1P2	304	205	157	180	275	189
ADAM22_-_87563945.23-P1P2	185	220	376	201	275	276
ADAM22_-_87564057.23-P1P2	230	258	210	170	219	206
ADAM23_+_207308275.23-P1P2	177	149	257	198	255	230
ADAM23_+_207308623.23-P1P2	171	133	115	135	189	153
ADAM23_+_207308716.23-P1P2	131	164	269	161	224	170
ADAM23_-_207308263.23-P1P2	169	118	195	191	272	217
ADAM23_-_207308295.23-P1P2	269	96	277	212	169	198
ADAM28_+_24151604.23-P1P2	278	260	196	203	272	244
ADAM28_+_24151615.23-P1P2	274	161	177	273	154	222
ADAM28_+_24151646.23-P1P2	207	331	254	286	262	278
ADAM28_+_24151656.23-P1P2	363	341	278	271	401	355
ADAM28_+_24151691.23-P1P2	133	273	118	185	146	201
ADAM29_+_175839595.23-P1P2	115	70	140	168	178	157
ADAM29_+_175839605.23-P1P2	268	65	219	184	284	270
ADAM29_+_175839643.23-P1P2	109	129	135	147	163	190
ADAM29_-_175839539.23-P1P2	282	338	182	161	246	250
ADAM29_-_175839601.23-P1P2	433	329	322	368	393	346
ADAM2_+_39695270.23-P1P2	55	267	274	130	256	274
ADAM2_-_39695260.23-P1P2	350	100	239	222	293	167
ADAM2_-_39695623.23-P1P2	134	134	214	193	221	161
ADAM2_-_39695635.23-P1P2	327	288	121	94	159	216
ADAM2_-_39695737.23-P1P2	68	99	99	173	182	152
ADAM30_+_120439037.23-P1P2	262	220	237	149	252	260
ADAM30_+_120439094.23-P1P2	156	97	267	288	303	305
ADAM30_+_120439103.23-P1P2	190	127	172	197	187	219
ADAM30_-_120439075.23-P1P2	100	92	284	299	245	223
ADAM30_-_120439090.23-P1P2	112	145	262	178	188	173
ADAM32_+_38965125.23-P1P2	118	66	233	228	182	162
ADAM32_+_38965287.23-P1P2	156	489	196	201	291	189
ADAM32_+_38965299.23-P1P2	472	450	432	399	364	311
ADAM32_-_38965264.23-P1P2	92	264	253	228	227	184
ADAM32_-_38965521.23-P1P2	408	89	194	171	202	134
ADAM33_+_3662271.23-P1P2	215	77	103	187	199	137
ADAM33_+_3662642.23-P1P2	124	194	177	223	207	221
ADAM33_-_3662191.23-P1P2	159	325	296	290	278	216
ADAM33_-_3662194.23-P1P2	167	87	199	204	205	168
ADAM33_-_3662638.23-P1P2	111	124	99	148	161	135
ADAM7_+_24298515.23-P1P2	194	96	216	287	221	213
ADAM7_+_24298519.23-P1P2	283	364	178	94	198	194
ADAM7_+_24298600.23-P1P2	198	306	212	235	207	221
ADAM7_-_24298558.23-P1P2	19	73	160	187	177	106
ADAM7_-_24298561.23-P1P2	158	140	145	177	186	168
ADAM8_+_135090313.23-P1P2	122	99	118	116	146	139
ADAM8_-_135089929.23-P1P2	78	199	131	177	171	144
ADAM8_-_135089932.23-P1P2	117	171	283	234	237	203
ADAM8_-_135090331.23-P1P2	207	246	252	266	273	247
ADAM8_-_135090373.23-P1P2	138	220	109	139	202	218
ADAM9_+_38854489.23-P1P2	194	112	221	229	213	271
ADAM9_+_38854902.23-P1P2	203	455	247	262	282	251
ADAM9_-_38854499.23-P1P2	373	164	345	270	281	227
ADAM9_-_38854525.23-P1P2	125	179	203	206	219	179
ADAM9_-_38854669.23-P1P2	122	55	101	121	103	152
ADAMDEC1_+_24242051.23-P1P2	71	336	267	242	167	188
ADAMDEC1_+_24242054.23-P1P2	156	275	171	194	253	260
ADAMDEC1_+_24242074.23-P1P2	241	402	247	258	280	208
ADAMDEC1_-_24242003.23-P1P2	242	218	146	280	215	200
ADAMDEC1_-_24242085.23-P1P2	208	344	209	214	269	263
ADAMTS10_+_8675521.23-P1P2	200	136	214	179	219	227
ADAMTS10_+_8675559.23-P1P2	99	150	126	114	164	121
ADAMTS10_+_8675562.23-P1P2	522	374	149	194	213	175
ADAMTS10_-_8675371.23-P1P2	129	118	166	127	159	131
ADAMTS10_-_8675595.23-P1P2	272	137	318	276	377	303
ADAMTS12_+_33891838.23-P1P2	247	407	211	202	318	210
ADAMTS12_+_33892096.23-P1P2	293	261	204	202	170	200
ADAMTS12_-_33891689.23-P1P2	177	138	225	193	287	198
ADAMTS12_-_33892035.23-P1P2	129	123	241	194	239	288
ADAMTS12_-_33892078.23-P1P2	238	173	229	246	244	213
ADAMTS13_+_136287462.23-P1P2	292	181	285	305	245	253
ADAMTS13_+_136287556.23-P1P2	165	114	183	257	250	233
ADAMTS13_+_136287621.23-P1P2	215	155	200	201	212	211
ADAMTS13_-_136287551.23-P1P2	345	337	267	252	205	205
ADAMTS13_-_136287562.23-P1P2	151	278	189	305	268	248
ADAMTS14_+_72432279.23-P1P2	219	130	266	213	220	211
ADAMTS14_+_72432594.23-P1P2	186	248	306	293	256	333
ADAMTS14_-_72432269.23-P1P2	45	148	251	275	256	240
ADAMTS14_-_72432290.23-P1P2	198	56	177	141	205	162
ADAMTS14_-_72432297.23-P1P2	118	177	209	200	205	218
ADAMTS15_+_130318578.23-P1P2	154	218	277	220	203	236
ADAMTS15_+_130318949.23-P1P2	107	144	141	61	124	134
ADAMTS15_+_130318978.23-P1P2	202	239	257	231	298	246
ADAMTS15_+_130318981.23-P1P2	82	43	151	140	229	189
ADAMTS15_-_130318977.23-P1P2	144	67	229	234	252	260
ADAMTS16_+_5140486.23-P2	234	44	145	120	218	169
ADAMTS16_+_5140497.23-P2	2	27	175	147	213	212
ADAMTS16_+_5140517.23-P2	295	340	301	235	277	283
ADAMTS16_+_5140760.23-P2	158	131	128	147	167	196
ADAMTS16_+_5140912.23-P2	190	161	226	219	234	239
ADAMTS16_+_5146334.23-P1	105	164	234	297	320	235
ADAMTS16_+_5146341.23-P1	211	186	226	186	196	184
ADAMTS16_+_5146377.23-P1	86	134	223	270	200	139
ADAMTS16_-_5146381.23-P1	178	86	123	171	226	206
ADAMTS16_-_5146595.23-P1	118	126	220	258	326	284
ADAMTS17_+_100882122.23-P1P2	78	198	195	206	185	198
ADAMTS17_-_100882079.23-P1P2	29	17	57	47	144	151
ADAMTS17_-_100882118.23-P1P2	233	241	211	207	217	186
ADAMTS17_-_100882163.23-P1P2	130	165	181	238	243	248
ADAMTS17_-_100882166.23-P1P2	213	119	241	219	231	227
ADAMTS18_+_77468466.23-P1P2	141	88	196	207	275	168
ADAMTS18_+_77468714.23-P1P2	15	79	169	183	223	174
ADAMTS18_+_77468890.23-P1P2	204	133	227	187	212	167
ADAMTS18_-_77468494.23-P1P2	47	165	180	194	226	219
ADAMTS18_-_77468873.23-P1P2	237	205	135	175	178	163
ADAMTS19_+_128796013.23-P1P2	408	127	145	155	145	195
ADAMTS19_+_128796021.23-P1P2	437	224	283	361	260	303
ADAMTS19_-_128796009.23-P1P2	179	142	135	169	188	262
ADAMTS19_-_128796089.23-P1P2	249	430	207	253	281	234
ADAMTS19_-_128796244.23-P1P2	218	154	245	264	255	209
ADAMTS1_+_28216554.23-P2	231	463	206	198	210	185
ADAMTS1_+_28216570.23-P2	320	263	242	282	325	231
ADAMTS1_+_28216594.23-P2	178	135	232	248	305	276
ADAMTS1_+_28217278.23-P1	340	550	220	187	286	215
ADAMTS1_+_28217659.23-P1	139	35	125	162	180	160
ADAMTS1_+_28217664.23-P1	153	140	205	208	294	290
ADAMTS1_+_28217696.23-P1	170	171	290	375	372	307
ADAMTS1_-_28216131.23-P2	254	171	146	214	188	174
ADAMTS1_-_28216582.23-P2	57	59	23	26	152	140
ADAMTS1_-_28217257.23-P1	212	330	152	251	197	190
ADAMTS20_+_43945551.23-P1P2	107	136	152	169	205	190
ADAMTS20_+_43945593.23-P1P2	117	279	311	342	221	281
ADAMTS20_+_43945604.23-P1P2	283	316	256	328	284	259
ADAMTS20_+_43945717.23-P1P2	173	192	189	140	269	171
ADAMTS20_-_43945984.23-P1P2	243	171	170	135	193	235
ADAMTS2_+_178772088.23-P1P2	371	259	183	247	298	255
ADAMTS2_+_178772185.23-P1P2	134	78	117	128	198	144
ADAMTS2_-_178772008.23-P1P2	228	102	207	258	253	206
ADAMTS2_-_178772408.23-P1P2	76	79	176	178	126	191
ADAMTS2_-_178772444.23-P1P2	183	220	303	182	315	289
ADAMTS3_-_73434871.23-P1P2	231	45	227	154	261	168
ADAMTS3_-_73434879.23-P1P2	141	216	160	228	373	240
ADAMTS3_-_73434891.23-P1P2	185	239	254	239	226	199
ADAMTS3_-_73434922.23-P1P2	162	198	182	225	267	243
ADAMTS3_-_73434972.23-P1P2	261	362	277	251	332	311
ADAMTS4_+_161168828.23-P1P2	107	98	232	168	182	143
ADAMTS4_-_161168418.23-P1P2	143	144	158	112	188	138
ADAMTS4_-_161168458.23-P1P2	94	108	133	173	146	153
ADAMTS4_-_161168616.23-P1P2	106	129	135	170	177	139
ADAMTS4_-_161168836.23-P1P2	127	122	239	215	182	200
ADAMTS5_+_28339356.23-P1P2	271	226	219	250	182	239
ADAMTS5_+_28339363.23-P1P2	290	201	298	170	289	260
ADAMTS5_-_28338950.23-P1P2	222	192	130	136	192	221
ADAMTS5_-_28339372.23-P1P2	170	139	242	305	240	251
ADAMTS5_-_28339421.23-P1P2	221	225	248	196	234	225
ADAMTS6_+_64777310.23-P1P2	184	203	207	184	164	142
ADAMTS6_+_64777340.23-P1P2	206	73	186	232	213	259
ADAMTS6_+_64777661.23-P1P2	170	272	211	255	232	142
ADAMTS6_-_64777602.23-P1P2	327	348	362	314	361	306
ADAMTS6_-_64777679.23-P1P2	100	167	180	169	232	147
ADAMTS7_+_79103687.23-P1P2	150	120	264	311	193	203
ADAMTS7_-_79103352.23-P1P2	118	310	178	196	290	204
ADAMTS7_-_79103383.23-P1P2	88	111	164	160	187	170
ADAMTS7_-_79103411.23-P1P2	138	141	140	153	148	156
ADAMTS7_-_79103729.23-P1P2	135	139	201	206	202	248
ADAMTS8_+_130298490.23-P1P2	422	143	224	242	228	192
ADAMTS8_-_130297973.23-P1P2	158	86	145	102	172	153
ADAMTS8_-_130298054.23-P1P2	219	162	184	161	235	174
ADAMTS8_-_130298160.23-P1P2	46	215	203	213	263	240
ADAMTS8_-_130298510.23-P1P2	69	195	173	165	195	203
ADAMTS9_+_64673234.23-P1P2	156	72	151	131	150	200
ADAMTS9_-_64673170.23-P1P2	22	54	231	279	173	193
ADAMTS9_-_64673267.23-P1P2	242	98	224	242	272	243
ADAMTS9_-_64673280.23-P1P2	202	75	128	196	189	169
ADAMTS9_-_64673627.23-P1P2	792	538	421	399	420	247
ADAMTSL1_+_18474148.23-P1P2	324	235	217	158	222	218
ADAMTSL1_+_18474201.23-P1P2	282	253	183	244	264	211
ADAMTSL1_+_18474327.23-P1P2	159	188	366	317	296	259
ADAMTSL1_-_18474157.23-P1P2	184	163	217	166	234	200
ADAMTSL1_-_18474595.23-P1P2	110	179	245	248	264	198
ADAMTSL2_+_136399841.23-P1P2	197	203	139	100	168	176
ADAMTSL2_+_136400219.23-P1P2	114	177	304	359	339	277
ADAMTSL2_+_136400253.23-P1P2	125	135	122	72	181	175
ADAMTSL2_-_136399802.23-P1P2	284	224	247	301	356	231
ADAMTSL2_-_136399861.23-P1P2	253	220	280	334	317	211
ADAMTSL3_+_84322918.23-P1P2	425	250	194	274	277	241
ADAMTSL3_-_84322944.23-P1P2	105	227	252	186	225	178
ADAMTSL3_-_84322947.23-P1P2	256	142	202	229	171	176
ADAMTSL3_-_84323067.23-P1P2	50	66	85	60	149	122
ADAMTSL3_-_84323104.23-P1P2	138	108	167	125	174	161
ADAMTSL4_+_150521897.23-P1P2	309	279	281	198	251	223
ADAMTSL4_+_150521916.23-P1P2	249	298	295	143	238	221
ADAMTSL4_+_150521953.23-P1P2	93	109	186	191	153	185
ADAMTSL4_+_150522285.23-P1P2	377	125	190	230	210	182
ADAMTSL4_-_150521934.23-P1P2	131	149	184	220	176	143
ADAMTSL5_-_1512942.23-P1P2	201	113	131	138	210	206
ADAMTSL5_-_1512947.23-P1P2	85	62	121	141	145	154
ADAMTSL5_-_1512963.23-P1P2	216	141	269	288	309	225
ADAMTSL5_-_1512979.23-P1P2	519	270	244	235	245	268
ADAMTSL5_-_1513012.23-P1P2	151	139	193	182	272	155
ADAP1_+_994248.23-P1P2	5	21	1	2	68	59
ADAP1_+_994276.23-P1P2	135	158	216	297	276	184
ADAP1_+_994279.23-P1P2	434	199	234	160	238	173
ADAP1_+_994282.23-P1P2	258	346	396	325	363	320
ADAP1_-_993847.23-P1P2	161	299	308	274	257	213
ADAP2_+_29249325.23-P1P2	377	1122	268	383	327	302
ADAP2_+_29249375.23-P1P2	57	140	245	190	247	185
ADAP2_+_29249417.23-P1P2	70	174	252	266	268	255
ADAP2_-_29249001.23-P1P2	96	108	76	125	154	90
ADAP2_-_29249406.23-P1P2	191	197	143	135	179	145
ADARB1_+_46493796.23-P1P2	144	201	104	145	142	150
ADARB1_+_46494884.23-P1P2	150	153	199	148	275	281
ADARB1_+_46494897.23-P1P2	308	1032	269	264	319	251
ADARB1_-_46493823.23-P1P2	131	54	215	179	188	180
ADARB1_-_46493831.23-P1P2	132	161	267	165	202	211
ADARB2_+_1779243.23-ENST00000381312.1	52	66	119	182	104	115
ADARB2_+_1779248.23-ENST00000381312.1	123	124	142	178	212	251
ADARB2_+_1779269.23-ENST00000381312.1	180	212	227	184	289	199
ADARB2_+_1779687.23-ENST00000381312.1	114	94	131	191	176	148
ADARB2_-_1779460.23-ENST00000381312.1	129	56	96	132	212	123
ADAR_+_154580643.23-P1	265	206	165	204	272	210
ADAR_+_154600408.23-P2	97	98	168	222	202	211
ADAR_+_154600411.23-P2	214	159	203	283	288	207
ADAR_+_154600419.23-P2	198	177	179	267	198	206
ADAR_-_154580605.23-P1	385	422	186	273	208	217
ADAR_-_154580611.23-P1	211	183	158	147	163	138
ADAR_-_154580629.23-P1	112	118	232	283	239	243
ADAR_-_154580652.23-P1	147	120	163	150	182	179
ADAR_-_154599983.23-P2	106	71	176	181	176	178
ADAR_-_154600448.23-P2	52	100	145	110	141	172
ADAT1_+_75656919.23-P1P2	359	202	292	267	238	212
ADAT1_+_75657125.23-P1P2	146	152	237	216	208	248
ADAT1_+_75657171.23-P1P2	135	177	213	205	269	276
ADAT1_-_75656724.23-P1P2	243	171	204	225	336	264
ADAT1_-_75656732.23-P1P2	122	72	121	178	182	181
ADAT2_+_143771740.23-P1P2	32	49	30	79	208	237
ADAT2_+_143771779.23-P1P2	13	26	16	16	136	125
ADAT2_+_143771782.23-P1P2	44	29	22	45	216	144
ADAT2_-_143771413.23-P1P2	174	109	202	172	230	149
ADAT2_-_143771826.23-P1P2	58	108	23	38	354	291
ADAT3_+_1905424.23-P1	71	139	75	106	300	226
ADAT3_+_1905431.23-P1	216	107	115	97	230	204
ADAT3_+_1905450.23-P1	124	84	151	164	299	203
ADAT3_+_1907955.23-P2	183	100	249	179	186	224
ADAT3_+_1908001.23-P2	141	215	187	165	296	235
ADAT3_-_1905405.23-P1	142	86	142	224	234	156
ADAT3_-_1905438.23-P1	135	128	89	72	235	195
ADAT3_-_1908013.23-P2	307	214	288	258	279	257
ADAT3_-_1908397.23-P2	30	41	87	115	197	152
ADAT3_-_1908429.23-P2	144	216	301	250	269	248
ADA_+_43280282.23-P1P2	217	246	312	211	305	304
ADA_+_43280285.23-P1P2	147	100	182	173	208	214
ADA_+_43280303.23-P1P2	188	308	197	277	254	284
ADA_+_43280315.23-P1P2	143	248	205	197	166	220
ADA_-_43279996.23-P1P2	153	129	109	152	171	134
ADCK1_+_78266506.23-P1P2	111	216	154	136	254	171
ADCK1_-_78266512.23-P1P2	218	257	242	277	324	243
ADCK1_-_78266523.23-P1P2	128	225	118	163	187	194
ADCK1_-_78266828.23-P1P2	184	266	151	425	242	198
ADCK1_-_78266900.23-P1P2	226	224	70	165	142	167
ADCK2_+_140372748.23-P1P2	148	103	179	162	316	226
ADCK2_+_140373084.23-P1P2	274	47	167	194	199	174
ADCK2_+_140373152.23-P1P2	282	120	271	171	222	227
ADCK2_-_140373160.23-P1P2	218	319	217	154	271	195
ADCK2_-_140373404.23-P1P2	232	265	287	202	216	223
ADCK3_+_227128242.23-P1P2	330	306	278	300	304	317
ADCK3_+_227128400.23-P1P2	322	140	204	193	171	184
ADCK3_-_227128046.23-P1P2	124	218	207	209	220	207
ADCK3_-_227128055.23-P1P2	61	87	162	225	175	157
ADCK3_-_227128078.23-P1P2	198	187	121	145	156	175
ADCK4_+_41222752.23-P1P2	128	120	142	157	191	186
ADCK4_-_41222351.23-P1P2	225	327	217	271	316	260
ADCK4_-_41222709.23-P1P2	289	180	195	174	158	144
ADCK4_-_41222769.23-P1P2	82	92	185	224	175	135
ADCK4_-_41222791.23-P1P2	513	447	162	243	252	196
ADCK5_+_145597793.23-P1P2	5	3	17	4	45	79
ADCK5_-_145597191.23-P1P2	229	267	210	230	201	185
ADCK5_-_145597250.23-P1P2	285	206	149	125	162	153
ADCK5_-_145597781.23-P1P2	210	85	143	171	178	173
ADCK5_-_145597789.23-P1P2	147	67	210	224	189	142
ADCY10_+_167883329.23-P1P2	132	128	278	195	275	231
ADCY10_-_167882907.23-P1P2	144	134	160	136	166	161
ADCY10_-_167882911.23-P1P2	228	154	209	192	192	145
ADCY10_-_167882918.23-P1P2	178	221	126	151	153	221
ADCY10_-_167883077.23-P1P2	463	244	318	288	292	327
ADCY1_+_45614267.23-P1P2	246	166	225	216	236	242
ADCY1_+_45614427.23-P1P2	275	285	205	184	253	218
ADCY1_+_45614650.23-P1P2	168	98	239	158	303	225
ADCY1_+_45614673.23-P1P2	139	81	179	199	212	177
ADCY1_-_45614627.23-P1P2	158	764	348	252	222	238
ADCY2_+_7396541.23-P1P2	340	151	297	193	240	177
ADCY2_+_7396596.23-P1P2	137	214	213	215	179	159
ADCY2_+_7396661.23-P1P2	60	133	238	273	253	165
ADCY2_-_7396414.23-P1P2	41	119	6	43	187	154
ADCY2_-_7396575.23-P1P2	203	235	315	205	266	193
ADCY3_+_25142736.23-P1P2	261	115	236	186	194	192
ADCY3_-_25142720.23-P1P2	198	202	252	270	209	225
ADCY3_-_25142849.23-P1P2	109	59	221	135	216	209
ADCY3_-_25143044.23-P1P2	52	108	263	294	298	220
ADCY3_-_25143049.23-P1P2	162	186	171	206	203	216
ADCY4_+_24803901.23-P1P2	144	78	164	201	190	208
ADCY4_-_24804056.23-P1P2	80	211	162	193	252	165
ADCY4_-_24804217.23-P1P2	130	111	144	127	133	160
ADCY4_-_24804227.23-P1P2	219	139	214	214	330	216
ADCY4_-_24804232.23-P1P2	73	82	107	106	129	103
ADCY5_+_123168382.23-P1P2	72	82	45	54	184	128
ADCY5_+_123168593.23-P1P2	247	54	109	178	140	144
ADCY5_+_123168613.23-P1P2	195	278	186	121	200	147
ADCY5_-_123168354.23-P1P2	550	243	304	268	281	194
ADCY5_-_123168357.23-P1P2	147	136	284	190	214	264
ADCY6_+_49182403.23-P1P2	105	89	79	73	177	135
ADCY6_+_49182840.23-P1P2	172	104	242	170	260	225
ADCY6_-_49182447.23-P1P2	139	219	301	258	228	213
ADCY6_-_49182451.23-P1P2	71	112	82	144	172	219
ADCY6_-_49182454.23-P1P2	576	137	200	236	177	129
ADCY7_+_50300487.23-P1P2	87	204	178	140	233	224
ADCY7_-_50300493.23-P1P2	150	162	256	268	251	225
ADCY7_-_50300498.23-P1P2	186	133	109	213	156	174
ADCY7_-_50300519.23-P1P2	101	167	212	134	232	158
ADCY7_-_50300524.23-P1P2	201	71	181	218	211	261
ADCY8_+_132052698.23-P1P2	221	253	241	312	282	252
ADCY8_+_132053037.23-P1P2	400	360	332	261	254	284
ADCY8_-_132052844.23-P1P2	97	254	72	141	202	175
ADCY8_-_132053083.23-P1P2	186	150	184	141	219	221
ADCY8_-_132053093.23-P1P2	31	13	15	15	104	93
ADCY9_+_4166382.23-P1P2	249	167	195	223	211	164
ADCY9_+_4166432.23-P1P2	112	125	102	120	166	143
ADCY9_-_4166007.23-P1P2	274	192	263	192	254	206
ADCY9_-_4166218.23-P1P2	247	83	169	284	272	189
ADCY9_-_4166392.23-P1P2	232	154	231	183	219	256
ADCYAP1R1_+_31092317.23-P1P2	191	241	206	265	359	244
ADCYAP1R1_+_31092343.23-P1P2	215	170	130	90	180	217
ADCYAP1R1_+_31092380.23-P1P2	116	80	262	199	223	242
ADCYAP1R1_+_31092421.23-P1P2	76	158	234	238	203	159
ADCYAP1R1_-_31092299.23-P1P2	213	252	239	210	304	202
ADCYAP1_+_904729.23-P1P2	271	246	150	181	205	190
ADCYAP1_+_904799.23-P1P2	143	360	172	157	223	189
ADCYAP1_+_904824.23-P1P2	214	325	154	154	234	221
ADCYAP1_+_904967.23-P1P2	155	336	216	200	283	253
ADCYAP1_-_904647.23-P1P2	176	93	130	138	174	117
ADC_+_33546832.23-P1P2	191	202	248	260	220	279
ADC_+_33546850.23-P1P2	193	510	178	170	269	195
ADC_+_33546977.23-P1P2	180	114	266	265	283	247
ADC_-_33546826.23-P1P2	168	246	142	114	172	156
ADC_-_33546829.23-P1P2	115	130	141	179	178	150
ADD1_+_2846015.23-P1P2	186	263	244	253	305	257
ADD1_-_2845596.23-P1P2	169	357	271	255	277	282
ADD1_-_2845605.23-P1P2	609	502	173	155	271	221
ADD1_-_2845697.23-P1P2	192	52	287	223	244	272
ADD1_-_2845997.23-P1P2	73	232	121	135	136	158
ADD2_+_70995010.23-P1P2	408	195	195	155	345	221
ADD2_+_70995142.23-P1P2	248	165	316	345	281	254
ADD2_+_70995263.23-P1P2	89	80	153	197	246	190
ADD2_+_70995300.23-P1P2	294	229	315	223	283	218
ADD2_-_70994876.23-P1P2	507	245	282	371	259	369
ADD3_+_111767932.23-P1P2	346	165	156	185	313	257
ADD3_+_111768327.23-P1P2	242	147	187	265	173	271
ADD3_-_111767767.23-P1P2	226	604	162	159	225	173
ADD3_-_111767783.23-P1P2	207	260	253	250	269	284
ADD3_-_111767791.23-P1P2	83	22	106	54	217	203
ADGB_+_146920153.23-P1P2	251	255	195	180	199	212
ADGB_+_146920457.23-P1P2	481	282	217	241	292	265
ADGB_+_146920504.23-P1P2	49	18	3	41	190	125
ADGB_-_146920345.23-P1P2	705	328	290	394	279	267
ADGB_-_146920535.23-P1P2	253	234	108	109	212	143
ADH1A_+_100212126.23-P1P2	465	270	275	343	282	255
ADH1A_-_100211701.23-P1P2	237	159	226	167	256	249
ADH1A_-_100211816.23-P1P2	169	129	333	391	286	245
ADH1A_-_100212118.23-P1P2	169	180	152	215	190	232
ADH1A_-_100212162.23-P1P2	354	236	224	261	227	195
ADH1B_+_100242040.23-P1P2	172	162	180	175	215	200
ADH1B_+_100242511.23-P1P2	196	96	236	252	353	183
ADH1B_-_100242120.23-P1P2	102	178	191	184	235	209
ADH1B_-_100242280.23-P1P2	232	106	161	187	258	261
ADH1B_-_100242333.23-P1P2	204	351	202	174	215	233
ADH1C_+_100273655.23-P1P2	91	58	216	163	201	173
ADH1C_-_100273471.23-P1P2	145	168	246	310	333	210
ADH1C_-_100273518.23-P1P2	56	132	136	165	204	161
ADH1C_-_100273879.23-P1P2	162	146	170	188	178	156
ADH1C_-_100273923.23-P1P2	94	118	182	103	210	273
ADH4_+_100065429.23-P1P2	177	330	180	293	200	195
ADH4_+_100065433.23-P1P2	279	271	269	143	343	304
ADH4_+_100065444.23-P1P2	123	164	201	242	325	183
ADH4_+_100065450.23-P1P2	363	298	300	171	286	197
ADH4_-_100065227.23-P1P2	126	175	252	278	244	225
ADH5_+_100009684.23-P1P2	116	150	203	237	244	183
ADH5_+_100009798.23-P1P2	41	32	113	87	123	136
ADH5_+_100009821.23-P1P2	198	110	120	143	143	111
ADH5_+_100009838.23-P1P2	333	174	213	186	231	250
ADH5_-_100009831.23-P1P2	151	43	174	155	171	214
ADH6_+_100140186.23-P1P2	319	105	280	297	309	244
ADH6_+_100140286.23-P1P2	187	212	152	106	165	143
ADH6_-_100140386.23-P1P2	96	225	178	189	174	186
ADH6_-_100140394.23-P1P2	268	100	237	199	270	167
ADH6_-_100140413.23-P1P2	246	234	261	170	200	242
ADH7_+_100355983.23-P1P2	207	285	253	298	244	256
ADH7_+_100356142.23-P1P2	69	139	125	185	188	146
ADH7_+_100356385.23-P1P2	202	149	193	193	202	168
ADH7_+_100356481.23-P1P2	125	65	229	311	254	224
ADH7_-_100356092.23-P1P2	118	256	260	167	283	173
ADHFE1_+_67344685.23-P1P2	245	238	218	210	255	275
ADHFE1_+_67344765.23-P1P2	274	257	249	224	309	279
ADHFE1_-_67344732.23-P1P2	89	85	121	151	153	153
ADHFE1_-_67344792.23-P1P2	56	33	104	69	102	81
ADHFE1_-_67345102.23-P1P2	306	240	337	234	294	339
ADI1_+_3523254.23-P1P2	296	126	204	205	246	172
ADI1_+_3523275.23-P1P2	170	199	143	166	174	194
ADI1_-_3523067.23-P1P2	96	278	183	168	299	213
ADI1_-_3523293.23-P1P2	224	210	191	296	285	231
ADI1_-_3523313.23-P1P2	108	127	159	238	198	207
ADIG_+_37209880.23-P1P2	178	196	172	173	237	221
ADIG_+_37209891.23-P1P2	209	250	304	336	336	224
ADIG_+_37209902.23-P1P2	328	218	244	286	275	261
ADIG_+_37209911.23-P1P2	139	192	266	247	219	222
ADIG_+_37210368.23-P1P2	542	378	254	185	240	237
ADIPOQ_+_186560448.23-P1P2	375	632	213	236	322	222
ADIPOQ_+_186560496.23-P1P2	245	127	331	308	299	303
ADIPOQ_+_186560526.23-P1P2	58	37	104	160	127	121
ADIPOQ_-_186560537.23-P1P2	124	204	262	346	361	277
ADIPOQ_-_186560924.23-P1P2	272	76	122	178	219	166
ADIPOR1_+_202926923.23-P1P2	83	93	80	80	139	135
ADIPOR1_+_202926993.23-P1P2	177	130	137	222	223	196
ADIPOR1_+_202927394.23-P1P2	111	223	152	150	170	144
ADIPOR1_-_202926990.23-P1P2	259	308	166	261	263	231
ADIPOR1_-_202927375.23-P1P2	308	547	122	262	347	273
ADIPOR2_+_1800595.23-P1P2	291	140	248	206	256	184
ADIPOR2_-_1800242.23-P1P2	197	239	158	239	286	205
ADIPOR2_-_1800250.23-P1P2	258	165	256	231	316	263
ADIPOR2_-_1800256.23-P1P2	182	117	200	237	262	251
ADIPOR2_-_1800278.23-P1P2	196	190	205	153	204	246
ADIRF_+_88728033.23-P1P2	273	226	159	232	186	222
ADIRF_-_88728314.23-P1P2	465	222	291	345	254	263
ADIRF_-_88728503.23-P1P2	138	315	253	225	208	206
ADIRF_-_88728567.23-P1P2	135	136	185	202	203	136
ADIRF_-_88728681.23-P1P2	108	91	120	156	131	130
ADK_+_75911404.23-P2	41	13	48	64	146	120
ADK_+_75911444.23-P2	126	820	201	245	219	163
ADK_+_75936517.23-P1	159	176	370	324	335	256
ADK_+_75936538.23-P1	145	102	220	278	334	275
ADK_+_75936570.23-P1	130	208	145	161	240	162
ADK_+_75936748.23-P1	164	15	12	25	131	146
ADK_-_75911021.23-P2	97	145	214	211	161	181
ADK_-_75911025.23-P2	156	36	81	179	155	152
ADK_-_75911437.23-P2	152	159	156	149	200	204
ADK_-_75936578.23-P1	196	683	260	301	333	324
ADM2_+_50920011.23-P1P2	211	168	245	362	265	279
ADM2_+_50920227.23-P1P2	203	168	136	203	158	143
ADM2_+_50920298.23-P1P2	98	272	197	185	308	243
ADM2_+_50920473.23-P1P2	119	195	210	194	178	163
ADM2_-_50920028.23-P1P2	502	284	178	223	269	257
ADM5_+_50191684.23-P1P2	176	335	200	138	221	277
ADM5_+_50191838.23-P1P2	166	174	285	227	268	218
ADM5_+_50191862.23-P1P2	179	224	229	256	236	204
ADM5_+_50191867.23-P1P2	109	259	155	257	345	301
ADM5_-_50191704.23-P1P2	201	244	250	295	257	313
ADM_+_10326660.23-P1P2	97	208	275	190	272	231
ADM_+_10327266.23-P1P2	207	256	192	184	232	202
ADM_+_10327276.23-P1P2	207	62	269	209	210	159
ADM_+_10327290.23-P1P2	250	158	176	213	124	142
ADM_-_10327037.23-P1P2	204	54	197	256	184	141
ADNP2_+_77867421.23-P1P2	68	105	190	171	221	208
ADNP2_+_77867603.23-P1P2	139	197	300	216	297	184
ADNP2_-_77867208.23-P1P2	819	276	97	214	152	178
ADNP2_-_77867536.23-P1P2	188	83	259	165	309	214
ADNP2_-_77867623.23-P1P2	286	164	234	202	234	198
ADNP_+_49547892.23-P1P2	29	42	71	72	211	214
ADNP_-_49547603.23-P1P2	65	220	185	145	297	188
ADNP_-_49547651.23-P1P2	64	58	109	47	187	173
ADNP_-_49547707.23-P1P2	38	62	65	106	262	206
ADNP_-_49547964.23-P1P2	123	289	201	284	302	265
ADORA1_+_203096891.23-P1P2	284	205	208	159	197	226
ADORA1_+_203097450.23-P1P2	134	182	181	134	177	144
ADORA1_+_203097472.23-P1P2	162	114	180	170	202	224
ADORA1_+_203097506.23-P1P2	129	212	158	214	237	235
ADORA1_-_203096974.23-P1P2	119	165	168	210	235	222
ADORA2A_+_24820308.23-P1P2	167	358	306	215	222	207
ADORA2A_-_24819888.23-P1P2	138	258	266	216	252	267
ADORA2A_-_24819903.23-P1P2	123	339	237	126	311	260
ADORA2A_-_24819947.23-P1P2	180	233	253	253	278	229
ADORA2A_-_24820281.23-P1P2	37	106	130	102	89	66
ADORA2B_+_15848686.23-P1P2	215	183	161	231	215	173
ADORA2B_+_15848965.23-P1P2	128	95	111	118	149	127
ADORA2B_-_15848659.23-P1P2	71	291	166	195	222	149
ADORA2B_-_15848791.23-P1P2	127	112	183	257	181	200
ADORA2B_-_15848949.23-P1P2	95	55	244	112	167	172
ADORA3_+_112031013.23-P1	174	229	280	329	325	345
ADORA3_+_112031386.23-P1	281	187	216	291	286	292
ADORA3_+_112031407.23-P1	128	155	148	250	249	203
ADORA3_+_112031411.23-P1	208	158	224	286	262	281
ADORA3_+_112031418.23-P1	265	96	181	170	215	179
ADORA3_+_112045890.23-P2	107	134	236	239	256	195
ADORA3_+_112046055.23-P2	196	220	188	180	163	148
ADORA3_+_112046115.23-P2	158	133	173	191	205	190
ADORA3_+_112046284.23-P2	316	168	141	210	236	208
ADORA3_-_112046251.23-P2	197	80	221	200	218	192
ADO_+_64565053.23-P1P2	228	232	110	179	201	251
ADO_+_64565065.23-P1P2	194	402	149	161	218	149
ADO_-_64564623.23-P1P2	403	414	257	207	284	218
ADO_-_64564781.23-P1P2	5	7	17	31	173	159
ADO_-_64565135.23-P1P2	213	310	282	300	238	210
ADPGK_+_73075721.23-P1P2	230	316	227	151	291	232
ADPGK_+_73076060.23-P1P2	328	250	167	177	228	209
ADPGK_+_73076066.23-P1P2	355	261	264	238	210	248
ADPGK_+_73076082.23-P1P2	14	111	18	19	126	104
ADPGK_-_73075645.23-P1P2	122	133	291	259	330	318
ADPRHL1_+_114103395.23-P2	78	166	191	218	216	203
ADPRHL1_+_114107397.23-P1	238	176	202	186	180	194
ADPRHL1_+_114107429.23-P1	345	127	242	242	178	219
ADPRHL1_+_114107533.23-P1	154	150	190	200	215	222
ADPRHL1_+_114107537.23-P1	325	232	268	178	298	243
ADPRHL1_+_114107772.23-P1	233	139	241	344	278	250
ADPRHL1_-_114103032.23-P2	501	257	279	332	247	272
ADPRHL1_-_114103049.23-P2	216	195	208	202	263	248
ADPRHL1_-_114103424.23-P2	166	146	261	236	216	246
ADPRHL1_-_114103435.23-P2	120	217	274	354	271	275
ADPRHL2_+_36554555.23-P1P2	203	190	98	72	240	255
ADPRHL2_+_36554875.23-P1P2	319	223	281	320	281	245
ADPRHL2_+_36554891.23-P1P2	48	127	111	115	116	125
ADPRHL2_+_36554907.23-P1P2	245	56	263	282	294	202
ADPRHL2_-_36554711.23-P1P2	244	206	149	262	247	263
ADPRH_+_119298367.23-P1P2	155	228	233	237	332	224
ADPRH_+_119298491.23-P1P2	250	278	250	293	365	282
ADPRH_+_119298604.23-P1P2	74	63	161	147	128	125
ADPRH_+_119298662.23-P1P2	233	159	178	162	170	195
ADPRH_+_119298740.23-P1P2	109	260	244	271	253	282
ADPRM_+_10600917.23-P1P2	117	137	126	134	163	124
ADPRM_+_10600945.23-P1P2	111	205	250	174	337	272
ADPRM_+_10600958.23-P1P2	95	74	58	25	180	189
ADPRM_-_10600957.23-P1P2	210	106	199	188	232	236
ADPRM_-_10600988.23-P1P2	276	185	77	179	240	190
ADRA1A_+_26724406.23-P1P2	389	194	177	138	179	245
ADRA1A_-_26724311.23-P1P2	256	60	195	235	273	230
ADRA1A_-_26724340.23-P1P2	104	137	171	182	168	174
ADRA1A_-_26724356.23-P1P2	284	255	313	302	363	343
ADRA1A_-_26724373.23-P1P2	60	93	135	172	177	170
ADRA1B_+_159343520.23-P1P2	196	341	310	199	202	252
ADRA1B_+_159344209.23-P1P2	232	224	238	249	212	226
ADRA1B_+_159344222.23-P1P2	255	154	358	240	397	312
ADRA1B_-_159343504.23-P1P2	47	74	114	147	164	179
ADRA1B_-_159343900.23-P1P2	166	123	277	217	191	181
ADRA1D_+_4229485.23-P1P2	99	216	142	83	164	163
ADRA1D_-_4229164.23-P1P2	167	186	217	222	248	213
ADRA1D_-_4229250.23-P1P2	248	222	204	242	236	240
ADRA1D_-_4229495.23-P1P2	181	190	138	134	185	188
ADRA1D_-_4229926.23-P1P2	463	223	250	300	261	247
ADRA2A_-_112837142.23-P1P2	552	222	261	307	306	279
ADRA2A_-_112837201.23-P1P2	137	273	270	182	197	177
ADRA2A_-_112837216.23-P1P2	4	10	24	20	51	56
ADRA2A_-_112837238.23-P1P2	186	151	195	221	252	170
ADRA2A_-_112837251.23-P1P2	147	71	132	204	237	210
ADRA2B_+_96781839.23-P1P2	62	59	153	314	305	262
ADRA2B_-_96781873.23-P1P2	268	158	161	172	285	184
ADRA2B_-_96781894.23-P1P2	82	102	220	185	244	194
ADRA2B_-_96782243.23-P1P2	152	157	205	209	173	199
ADRA2B_-_96782246.23-P1P2	170	31	97	126	95	107
ADRA2C_+_3768074.23-P1P2	254	280	189	321	326	214
ADRA2C_+_3768082.23-P1P2	88	182	222	176	217	192
ADRA2C_+_3768098.23-P1P2	172	104	173	164	106	132
ADRA2C_-_3767700.23-P1P2	145	148	155	164	238	142
ADRA2C_-_3767888.23-P1P2	111	377	236	217	232	272
ADRB1_+_115804002.23-P1P2	167	81	187	307	264	215
ADRB1_-_115803895.23-P1P2	133	60	237	258	207	200
ADRB1_-_115804061.23-P1P2	322	236	303	195	323	300
ADRB1_-_115804069.23-P1P2	117	186	146	214	204	217
ADRB1_-_115804075.23-P1P2	333	181	228	212	355	238
ADRB2_+_148206220.23-P1P2	117	165	207	271	220	226
ADRB2_+_148206227.23-P1P2	227	184	280	258	324	297
ADRB2_-_148206186.23-P1P2	218	309	229	259	251	219
ADRB2_-_148206207.23-P1P2	208	288	251	198	227	244
ADRB2_-_148206413.23-P1P2	287	197	178	154	291	213
ADRB3_+_37822768.23-P1P2	445	127	230	236	186	242
ADRB3_-_37822919.23-P1P2	58	75	123	163	166	109
ADRB3_-_37823380.23-P1P2	199	173	193	237	316	226
ADRB3_-_37823667.23-P1P2	286	355	362	297	335	268
ADRB3_-_37823742.23-P1P2	155	97	123	168	166	234
ADRBK1_+_67033933.23-P1P2	242	337	184	195	242	259
ADRBK1_+_67034195.23-P1P2	307	199	176	227	232	291
ADRBK1_+_67034566.23-P1P2	251	247	178	189	176	152
ADRBK1_-_67033953.23-P1P2	140	241	219	239	245	227
ADRBK1_-_67034001.23-P1P2	512	1456	209	264	250	214
ADRBK2_+_25960616.23-P1P2	129	397	180	222	204	221
ADRBK2_-_25960625.23-P1P2	354	426	218	137	297	216
ADRBK2_-_25960628.23-P1P2	157	160	222	161	228	211
ADRBK2_-_25960707.23-P1P2	176	177	284	170	287	234
ADRBK2_-_25960854.23-P1P2	119	325	143	146	170	170
ADRM1_+_60877224.23-P1P2	190	163	156	153	128	195
ADRM1_+_60878013.23-P1P2	161	460	220	273	297	211
ADRM1_+_60878508.23-P1P2	124	210	227	283	262	184
ADRM1_-_60878073.23-P1P2	249	116	206	150	140	182
ADRM1_-_60878094.23-P1P2	125	61	93	125	174	130
ADSL_+_40742907.23-P1P2	59	378	63	57	234	206
ADSL_-_40742556.23-P1P2	32	27	17	17	111	164
ADSL_-_40742584.23-P1P2	2	6	1	0	132	79
ADSL_-_40742729.23-P1P2	35	44	2	2	132	91
ADSL_-_40742737.23-P1P2	46	48	5	45	149	158
ADSSL1_+_105190776.23-P1P2	88	318	210	249	219	243
ADSSL1_+_105190789.23-P1P2	152	263	183	290	212	207
ADSSL1_+_105190984.23-P1P2	106	94	203	168	209	171
ADSSL1_-_105190591.23-P1P2	181	117	238	158	223	240
ADSSL1_-_105190615.23-P1P2	259	254	309	231	256	238
ADSS_+_244614826.23-P1P2	189	151	324	269	219	263
ADSS_-_244614690.23-P1P2	142	130	142	226	233	234
ADSS_-_244614820.23-P1P2	122	184	106	141	224	232
ADSS_-_244614958.23-P1P2	76	84	74	63	196	209
ADSS_-_244615191.23-P1P2	38	22	32	23	183	163
ADTRP_+_11779004.23-P1P2	457	617	234	395	360	265
ADTRP_+_11779041.23-P1P2	185	242	221	132	209	196
ADTRP_-_11778993.23-P1P2	83	100	132	161	112	143
ADTRP_-_11779009.23-P1P2	216	158	232	186	241	210
ADTRP_-_11779051.23-P1P2	122	238	291	262	322	238
AEBP1_+_44143999.23-P1P2	261	234	268	288	307	249
AEBP1_+_44144173.23-P1P2	67	60	136	169	141	104
AEBP1_+_44144323.23-P1P2	174	192	228	225	255	259
AEBP1_+_44144374.23-P1P2	166	129	192	227	158	210
AEBP1_-_44144382.23-P1P2	225	145	233	246	258	182
AEBP2_+_19592640.23-P1P2	199	251	100	143	224	185
AEBP2_+_19592658.23-P1P2	78	80	170	128	210	126
AEBP2_+_19592704.23-P1P2	97	76	92	81	247	197
AEBP2_-_19592882.23-P1P2	113	97	186	135	155	148
AEBP2_-_19593012.23-P1P2	129	202	205	175	209	214
AEN_+_89164562.23-P1P2	105	126	131	170	206	194
[truncated: 102,539 more rows]

## Sheet: DASA_Addgene_rawcountstable
	DASA	DASA	DMSO	DMSO	T0	T0
	Rep1	Rep2	Rep1	Rep2	Rep1	Rep2
	/home/lenriquez/Screening_Data/LGR_vs_Addgene/merged_counts/counts_output/count_files/Addgene_DASA_1_clean_v2.0_top5.fa.counts	/home/lenriquez/Screening_Data/LGR_vs_Addgene/merged_counts/counts_output/count_files/Addgene_DASA_2_clean_v2.0_top5.fa.counts	/home/lenriquez/Screening_Data/LGR_vs_Addgene/merged_counts/counts_output/count_files/Addgene_DMSO_1_clean_v2.0_top5.fa.counts	/home/lenriquez/Screening_Data/LGR_vs_Addgene/merged_counts/counts_output/count_files/Addgene_DMSO_2_clean_v2.0_top5.fa.counts	/home/lenriquez/Screening_Data/LGR_vs_Addgene/merged_counts/counts_output/count_files/Addgene_T0_A_clean_v2.0_top5.fa.counts	/home/lenriquez/Screening_Data/LGR_vs_Addgene/merged_counts/counts_output/count_files/Addgene_T0_B_clean_v2.0_top5.fa.counts
sgId
A1BG_+_58858549.23-P1	59	82	95	117	68	66
A1BG_+_58858964.23-P1	103	103	121	116	159	152
A1BG_+_58864367.23-P2	69	138	88	97	147	150
A1BG_-_58858617.23-P1	70	36	63	46	58	79
A1BG_-_58858630.23-P1	183	42	103	65	112	147
A1BG_-_58858788.23-P1	27	92	60	70	63	78
A1BG_-_58864354.23-P2	95	63	194	140	88	99
A1BG_-_58864360.23-P2	128	205	202	102	125	150
A1BG_-_58864822.23-P2	86	66	183	137	133	113
A1BG_-_58864840.23-P2	255	175	177	189	214	191
A1CF_+_52645000.23-P1P2	108	243	133	105	153	154
A1CF_+_52645080.23-P1P2	71	100	232	183	112	118
A1CF_+_52645339.23-P1P2	324	220	163	272	226	195
A1CF_-_52645011.23-P1P2	273	207	318	276	271	259
A1CF_-_52645373.23-P1P2	227	381	399	366	285	349
A2ML1_+_8975211.23-P1P2	0	39	19	13	20	21
A2ML1_+_8975278.23-P1P2	171	151	209	310	242	210
A2ML1_-_8975582.23-P1P2	269	153	342	204	260	270
A2ML1_-_8975593.23-P1P2	30	29	39	24	34	25
A2ML1_-_8975664.23-P1P2	342	470	368	268	356	360
A2M_+_9268141.23-P1P2	288	430	349	299	331	406
A2M_+_9268487.23-P1P2	174	150	275	325	303	271
A2M_+_9268495.23-P1P2	161	143	168	145	228	146
A2M_-_9268273.23-P1P2	452	596	323	321	327	355
A2M_-_9268387.23-P1P2	134	145	241	208	167	207
A3GALT2_+_33786649.23-ENST00000442999.3	0	0	0	0	0	0
A3GALT2_+_33786659.23-ENST00000442999.3	93	68	69	43	55	52
A3GALT2_+_33786675.23-ENST00000442999.3	9	5	35	53	34	33
A3GALT2_+_33786682.23-ENST00000442999.3	266	342	7	29	15	17
A3GALT2_-_33786280.23-ENST00000442999.3	50	215	40	57	27	40
A4GALT_+_43116425.23-P1P2	110	236	296	258	271	208
A4GALT_+_43116792.23-P1P2	226	267	228	205	286	269
A4GALT_-_43116431.23-P1P2	209	218	331	282	301	296
A4GALT_-_43116434.23-P1P2	262	240	170	183	186	186
A4GALT_-_43116819.23-P1P2	92	27	112	128	93	106
A4GNT_+_137850968.23-P1P2	0	0	22	35	51	12
A4GNT_+_137851024.23-P1P2	74	313	136	155	94	192
A4GNT_+_137851178.23-P1P2	24	93	53	36	53	33
A4GNT_-_137851117.23-P1P2	84	169	61	96	129	149
A4GNT_-_137851121.23-P1P2	29	104	83	77	85	55
AAAS_+_53714983.23-P1P2	122	77	142	137	116	171
AAAS_+_53715355.23-P1P2	228	79	177	152	144	157
AAAS_-_53715371.23-P1P2	227	245	305	388	302	228
AAAS_-_53715389.23-P1P2	331	137	246	277	280	268
AAAS_-_53715438.23-P1P2	87	134	175	157	154	142
AACS_+_125549983.23-P1P2	85	115	72	44	154	133
AACS_+_125549999.23-P1P2	145	150	159	155	159	168
AACS_+_125550002.23-P1P2	174	11	77	106	113	102
AACS_+_125550035.23-P1P2	82	150	185	327	166	201
AACS_-_125550169.23-P1P2	210	278	74	86	178	179
AADACL2_+_151451732.23-P1P2	20	131	143	184	115	98
AADACL2_+_151451926.23-P1P2	53	45	85	63	106	87
AADACL2_+_151452121.23-P1P2	281	335	184	129	161	131
AADACL2_-_151451828.23-P1P2	94	134	74	90	88	82
AADACL2_-_151451961.23-P1P2	5	8	38	43	16	26
AADACL3_+_12776115.23-P1P2	212	102	328	185	210	172
AADACL3_+_12776133.23-P1P2	193	271	220	266	197	184
AADACL3_+_12776213.23-P1P2	40	58	100	149	136	152
AADACL3_+_12776313.23-P1P2	25	96	43	32	52	45
AADACL3_+_12776495.23-P1P2	131	281	301	249	281	260
AADACL4_+_12704573.23-P1P2	268	423	313	278	380	318
AADACL4_+_12704601.23-P1P2	152	71	169	113	124	126
AADACL4_+_12704653.23-P1P2	211	192	251	765	380	266
AADACL4_+_12704714.23-P1P2	21	14	35	16	46	22
AADACL4_-_12704768.23-P1P2	256	195	89	163	152	107
AADAC_+_151532013.23-P1P2	113	112	107	130	126	99
AADAC_+_151532371.23-P1P2	189	201	173	228	213	214
AADAC_-_151531905.23-P1P2	100	137	212	222	218	204
AADAC_-_151531939.23-P1P2	121	115	223	264	185	161
AADAC_-_151531954.23-P1P2	113	275	184	195	225	186
AADAT_+_171010904.23-P1P2	216	223	224	355	216	240
AADAT_+_171010929.23-P1P2	206	174	115	148	170	202
AADAT_+_171011392.23-P1P2	321	245	115	159	103	108
AADAT_-_171011321.23-P1P2	137	85	123	68	119	84
AADAT_-_171011368.23-P1P2	317	362	361	248	317	341
AAED1_+_99417117.23-P1P2	54	192	156	68	122	103
AAED1_+_99417233.23-P1P2	8	19	3	9	24	7
AAED1_+_99417525.23-P1P2	167	113	267	157	233	211
AAED1_+_99417589.23-P1P2	166	158	234	213	191	205
AAED1_-_99417574.23-P1P2	202	119	236	156	215	159
AAGAB_+_67546965.23-P1P2	0	0	0	0	1	0
AAGAB_-_67546714.23-P1P2	112	131	140	137	169	111
AAGAB_-_67546928.23-P1P2	22	24	18	38	32	65
AAGAB_-_67546952.23-P1P2	270	356	399	344	334	348
AAGAB_-_67546997.23-P1P2	9	21	59	57	29	63
AAK1_+_69870290.23-P1P2	346	241	321	281	357	344
AAK1_+_69870701.23-P1P2	233	351	191	191	247	217
AAK1_-_69870541.23-P1P2	92	135	144	233	132	144
AAK1_-_69870791.23-P1P2	314	168	417	360	394	331
AAK1_-_69870794.23-P1P2	87	165	43	43	219	180
AAMDC_+_77532426.23-P1P2	173	116	138	105	156	161
AAMDC_-_77532187.23-P1P2	94	103	207	212	171	202
AAMDC_-_77532222.23-P1P2	11	35	30	4	15	29
AAMDC_-_77532236.23-P1P2	50	72	119	141	95	54
AAMDC_-_77532634.23-P1P2	49	318	73	77	77	74
AAMP_+_219134841.23-P1P2	51	53	46	30	176	149
AAMP_+_219134851.23-P1P2	33	64	67	42	152	172
AAMP_-_219134415.23-P1P2	186	233	72	70	118	105
AAMP_-_219134424.23-P1P2	195	240	247	278	276	259
AAMP_-_219134469.23-P1P2	64	152	149	118	139	139
AANAT_+_74463718.23-P1P2	109	51	103	147	118	73
AANAT_+_74463735.23-P1P2	222	270	160	207	230	255
AANAT_+_74464088.23-P1P2	59	76	79	75	71	44
AANAT_-_74464175.23-P1P2	164	187	224	133	147	152
AANAT_-_74464185.23-P1P2	50	155	100	165	144	140
AAR2_+_34824386.23-P1P2	146	114	149	109	142	100
AAR2_+_34824488.23-P1P2	22	10	5	35	31	40
AAR2_+_34824681.23-P1P2	79	120	77	164	108	145
AAR2_-_34824417.23-P1P2	96	59	80	69	72	71
AAR2_-_34824425.23-P1P2	111	91	144	125	112	125
AARD_+_117950477.23-P1P2	169	311	357	354	383	337
AARD_+_117950489.23-P1P2	90	64	91	89	73	78
AARD_+_117950882.23-P1P2	203	212	287	288	344	350
AARD_+_117950890.23-P1P2	34	10	48	18	35	27
AARD_-_117950494.23-P1P2	127	198	79	193	173	112
AARS2_+_44280650.23-P1P2	351	133	239	237	252	208
AARS2_+_44281006.23-P1P2	120	91	210	170	222	192
AARS2_+_44281027.23-P1P2	3	16	30	29	135	157
AARS2_+_44281044.23-P1P2	11	12	32	16	177	148
AARS2_+_44281056.23-P1P2	36	83	102	158	163	181
AARSD1_+_41116203.23-P1	417	387	516	458	380	470
AARSD1_+_41116412.23-P1	89	93	76	201	183	122
AARSD1_+_41116417.23-P1	219	324	108	97	178	111
AARSD1_+_41132061.23-P2	472	419	598	671	635	643
AARSD1_+_41132078.23-P2	38	43	50	69	128	81
AARSD1_-_41116243.23-P1	55	192	126	163	196	139
AARSD1_-_41116425.23-P1	91	201	96	153	170	153
AARSD1_-_41131712.23-P2	292	368	428	451	424	395
AARSD1_-_41132037.23-P2	113	177	193	154	150	125
AARSD1_-_41132088.23-P2	864	1174	966	1263	1125	1057
AARS_+_70323318.23-P1P2	1	2	0	0	51	53
AARS_+_70323322.23-P1P2	32	44	20	7	65	98
AARS_+_70323353.23-P1P2	0	0	0	0	48	84
AARS_+_70323362.23-P1P2	31	0	12	16	111	100
AARS_-_70323332.23-P1P2	2	10	0	0	60	52
AASDHPPT_+_105948405.23-P1P2	34	39	40	30	88	76
AASDHPPT_+_105948450.23-P1P2	103	128	77	65	211	270
AASDHPPT_+_105948813.23-P1P2	118	121	97	124	238	200
AASDHPPT_-_105948374.23-P1P2	102	147	127	157	222	194
AASDHPPT_-_105948417.23-P1P2	112	87	33	49	266	242
AASDH_+_57253570.23-P1P2	367	395	358	412	354	417
AASDH_-_57253280.23-P1P2	29	23	30	44	40	42
AASDH_-_57253356.23-P1P2	109	164	221	287	206	175
AASDH_-_57253362.23-P1P2	310	377	318	309	355	361
AASDH_-_57253588.23-P1P2	121	82	115	144	135	101
AASS_+_121784000.23-P1P2	146	157	137	172	131	149
AASS_+_121784219.23-P1P2	310	312	314	270	337	351
AASS_+_121784247.23-P1P2	56	112	110	125	151	127
AASS_-_121784277.23-P1P2	199	522	280	289	283	270
AASS_-_121784328.23-P1P2	51	102	108	135	92	91
AATF_-_35306286.23-P1P2	24	49	31	10	120	55
AATF_-_35306312.23-P1P2	157	103	182	184	201	172
AATF_-_35306333.23-P1P2	93	111	50	54	247	210
AATF_-_35306340.23-P1P2	78	75	27	21	204	240
AATF_-_35306346.23-P1P2	5	17	19	9	137	70
AATK_+_79139571.23-ENST00000326724.4	50	181	57	101	123	91
AATK_+_79139589.23-ENST00000326724.4	252	228	344	343	352	432
AATK_+_79139592.23-ENST00000326724.4	281	245	347	273	326	351
AATK_-_79139586.23-ENST00000326724.4	47	85	98	125	94	79
AATK_-_79139956.23-ENST00000326724.4	282	303	269	197	272	302
ABAT_+_8768492.23-P1	333	292	215	260	341	224
ABAT_+_8768682.23-P1	26	60	54	80	97	84
ABAT_+_8807445.23-P2	259	238	285	271	285	302
ABAT_+_8807450.23-P2	350	373	343	306	400	335
ABAT_+_8807464.23-P2	359	454	410	373	438	452
ABAT_+_8807492.23-P2	110	17	41	24	35	38
ABAT_+_8807696.23-P2	171	185	180	205	172	219
ABAT_-_8768504.23-P1	265	321	464	354	408	326
ABAT_-_8768523.23-P1	128	202	186	194	207	137
ABAT_-_8768533.23-P1	230	280	439	453	341	327
ABCA10_+_67224811.23-P1P2	152	264	186	158	270	195
ABCA10_+_67224929.23-P1P2	68	85	86	52	110	62
ABCA10_-_67224447.23-P1P2	362	454	550	484	477	368
ABCA10_-_67224767.23-P1P2	396	641	422	441	438	449
ABCA10_-_67224823.23-P1P2	109	119	140	99	113	95
ABCA12_+_216002996.23-P1P2	259	191	151	211	152	162
ABCA12_+_216003308.23-P1P2	194	106	117	141	198	200
ABCA12_+_216003314.23-P1P2	169	88	170	169	261	207
ABCA12_+_216003340.23-P1P2	507	126	190	207	153	151
ABCA12_-_216002923.23-P1P2	30	44	38	106	52	38
ABCA13_+_48211090.23-P1P2	100	218	223	176	247	252
ABCA13_+_48211097.23-P1P2	1606	152	130	91	100	96
ABCA13_+_48211145.23-P1P2	252	72	116	124	168	133
ABCA13_+_48211160.23-P1P2	235	309	317	285	323	294
ABCA13_-_48211093.23-P1P2	216	294	234	212	215	191
ABCA1_-_107689997.23-P1P2	129	86	119	101	95	69
ABCA1_-_107690031.23-P1P2	356	374	384	328	289	304
ABCA1_-_107690385.23-P1P2	31	23	9	3	77	117
ABCA1_-_107690389.23-P1P2	112	155	78	166	150	134
ABCA1_-_107690394.23-P1P2	157	157	110	111	130	147
ABCA2_+_139922190.23-P1P2	51	69	132	105	152	115
ABCA2_+_139922201.23-P1P2	54	62	140	89	77	76
ABCA2_+_139922272.23-P1P2	113	125	194	257	199	214
ABCA2_+_139922669.23-P1P2	585	254	302	317	252	216
ABCA2_-_139922596.23-P1P2	362	122	117	101	147	170
ABCA3_+_2390336.23-P1P2	111	91	79	56	116	120
ABCA3_+_2390611.23-P1P2	80	149	255	152	200	163
ABCA3_-_2390323.23-P1P2	236	232	226	265	219	233
ABCA3_-_2390333.23-P1P2	258	296	192	242	108	132
ABCA3_-_2390704.23-P1P2	14	17	16	47	106	65
ABCA4_+_94586668.23-P1P2	37	237	64	42	56	45
ABCA4_-_94586219.23-P1P2	113	138	74	117	104	128
ABCA4_-_94586232.23-P1P2	173	337	247	407	301	273
ABCA4_-_94586250.23-P1P2	127	172	149	164	157	194
ABCA4_-_94586658.23-P1P2	274	244	215	226	213	241
ABCA5_-_67322851.23-P1P2	190	117	167	194	194	179
ABCA5_-_67322872.23-P1P2	302	190	294	282	315	353
ABCA5_-_67322891.23-P1P2	36	60	20	47	187	171
ABCA5_-_67323220.23-P1P2	184	224	262	191	242	335
ABCA5_-_67323280.23-P1P2	65	201	189	138	166	172
ABCA6_+_67137842.23-P1P2	213	194	244	239	287	246
ABCA6_+_67138008.23-P1P2	176	200	160	193	215	213
ABCA6_+_67138026.23-P1P2	330	408	499	456	420	306
ABCA6_+_67138050.23-P1P2	113	164	236	225	221	204
ABCA6_-_67137854.23-P1P2	244	204	274	225	284	205
ABCA7_+_1040413.23-P1	206	167	303	234	234	249
ABCA7_+_1040513.23-P1	308	555	305	389	382	418
ABCA7_+_1040577.23-P1	447	319	336	429	305	340
ABCA7_+_1041292.23-P2	179	139	199	249	178	189
ABCA7_+_1041297.23-P2	158	346	203	201	217	271
ABCA7_+_1041311.23-P2	110	144	133	195	164	209
ABCA7_-_1040133.23-P1	98	150	101	66	171	180
ABCA7_-_1040209.23-P1	142	214	91	51	99	144
ABCA7_-_1041459.23-P2	347	244	304	258	287	243
ABCA7_-_1041717.23-P2	121	185	233	273	309	211
ABCA8_+_66950959.23-P1P2	358	480	441	420	488	398
ABCA8_+_66951401.23-P1P2	28	37	83	53	46	71
ABCA8_-_66951372.23-P1P2	183	219	236	258	159	249
ABCA8_-_66951525.23-P1P2	225	227	286	343	305	360
ABCA8_-_66951528.23-P1P2	261	289	299	382	253	325
ABCA9_+_67057085.23-P1P2	86	423	342	242	304	264
ABCA9_-_67056649.23-P1P2	169	207	203	198	257	212
ABCA9_-_67057012.23-P1P2	184	200	156	210	212	239
ABCA9_-_67057053.23-P1P2	282	285	274	256	280	273
ABCA9_-_67057069.23-P1P2	183	202	289	262	165	237
ABCB10_+_229694285.23-P1P2	17	14	9	7	83	92
ABCB10_+_229694413.23-P1P2	36	52	167	176	152	166
ABCB10_-_229694297.23-P1P2	19	20	33	9	61	70
ABCB10_-_229694457.23-P1P2	77	53	119	164	131	186
ABCB10_-_229694467.23-P1P2	25	86	125	102	182	177
ABCB11_+_169887409.23-P1P2	193	406	266	298	286	310
ABCB11_+_169887811.23-P1P2	249	445	292	325	339	381
ABCB11_-_169887416.23-P1P2	97	204	214	149	221	177
ABCB11_-_169887784.23-P1P2	349	451	533	338	381	435
ABCB11_-_169887796.23-P1P2	190	297	181	221	183	226
ABCB1_-_87342256.23-ENST00000265724.3	242	393	232	215	204	171
ABCB1_-_87342302.23-ENST00000265724.3	144	96	142	148	185	240
ABCB1_-_87342654.23-ENST00000265724.3	213	314	387	343	318	271
ABCB1_-_87342657.23-ENST00000265724.3	336	332	258	409	313	273
ABCB1_-_87342674.23-ENST00000265724.3	195	276	204	222	225	196
ABCB4_+_87104933.23-P1P2	115	246	368	397	271	259
ABCB4_+_87104939.23-P1P2	446	308	265	199	248	241
ABCB4_+_87105008.23-P1P2	122	174	245	210	146	117
ABCB4_-_87104608.23-P1P2	153	33	108	77	105	85
ABCB4_-_87104975.23-P1P2	96	147	124	186	122	179
ABCB5_+_20687051.23-P1P2	36	69	21	69	78	60
ABCB5_+_20687218.23-P1P2	0	22	11	7	12	6
ABCB5_+_20687242.23-P1P2	283	653	418	377	324	373
ABCB5_+_20687409.23-P1P2	0	0	0	0	0	0
ABCB5_-_20687396.23-P1P2	293	304	326	300	350	361
ABCB6_+_220083500.23-P1P2	275	274	353	356	316	255
ABCB6_-_220083181.23-P1P2	235	314	283	262	274	207
ABCB6_-_220083194.23-P1P2	94	35	40	42	72	106
ABCB6_-_220083468.23-P1P2	139	287	264	214	183	200
ABCB6_-_220083604.23-P1P2	164	158	246	210	210	239
ABCB7_+_74375885.23-P1P2	0	0	0	0	50	51
ABCB7_+_74376070.23-P1P2	0	0	0	0	84	50
ABCB7_-_74375964.23-P1P2	1	4	0	0	56	35
ABCB7_-_74376019.23-P1P2	9	0	6	3	150	165
ABCB7_-_74376044.23-P1P2	16	15	0	0	82	30
ABCB8_+_150725965.23-P1P2	108	214	267	208	243	277
ABCB8_-_150725551.23-P1P2	891	524	36	61	85	79
ABCB8_-_150725580.23-P1P2	396	380	408	453	469	464
ABCB8_-_150725928.23-P1P2	124	73	220	168	187	173
ABCB8_-_150725975.23-P1P2	293	129	444	507	396	358
ABCB9_+_123450546.23-P1	40	94	104	100	92	115
ABCB9_+_123450566.23-P1	131	216	166	247	181	167
ABCB9_+_123450826.23-P1	346	415	380	427	340	376
ABCB9_+_123450970.23-P1	92	212	193	183	196	186
ABCB9_+_123465727.23-P2	113	119	129	118	84	88
ABCB9_-_123450999.23-P1	208	194	199	218	216	226
ABCB9_-_123465422.23-P2	209	233	214	236	257	264
ABCB9_-_123465699.23-P2	397	340	521	345	409	412
ABCB9_-_123465738.23-P2	201	186	176	199	238	170
ABCB9_-_123465787.23-P2	174	220	313	263	264	232
ABCC10_+_43395315.23-P1P2	41	76	83	108	72	80
ABCC10_-_43395330.23-P1P2	13	18	24	73	64	35
ABCC10_-_43395343.23-P1P2	85	46	89	84	54	99
ABCC10_-_43395891.23-P1P2	5	21	41	30	26	11
ABCC10_-_43395984.23-P1P2	58	76	98	99	98	126
ABCC11_+_48278130.23-P1	60	35	35	26	49	28
ABCC11_+_48281001.23-P2	268	363	301	264	316	263
ABCC11_+_48281042.23-P2	129	224	219	165	195	159
ABCC11_+_48281345.23-P2	16	12	34	19	29	18
ABCC11_+_48281428.23-P2	126	108	144	186	213	210
ABCC11_-_48277852.23-P1	116	104	208	231	163	220
ABCC11_-_48278103.23-P1	6	43	52	45	48	35
ABCC11_-_48278122.23-P1	359	368	274	290	299	275
ABCC11_-_48278125.23-P1	33	31	42	24	35	30
ABCC11_-_48280980.23-P2	213	269	270	346	311	282
ABCC12_+_48180636.23-ENST00000311303.3	193	146	301	313	346	299
ABCC12_-_48180314.23-ENST00000311303.3	110	103	120	121	146	155
ABCC12_-_48180643.23-ENST00000311303.3	80	136	129	103	146	156
ABCC12_-_48180648.23-ENST00000311303.3	111	156	33	45	126	124
ABCC12_-_48180679.23-ENST00000311303.3	151	133	308	294	236	224
ABCC1_+_16043482.23-P1P2	17	105	102	102	163	143
ABCC1_+_16043921.23-P1P2	109	36	231	251	234	240
ABCC1_-_16043871.23-P1P2	26	16	44	51	92	76
ABCC1_-_16043934.23-P1P2	120	112	206	200	303	182
ABCC1_-_16044002.23-P1P2	120	159	239	213	191	255
ABCC2_+_101542515.23-P1P2	56	27	60	26	66	41
ABCC2_+_101542910.23-P1P2	2	35	32	21	33	43
ABCC2_+_101542914.23-P1P2	116	244	88	121	71	114
ABCC2_+_101542981.23-P1P2	45	39	61	60	74	83
ABCC2_-_101542808.23-P1P2	6	25	46	18	33	24
ABCC3_+_48712248.23-P1P2	663	284	245	226	193	188
ABCC3_+_48712270.23-P1P2	75	194	204	136	190	155
ABCC3_+_48712450.23-P1P2	0	0	0	0	17	29
ABCC3_+_48712559.23-P1P2	93	166	287	240	179	224
ABCC3_+_48712662.23-P1P2	116	118	187	196	196	183
ABCC4_+_95953430.23-P1P2	109	76	144	145	212	177
ABCC4_+_95953641.23-P1P2	332	296	225	198	268	280
ABCC4_+_95953668.23-P1P2	112	123	211	210	223	212
ABCC4_-_95953614.23-P1P2	140	131	151	151	134	130
ABCC4_-_95953652.23-P1P2	115	77	114	66	128	142
ABCC5_+_183735648.23-P1P2	95	139	96	119	170	138
ABCC5_+_183735692.23-P1P2	56	33	109	143	131	145
ABCC5_-_183735259.23-P1P2	48	123	111	100	84	105
ABCC5_-_183735312.23-P1P2	447	578	409	370	476	442
ABCC5_-_183735467.23-P1P2	92	578	68	92	96	75
ABCC6_+_16316916.23-ENST00000205557.7	0	0	0	0	0	0
ABCC6_+_16317287.23-ENST00000205557.7	103	81	80	59	78	53
ABCC6_+_16317296.23-ENST00000205557.7	307	290	323	243	239	270
ABCC6_-_16317235.23-ENST00000205557.7	54	88	170	127	134	132
ABCC6_-_16317247.23-ENST00000205557.7	277	212	321	321	317	323
ABCC8_+_17497953.23-P1P2	234	313	243	348	317	398
ABCC8_+_17498387.23-P1P2	55	107	155	206	184	128
ABCC8_-_17497979.23-P1P2	249	204	99	132	110	158
ABCC8_-_17497997.23-P1P2	117	75	71	109	77	108
ABCC8_-_17498220.23-P1P2	83	91	161	112	110	111
ABCC9_+_22093672.23-P1P2	147	200	252	219	284	231
ABCC9_+_22093678.23-P1P2	139	462	133	166	183	207
ABCC9_+_22093937.23-P1P2	42	84	105	81	85	75
ABCC9_+_22093941.23-P1P2	97	194	102	77	136	88
ABCC9_+_22094309.23-P1P2	242	226	193	241	382	304
ABCD1_+_152990414.23-P1P2	180	290	176	142	251	205
ABCD1_+_152990711.23-P1P2	362	319	246	218	298	259
ABCD1_-_152990338.23-P1P2	60	109	72	36	87	52
ABCD1_-_152990379.23-P1P2	22	52	83	79	74	91
ABCD1_-_152990703.23-P1P2	328	330	339	368	385	285
ABCD2_+_40013099.23-P1P2	93	63	166	146	165	194
ABCD2_+_40013514.23-P1P2	243	233	199	346	257	213
ABCD2_+_40013594.23-P1P2	543	783	471	507	494	415
ABCD2_-_40013191.23-P1P2	62	67	122	63	126	70
ABCD2_-_40013610.23-P1P2	235	250	256	308	255	311
ABCD3_+_94884002.23-P1P2	564	560	170	170	180	158
ABCD3_+_94884009.23-P1P2	139	166	146	186	134	173
ABCD3_+_94884032.23-P1P2	169	398	269	254	236	291
ABCD3_+_94884473.23-P1P2	40	166	132	137	104	103
ABCD3_-_94883974.23-P1P2	80	19	113	178	153	167
ABCD4_+_74769611.23-P1P2	102	65	191	237	272	239
ABCD4_+_74769649.23-P1P2	65	201	181	230	298	206
ABCD4_-_74769631.23-P1P2	349	231	290	272	200	315
ABCD4_-_74769682.23-P1P2	128	226	328	172	309	266
ABCD4_-_74769729.23-P1P2	106	157	129	178	182	175
ABCE1_+_146019317.23-P1P2	14	4	35	17	70	96
ABCE1_+_146019463.23-P1P2	3	52	10	11	125	77
ABCE1_+_146019842.23-P1P2	15	41	0	0	81	62
ABCE1_-_146019502.23-P1P2	0	0	0	0	46	17
ABCE1_-_146019516.23-P1P2	21	0	19	5	47	16
ABCF1_+_30539238.23-P1	2	18	8	27	173	86
ABCF1_+_30539469.23-P1	216	225	301	247	286	296
ABCF1_+_30539647.23-P1	154	153	243	194	170	106
ABCF1_+_30546312.23-P2	22	83	103	100	106	116
ABCF1_+_30546315.23-P2	169	90	186	276	188	152
ABCF1_-_30539232.23-P1	180	317	289	287	287	273
ABCF1_-_30539602.23-P1	97	249	72	103	231	189
ABCF1_-_30546344.23-P2	238	267	260	299	235	275
ABCF1_-_30546354.23-P2	325	255	351	250	397	396
ABCF1_-_30546366.23-P2	294	335	323	337	263	298
ABCF2_+_150923872.23-P1P2	199	169	153	91	198	163
ABCF2_+_150923902.23-P1P2	49	60	49	72	84	51
ABCF2_+_150924236.23-P1P2	132	77	59	67	74	115
ABCF2_+_150924287.23-P1P2	203	211	225	146	153	156
ABCF2_-_150923882.23-P1P2	202	99	196	230	167	205
ABCF3_-_183903980.23-P1P2	311	228	278	144	251	242
ABCF3_-_183903991.23-P1P2	193	377	179	186	262	183
ABCF3_-_183904021.23-P1P2	51	98	67	72	57	78
ABCF3_-_183904356.23-P1P2	79	58	116	78	109	120
ABCF3_-_183904380.23-P1P2	252	196	129	103	157	119
ABCG1_+_43639544.23-P1P2	183	294	177	196	237	228
ABCG1_+_43639681.23-P1P2	6	23	5	20	7	13
ABCG1_-_43639282.23-P1P2	585	528	586	463	557	486
ABCG1_-_43639541.23-P1P2	125	86	189	118	216	171
ABCG1_-_43639626.23-P1P2	460	379	331	420	406	456
ABCG2_+_89079974.23-P1P2	89	90	62	84	109	130
ABCG2_+_89080025.23-P1P2	249	341	268	277	245	218
ABCG2_+_89080044.23-P1P2	10	17	52	38	26	21
ABCG2_-_89079989.23-P1P2	392	410	401	294	382	306
ABCG2_-_89080000.23-P1P2	5	43	7	9	5	0
ABCG4_+_119019794.23-P1P2	206	208	299	299	312	244
ABCG4_+_119019855.23-P1P2	74	80	120	139	113	53
ABCG4_-_119019784.23-P1P2	357	375	385	374	303	352
ABCG4_-_119019798.23-P1P2	0	0	0	0	0	0
ABCG4_-_119019811.23-P1P2	8	8	36	11	30	26
ABCG5_+_44065447.23-P1P2	84	141	117	98	165	123
ABCG5_+_44065865.23-P1P2	85	115	45	19	46	70
ABCG5_-_44065428.23-P1P2	108	103	170	131	136	106
ABCG5_-_44065433.23-P1P2	37	152	164	107	123	122
ABCG5_-_44065840.23-P1P2	5	5	5	19	10	8
ABCG8_+_44066166.23-P1P2	348	182	309	209	248	218
ABCG8_+_44066180.23-P1P2	43	19	63	55	47	40
ABCG8_+_44066323.23-P1P2	26	67	36	17	54	60
ABCG8_+_44066333.23-P1P2	145	66	126	129	135	129
ABCG8_-_44066172.23-P1P2	297	363	263	234	245	306
ABHD10_+_111697851.23-P1P2	131	537	230	289	159	148
ABHD10_+_111698093.23-P1P2	315	371	223	277	217	217
ABHD10_+_111698316.23-P1P2	190	200	178	253	190	229
ABHD10_-_111697877.23-P1P2	234	118	178	125	190	121
ABHD10_-_111697914.23-P1P2	103	130	138	164	224	163
ABHD11_+_73152656.23-P1P2	235	403	265	251	263	232
ABHD11_+_73152963.23-P1P2	133	104	229	212	153	165
ABHD11_-_73152688.23-P1P2	66	262	163	172	128	209
ABHD11_-_73153094.23-P1P2	114	155	95	130	157	144
ABHD11_-_73153135.23-P1P2	152	160	110	122	154	194
ABHD12B_+_51339177.23-P1P2	331	345	225	213	384	341
ABHD12B_-_51338832.23-P1P2	16	44	31	30	56	18
ABHD12B_-_51338864.23-P1P2	101	131	149	78	170	114
ABHD12B_-_51338885.23-P1P2	530	599	417	402	444	395
ABHD12B_-_51339227.23-P1P2	11	20	28	21	37	46
ABHD12_+_25371393.23-P1P2	90	158	143	138	153	135
ABHD12_+_25371436.23-P1P2	265	184	171	99	169	157
ABHD12_-_25371053.23-P1P2	81	40	70	76	104	56
ABHD12_-_25371057.23-P1P2	193	234	126	243	161	209
ABHD12_-_25371489.23-P1P2	54	69	62	89	101	88
ABHD13_+_108870795.23-P1P2	227	227	131	177	196	215
ABHD13_+_108870811.23-P1P2	200	74	82	109	131	131
ABHD13_+_108871228.23-P1P2	165	273	229	241	218	225
ABHD13_-_108870880.23-P1P2	437	196	198	162	233	192
ABHD13_-_108871256.23-P1P2	126	101	154	162	167	132
ABHD14A_+_52009149.23-P1P2	289	297	337	284	360	306
ABHD14A_+_52009194.23-P1P2	168	258	78	113	144	86
ABHD14A_+_52009255.23-P1P2	81	101	143	202	216	162
ABHD14A_-_52009122.23-P1P2	220	166	146	147	139	134
ABHD14A_-_52009160.23-P1P2	45	69	132	162	135	156
ABHD14B_+_52007815.23-P1	405	259	388	434	394	389
ABHD14B_+_52016945.23-P2	325	348	335	416	256	209
ABHD14B_+_52017325.23-P2	243	352	255	400	341	432
ABHD14B_+_52017350.23-P2	143	295	279	168	314	207
ABHD14B_-_52007985.23-P1	315	258	519	394	419	419
ABHD14B_-_52007995.23-P1	228	232	373	315	341	373
ABHD14B_-_52008027.23-P1	371	688	541	476	536	420
ABHD14B_-_52008040.23-P1	527	561	329	342	345	363
ABHD14B_-_52016965.23-P2	199	274	277	280	241	172
ABHD14B_-_52017383.23-P2	133	186	253	265	180	204
ABHD15_-_27893577.23-P1P2	480	475	392	459	317	446
ABHD15_-_27893641.23-P1P2	31	66	37	72	50	55
ABHD15_-_27893654.23-P1P2	71	24	97	131	95	80
ABHD15_-_27893980.23-P1P2	185	166	192	198	204	228
ABHD15_-_27894008.23-P1P2	50	58	31	28	270	179
ABHD16A_+_31671120.23-P1P2	312	344	507	443	498	371
ABHD16A_+_31671138.23-P1P2	56	31	79	100	66	101
ABHD16A_-_31670671.23-P1P2	408	286	538	585	438	561
ABHD16A_-_31670679.23-P1P2	18	43	127	103	71	95
ABHD16A_-_31670764.23-P1P2	734	892	561	640	549	595
ABHD16B_+_62492825.23-P1P2	65	94	121	149	90	111
ABHD16B_+_62492837.23-P1P2	172	54	96	129	137	96
ABHD16B_+_62492887.23-P1P2	1	2	0	0	10	9
ABHD16B_+_62493236.23-P1P2	93	156	145	145	112	134
ABHD16B_-_62492870.23-P1P2	213	188	238	299	258	220
ABHD17A_+_1885470.23-P1P2	100	85	127	112	122	114
ABHD17A_-_1885045.23-P1P2	337	607	408	352	398	367
ABHD17A_-_1885076.23-P1P2	187	168	227	209	284	296
ABHD17A_-_1885099.23-P1P2	206	408	243	159	209	194
ABHD17A_-_1885483.23-P1P2	180	127	151	134	99	107
ABHD17B_+_74525655.23-P1P2	56	89	122	124	100	117
ABHD17B_+_74525862.23-P1P2	326	246	390	323	311	293
ABHD17B_+_74526089.23-P1P2	60	31	103	103	103	98
ABHD17B_-_74525690.23-P1P2	230	183	220	238	187	243
ABHD17B_-_74525704.23-P1P2	149	226	230	263	213	291
ABHD17C_+_80987662.23-P1P2	61	43	41	17	26	51
ABHD17C_+_80987703.23-P1P2	64	35	51	63	92	63
ABHD17C_+_80987878.23-P1P2	41	60	57	18	57	26
ABHD17C_+_80987887.23-P1P2	115	98	80	106	90	104
ABHD17C_+_80988086.23-P1P2	0	0	0	0	0	0
ABHD1_+_27347075.23-P1P2	93	199	310	175	223	195
ABHD1_+_27347086.23-P1P2	192	170	167	165	202	156
ABHD1_+_27347095.23-P1P2	98	47	108	150	111	120
ABHD1_+_27347132.23-P1P2	287	130	249	224	293	240
ABHD1_-_27346733.23-P1P2	261	203	241	210	285	262
ABHD2_+_89631693.23-P1P2	224	272	288	270	314	237
ABHD2_+_89632075.23-P1P2	61	106	132	150	171	192
ABHD2_-_89631738.23-P1P2	249	250	332	336	344	309
ABHD2_-_89631760.23-P1P2	63	47	99	95	124	93
ABHD2_-_89632154.23-P1P2	164	100	180	120	162	170
ABHD3_+_19284354.23-P1P2	30	36	39	89	56	67
ABHD3_+_19284534.23-P1P2	97	55	63	85	73	93
ABHD3_+_19284717.23-P1P2	72	167	120	182	143	147
ABHD3_+_19284728.23-P1P2	55	46	85	72	75	85
ABHD3_-_19284770.23-P1P2	44	29	11	27	152	143
ABHD4_+_23067515.23-P1P2	139	120	227	202	281	207
ABHD4_+_23067613.23-P1P2	209	202	290	152	187	169
ABHD4_-_23067199.23-P1P2	197	261	115	193	173	140
ABHD4_-_23067625.23-P1P2	131	169	198	180	123	167
ABHD4_-_23067680.23-P1P2	246	175	282	241	220	199
ABHD5_+_43732395.23-P1P2	122	28	179	176	150	166
ABHD5_+_43732521.23-P1P2	79	29	65	78	59	37
ABHD5_+_43732806.23-P1P2	118	47	110	101	95	110
ABHD5_-_43732422.23-P1P2	100	395	261	155	241	231
ABHD5_-_43732464.23-P1P2	118	212	104	195	182	145
ABHD6_+_58223718.23-P1P2	256	176	212	191	218	155
ABHD6_+_58223966.23-P1P2	65	81	131	141	178	125
ABHD6_-_58223553.23-P1P2	51	107	171	163	110	111
ABHD6_-_58223594.23-P1P2	97	91	175	135	190	194
ABHD6_-_58223914.23-P1P2	265	239	283	306	326	258
ABHD8_+_17413753.23-P1P2	8	33	59	71	27	24
ABHD8_-_17413788.23-P1P2	133	96	231	219	221	242
ABHD8_-_17414169.23-P1P2	107	124	143	165	149	175
ABHD8_-_17414173.23-P1P2	141	167	75	47	77	130
ABHD8_-_17414201.23-P1P2	29	64	91	134	93	97
ABI1_+_27149446.23-P1P2	195	370	135	205	280	274
ABI1_+_27149474.23-P1P2	134	184	181	204	179	204
ABI1_+_27149800.23-P1P2	169	317	196	288	195	198
ABI1_-_27149837.23-P1P2	599	327	92	134	180	208
ABI1_-_27149855.23-P1P2	174	145	183	175	150	151
ABI2_+_204193030.23-P1P2	189	349	281	228	316	196
ABI2_+_204193079.23-P1P2	5	10	82	105	157	171
ABI2_+_204193458.23-P1P2	164	199	338	225	273	271
ABI2_-_204193058.23-P1P2	127	218	133	140	145	142
ABI2_-_204193288.23-P1P2	164	138	146	166	123	118
ABI3BP_+_100712238.23-P1P2	118	413	109	117	100	125
ABI3BP_+_100712307.23-P1P2	81	68	77	82	58	107
ABI3BP_-_100712220.23-P1P2	28	64	34	83	51	42
ABI3BP_-_100712267.23-P1P2	199	239	58	49	111	63
ABI3BP_-_100712320.23-P1P2	248	308	402	394	355	320
ABI3_+_47287798.23-P1P2	167	143	103	226	230	172
ABI3_+_47288122.23-P1P2	203	200	250	215	238	199
ABI3_+_47288159.23-P1P2	160	177	125	116	95	116
ABI3_+_47288524.23-P1P2	359	203	304	258	265	263
ABI3_-_47288028.23-P1P2	135	135	55	72	103	61
ABL1_+_133589617.23-ENST00000372348.2	147	87	181	180	168	150
ABL1_+_133589629.23-ENST00000372348.2	78	280	167	247	185	159
ABL1_+_133589636.23-ENST00000372348.2	294	253	191	254	221	217
ABL1_-_133589228.23-ENST00000372348.2	103	252	219	139	191	138
ABL1_-_133589268.23-ENST00000372348.2	57	118	136	276	142	173
ABL2_+_179112168.23-P1	337	179	179	138	126	153
ABL2_+_179112186.23-P1	82	87	9	34	38	40
ABL2_+_179198340.23-P2	91	145	295	354	263	259
ABL2_+_179198398.23-P2	84	228	185	155	158	139
ABL2_+_179198565.23-P2	122	84	69	110	144	100
ABL2_+_179198740.23-P2	158	136	219	194	207	224
ABL2_-_179112151.23-P1	29	58	139	109	71	81
ABL2_-_179112154.23-P1	18	22	54	20	27	15
ABL2_-_179112158.23-P1	62	71	188	181	111	96
ABL2_-_179198834.23-P2	66	147	245	219	170	169
ABLIM1_+_116417743.23-ENST00000277895.5	383	440	411	303	383	401
ABLIM1_+_116417829.23-ENST00000277895.5	24	122	122	144	87	131
ABLIM1_+_116418018.23-ENST00000277895.5	366	348	246	267	203	198
ABLIM1_-_116417795.23-ENST00000277895.5	97	192	145	128	175	156
ABLIM1_-_116417810.23-ENST00000277895.5	200	258	197	230	203	191
ABLIM2_+_8160016.23-P1P2	294	294	243	289	261	259
ABLIM2_+_8160141.23-P1P2	101	174	127	93	159	120
ABLIM2_+_8160204.23-P1P2	159	148	223	189	202	143
ABLIM2_+_8160523.23-P1P2	76	60	48	29	114	58
ABLIM2_-_8160138.23-P1P2	114	219	196	160	199	183
ABLIM3_+_148521102.23-P1P2	80	69	116	77	102	102
ABLIM3_+_148521451.23-P1P2	53	200	135	116	114	158
ABLIM3_-_148521229.23-P1P2	141	120	168	209	141	201
ABLIM3_-_148521482.23-P1P2	259	244	445	497	417	466
ABLIM3_-_148521503.23-P1P2	95	143	151	150	107	133
ABO_+_136150190.23-P1	179	118	239	167	233	158
ABO_+_136150601.23-P1	360	410	502	469	381	356
ABO_-_136130692.23-P2	245	248	271	303	293	289
ABO_-_136130921.23-P2	78	100	147	113	154	123
ABO_-_136130955.23-P2	92	34	32	47	41	44
ABO_-_136130959.23-P2	43	126	81	89	71	65
ABO_-_136130966.23-P2	136	118	83	91	142	107
ABO_-_136150219.23-P1	72	115	104	117	116	76
ABO_-_136150600.23-P1	400	299	401	535	409	431
ABO_-_136150606.23-P1	166	175	289	264	310	286
ABRACL_+_139349876.23-P1P2	229	143	410	277	326	269
ABRACL_+_139349879.23-P1P2	62	181	76	115	113	98
ABRACL_+_139349931.23-P1P2	345	584	224	293	295	262
ABRACL_+_139350209.23-P1P2	260	178	202	167	193	228
ABRACL_-_139350119.23-P1P2	20	30	51	29	63	39
ABRA_+_107782019.23-P1P2	257	190	212	288	238	223
ABRA_+_107782392.23-P1P2	127	76	89	102	141	142
ABRA_+_107782399.23-P1P2	141	666	328	306	284	316
ABRA_+_107782422.23-P1P2	436	241	262	260	247	261
ABRA_-_107782350.23-P1P2	144	229	215	166	144	161
ABR_+_1082842.23-P1P2	206	269	268	159	229	189
ABR_+_1082862.23-P1P2	45	8	30	22	29	27
ABR_+_1083266.23-P1P2	195	96	136	168	166	108
ABR_-_1083256.23-P1P2	39	47	101	113	120	128
ABR_-_1083263.23-P1P2	198	133	320	198	236	238
ABT1_+_26597184.23-P1P2	149	226	176	220	211	140
ABT1_+_26597412.23-P1P2	144	98	167	140	299	240
ABT1_-_26597263.23-P1P2	58	136	45	68	175	190
ABT1_-_26597427.23-P1P2	131	122	182	140	139	142
ABT1_-_26597617.23-P1P2	106	188	108	107	98	82
ABTB1_+_127391808.23-P1P2	310	185	258	288	266	203
ABTB1_+_127391828.23-P1P2	115	174	106	111	189	178
ABTB1_+_127391831.23-P1P2	135	89	137	154	163	185
ABTB1_+_127392221.23-P1P2	344	295	291	298	299	306
ABTB1_-_127392198.23-P1P2	53	105	96	162	137	111
ABTB2_-_34379074.23-P1P2	97	88	161	111	193	161
ABTB2_-_34379146.23-P1P2	358	344	338	268	280	239
ABTB2_-_34379310.23-P1P2	68	265	216	284	204	273
ABTB2_-_34379465.23-P1P2	247	415	331	298	346	353
ABTB2_-_34379521.23-P1P2	49	141	202	252	152	135
ACAA1_+_38178488.23-P1P2	236	331	307	251	244	244
ACAA1_+_38178517.23-P1P2	70	21	101	137	131	141
ACAA1_+_38178570.23-P1P2	170	640	182	190	193	186
ACAA1_-_38178168.23-P1P2	193	138	148	203	185	201
ACAA1_-_38178575.23-P1P2	203	151	259	223	356	300
ACAA2_+_47339850.23-P1P2	194	210	331	352	355	288
ACAA2_-_47339449.23-P1P2	104	143	215	216	157	199
ACAA2_-_47339855.23-P1P2	244	199	86	149	202	214
ACAA2_-_47339858.23-P1P2	54	84	218	146	175	167
ACAA2_-_47339876.23-P1P2	171	206	173	95	159	171
ACACA_+_35715534.23-P1P2	26	29	100	45	104	73
ACACA_+_35715655.23-P1P2	92	39	12	35	86	111
ACACA_-_35715847.23-P1P2	116	126	138	97	184	168
ACACA_-_35715992.23-P1P2	243	321	254	242	396	356
ACACA_-_35716002.23-P1P2	35	80	38	91	86	123
ACACB_+_109569160.23-P1	84	128	105	167	114	85
ACACB_+_109569170.23-P1	392	332	498	500	461	403
ACACB_+_109592574.23-P2	253	309	336	286	380	247
ACACB_+_109592655.23-P2	252	477	331	385	346	317
ACACB_+_109592908.23-P2	54	41	79	113	89	84
ACACB_-_109569178.23-P1	68	78	146	57	104	106
ACACB_-_109569231.23-P1	182	199	161	117	182	143
ACACB_-_109569639.23-P1	202	118	110	126	172	151
ACACB_-_109592496.23-P2	232	207	223	257	247	189
ACACB_-_109592519.23-P2	371	331	365	293	369	326
ACAD10_+_112124115.23-P1P2	153	233	273	172	144	194
ACAD10_-_112123894.23-P1P2	147	43	132	78	227	178
ACAD10_-_112123907.23-P1P2	57	49	174	103	105	62
ACAD10_-_112123925.23-P1P2	249	152	284	305	261	273
ACAD10_-_112124210.23-P1P2	172	189	145	103	142	178
ACAD11_+_132378312.23-P1P2	106	224	215	233	280	206
ACAD11_+_132379379.23-P1P2	135	208	94	106	178	209
ACAD11_-_132378623.23-P1P2	54	266	67	68	91	107
ACAD11_-_132378633.23-P1P2	157	246	281	203	409	347
ACAD11_-_132379444.23-P1P2	46	38	64	60	79	87
ACAD8_+_134123511.23-P1P2	222	394	368	314	241	260
ACAD8_-_134123448.23-P1P2	166	122	268	253	261	220
ACAD8_-_134123455.23-P1P2	200	221	248	276	262	285
ACAD8_-_134123502.23-P1P2	301	495	317	420	404	362
ACAD8_-_134123507.23-P1P2	167	86	135	100	180	169
ACAD9_+_128598604.23-P1P2	109	149	173	162	237	205
ACAD9_-_128598499.23-P1P2	16	16	31	50	87	95
ACAD9_-_128598508.23-P1P2	32	57	153	92	190	211
ACAD9_-_128598528.23-P1P2	24	26	85	63	166	130
ACAD9_-_128598541.23-P1P2	66	64	127	147	241	160
ACADL_+_211089722.23-P1P2	72	62	98	128	109	95
ACADL_-_211089695.23-P1P2	196	251	157	114	167	129
ACADL_-_211090030.23-P1P2	110	171	212	156	131	159
ACADL_-_211090048.23-P1P2	84	71	87	124	119	102
ACADL_-_211090095.23-P1P2	199	173	340	305	265	304
ACADM_+_76190107.23-P1P2	233	279	269	265	240	277
ACADM_+_76190432.23-P1P2	136	323	155	248	178	187
ACADM_+_76190695.23-P1P2	171	108	100	121	125	96
ACADM_-_76190475.23-P1P2	59	136	128	121	116	104
ACADM_-_76190633.23-P1P2	397	206	293	313	243	324
ACADSB_+_124768874.23-P1P2	151	110	244	192	208	164
ACADSB_+_124768891.23-P1P2	174	86	92	108	99	70
ACADSB_+_124768941.23-P1P2	28	26	59	38	67	41
ACADSB_+_124768944.23-P1P2	116	193	244	171	205	202
ACADSB_-_124768552.23-P1P2	298	290	167	184	254	219
ACADS_+_121163685.23-P1P2	747	944	727	644	600	621
ACADS_+_121164090.23-P1P2	142	215	115	120	229	110
ACADS_-_121163653.23-P1P2	431	382	351	373	313	416
ACADS_-_121163657.23-P1P2	660	240	399	428	384	427
ACADS_-_121163671.23-P1P2	181	259	266	326	293	326
ACADVL_-_7123221.23-P1P2	68	87	155	101	86	118
ACADVL_-_7123283.23-P1P2	228	134	144	214	194	165
ACADVL_-_7123639.23-P1P2	222	104	134	164	159	186
ACADVL_-_7123665.23-P1P2	211	209	246	248	214	208
ACADVL_-_7123677.23-P1P2	165	137	279	229	195	189
ACAN_+_89347139.23-P1P2	104	127	108	32	67	90
ACAN_+_89347148.23-P1P2	11	7	21	32	29	29
ACAN_+_89347151.23-P1P2	8	32	22	41	38	54
ACAN_-_89346701.23-P1P2	135	279	148	162	126	154
ACAN_-_89347101.23-P1P2	734	503	637	531	615	435
ACAP1_+_7239854.23-P1P2	101	85	121	143	94	114
ACAP1_+_7239956.23-P1P2	13	26	9	7	149	93
ACAP1_+_7240320.23-P1P2	248	221	131	117	99	100
ACAP1_-_7239866.23-P1P2	237	235	110	198	200	164
ACAP1_-_7240242.23-P1P2	62	96	165	175	159	149
ACAP2_+_195163707.23-P1P2	193	296	264	252	265	249
ACAP2_-_195163352.23-P1P2	245	299	239	180	165	205
ACAP2_-_195163362.23-P1P2	103	148	123	135	214	167
ACAP2_-_195163395.23-P1P2	30	51	68	84	109	86
ACAP2_-_195163655.23-P1P2	143	218	167	206	148	137
ACAP3_+_1243258.23-P1P2	325	289	282	266	292	223
ACAP3_+_1243337.23-P1P2	241	351	171	162	183	158
ACAP3_-_1243095.23-P1P2	363	245	396	292	325	403
ACAP3_-_1243221.23-P1P2	181	305	198	237	295	281
ACAP3_-_1243235.23-P1P2	146	200	136	275	233	194
ACAT1_+_107992288.23-P1P2	20	14	12	17	43	11
ACAT1_+_107992310.23-P1P2	166	231	232	246	191	162
ACAT1_+_107992321.23-P1P2	201	425	212	282	293	282
ACAT1_-_107992364.23-P1P2	313	408	359	401	312	300
ACAT1_-_107992733.23-P1P2	88	169	277	226	225	265
ACAT2_+_160183436.23-P1P2	25	8	27	8	24	29
ACAT2_+_160183505.23-P1P2	115	214	272	335	201	206
ACAT2_-_160183054.23-P1P2	148	219	326	212	248	202
ACAT2_-_160183095.23-P1P2	112	212	266	232	247	294
ACAT2_-_160183174.23-P1P2	134	263	272	328	321	371
ACBD3_+_226374329.23-P1P2	100	89	125	69	116	56
ACBD3_+_226374366.23-P1P2	259	88	222	260	160	212
ACBD3_-_226373992.23-P1P2	170	263	300	353	285	307
ACBD3_-_226374403.23-P1P2	90	175	179	131	181	174
ACBD3_-_226374411.23-P1P2	90	68	79	89	85	101
ACBD4_+_43210021.23-P2	171	311	207	307	303	290
ACBD4_+_43210042.23-P2	119	190	188	237	184	241
ACBD4_+_43210060.23-P2	0	0	0	0	0	0
ACBD4_+_43210408.23-P2	63	128	127	87	139	88
ACBD4_+_43213087.23-P1	135	137	150	181	225	175
ACBD4_+_43213412.23-P1	20	5	10	16	18	24
ACBD4_-_43210055.23-P2	187	157	207	179	303	199
ACBD4_-_43213050.23-P1	20	24	15	28	51	37
ACBD4_-_43213072.23-P1	105	94	177	235	282	267
ACBD4_-_43213075.23-P1	54	114	104	117	219	131
ACBD5_+_27529332.23-P1P2	109	221	225	166	127	91
ACBD5_+_27529682.23-P1P2	89	101	111	115	153	113
ACBD5_+_27529701.23-P1P2	49	121	132	206	135	121
ACBD5_+_27529710.23-P1P2	291	503	404	419	339	353
ACBD5_-_27529679.23-P1P2	18	18	37	53	69	54
ACBD6_+_180471319.23-P1P2	230	240	203	121	247	242
ACBD6_+_180471354.23-P1P2	203	155	114	110	200	197
ACBD6_+_180471617.23-P1P2	167	159	197	220	195	209
ACBD6_-_180471532.23-P1P2	172	55	105	99	137	92
ACBD6_-_180471707.23-P1P2	187	180	288	288	196	289
ACBD7_+_15130520.23-P1P2	108	248	117	171	166	131
ACBD7_+_15130776.23-P1P2	126	107	106	260	117	118
ACBD7_-_15130379.23-P1P2	336	223	239	144	217	198
ACBD7_-_15130397.23-P1P2	2	26	60	25	33	30
ACBD7_-_15130438.23-P1P2	12	16	84	30	44	47
ACCSL_+_44069616.23-ENST00000378832.1	270	275	326	306	247	278
ACCSL_+_44069971.23-ENST00000378832.1	258	621	418	410	394	440
ACCSL_+_44069981.23-ENST00000378832.1	27	59	52	85	51	59
ACCSL_-_44069582.23-ENST00000378832.1	101	166	127	144	147	163
ACCSL_-_44069930.23-ENST00000378832.1	0	0	0	0	0	0
ACCS_+_44087946.23-P1P2	64	47	102	167	92	129
ACCS_+_44088028.23-P1P2	86	48	90	84	99	88
ACCS_+_44088091.23-P1P2	185	225	344	269	316	352
ACCS_+_44088215.23-P1P2	73	71	102	69	101	78
ACCS_-_44088090.23-P1P2	180	208	230	209	226	243
ACD_+_67693748.23-P1P2	394	474	358	392	368	373
ACD_+_67694124.23-P1P2	31	17	32	18	198	212
ACD_-_67693904.23-P1P2	145	118	110	168	153	96
ACD_-_67693957.23-P1P2	40	52	9	32	31	38
ACD_-_67694143.23-P1P2	28	53	43	29	139	156
ACE2_+_15619016.23-P1P2	36	48	65	63	35	38
ACE2_+_15619087.23-P1P2	136	95	75	92	52	62
ACE2_-_15618594.23-P1P2	450	191	191	142	157	201
ACE2_-_15618975.23-P1P2	62	33	87	61	43	35
ACE2_-_15619013.23-P1P2	290	174	227	279	183	181
ACER1_+_6333110.23-P1P2	175	157	199	163	224	197
ACER1_+_6333137.23-P1P2	253	196	191	148	220	179
ACER1_+_6333164.23-P1P2	94	162	148	194	168	120
ACER1_-_6333545.23-P1P2	0	15	43	23	67	8
ACER1_-_6333558.23-P1P2	169	96	173	184	153	145
ACER2_+_19409007.23-P1P2	50	87	144	188	123	131
ACER2_+_19409248.23-P1P2	155	267	349	378	292	289
ACER2_+_19409376.23-P1P2	370	223	219	311	262	234
ACER2_+_19409383.23-P1P2	92	146	232	201	139	170
ACER2_-_19409474.23-P1P2	174	234	237	212	252	249
ACER3_+_76571969.23-P1P2	92	213	143	102	133	141
ACER3_-_76571978.23-P1P2	34	245	59	40	91	45
ACER3_-_76572000.23-P1P2	106	37	162	197	131	118
ACER3_-_76572003.23-P1P2	274	239	276	249	328	305
ACER3_-_76572404.23-P1P2	273	607	193	213	242	213
ACE_+_61554448.23-P1	82	273	158	157	152	148
ACE_+_61554829.23-P1	302	329	435	409	487	540
ACE_+_61562272.23-P2	272	377	295	322	363	339
ACE_+_61562293.23-P2	71	112	104	101	128	113
ACE_-_61554428.23-P1	191	210	162	200	241	193
ACE_-_61554458.23-P1	541	471	307	344	413	326
ACE_-_61554461.23-P1	582	784	402	445	484	426
ACE_-_61562238.23-P2	571	267	422	345	370	348
ACE_-_61562443.23-P2	83	136	57	118	149	133
ACE_-_61562661.23-P2	154	145	166	140	151	196
ACHE_+_100493456.23-P1	370	301	318	368	338	310
ACHE_+_100493473.23-P1	114	213	194	196	202	253
ACHE_+_100494559.23-P2	426	206	187	198	189	213
ACHE_+_100494570.23-P2	217	732	269	357	342	357
ACHE_-_100493122.23-P1	6	36	55	55	14	40
ACHE_-_100493427.23-P1	101	69	88	134	154	118
ACHE_-_100493486.23-P1	176	227	141	175	106	126
ACHE_-_100494233.23-P2	300	179	298	359	296	299
ACHE_-_100494236.23-P2	272	314	193	235	177	187
ACHE_-_100494578.23-P2	1035	1279	449	442	449	458
ACIN1_+_23564314.23-P1	182	192	362	276	298	271
ACIN1_-_23540292.23-P2	98	103	96	84	145	123
ACIN1_-_23540722.23-P2	251	183	208	156	158	147
ACIN1_-_23540730.23-P2	98	37	74	52	69	61
ACIN1_-_23540744.23-P2	164	175	246	192	137	164
ACIN1_-_23540756.23-P2	143	123	172	102	142	178
ACIN1_-_23563847.23-P1	142	142	140	129	141	109
ACIN1_-_23563913.23-P1	205	298	342	368	254	180
ACIN1_-_23564262.23-P1	132	181	184	228	262	195
ACIN1_-_23564284.23-P1	130	140	244	343	316	275
ACKR2_+_42850956.23-P1P2	78	130	147	101	103	84
ACKR2_-_42850976.23-P1P2	105	274	144	118	171	129
ACKR2_-_42850992.23-P1P2	171	185	327	391	345	282
ACKR2_-_42851020.23-P1P2	493	426	509	440	443	367
ACKR2_-_42851479.23-P1P2	402	308	289	314	281	310
ACKR3_+_237476473.23-P2	263	340	255	293	259	300
ACKR3_+_237476822.23-P2	37	36	101	72	58	72
ACKR3_+_237478500.23-P1	202	308	164	196	273	328
ACKR3_+_237478916.23-P1	189	92	66	100	110	133
ACKR3_+_237478950.23-P1	193	315	326	309	308	319
ACKR3_-_237476493.23-P2	143	286	153	164	209	180
ACKR3_-_237476505.23-P2	180	158	275	265	297	315
ACKR3_-_237476900.23-P2	520	724	346	216	296	302
ACKR3_-_237478578.23-P1	165	295	106	112	132	86
ACKR3_-_237478610.23-P1	69	104	98	116	113	122
ACKR4_+_132316377.23-P1P2	179	294	162	122	160	174
ACKR4_-_132316111.23-P1P2	314	709	459	392	519	423
ACKR4_-_132316167.23-P1P2	2	12	21	0	25	11
ACKR4_-_132316171.23-P1P2	3	6	15	6	25	11
ACKR4_-_132316525.23-P1P2	324	461	379	333	329	369
ACLY_+_40074807.23-P1P2	71	118	215	266	172	206
ACLY_+_40075121.23-P1P2	142	112	10	34	75	101
ACLY_-_40074817.23-P1P2	37	68	81	75	172	92
ACLY_-_40075090.23-P1P2	38	93	2	14	75	122
ACLY_-_40075227.23-P1P2	22	29	12	18	41	44
ACMSD_+_135596183.23-P1P2	312	246	334	357	276	358
ACMSD_-_135596123.23-P1P2	322	418	499	415	467	440
ACMSD_-_135596200.23-P1P2	124	227	166	180	226	175
ACMSD_-_135596354.23-P1P2	40	143	92	165	114	109
ACMSD_-_135596438.23-P1P2	167	283	269	215	308	215
ACN9_+_96747104.23-P1P2	204	170	173	167	128	153
ACN9_+_96747240.23-P1P2	164	215	324	190	208	206
ACN9_+_96747363.23-P1P2	103	178	145	201	166	197
ACN9_-_96747046.23-P1P2	109	91	173	137	124	122
ACN9_-_96747065.23-P1P2	69	43	199	147	165	183
ACO1_+_32384680.23-P1P2	62	100	105	153	142	122
ACO1_+_32385057.23-P1P2	135	157	152	186	173	210
ACO1_-_32384733.23-P1P2	214	152	246	185	231	171
ACO1_-_32385047.23-P1P2	67	175	277	193	229	172
ACO1_-_32385064.23-P1P2	66	66	105	120	92	122
ACO2_+_41865203.23-P1P2	292	369	186	203	217	150
ACO2_+_41865228.23-P1P2	238	236	159	136	174	164
ACO2_+_41865345.23-P1P2	56	62	36	41	121	127
ACO2_-_41865209.23-P1P2	129	108	75	91	175	150
ACO2_-_41865534.23-P1P2	165	142	191	218	172	138
ACOT11_+_55007947.23-P2	25	210	74	89	104	104
ACOT11_+_55007963.23-P2	63	47	33	44	152	134
ACOT11_+_55008406.23-P2	372	267	263	389	250	249
ACOT11_+_55013888.23-P1	169	207	220	160	219	218
ACOT11_+_55013964.23-P1	95	114	87	78	122	128
ACOT11_+_55013970.23-P1	39	180	110	104	209	135
ACOT11_-_55008004.23-P2	16	48	77	39	121	67
ACOT11_-_55008376.23-P2	124	218	197	184	143	143
ACOT11_-_55013950.23-P1	156	178	298	196	260	230
ACOT11_-_55014234.23-P1	79	193	63	80	80	75
ACOT12_+_80689628.23-P1P2	180	247	291	220	281	215
ACOT12_+_80689672.23-P1P2	313	290	210	259	165	127
ACOT12_+_80689929.23-P1P2	82	47	23	53	24	73
ACOT12_-_80689574.23-P1P2	104	106	121	110	121	107
ACOT12_-_80689897.23-P1P2	276	208	170	235	182	194
ACOT13_+_24667341.23-P1P2	79	179	164	174	223	223
ACOT13_-_24667329.23-P1P2	295	333	677	509	471	484
ACOT13_-_24667371.23-P1P2	325	223	204	269	237	171
ACOT13_-_24667386.23-P1P2	134	78	79	76	97	109
ACOT13_-_24667473.23-P1P2	177	142	203	195	217	224
ACOT1_+_74003818.23-P1P2	170	235	231	246	310	227
ACOT1_+_74003843.23-P1P2	187	156	193	259	212	214
ACOT1_+_74004100.23-P1P2	199	267	338	330	289	356
ACOT1_-_74004062.23-P1P2	167	107	205	196	210	199
ACOT1_-_74004076.23-P1P2	134	277	163	260	209	158
ACOT2_+_74035740.23-P1P2	67	112	211	150	201	155
ACOT2_+_74035970.23-P1P2	23	67	162	99	91	115
ACOT2_+_74036024.23-P1P2	194	133	155	205	171	243
ACOT2_-_74036051.23-P1P2	153	195	186	88	164	151
ACOT2_-_74036501.23-P1P2	157	182	166	205	138	153
ACOT4_+_74058635.23-P1P2	54	103	106	135	99	110
ACOT4_+_74058647.23-P1P2	11	1	9	23	65	68
ACOT4_+_74058910.23-P1P2	95	224	188	274	239	205
ACOT4_+_74058918.23-P1P2	152	177	85	164	150	134
ACOT4_-_74059268.23-P1P2	239	198	231	308	212	231
ACOT6_+_74077704.23-P1P2	361	454	549	535	518	531
ACOT6_+_74077926.23-P1P2	134	193	183	158	195	193
ACOT6_+_74078053.23-P1P2	259	290	326	321	357	299
ACOT6_-_74077984.23-P1P2	293	179	328	317	228	285
ACOT6_-_74078059.23-P1P2	306	127	139	164	132	203
ACOT7_+_6453356.23-P1P2	106	225	182	250	237	164
ACOT7_-_6453334.23-P1P2	117	135	176	154	239	150
ACOT7_-_6453369.23-P1P2	288	135	238	206	190	213
ACOT7_-_6453388.23-P1P2	61	36	65	61	50	70
ACOT7_-_6453406.23-P1P2	149	79	137	156	127	175
ACOT8_+_44485553.23-P1P2	120	124	114	162	165	147
ACOT8_+_44486016.23-P1P2	48	43	151	115	107	141
ACOT8_-_44485597.23-P1P2	117	67	184	169	174	137
ACOT8_-_44485992.23-P1P2	150	369	169	140	228	200
ACOT8_-_44486001.23-P1P2	205	308	345	321	352	257
ACOT9_+_23761133.23-P1P2	381	966	364	340	273	288
ACOT9_+_23761350.23-P1P2	189	127	101	91	66	96
ACOT9_+_23761360.23-P1P2	271	182	106	103	154	141
ACOT9_-_23761316.23-P1P2	103	143	142	99	102	104
ACOT9_-_23761394.23-P1P2	178	36	263	210	200	206
ACOX1_+_73975227.23-P1P2	72	343	162	242	184	188
ACOX1_-_73975169.23-P1P2	470	546	318	269	374	332
ACOX1_-_73975193.23-P1P2	152	189	283	234	179	247
ACOX1_-_73975196.23-P1P2	149	178	217	185	193	252
ACOX1_-_73975245.23-P1P2	293	308	464	391	396	348
ACOX2_+_58512428.23-P2	277	270	334	283	320	263
ACOX2_+_58512441.23-P2	51	51	72	119	105	102
ACOX2_+_58522520.23-P1	139	90	115	144	175	172
ACOX2_+_58522852.23-P1	618	508	275	451	439	366
ACOX2_+_58522860.23-P1	115	89	97	96	114	142
ACOX2_+_58522888.23-P1	65	51	88	76	168	146
ACOX2_+_58522893.23-P1	319	224	205	202	128	183
ACOX2_-_58512038.23-P2	157	275	181	186	201	195
ACOX2_-_58512043.23-P2	186	212	226	224	295	278
ACOX2_-_58512435.23-P2	125	97	168	178	188	200
ACOX3_+_8430113.23-P1	333	238	388	464	454	413
ACOX3_+_8430140.23-P1	169	259	194	258	287	220
ACOX3_+_8442373.23-P2	263	283	206	203	216	257
ACOX3_+_8442383.23-P2	97	75	96	81	120	162
ACOX3_+_8442467.23-P2	40	74	87	91	138	94
ACOX3_-_8430094.23-P1	88	48	97	104	162	126
ACOX3_-_8430121.23-P1	172	226	259	247	183	153
ACOX3_-_8430129.23-P1	82	201	184	211	178	186
ACOX3_-_8442419.23-P2	173	183	294	238	277	241
ACOX3_-_8442435.23-P2	282	532	194	177	256	208
ACOXL_+_111490271.23-P1P2	225	401	334	375	350	308
ACOXL_+_111490547.23-P1P2	106	151	244	155	248	158
ACOXL_+_111490560.23-P1P2	354	251	173	142	136	177
ACOXL_+_111490595.23-P1P2	383	182	252	396	301	227
ACOXL_-_111490612.23-P1P2	133	152	131	105	168	127
ACP1_+_264980.23-P1P2	568	343	374	397	511	445
ACP1_+_265303.23-P1P2	123	111	100	68	32	40
ACP1_-_264967.23-P1P2	173	152	152	248	235	201
ACP1_-_264970.23-P1P2	8	10	18	5	20	12
ACP1_-_265107.23-P1P2	140	97	76	87	107	114
ACP2_+_47270320.23-P1P2	124	168	263	295	217	255
ACP2_+_47270332.23-P1P2	146	54	30	8	9	4
ACP2_-_47269915.23-P1P2	162	116	173	163	168	164
ACP2_-_47269958.23-P1P2	80	101	116	175	148	148
ACP2_-_47270385.23-P1P2	110	160	212	198	189	184
ACP5_+_11688472.23-P1	88	8	34	45	43	53
ACP5_-_11688086.23-P1	112	95	149	129	130	126
ACP5_-_11688414.23-P1	210	234	403	376	375	415
ACP5_-_11688437.23-P1	162	293	273	257	277	275
ACP5_-_11688455.23-P1	264	147	159	126	126	120
ACP5_-_11689356.23-P2	200	182	202	157	171	233
ACP5_-_11689724.23-P2	289	229	376	272	353	329
ACP5_-_11689727.23-P2	423	416	301	318	375	278
ACP5_-_11689744.23-P2	135	84	61	56	49	42
ACP5_-_11689771.23-P2	156	231	338	367	317	303
ACP6_+_147141956.23-P1P2	645	506	630	499	592	601
ACP6_+_147142159.23-P1P2	22	47	52	75	36	44
ACP6_-_147142348.23-P1P2	102	107	120	159	121	121
ACP6_-_147142356.23-P1P2	199	212	137	93	238	253
ACP6_-_147142393.23-P1P2	119	262	238	178	170	197
ACPL2_+_140950942.23-P1P2	139	193	274	286	213	228
ACPL2_+_140950963.23-P1P2	0	0	0	0	0	0
ACPL2_+_140951037.23-P1P2	15	2	14	31	31	31
ACPL2_+_140951203.23-P1P2	250	147	497	342	346	322
ACPL2_-_140950647.23-P1P2	237	255	158	207	157	205
ACPP_+_132036268.23-P1P2	265	224	305	281	248	209
ACPP_+_132036293.23-P1P2	100	134	76	91	91	84
ACPP_+_132036338.23-P1P2	19	24	93	60	108	79
ACPP_+_132036504.23-P1P2	15	4	26	27	19	37
ACPP_+_132036703.23-P1P2	88	110	182	163	181	165
ACPT_+_51293697.23-ENST00000270593.1	194	274	158	211	176	151
ACPT_+_51293761.23-ENST00000270593.1	364	296	315	255	233	235
ACPT_+_51294074.23-ENST00000270593.1	123	76	141	145	102	81
ACPT_-_51293910.23-ENST00000270593.1	182	141	245	233	225	301
ACPT_-_51294122.23-ENST00000270593.1	4	2	10	5	58	56
ACRBP_+_6756555.23-P1P2	183	349	289	306	312	256
ACRBP_+_6756569.23-P1P2	138	216	369	264	286	251
ACRBP_+_6756572.23-P1P2	242	390	283	293	343	331
ACRBP_-_6756126.23-P1P2	93	119	109	132	148	178
ACRBP_-_6756147.23-P1P2	77	35	122	67	54	98
ACRC_-_70797923.23-P1P2	87	97	142	105	95	122
ACRC_-_70798359.23-P1P2	88	62	120	121	145	155
ACRC_-_70798376.23-P1P2	89	70	240	112	144	170
ACRC_-_70798717.23-P1P2	24	9	43	32	28	25
ACRC_-_70798784.23-P1P2	147	223	359	327	355	315
ACRV1_+_125550253.23-P1P2	287	462	263	166	213	249
ACRV1_+_125550420.23-P1P2	129	162	142	162	189	113
ACRV1_+_125550697.23-P1P2	278	391	397	440	400	305
ACRV1_-_125550324.23-P1P2	172	214	150	161	200	178
ACRV1_-_125550695.23-P1P2	290	86	150	185	158	167
ACR_+_51177061.23-P1P2	316	215	207	135	274	260
ACR_+_51177099.23-P1P2	184	248	191	262	174	208
ACR_-_51176666.23-P1P2	84	377	152	240	151	140
ACR_-_51176714.23-P1P2	92	148	284	250	259	209
ACR_-_51176829.23-P1P2	192	257	291	317	274	264
ACSBG1_+_78526472.23-P1P2	138	180	110	151	126	156
ACSBG1_+_78526497.23-P1P2	135	512	166	228	237	258
ACSBG1_+_78526814.23-P1P2	117	142	204	147	212	176
ACSBG1_+_78526846.23-P1P2	93	149	200	170	173	178
ACSBG1_-_78526810.23-P1P2	229	325	317	404	437	330
ACSBG2_+_6135737.23-P1P2	85	261	98	87	108	96
ACSBG2_-_6135670.23-P1P2	89	99	92	62	142	78
ACSBG2_-_6135684.23-P1P2	170	233	201	209	264	284
ACSBG2_-_6135704.23-P1P2	222	281	384	255	270	245
ACSBG2_-_6135770.23-P1P2	184	284	239	294	194	169
ACSF2_+_48503620.23-P1P2	211	250	416	357	401	353
ACSF2_+_48503830.23-P1P2	203	105	155	250	211	242
ACSF2_-_48503625.23-P1P2	347	347	340	316	386	280
ACSF2_-_48503638.23-P1P2	93	76	160	216	191	168
ACSF2_-_48503858.23-P1P2	127	138	226	235	191	218
ACSF3_+_89160267.23-P1P2	111	118	181	173	203	200
ACSF3_+_89160393.23-P1P2	265	232	272	278	228	273
ACSF3_+_89160580.23-P1P2	127	117	144	140	99	111
ACSF3_-_89160263.23-P1P2	188	375	102	189	149	180
ACSF3_-_89160302.23-P1P2	213	241	279	281	254	198
ACSL1_+_185746700.23-P1P2	290	145	62	47	175	178
ACSL1_+_185747071.23-P1P2	351	342	172	260	224	228
ACSL1_+_185747074.23-P1P2	347	214	398	263	337	361
ACSL1_+_185747085.23-P1P2	63	192	139	153	223	166
ACSL1_-_185746686.23-P1P2	312	361	211	146	157	183
ACSL3_+_223725692.23-P1P2	92	61	60	52	92	59
ACSL3_+_223726215.23-P1P2	179	186	371	370	290	298
ACSL3_-_223725802.23-P1P2	135	78	103	136	119	140
ACSL3_-_223725834.23-P1P2	246	221	119	140	204	197
ACSL3_-_223726162.23-P1P2	224	240	303	303	320	270
ACSL4_+_108976382.23-P1P2	148	156	193	212	175	208
ACSL4_-_108976096.23-P1P2	119	127	191	129	182	194
ACSL4_-_108976106.23-P1P2	239	373	188	145	191	250
ACSL4_-_108976456.23-P1P2	515	863	409	488	509	462
ACSL4_-_108976463.23-P1P2	214	457	177	203	254	220
ACSL5_+_114136352.23-P1	342	328	291	325	235	279
ACSL5_+_114136372.23-P1	79	94	104	90	73	78
ACSL5_-_114133923.23-P2	258	164	299	292	254	243
ACSL5_-_114133956.23-P2	142	189	207	268	337	214
ACSL5_-_114133986.23-P2	381	215	260	295	252	243
ACSL5_-_114134322.23-P2	149	91	206	229	181	188
ACSL5_-_114134410.23-P2	135	145	219	222	229	194
ACSL5_-_114136013.23-P1	46	70	50	34	35	28
ACSL5_-_114136040.23-P1	434	403	234	275	240	290
ACSL5_-_114136407.23-P1	144	208	251	229	272	233
ACSL6_+_131310427.23-P2	195	298	217	235	200	265
ACSL6_+_131346969.23-P1	161	143	212	123	114	148
ACSL6_+_131347320.23-P1	95	131	90	127	161	134
ACSL6_+_131347346.23-P1	587	226	318	264	315	267
ACSL6_-_131310249.23-P2	225	292	307	280	257	238
ACSL6_-_131310298.23-P2	112	161	160	146	222	174
ACSL6_-_131310302.23-P2	70	17	62	28	60	75
ACSL6_-_131310682.23-P2	140	349	257	254	272	251
ACSL6_-_131347379.23-P1	74	216	176	215	196	157
ACSL6_-_131347437.23-P1	1	17	14	9	28	33
ACSM1_+_20686984.23-P1P2	296	338	264	331	244	207
ACSM1_+_20687058.23-P1P2	118	200	247	246	296	256
ACSM1_-_20687024.23-P1P2	190	307	198	172	135	207
ACSM1_-_20687076.23-P1P2	142	154	169	157	215	223
ACSM1_-_20687521.23-P1P2	129	243	273	224	168	239
ACSM2A_-_20462920.23-P1P2	51	19	69	54	58	66
ACSM2A_-_20462957.23-P1P2	315	350	100	126	276	338
ACSM2A_-_20463169.23-P1P2	536	602	535	514	501	406
ACSM2A_-_20463214.23-P1P2	149	255	458	408	467	440
ACSM2A_-_20463283.23-P1P2	222	177	251	288	246	278
ACSM2B_+_20587244.23-P1P2	280	324	272	292	235	283
ACSM2B_+_20587247.23-P1P2	200	194	131	156	237	165
ACSM2B_+_20587316.23-P1P2	0	0	0	0	0	0
ACSM2B_+_20587361.23-P1P2	0	0	0	0	0	0
ACSM2B_+_20587573.23-P1P2	0	0	0	0	0	0
ACSM3_+_20775307.23-P1P2	222	236	219	384	319	264
ACSM3_+_20775331.23-P1P2	97	142	230	245	236	225
ACSM3_+_20775412.23-P1P2	124	93	166	100	108	120
ACSM3_-_20775380.23-P1P2	292	378	265	334	367	292
ACSM3_-_20775771.23-P1P2	164	203	246	208	198	214
ACSM4_+_7456947.23-ENST00000399422.4	183	105	201	231	215	183
ACSM4_+_7457146.23-ENST00000399422.4	9	27	15	22	9	9
ACSM4_+_7457164.23-ENST00000399422.4	129	260	298	256	205	140
ACSM4_+_7457340.23-ENST00000399422.4	101	87	126	121	87	138
ACSM4_+_7457345.23-ENST00000399422.4	183	93	130	238	166	149
ACSM5_-_20420881.23-P1P2	133	223	179	150	229	217
ACSM5_-_20421144.23-P1P2	161	137	237	200	340	390
ACSM5_-_20421170.23-P1P2	382	280	244	278	246	288
ACSM5_-_20421270.23-P1P2	240	440	273	279	299	247
ACSM5_-_20421315.23-P1P2	39	28	114	73	134	85
ACSS1_+_25038329.23-P1P2	517	218	293	294	248	235
ACSS1_+_25038734.23-P1P2	314	66	193	239	161	188
ACSS1_+_25038767.23-P1P2	29	7	20	26	39	38
ACSS1_-_25038359.23-P1P2	84	159	129	106	169	181
ACSS1_-_25038372.23-P1P2	100	172	75	130	137	103
ACSS2_+_33464457.23-P1P2	259	318	411	290	302	289
ACSS2_-_33464420.23-P1P2	387	656	450	623	506	451
ACSS2_-_33464423.23-P1P2	169	243	223	265	306	251
ACSS2_-_33464453.23-P1P2	43	59	61	53	44	28
ACSS2_-_33464808.23-P1P2	138	178	175	165	172	206
ACSS3_+_81471956.23-P1P2	28	44	188	130	131	140
ACSS3_-_81471886.23-P1P2	134	103	109	82	113	94
ACSS3_-_81471913.23-P1P2	183	120	142	190	185	163
ACSS3_-_81472068.23-P1P2	200	188	217	244	253	203
ACSS3_-_81472074.23-P1P2	176	94	208	167	225	188
ACTA1_+_229568301.23-P2	642	724	428	446	540	410
ACTA1_+_229569744.23-P1	222	295	134	256	163	181
ACTA1_-_229568328.23-P2	91	177	178	276	284	238
ACTA1_-_229568723.23-P2	295	220	236	209	191	204
ACTA1_-_229568745.23-P2	279	329	280	274	438	372
ACTA1_-_229568779.23-P2	149	98	113	97	117	140
ACTA1_-_229569627.23-P1	315	174	219	161	248	231
ACTA1_-_229569754.23-P1	116	110	173	210	140	118
ACTA1_-_229569824.23-P1	120	113	187	232	169	162
ACTA1_-_229569839.23-P1	372	778	423	575	525	542
ACTA2_+_90712275.23-P1	238	225	202	145	226	240
ACTA2_+_90712443.23-P1	274	352	300	279	294	317
ACTA2_+_90712479.23-P1	158	186	256	254	222	256
ACTA2_+_90750678.23-P2	41	119	55	41	185	201
ACTA2_+_90750694.23-P2	744	733	562	588	454	524
ACTA2_+_90751072.23-P2	191	225	190	111	128	115
ACTA2_-_90712449.23-P1	321	156	287	344	295	319
ACTA2_-_90712506.23-P1	378	473	306	250	344	307
ACTA2_-_90751052.23-P2	121	134	86	78	131	87
ACTA2_-_90751066.23-P2	105	221	217	240	268	233
ACTBL2_+_56778209.23-P1P2	340	288	321	356	350	300
ACTBL2_+_56778273.23-P1P2	360	258	249	319	203	259
ACTBL2_+_56778359.23-P1P2	122	199	219	296	231	233
ACTBL2_-_56778219.23-P1P2	38	43	47	45	110	80
ACTBL2_-_56778661.23-P1P2	457	322	389	326	339	262
ACTB_+_5569721.23-P1P2	175	205	211	165	193	237
ACTB_+_5570130.23-P1P2	174	67	300	137	235	225
ACTB_-_5568781.23-P1P2	80	137	63	132	117	94
ACTB_-_5570006.23-P1P2	853	731	384	399	253	264
ACTB_-_5570191.23-P1P2	85	56	126	163	197	138
ACTC1_+_35087479.23-P1P2	124	54	53	40	82	76
ACTC1_-_35087222.23-P1P2	112	106	115	114	203	276
ACTC1_-_35087295.23-P1P2	229	218	195	242	182	208
ACTC1_-_35087685.23-P1P2	180	141	161	172	185	167
ACTC1_-_35087711.23-P1P2	81	190	101	95	81	90
ACTG1_-_79479746.23-P1P2	83	134	191	154	198	184
ACTG1_-_79479777.23-P1P2	118	156	233	165	198	181
ACTG1_-_79479780.23-P1P2	80	135	212	193	158	154
ACTG1_-_79479785.23-P1P2	70	199	216	174	219	200
ACTG1_-_79479816.23-P1P2	122	331	265	296	305	275
ACTG2_+_74120163.23-P1	130	100	213	107	143	149
ACTG2_+_74120172.23-P1	108	181	164	185	209	168
ACTG2_+_74120202.23-P1	213	182	224	200	167	177
ACTG2_+_74128454.23-P2	414	195	162	144	252	205
ACTG2_+_74128598.23-P2	131	155	149	203	165	134
ACTG2_-_74120192.23-P1	196	205	395	310	339	307
ACTG2_-_74120376.23-P1	205	282	207	164	197	171
ACTG2_-_74128450.23-P2	133	145	204	160	183	149
ACTG2_-_74128624.23-P2	169	169	221	221	210	270
ACTG2_-_74128769.23-P2	39	63	123	133	104	106
ACTL10_+_32254796.23-P1P2	150	213	100	202	109	103
ACTL10_-_32254768.23-P1P2	448	358	266	265	249	226
ACTL10_-_32254788.23-P1P2	349	243	272	344	336	346
ACTL10_-_32254809.23-P1P2	233	215	193	188	199	276
ACTL10_-_32254824.23-P1P2	80	24	84	65	56	106
ACTL6A_+_179280744.23-P1P2	83	123	35	23	241	181
ACTL6A_+_179280755.23-P1P2	43	32	6	18	96	126
ACTL6A_+_179280849.23-P1P2	16	52	13	30	148	178
ACTL6A_-_179280784.23-P1P2	15	10	5	9	52	61
ACTL6A_-_179280860.23-P1P2	0	7	0	0	33	36
ACTL6B_+_100253966.23-P1P2	157	230	306	288	235	271
ACTL6B_+_100253969.23-P1P2	147	239	349	250	218	263
ACTL6B_+_100254000.23-P1P2	247	209	257	290	279	311
ACTL6B_-_100254007.23-P1P2	188	238	302	225	218	253
ACTL6B_-_100254010.23-P1P2	48	61	36	27	51	61
ACTL7A_+_111624526.23-P1P2	15	17	14	14	43	26
ACTL7A_-_111624563.23-P1P2	373	558	713	475	521	566
ACTL7A_-_111624608.23-P1P2	17	42	75	60	51	78
ACTL7A_-_111624654.23-P1P2	57	31	31	53	46	28
ACTL7A_-_111624958.23-P1P2	145	78	100	122	123	109
ACTL7B_+_111617819.23-P1P2	194	167	171	215	195	150
ACTL7B_+_111617857.23-P1P2	194	222	265	258	309	226
ACTL7B_+_111618198.23-P1P2	162	146	159	145	190	165
ACTL7B_-_111618185.23-P1P2	80	125	140	116	101	104
ACTL7B_-_111618259.23-P1P2	170	304	240	238	278	295
ACTL8_+_18081845.23-P1P2	151	108	168	126	172	92
ACTL8_+_18081855.23-P1P2	67	146	111	89	102	173
ACTL8_-_18081836.23-P1P2	255	192	303	259	336	243
ACTL8_-_18081842.23-P1P2	79	377	141	106	135	146
ACTL8_-_18081895.23-P1P2	265	270	288	264	313	268
ACTL9_+_8808720.23-P1P2	400	293	424	799	276	281
ACTL9_+_8808755.23-P1P2	48	52	84	84	96	79
ACTL9_+_8808881.23-P1P2	36	56	58	117	110	99
ACTL9_-_8808643.23-P1P2	37	38	72	59	67	70
ACTL9_-_8809073.23-P1P2	191	115	152	163	196	173
ACTN1_+_69445571.23-P1P2	108	100	113	86	107	86
ACTN1_-_69445619.23-P1P2	71	187	194	172	155	186
ACTN1_-_69445944.23-P1P2	171	149	179	191	199	172
ACTN1_-_69445956.23-P1P2	73	81	239	189	163	263
ACTN1_-_69446029.23-P1P2	66	99	150	192	213	158
ACTN2_+_236849796.23-P1P2	34	10	57	52	42	40
ACTN2_+_236849840.23-P1P2	148	142	53	153	111	138
ACTN2_+_236849897.23-P1P2	305	320	378	391	393	399
ACTN2_-_236849849.23-P1P2	158	199	144	175	162	167
ACTN2_-_236850209.23-P1P2	176	216	175	163	234	197
ACTN3_+_66313715.23-P1P2	182	373	148	134	159	147
ACTN3_+_66313730.23-P1P2	203	176	188	154	133	168
ACTN3_+_66313881.23-P1P2	131	107	129	115	180	129
ACTN3_-_66313676.23-P1P2	116	201	206	128	221	191
ACTN3_-_66314441.23-P1P2	535	247	357	296	311	314
ACTN4_-_39138303.23-P1P2	143	204	220	212	179	160
ACTN4_-_39138358.23-P1P2	188	132	120	111	169	171
ACTN4_-_39138687.23-P1P2	387	536	390	343	290	301
ACTN4_-_39138723.23-P1P2	192	129	179	188	220	161
ACTN4_-_39138727.23-P1P2	120	173	154	228	186	187
ACTR10_+_58666878.23-P1P2	50	49	6	39	57	56
ACTR10_+_58666892.23-P1P2	47	26	18	21	190	172
ACTR10_+_58666925.23-P1P2	3	21	0	10	139	109
ACTR10_+_58666938.23-P1P2	0	0	2	1	59	41
ACTR10_+_58667079.23-P1P2	12	16	3	24	51	39
ACTR1A_+_104262452.23-P1P2	56	52	72	41	86	64
ACTR1A_+_104262461.23-P1P2	287	68	337	277	288	212
ACTR1A_-_104261998.23-P1P2	171	209	176	174	190	216
ACTR1A_-_104262054.23-P1P2	324	297	303	246	249	261
ACTR1A_-_104262086.23-P1P2	32	16	22	13	77	95
ACTR1B_+_98280441.23-P1P2	81	135	83	120	94	143
ACTR1B_+_98280464.23-P1P2	138	110	183	174	116	139
ACTR1B_-_98279951.23-P1P2	57	67	193	215	180	129
ACTR1B_-_98280407.23-P1P2	151	199	190	211	309	205
ACTR1B_-_98280450.23-P1P2	171	155	102	150	153	190
ACTR2_+_65455294.23-P1P2	1	4	24	17	19	15
ACTR2_+_65455348.23-P1P2	221	322	270	233	176	211
ACTR2_-_65454953.23-P1P2	21	51	64	61	76	95
ACTR2_-_65454971.23-P1P2	0	10	16	23	48	21
ACTR2_-_65455345.23-P1P2	78	86	133	94	136	103
ACTR3B_+_152457249.23-P1P2	85	179	196	138	179	162
ACTR3B_+_152457287.23-P1P2	246	332	162	214	278	244
ACTR3B_+_152457301.23-P1P2	124	247	162	121	143	212
ACTR3B_+_152457333.23-P1P2	152	243	139	112	147	122
ACTR3B_+_152457345.23-P1P2	145	89	47	40	46	39
ACTR3C_+_150020242.23-P1P2	88	78	118	121	106	94
ACTR3C_+_150020273.23-P1P2	190	349	216	187	205	263
ACTR3C_+_150020641.23-P1P2	140	125	159	189	165	174
ACTR3C_-_150020122.23-P1P2	34	99	84	61	73	91
ACTR3C_-_150020411.23-P1P2	118	168	221	177	226	208
ACTR3_+_114647775.23-P1P2	148	98	223	239	271	181
ACTR3_+_114648069.23-P1P2	105	100	98	71	227	172
ACTR3_-_114647984.23-P1P2	198	335	278	251	180	200
ACTR3_-_114647989.23-P1P2	343	370	231	242	217	205
ACTR3_-_114648039.23-P1P2	247	192	141	153	149	199
ACTR5_+_37377138.23-P1P2	227	293	115	54	191	150
ACTR5_+_37377152.23-P1P2	138	202	45	75	78	82
ACTR5_+_37377158.23-P1P2	357	602	121	130	173	181
ACTR5_-_37377124.23-P1P2	302	120	118	88	114	93
ACTR5_-_37377127.23-P1P2	303	269	89	88	108	115
ACTR6_+_100593852.23-P1P2	2	25	11	11	87	100
ACTR6_+_100594789.23-P1P2	196	182	112	70	203	163
ACTR6_+_100594811.23-P1P2	84	48	52	57	93	74
ACTR6_-_100594606.23-P1P2	37	38	7	4	210	211
ACTR6_-_100594621.23-P1P2	45	44	16	20	376	305
ACTR8_+_53916118.23-P1P2	86	81	90	66	277	200
ACTR8_+_53916142.23-P1P2	194	242	52	27	237	184
ACTR8_+_53916157.23-P1P2	10	42	4	10	21	30
ACTR8_-_53915974.23-P1P2	155	176	27	51	35	78
ACTR8_-_53916193.23-P1P2	70	120	36	57	112	97
ACTRT1_+_127185986.23-P1P2	115	197	103	78	91	144
ACTRT1_+_127186306.23-P1P2	368	379	342	353	418	447
ACTRT1_+_127186328.23-P1P2	193	144	170	134	173	156
ACTRT1_-_127185969.23-P1P2	231	195	138	107	174	131
ACTRT1_-_127186343.23-P1P2	206	234	282	297	300	269
ACTRT2_+_2938135.23-P1P2	424	262	124	145	149	120
ACTRT2_+_2938467.23-P1P2	153	139	211	247	222	185
ACTRT2_-_2938118.23-P1P2	109	83	197	244	144	199
ACTRT2_-_2938494.23-P1P2	114	125	133	89	138	94
ACTRT2_-_2938499.23-P1P2	59	133	150	128	94	102
ACTRT3_+_169487270.23-P1P2	210	57	115	36	98	67
ACTRT3_+_169487327.23-P1P2	176	238	244	207	206	213
ACTRT3_+_169487330.23-P1P2	143	117	193	150	194	214
ACTRT3_+_169487342.23-P1P2	40	61	117	84	92	107
ACTRT3_-_169487289.23-P1P2	172	326	281	289	300	276
ACVR1B_+_52345561.23-P1P2	196	97	104	127	159	110
ACVR1B_+_52345897.23-P1P2	16	5	50	17	33	12
ACVR1B_+_52345907.23-P1P2	63	53	60	54	71	71
ACVR1B_-_52345530.23-P1P2	74	74	113	94	115	118
ACVR1B_-_52345917.23-P1P2	99	59	128	124	106	146
ACVR1C_+_158484889.23-P1P2	645	497	261	344	308	273
ACVR1C_+_158484901.23-P1P2	256	330	216	209	245	206
ACVR1C_+_158484938.23-P1P2	268	228	245	273	310	198
ACVR1C_+_158485339.23-P1P2	428	321	390	470	469	522
ACVR1C_-_158485307.23-P1P2	9	35	39	54	27	50
ACVR1_+_158732079.23-P1P2	128	138	156	110	155	125
ACVR1_+_158732198.23-P1P2	154	68	99	205	151	145
ACVR1_+_158732232.23-P1P2	66	76	72	81	68	66
ACVR1_+_158732258.23-P1P2	58	158	69	71	89	63
ACVR1_-_158732511.23-P1P2	165	229	296	240	207	195
ACVR2A_+_148602294.23-P1P2	42	26	76	39	38	55
ACVR2A_+_148602343.23-P1P2	275	169	204	195	240	184
ACVR2A_+_148602346.23-P1P2	171	185	221	276	228	203
ACVR2A_-_148602102.23-P1P2	126	262	144	186	210	177
ACVR2A_-_148602669.23-P1P2	119	144	229	126	230	186
ACVR2B_+_38495339.23-P1P2	143	90	89	113	118	104
ACVR2B_+_38495450.23-P1P2	121	349	173	166	199	168
ACVR2B_+_38495606.23-P1P2	214	251	200	312	274	330
ACVR2B_+_38495842.23-P1P2	284	369	318	385	305	306
ACVR2B_-_38495819.23-P1P2	177	139	192	159	159	154
ACVRL1_+_52300726.23-P1P2	137	271	135	95	164	83
ACVRL1_+_52300742.23-P1P2	58	48	59	50	59	38
ACVRL1_+_52300819.23-P1P2	95	102	91	117	116	122
ACVRL1_-_52300776.23-P1P2	334	261	276	263	259	218
ACVRL1_-_52301119.23-P1P2	90	96	84	129	130	144
ACY1_+_52017535.23-P1P2	94	94	171	199	119	107
ACY1_+_52017980.23-P1P2	359	370	450	639	473	428
ACY1_-_52017547.23-P1P2	105	149	158	172	179	166
ACY1_-_52017921.23-P1P2	9	46	29	9	32	41
ACY1_-_52017938.23-P1P2	118	181	129	89	84	82
ACY3_+_67414985.23-P2	173	199	225	213	245	261
ACY3_+_67415013.23-P2	92	70	68	57	133	108
ACY3_+_67417722.23-P1	13	21	22	16	39	43
ACY3_+_67417960.23-P1	219	226	244	224	264	267
ACY3_+_67418110.23-P1	276	281	255	279	335	289
ACY3_-_67414577.23-P2	227	296	330	354	273	341
ACY3_-_67414607.23-P2	230	208	322	329	382	310
ACY3_-_67414970.23-P2	250	247	186	172	215	178
ACY3_-_67417956.23-P1	3	4	4	0	16	28
ACY3_-_67418149.23-P1	108	235	101	117	129	111
ACYP1_+_75530659.23-P1	307	297	150	156	223	205
ACYP1_+_75530680.23-P1	138	113	196	176	225	153
ACYP1_-_75530695.23-P1	191	144	130	152	208	176
ACYP1_-_75530711.23-P1	102	147	175	143	159	170
ACYP1_-_75530721.23-P1	30	34	64	49	113	107
ACYP1_-_75535758.23-P2	33	54	61	126	70	60
ACYP1_-_75536000.23-P2	30	58	103	120	121	115
ACYP1_-_75536179.23-P2	129	116	142	182	147	202
ACYP1_-_75536183.23-P2	236	229	205	230	260	206
ACYP1_-_75536194.23-P2	96	114	253	170	181	201
ACYP2_+_54342830.23-P1P2	265	261	203	189	202	248
ACYP2_-_54342821.23-P1P2	86	101	120	99	95	64
ACYP2_-_54343153.23-P1P2	145	451	329	222	189	271
ACYP2_-_54343157.23-P1P2	308	313	189	203	164	197
ACYP2_-_54343180.23-P1P2	213	151	214	196	183	208
ADAD1_+_123300801.23-P1P2	129	84	177	162	149	142
ADAD1_-_123300726.23-P1P2	145	174	210	220	249	246
ADAD1_-_123300732.23-P1P2	156	142	265	214	250	211
ADAD1_-_123300755.23-P1P2	87	276	122	123	114	141
ADAD1_-_123300758.23-P1P2	143	64	158	110	99	98
ADAD2_+_84224814.23-P1P2	43	120	85	68	68	50
ADAD2_+_84225182.23-P1P2	318	275	266	275	234	182
ADAD2_-_84224806.23-P1P2	380	275	295	307	263	228
ADAD2_-_84224870.23-P1P2	164	143	190	122	186	247
ADAD2_-_84224880.23-P1P2	190	138	332	316	249	279
ADAL_-_43623106.23-P1P2	7	33	60	28	78	38
ADAL_-_43623112.23-P1P2	4	32	41	38	31	45
ADAL_-_43623116.23-P1P2	216	213	328	319	267	240
ADAL_-_43623128.23-P1P2	21	43	25	48	58	60
ADAL_-_43623140.23-P1P2	1	0	0	0	7	8
ADAM10_+_59041561.23-P1P2	138	227	242	207	196	193
ADAM10_+_59041886.23-P1P2	14	19	0	11	103	72
ADAM10_-_59041337.23-P1P2	218	236	332	288	236	253
ADAM10_-_59041501.23-P1P2	275	265	306	237	265	336
ADAM10_-_59041703.23-P1P2	37	61	58	75	340	293
ADAM11_+_42836733.23-P1P2	226	332	354	406	329	392
ADAM11_+_42836787.23-P1P2	124	29	104	53	53	83
ADAM11_+_42836832.23-P1P2	89	75	88	126	133	150
ADAM11_+_42836963.23-P1P2	89	107	157	212	147	197
ADAM11_-_42836572.23-P1P2	121	76	197	59	91	90
ADAM12_+_128076604.23-P1P2	342	287	516	525	577	459
ADAM12_+_128076607.23-P1P2	196	153	291	279	257	288
ADAM12_-_128076590.23-P1P2	62	65	62	39	67	91
ADAM12_-_128076617.23-P1P2	55	43	54	69	127	107
ADAM12_-_128077031.23-P1P2	414	421	262	239	318	264
ADAM15_+_155023192.23-P1P2	253	336	320	428	328	333
ADAM15_+_155023202.23-P1P2	54	216	101	119	194	196
ADAM15_+_155023394.23-P1P2	198	195	238	222	255	283
ADAM15_+_155024155.23-P1P2	150	133	169	268	228	139
ADAM15_-_155024217.23-P1P2	158	252	178	316	219	307
ADAM17_+_9695837.23-P1P2	204	218	284	235	325	254
ADAM17_+_9695867.23-P1P2	181	363	254	273	272	323
ADAM17_+_9695885.23-P1P2	126	273	151	121	147	116
ADAM17_-_9695930.23-P1P2	203	448	199	226	221	270
ADAM17_-_9695934.23-P1P2	105	155	219	237	179	130
ADAM18_+_39442161.23-P1P2	135	19	84	118	133	135
ADAM18_+_39442286.23-P1P2	7	110	35	23	135	121
ADAM18_+_39442506.23-P1P2	137	185	141	130	139	136
ADAM18_-_39442133.23-P1P2	8	7	5	12	61	39
ADAM18_-_39442196.23-P1P2	209	332	118	217	177	175
ADAM19_+_157002746.23-P1P2	161	224	169	150	128	170
ADAM19_-_157002294.23-P1P2	256	265	248	279	325	294
ADAM19_-_157002314.23-P1P2	114	122	195	151	176	165
ADAM19_-_157002317.23-P1P2	247	436	409	220	291	263
ADAM19_-_157002452.23-P1P2	51	22	22	49	46	89
ADAM20_+_71001702.23-P1P2	379	668	230	292	305	201
ADAM20_-_71001316.23-P1P2	199	282	219	158	259	331
ADAM20_-_71001647.23-P1P2	500	281	170	203	186	197
ADAM20_-_71001696.23-P1P2	212	137	268	200	226	221
ADAM20_-_71001740.23-P1P2	31	33	51	60	71	65
ADAM21_+_70918885.23-P1P2	72	80	61	89	107	110
ADAM21_+_70919022.23-P1P2	226	119	227	321	273	231
ADAM21_+_70919032.23-P1P2	199	97	338	278	225	267
ADAM21_-_70918928.23-P1P2	77	56	123	73	111	121
ADAM21_-_70919038.23-P1P2	130	211	174	257	205	156
ADAM22_+_87563621.23-P1P2	115	110	179	184	127	139
ADAM22_+_87563949.23-P1P2	55	177	147	142	163	117
ADAM22_-_87563632.23-P1P2	322	142	186	225	215	143
ADAM22_-_87563945.23-P1P2	89	125	235	175	115	112
ADAM22_-_87564057.23-P1P2	93	82	118	157	155	115
ADAM23_+_207308275.23-P1P2	163	40	123	91	177	150
ADAM23_+_207308623.23-P1P2	149	172	139	80	101	96
ADAM23_+_207308716.23-P1P2	176	221	294	294	268	250
ADAM23_-_207308263.23-P1P2	93	97	94	91	110	95
ADAM23_-_207308295.23-P1P2	107	132	96	205	151	144
ADAM28_+_24151604.23-P1P2	91	75	98	98	126	96
ADAM28_+_24151615.23-P1P2	7	13	57	39	56	29
ADAM28_+_24151646.23-P1P2	93	219	155	195	142	146
ADAM28_+_24151656.23-P1P2	331	201	293	265	253	260
ADAM28_+_24151691.23-P1P2	186	186	204	150	246	184
ADAM29_+_175839595.23-P1P2	148	159	190	160	139	151
ADAM29_+_175839605.23-P1P2	77	117	101	186	200	166
ADAM29_+_175839643.23-P1P2	164	154	334	226	238	270
ADAM29_-_175839539.23-P1P2	73	91	173	127	164	146
ADAM29_-_175839601.23-P1P2	160	191	253	267	266	334
ADAM2_+_39695270.23-P1P2	199	422	309	209	291	211
ADAM2_-_39695260.23-P1P2	147	248	191	144	202	183
ADAM2_-_39695623.23-P1P2	101	132	171	139	214	204
ADAM2_-_39695635.23-P1P2	91	131	108	52	154	117
ADAM2_-_39695737.23-P1P2	73	121	141	175	110	95
ADAM30_+_120439037.23-P1P2	248	130	150	146	139	136
ADAM30_+_120439094.23-P1P2	163	102	246	127	152	144
ADAM30_+_120439103.23-P1P2	183	120	179	172	218	172
ADAM30_-_120439075.23-P1P2	97	59	115	64	98	67
ADAM30_-_120439090.23-P1P2	120	242	187	190	182	185
ADAM32_+_38965125.23-P1P2	48	116	114	121	80	68
ADAM32_+_38965287.23-P1P2	336	173	285	310	352	201
ADAM32_+_38965299.23-P1P2	246	348	363	249	313	281
ADAM32_-_38965264.23-P1P2	286	342	209	168	211	162
ADAM32_-_38965521.23-P1P2	109	98	162	144	180	169
ADAM33_+_3662271.23-P1P2	397	263	220	223	276	275
ADAM33_+_3662642.23-P1P2	98	202	233	237	191	190
ADAM33_-_3662191.23-P1P2	229	194	222	217	225	283
ADAM33_-_3662194.23-P1P2	120	141	153	175	165	165
ADAM33_-_3662638.23-P1P2	91	215	104	107	208	149
ADAM7_+_24298515.23-P1P2	211	253	246	200	210	264
ADAM7_+_24298519.23-P1P2	93	146	178	69	203	169
ADAM7_+_24298600.23-P1P2	190	133	283	152	241	208
ADAM7_-_24298558.23-P1P2	120	97	84	166	123	170
ADAM7_-_24298561.23-P1P2	254	298	222	334	279	285
ADAM8_+_135090313.23-P1P2	56	84	141	181	122	133
ADAM8_-_135089929.23-P1P2	119	122	253	191	264	184
ADAM8_-_135089932.23-P1P2	199	264	189	132	174	163
ADAM8_-_135090331.23-P1P2	410	222	160	141	148	149
ADAM8_-_135090373.23-P1P2	123	49	131	71	94	127
ADAM9_+_38854489.23-P1P2	70	110	144	146	134	117
ADAM9_+_38854902.23-P1P2	274	214	317	343	321	293
ADAM9_-_38854499.23-P1P2	145	68	139	78	125	101
ADAM9_-_38854525.23-P1P2	111	165	157	127	119	113
ADAM9_-_38854669.23-P1P2	142	95	122	120	116	162
ADAMDEC1_+_24242051.23-P1P2	143	97	77	53	98	75
ADAMDEC1_+_24242054.23-P1P2	31	75	60	78	84	61
ADAMDEC1_+_24242074.23-P1P2	137	209	217	219	224	143
ADAMDEC1_-_24242003.23-P1P2	107	95	188	135	161	186
ADAMDEC1_-_24242085.23-P1P2	297	167	365	319	285	277
ADAMTS10_+_8675521.23-P1P2	164	257	131	148	147	185
ADAMTS10_+_8675559.23-P1P2	68	103	90	122	103	68
ADAMTS10_+_8675562.23-P1P2	127	151	176	125	170	124
ADAMTS10_-_8675371.23-P1P2	134	115	123	189	175	159
ADAMTS10_-_8675595.23-P1P2	353	267	251	285	237	244
ADAMTS12_+_33891838.23-P1P2	180	147	183	156	178	175
ADAMTS12_+_33892096.23-P1P2	187	143	169	268	170	230
ADAMTS12_-_33891689.23-P1P2	142	191	293	315	183	214
ADAMTS12_-_33892035.23-P1P2	68	191	186	191	161	214
ADAMTS12_-_33892078.23-P1P2	185	203	285	192	241	239
ADAMTS13_+_136287462.23-P1P2	118	98	150	194	163	149
ADAMTS13_+_136287556.23-P1P2	145	179	297	255	337	325
ADAMTS13_+_136287621.23-P1P2	430	346	185	234	175	243
ADAMTS13_-_136287551.23-P1P2	161	104	278	154	149	158
ADAMTS13_-_136287562.23-P1P2	111	50	89	93	74	77
ADAMTS14_+_72432279.23-P1P2	184	189	240	266	207	190
ADAMTS14_+_72432594.23-P1P2	231	286	116	188	145	108
ADAMTS14_-_72432269.23-P1P2	197	290	194	211	283	273
ADAMTS14_-_72432290.23-P1P2	62	69	79	75	80	99
ADAMTS14_-_72432297.23-P1P2	127	176	246	150	214	219
ADAMTS15_+_130318578.23-P1P2	267	190	300	309	340	302
ADAMTS15_+_130318949.23-P1P2	174	357	370	289	318	329
ADAMTS15_+_130318978.23-P1P2	174	258	237	208	218	162
ADAMTS15_+_130318981.23-P1P2	75	76	89	126	110	71
ADAMTS15_-_130318977.23-P1P2	329	541	115	192	195	210
ADAMTS16_+_5140486.23-P2	86	91	93	60	68	72
ADAMTS16_+_5140497.23-P2	18	54	92	101	68	114
ADAMTS16_+_5140517.23-P2	124	148	138	179	195	156
ADAMTS16_+_5140760.23-P2	136	131	230	225	255	263
ADAMTS16_+_5140912.23-P2	203	268	251	211	286	259
ADAMTS16_+_5146334.23-P1	92	101	162	175	161	133
ADAMTS16_+_5146341.23-P1	123	136	204	175	164	191
ADAMTS16_+_5146377.23-P1	128	132	148	217	179	169
ADAMTS16_-_5146381.23-P1	0	0	0	0	0	3
ADAMTS16_-_5146595.23-P1	96	103	155	133	166	136
ADAMTS17_+_100882122.23-P1P2	49	188	175	244	192	163
ADAMTS17_-_100882079.23-P1P2	144	83	67	78	165	167
ADAMTS17_-_100882118.23-P1P2	211	173	157	226	203	200
ADAMTS17_-_100882163.23-P1P2	225	205	219	248	263	232
ADAMTS17_-_100882166.23-P1P2	358	327	296	303	370	357
ADAMTS18_+_77468466.23-P1P2	176	113	130	200	128	135
ADAMTS18_+_77468714.23-P1P2	277	223	279	229	216	286
ADAMTS18_+_77468890.23-P1P2	265	319	386	360	290	285
ADAMTS18_-_77468494.23-P1P2	38	83	56	96	58	97
ADAMTS18_-_77468873.23-P1P2	76	61	70	151	134	111
ADAMTS19_+_128796013.23-P1P2	86	31	103	106	132	111
ADAMTS19_+_128796021.23-P1P2	212	154	287	311	324	230
ADAMTS19_-_128796009.23-P1P2	86	167	113	214	120	105
ADAMTS19_-_128796089.23-P1P2	282	186	207	208	208	163
ADAMTS19_-_128796244.23-P1P2	355	337	238	262	281	212
ADAMTS1_+_28216554.23-P2	189	307	254	461	357	340
ADAMTS1_+_28216570.23-P2	86	110	249	141	255	174
ADAMTS1_+_28216594.23-P2	261	143	274	325	276	221
ADAMTS1_+_28217278.23-P1	76	135	223	197	202	212
ADAMTS1_+_28217659.23-P1	111	180	242	245	250	207
ADAMTS1_+_28217664.23-P1	81	92	165	125	128	162
ADAMTS1_+_28217696.23-P1	183	249	237	159	240	251
ADAMTS1_-_28216131.23-P2	202	287	248	175	303	339
ADAMTS1_-_28216582.23-P2	28	32	39	25	102	57
ADAMTS1_-_28217257.23-P1	138	190	194	294	175	176
ADAMTS20_+_43945551.23-P1P2	134	180	194	230	318	267
ADAMTS20_+_43945593.23-P1P2	189	332	313	303	267	241
ADAMTS20_+_43945604.23-P1P2	60	116	117	140	113	113
ADAMTS20_+_43945717.23-P1P2	149	146	149	101	118	115
ADAMTS20_-_43945984.23-P1P2	154	102	193	173	192	177
ADAMTS2_+_178772088.23-P1P2	222	199	248	252	184	231
ADAMTS2_+_178772185.23-P1P2	204	332	231	233	253	199
ADAMTS2_-_178772008.23-P1P2	127	146	203	190	113	122
ADAMTS2_-_178772408.23-P1P2	179	101	148	192	212	222
ADAMTS2_-_178772444.23-P1P2	145	147	226	204	211	264
ADAMTS3_-_73434871.23-P1P2	159	187	223	214	193	173
ADAMTS3_-_73434879.23-P1P2	142	175	196	217	218	229
ADAMTS3_-_73434891.23-P1P2	128	170	137	331	289	252
ADAMTS3_-_73434922.23-P1P2	112	160	136	229	225	182
ADAMTS3_-_73434972.23-P1P2	164	221	341	312	290	284
ADAMTS4_+_161168828.23-P1P2	95	178	216	178	205	132
ADAMTS4_-_161168418.23-P1P2	87	135	254	234	170	187
ADAMTS4_-_161168458.23-P1P2	133	139	154	109	140	159
ADAMTS4_-_161168616.23-P1P2	110	84	163	116	150	139
ADAMTS4_-_161168836.23-P1P2	133	267	256	232	372	258
ADAMTS5_+_28339356.23-P1P2	425	251	393	318	256	272
ADAMTS5_+_28339363.23-P1P2	354	910	436	385	518	498
ADAMTS5_-_28338950.23-P1P2	47	101	72	66	58	45
ADAMTS5_-_28339372.23-P1P2	159	206	207	377	318	251
ADAMTS5_-_28339421.23-P1P2	225	154	213	197	242	203
ADAMTS6_+_64777310.23-P1P2	50	57	125	78	111	103
ADAMTS6_+_64777340.23-P1P2	113	288	145	120	145	150
ADAMTS6_+_64777661.23-P1P2	245	158	199	194	227	253
ADAMTS6_-_64777602.23-P1P2	351	297	208	290	308	289
ADAMTS6_-_64777679.23-P1P2	30	55	45	59	83	41
ADAMTS7_+_79103687.23-P1P2	20	49	122	137	110	173
ADAMTS7_-_79103352.23-P1P2	187	211	183	182	226	259
ADAMTS7_-_79103383.23-P1P2	46	72	71	49	46	77
ADAMTS7_-_79103411.23-P1P2	238	153	240	237	291	260
ADAMTS7_-_79103729.23-P1P2	156	82	79	55	98	72
ADAMTS8_+_130298490.23-P1P2	152	95	148	132	180	207
ADAMTS8_-_130297973.23-P1P2	187	266	185	291	236	216
ADAMTS8_-_130298054.23-P1P2	89	151	232	130	190	171
ADAMTS8_-_130298160.23-P1P2	253	248	195	205	137	188
ADAMTS8_-_130298510.23-P1P2	185	231	367	273	231	281
ADAMTS9_+_64673234.23-P1P2	183	171	195	184	176	142
ADAMTS9_-_64673170.23-P1P2	36	88	210	135	214	215
ADAMTS9_-_64673267.23-P1P2	193	122	227	198	214	269
ADAMTS9_-_64673280.23-P1P2	141	225	194	227	237	216
ADAMTS9_-_64673627.23-P1P2	36	34	78	106	80	91
ADAMTSL1_+_18474148.23-P1P2	169	163	135	159	133	194
ADAMTSL1_+_18474201.23-P1P2	244	285	304	388	299	250
ADAMTSL1_+_18474327.23-P1P2	310	348	435	448	437	361
ADAMTSL1_-_18474157.23-P1P2	389	255	219	207	198	212
ADAMTSL1_-_18474595.23-P1P2	79	119	194	196	232	190
ADAMTSL2_+_136399841.23-P1P2	129	159	85	95	156	133
ADAMTSL2_+_136400219.23-P1P2	281	183	302	146	212	216
ADAMTSL2_+_136400253.23-P1P2	185	162	291	207	313	294
ADAMTSL2_-_136399802.23-P1P2	62	86	97	101	90	89
ADAMTSL2_-_136399861.23-P1P2	13	4	20	23	12	18
ADAMTSL3_+_84322918.23-P1P2	158	183	237	188	186	197
ADAMTSL3_-_84322944.23-P1P2	126	172	271	210	187	219
ADAMTSL3_-_84322947.23-P1P2	87	193	125	214	171	170
ADAMTSL3_-_84323067.23-P1P2	0	17	18	31	74	61
ADAMTSL3_-_84323104.23-P1P2	193	68	69	54	105	75
ADAMTSL4_+_150521897.23-P1P2	204	434	292	344	218	204
ADAMTSL4_+_150521916.23-P1P2	27	63	94	106	78	78
ADAMTSL4_+_150521953.23-P1P2	187	193	126	167	94	124
ADAMTSL4_+_150522285.23-P1P2	282	266	454	389	425	389
ADAMTSL4_-_150521934.23-P1P2	13	65	90	51	96	91
ADAMTSL5_-_1512942.23-P1P2	634	169	212	225	159	143
ADAMTSL5_-_1512947.23-P1P2	112	84	141	129	160	205
ADAMTSL5_-_1512963.23-P1P2	355	430	316	415	249	316
ADAMTSL5_-_1512979.23-P1P2	395	343	294	248	237	240
ADAMTSL5_-_1513012.23-P1P2	149	232	93	159	150	171
ADAP1_+_994248.23-P1P2	0	0	2	12	12	14
ADAP1_+_994276.23-P1P2	205	206	219	224	226	210
ADAP1_+_994279.23-P1P2	362	228	236	214	215	217
ADAP1_+_994282.23-P1P2	420	292	418	362	445	436
ADAP1_-_993847.23-P1P2	168	120	110	154	138	151
ADAP2_+_29249325.23-P1P2	109	42	84	63	100	109
ADAP2_+_29249375.23-P1P2	108	127	183	174	208	184
ADAP2_+_29249417.23-P1P2	301	182	309	298	271	229
ADAP2_-_29249001.23-P1P2	118	177	149	103	176	136
ADAP2_-_29249406.23-P1P2	98	149	137	108	133	128
ADARB1_+_46493796.23-P1P2	65	154	87	65	107	140
ADARB1_+_46494884.23-P1P2	146	202	165	245	256	301
ADARB1_+_46494897.23-P1P2	364	425	333	382	322	341
ADARB1_-_46493823.23-P1P2	119	128	83	143	123	147
ADARB1_-_46493831.23-P1P2	192	100	245	238	235	202
ADARB2_+_1779243.23-ENST00000381312.1	154	94	199	133	155	107
ADARB2_+_1779248.23-ENST00000381312.1	770	670	294	328	274	311
ADARB2_+_1779269.23-ENST00000381312.1	227	394	235	185	154	188
ADARB2_+_1779687.23-ENST00000381312.1	149	90	155	126	150	177
ADARB2_-_1779460.23-ENST00000381312.1	213	187	197	238	234	223
ADAR_+_154580643.23-P1	294	199	355	299	421	360
ADAR_+_154600408.23-P2	107	320	231	144	236	225
ADAR_+_154600411.23-P2	269	520	206	140	184	154
ADAR_+_154600419.23-P2	129	192	145	176	234	185
ADAR_-_154580605.23-P1	113	64	91	144	116	163
ADAR_-_154580611.23-P1	181	76	181	187	159	132
ADAR_-_154580629.23-P1	183	302	209	255	163	160
ADAR_-_154580652.23-P1	66	66	192	158	166	185
ADAR_-_154599983.23-P2	61	120	133	157	102	123
ADAR_-_154600448.23-P2	84	283	162	176	193	186
ADAT1_+_75656919.23-P1P2	339	359	317	404	372	351
ADAT1_+_75657125.23-P1P2	68	107	35	97	148	135
ADAT1_+_75657171.23-P1P2	192	195	398	350	288	342
ADAT1_-_75656724.23-P1P2	274	236	272	193	262	254
ADAT1_-_75656732.23-P1P2	63	69	71	77	63	55
ADAT2_+_143771740.23-P1P2	25	16	30	14	35	28
ADAT2_+_143771779.23-P1P2	28	45	76	19	179	191
ADAT2_+_143771782.23-P1P2	52	6	22	37	69	72
ADAT2_-_143771413.23-P1P2	156	100	241	230	227	240
ADAT2_-_143771826.23-P1P2	52	89	23	6	130	115
ADAT3_+_1905424.23-P1	41	59	100	79	153	110
ADAT3_+_1905431.23-P1	505	364	394	430	528	525
ADAT3_+_1905450.23-P1	391	607	477	463	477	428
ADAT3_+_1907955.23-P2	160	123	117	171	194	222
ADAT3_+_1908001.23-P2	27	33	62	71	50	62
ADAT3_-_1905405.23-P1	475	548	514	493	551	481
ADAT3_-_1905438.23-P1	72	80	53	52	221	183
ADAT3_-_1908013.23-P2	30	28	25	57	83	74
ADAT3_-_1908397.23-P2	95	54	84	123	273	257
ADAT3_-_1908429.23-P2	85	53	191	153	232	111
ADA_+_43280282.23-P1P2	85	142	173	150	170	104
ADA_+_43280285.23-P1P2	273	305	206	189	226	201
ADA_+_43280303.23-P1P2	120	82	147	74	93	148
ADA_+_43280315.23-P1P2	68	107	115	127	117	138
ADA_-_43279996.23-P1P2	102	150	56	70	50	58
ADCK1_+_78266506.23-P1P2	195	237	229	211	191	222
ADCK1_-_78266512.23-P1P2	644	308	450	359	371	288
ADCK1_-_78266523.23-P1P2	167	142	123	126	127	151
ADCK1_-_78266828.23-P1P2	261	123	212	195	195	142
ADCK1_-_78266900.23-P1P2	61	124	101	110	125	153
ADCK2_+_140372748.23-P1P2	67	76	102	154	154	147
ADCK2_+_140373084.23-P1P2	154	256	250	310	305	284
ADCK2_+_140373152.23-P1P2	268	652	235	202	370	271
ADCK2_-_140373160.23-P1P2	384	422	342	306	339	314
ADCK2_-_140373404.23-P1P2	176	237	255	273	313	245
ADCK3_+_227128242.23-P1P2	277	231	252	323	283	276
ADCK3_+_227128400.23-P1P2	207	303	331	372	228	260
ADCK3_-_227128046.23-P1P2	317	626	312	210	261	251
ADCK3_-_227128055.23-P1P2	347	699	455	444	427	455
ADCK3_-_227128078.23-P1P2	108	66	64	147	82	118
ADCK4_+_41222752.23-P1P2	54	32	45	23	82	42
ADCK4_-_41222351.23-P1P2	123	42	153	285	180	185
ADCK4_-_41222709.23-P1P2	116	56	130	134	73	88
ADCK4_-_41222769.23-P1P2	132	100	51	56	67	68
ADCK4_-_41222791.23-P1P2	390	290	212	265	239	283
ADCK5_+_145597793.23-P1P2	1	0	5	5	38	23
ADCK5_-_145597191.23-P1P2	69	95	76	96	48	108
ADCK5_-_145597250.23-P1P2	164	143	94	141	114	74
ADCK5_-_145597781.23-P1P2	186	201	245	289	358	345
ADCK5_-_145597789.23-P1P2	94	121	157	164	157	106
ADCY10_+_167883329.23-P1P2	381	360	313	232	253	276
ADCY10_-_167882907.23-P1P2	121	82	81	122	75	125
ADCY10_-_167882911.23-P1P2	186	219	214	142	191	191
ADCY10_-_167882918.23-P1P2	35	47	33	95	90	63
ADCY10_-_167883077.23-P1P2	367	486	362	415	423	323
ADCY1_+_45614267.23-P1P2	162	156	185	160	147	149
ADCY1_+_45614427.23-P1P2	381	353	265	335	301	260
ADCY1_+_45614650.23-P1P2	233	279	277	134	195	281
ADCY1_+_45614673.23-P1P2	148	90	125	175	120	98
ADCY1_-_45614627.23-P1P2	79	97	197	169	166	163
ADCY2_+_7396541.23-P1P2	462	203	201	177	220	232
ADCY2_+_7396596.23-P1P2	172	123	141	120	185	186
ADCY2_+_7396661.23-P1P2	138	189	133	150	124	123
ADCY2_-_7396414.23-P1P2	5	9	7	1	108	78
ADCY2_-_7396575.23-P1P2	238	147	211	209	281	204
ADCY3_+_25142736.23-P1P2	248	320	266	220	232	178
ADCY3_-_25142720.23-P1P2	124	114	273	202	146	187
ADCY3_-_25142849.23-P1P2	31	23	90	33	70	63
ADCY3_-_25143044.23-P1P2	211	194	368	352	333	307
ADCY3_-_25143049.23-P1P2	246	552	253	317	262	266
ADCY4_+_24803901.23-P1P2	200	76	155	103	103	151
ADCY4_-_24804056.23-P1P2	10	14	42	88	87	96
ADCY4_-_24804217.23-P1P2	188	100	126	172	106	120
ADCY4_-_24804227.23-P1P2	108	63	132	613	209	196
ADCY4_-_24804232.23-P1P2	88	133	138	145	200	215
ADCY5_+_123168382.23-P1P2	186	127	46	65	242	204
ADCY5_+_123168593.23-P1P2	104	59	114	110	91	76
ADCY5_+_123168613.23-P1P2	143	224	283	273	188	263
ADCY5_-_123168354.23-P1P2	209	123	97	179	106	152
ADCY5_-_123168357.23-P1P2	219	70	238	159	192	159
ADCY6_+_49182403.23-P1P2	2	18	29	22	20	31
ADCY6_+_49182840.23-P1P2	343	161	299	280	295	235
ADCY6_-_49182447.23-P1P2	769	244	210	234	278	224
ADCY6_-_49182451.23-P1P2	114	132	142	205	171	120
ADCY6_-_49182454.23-P1P2	65	109	107	117	109	122
ADCY7_+_50300487.23-P1P2	156	132	175	179	192	195
ADCY7_-_50300493.23-P1P2	299	310	257	359	279	356
ADCY7_-_50300498.23-P1P2	42	91	131	113	157	99
ADCY7_-_50300519.23-P1P2	180	278	275	257	200	215
ADCY7_-_50300524.23-P1P2	116	139	141	145	135	162
ADCY8_+_132052698.23-P1P2	110	299	196	108	210	160
ADCY8_+_132053037.23-P1P2	51	104	90	125	118	139
ADCY8_-_132052844.23-P1P2	193	170	265	105	285	241
ADCY8_-_132053083.23-P1P2	86	93	108	74	94	63
ADCY8_-_132053093.23-P1P2	56	65	11	6	179	129
ADCY9_+_4166382.23-P1P2	26	115	143	124	89	82
ADCY9_+_4166432.23-P1P2	161	125	139	105	125	106
ADCY9_-_4166007.23-P1P2	167	170	276	263	196	216
ADCY9_-_4166218.23-P1P2	147	162	206	166	221	159
ADCY9_-_4166392.23-P1P2	108	99	132	148	153	166
ADCYAP1R1_+_31092317.23-P1P2	150	190	111	124	171	154
ADCYAP1R1_+_31092343.23-P1P2	56	47	40	71	85	60
ADCYAP1R1_+_31092380.23-P1P2	66	101	113	74	148	102
ADCYAP1R1_+_31092421.23-P1P2	0	0	0	2	0	3
ADCYAP1R1_-_31092299.23-P1P2	123	303	189	181	209	216
ADCYAP1_+_904729.23-P1P2	109	150	64	119	70	108
ADCYAP1_+_904799.23-P1P2	355	360	328	357	352	348
ADCYAP1_+_904824.23-P1P2	113	179	139	165	127	100
ADCYAP1_+_904967.23-P1P2	468	251	264	235	229	262
ADCYAP1_-_904647.23-P1P2	59	56	84	134	74	107
ADC_+_33546832.23-P1P2	173	153	117	128	172	165
ADC_+_33546850.23-P1P2	187	348	180	199	245	206
ADC_+_33546977.23-P1P2	131	220	236	175	264	237
ADC_-_33546826.23-P1P2	142	90	113	143	125	120
ADC_-_33546829.23-P1P2	42	47	90	74	95	70
ADD1_+_2846015.23-P1P2	229	201	157	160	149	207
ADD1_-_2845596.23-P1P2	80	155	185	219	207	148
ADD1_-_2845605.23-P1P2	129	71	78	84	174	80
ADD1_-_2845697.23-P1P2	87	175	298	253	246	215
ADD1_-_2845997.23-P1P2	250	336	320	243	265	306
ADD2_+_70995010.23-P1P2	329	384	286	321	355	350
ADD2_+_70995142.23-P1P2	294	157	279	268	299	250
ADD2_+_70995263.23-P1P2	91	128	120	89	144	112
ADD2_+_70995300.23-P1P2	159	117	219	220	221	172
ADD2_-_70994876.23-P1P2	389	347	371	420	343	381
ADD3_+_111767932.23-P1P2	200	263	173	154	182	196
ADD3_+_111768327.23-P1P2	110	237	206	153	174	132
ADD3_-_111767767.23-P1P2	125	132	99	82	145	166
ADD3_-_111767783.23-P1P2	358	465	297	354	342	369
ADD3_-_111767791.23-P1P2	37	48	97	73	129	170
ADGB_+_146920153.23-P1P2	29	20	63	47	75	76
ADGB_+_146920457.23-P1P2	94	127	26	32	46	49
ADGB_+_146920504.23-P1P2	0	0	0	0	34	12
ADGB_-_146920345.23-P1P2	36	12	25	20	17	14
ADGB_-_146920535.23-P1P2	76	67	90	41	90	99
ADH1A_+_100212126.23-P1P2	320	170	172	156	205	158
ADH1A_-_100211701.23-P1P2	460	345	509	452	469	432
ADH1A_-_100211816.23-P1P2	87	68	209	205	168	175
ADH1A_-_100212118.23-P1P2	208	172	233	278	230	256
ADH1A_-_100212162.23-P1P2	409	366	396	379	347	425
ADH1B_+_100242040.23-P1P2	13	61	112	90	105	90
ADH1B_+_100242511.23-P1P2	185	142	208	201	226	210
ADH1B_-_100242120.23-P1P2	57	28	59	60	49	39
ADH1B_-_100242280.23-P1P2	83	318	86	125	150	122
ADH1B_-_100242333.23-P1P2	7	276	45	58	15	38
ADH1C_+_100273655.23-P1P2	101	113	44	63	46	39
ADH1C_-_100273471.23-P1P2	25	16	58	7	20	18
ADH1C_-_100273518.23-P1P2	114	128	64	89	180	149
ADH1C_-_100273879.23-P1P2	82	121	108	115	123	81
ADH1C_-_100273923.23-P1P2	150	259	126	103	86	142
ADH4_+_100065429.23-P1P2	112	496	277	218	243	214
ADH4_+_100065433.23-P1P2	145	202	177	164	197	145
ADH4_+_100065444.23-P1P2	41	18	45	64	49	27
ADH4_+_100065450.23-P1P2	0	0	0	0	1	8
ADH4_-_100065227.23-P1P2	23	12	54	26	42	61
ADH5_+_100009684.23-P1P2	259	347	364	209	278	235
ADH5_+_100009798.23-P1P2	36	33	83	34	61	100
ADH5_+_100009821.23-P1P2	107	51	73	62	113	69
ADH5_+_100009838.23-P1P2	220	147	187	197	234	275
ADH5_-_100009831.23-P1P2	188	446	390	314	322	318
ADH6_+_100140186.23-P1P2	81	68	156	146	138	195
ADH6_+_100140286.23-P1P2	214	221	333	285	297	316
ADH6_-_100140386.23-P1P2	178	350	396	264	303	363
ADH6_-_100140394.23-P1P2	179	312	334	333	410	379
ADH6_-_100140413.23-P1P2	139	338	198	161	195	172
ADH7_+_100355983.23-P1P2	528	432	345	410	437	339
ADH7_+_100356142.23-P1P2	162	44	122	79	141	145
ADH7_+_100356385.23-P1P2	151	165	307	312	227	283
ADH7_+_100356481.23-P1P2	246	528	422	350	380	333
ADH7_-_100356092.23-P1P2	127	244	228	137	213	202
ADHFE1_+_67344685.23-P1P2	209	204	291	285	237	238
ADHFE1_+_67344765.23-P1P2	155	125	219	273	262	205
ADHFE1_-_67344732.23-P1P2	122	50	94	65	125	61
ADHFE1_-_67344792.23-P1P2	71	106	68	91	88	71
ADHFE1_-_67345102.23-P1P2	348	269	289	262	290	255
ADI1_+_3523254.23-P1P2	393	413	415	397	377	397
ADI1_+_3523275.23-P1P2	253	59	53	43	62	59
ADI1_-_3523067.23-P1P2	132	108	73	128	164	123
ADI1_-_3523293.23-P1P2	79	176	53	75	120	124
ADI1_-_3523313.23-P1P2	288	506	307	308	307	311
ADIG_+_37209880.23-P1P2	253	588	410	438	293	253
ADIG_+_37209891.23-P1P2	23	28	91	65	116	92
ADIG_+_37209902.23-P1P2	159	269	196	256	237	232
ADIG_+_37209911.23-P1P2	261	358	392	498	422	424
ADIG_+_37210368.23-P1P2	93	121	78	102	60	59
ADIPOQ_+_186560448.23-P1P2	285	351	172	228	244	227
ADIPOQ_+_186560496.23-P1P2	395	423	313	264	284	356
ADIPOQ_+_186560526.23-P1P2	0	32	24	35	54	42
ADIPOQ_-_186560537.23-P1P2	335	306	411	378	315	354
ADIPOQ_-_186560924.23-P1P2	130	82	217	155	177	186
ADIPOR1_+_202926923.23-P1P2	35	28	43	47	36	63
ADIPOR1_+_202926993.23-P1P2	111	71	130	119	101	103
ADIPOR1_+_202927394.23-P1P2	288	177	201	259	228	192
ADIPOR1_-_202926990.23-P1P2	50	89	50	84	59	82
ADIPOR1_-_202927375.23-P1P2	24	103	121	113	179	113
ADIPOR2_+_1800595.23-P1P2	123	165	265	254	178	189
ADIPOR2_-_1800242.23-P1P2	196	116	211	156	209	190
ADIPOR2_-_1800250.23-P1P2	217	238	359	322	361	345
ADIPOR2_-_1800256.23-P1P2	85	87	139	144	199	191
ADIPOR2_-_1800278.23-P1P2	62	95	144	110	123	134
ADIRF_+_88728033.23-P1P2	123	321	249	287	218	197
ADIRF_-_88728314.23-P1P2	173	64	143	164	109	123
ADIRF_-_88728503.23-P1P2	331	335	314	347	322	243
ADIRF_-_88728567.23-P1P2	308	311	306	174	248	236
ADIRF_-_88728681.23-P1P2	214	137	187	181	144	171
ADK_+_75911404.23-P2	128	201	371	343	408	359
ADK_+_75911444.23-P2	74	182	111	170	190	140
ADK_+_75936517.23-P1	221	131	260	196	339	229
ADK_+_75936538.23-P1	187	188	346	381	210	240
ADK_+_75936570.23-P1	179	146	198	158	196	149
ADK_+_75936748.23-P1	16	17	7	9	159	149
ADK_-_75911021.23-P2	139	137	128	187	135	123
ADK_-_75911025.23-P2	64	95	56	41	148	80
ADK_-_75911437.23-P2	441	215	391	318	323	240
ADK_-_75936578.23-P1	214	337	352	305	298	257
ADM2_+_50920011.23-P1P2	54	95	201	167	159	144
ADM2_+_50920227.23-P1P2	152	115	204	187	204	140
ADM2_+_50920298.23-P1P2	129	100	168	212	231	209
ADM2_+_50920473.23-P1P2	219	199	202	279	260	220
ADM2_-_50920028.23-P1P2	38	66	74	55	59	68
ADM5_+_50191684.23-P1P2	0	0	0	0	1	0
ADM5_+_50191838.23-P1P2	167	285	246	278	213	206
ADM5_+_50191862.23-P1P2	90	61	81	125	90	117
ADM5_+_50191867.23-P1P2	194	44	34	44	31	50
ADM5_-_50191704.23-P1P2	120	88	171	147	148	153
ADM_+_10326660.23-P1P2	270	302	393	466	420	329
ADM_+_10327266.23-P1P2	361	476	351	368	309	399
ADM_+_10327276.23-P1P2	119	207	111	227	169	173
ADM_+_10327290.23-P1P2	63	90	141	85	125	102
ADM_-_10327037.23-P1P2	174	114	93	145	173	187
ADNP2_+_77867421.23-P1P2	19	11	103	98	92	188
ADNP2_+_77867603.23-P1P2	285	400	319	308	348	335
ADNP2_-_77867208.23-P1P2	15	15	40	68	56	58
ADNP2_-_77867536.23-P1P2	64	61	74	71	52	48
ADNP2_-_77867623.23-P1P2	214	260	164	159	192	154
ADNP_+_49547892.23-P1P2	26	123	53	35	121	99
ADNP_-_49547603.23-P1P2	164	282	300	398	440	286
ADNP_-_49547651.23-P1P2	33	52	66	87	82	122
ADNP_-_49547707.23-P1P2	97	92	116	107	332	350
ADNP_-_49547964.23-P1P2	301	175	194	146	194	208
ADORA1_+_203096891.23-P1P2	140	108	165	191	167	140
ADORA1_+_203097450.23-P1P2	234	236	286	256	225	267
ADORA1_+_203097472.23-P1P2	210	134	286	271	300	329
ADORA1_+_203097506.23-P1P2	21	80	85	99	53	52
ADORA1_-_203096974.23-P1P2	57	113	149	106	122	113
ADORA2A_+_24820308.23-P1P2	484	206	326	277	410	344
ADORA2A_-_24819888.23-P1P2	327	276	255	253	275	275
ADORA2A_-_24819903.23-P1P2	287	352	331	271	429	391
ADORA2A_-_24819947.23-P1P2	150	112	190	176	235	173
ADORA2A_-_24820281.23-P1P2	52	60	99	138	106	110
ADORA2B_+_15848686.23-P1P2	115	45	76	95	104	104
ADORA2B_+_15848965.23-P1P2	26	17	44	11	132	116
ADORA2B_-_15848659.23-P1P2	299	456	336	267	342	426
ADORA2B_-_15848791.23-P1P2	7	0	27	7	30	38
ADORA2B_-_15848949.23-P1P2	122	201	155	192	220	176
ADORA3_+_112031013.23-P1	44	103	118	148	141	106
ADORA3_+_112031386.23-P1	278	227	215	255	291	242
ADORA3_+_112031407.23-P1	83	79	102	110	108	95
ADORA3_+_112031411.23-P1	147	111	158	161	107	116
ADORA3_+_112031418.23-P1	147	153	200	119	166	204
ADORA3_+_112045890.23-P2	464	374	124	125	122	162
ADORA3_+_112046055.23-P2	43	38	23	18	24	44
ADORA3_+_112046115.23-P2	108	56	74	101	95	117
ADORA3_+_112046284.23-P2	28	122	79	98	92	90
ADORA3_-_112046251.23-P2	18	145	66	33	104	47
ADO_+_64565053.23-P1P2	153	145	185	163	189	179
ADO_+_64565065.23-P1P2	463	678	312	275	288	278
ADO_-_64564623.23-P1P2	277	240	157	142	147	94
ADO_-_64564781.23-P1P2	13	29	6	13	98	75
ADO_-_64565135.23-P1P2	140	270	180	151	194	145
ADPGK_+_73075721.23-P1P2	324	1223	441	368	381	335
ADPGK_+_73076060.23-P1P2	75	159	101	127	153	151
ADPGK_+_73076066.23-P1P2	379	600	469	415	465	352
ADPGK_+_73076082.23-P1P2	0	0	0	0	16	12
ADPGK_-_73075645.23-P1P2	239	127	177	154	181	150
ADPRHL1_+_114103395.23-P2	53	92	86	44	93	89
ADPRHL1_+_114107397.23-P1	191	152	203	270	231	213
ADPRHL1_+_114107429.23-P1	201	315	303	280	219	263
ADPRHL1_+_114107533.23-P1	94	84	95	124	118	134
ADPRHL1_+_114107537.23-P1	162	165	227	167	150	189
ADPRHL1_+_114107772.23-P1	306	249	230	223	253	179
ADPRHL1_-_114103032.23-P2	289	232	252	266	255	311
ADPRHL1_-_114103049.23-P2	110	111	198	165	186	152
ADPRHL1_-_114103424.23-P2	269	246	368	326	319	294
ADPRHL1_-_114103435.23-P2	161	159	109	148	178	88
ADPRHL2_+_36554555.23-P1P2	258	316	149	328	278	298
ADPRHL2_+_36554875.23-P1P2	177	266	333	260	236	235
ADPRHL2_+_36554891.23-P1P2	121	93	69	94	82	62
ADPRHL2_+_36554907.23-P1P2	9	23	45	31	46	48
ADPRHL2_-_36554711.23-P1P2	9	43	29	71	117	49
ADPRH_+_119298367.23-P1P2	252	267	299	267	303	242
ADPRH_+_119298491.23-P1P2	355	705	509	363	354	382
ADPRH_+_119298604.23-P1P2	103	65	130	143	99	96
ADPRH_+_119298662.23-P1P2	177	73	62	124	120	139
ADPRH_+_119298740.23-P1P2	38	30	45	57	52	42
ADPRM_+_10600917.23-P1P2	93	53	161	57	102	137
ADPRM_+_10600945.23-P1P2	25	29	47	61	116	75
ADPRM_+_10600958.23-P1P2	0	0	9	10	7	13
ADPRM_-_10600957.23-P1P2	77	109	149	135	61	109
ADPRM_-_10600988.23-P1P2	85	83	140	122	169	205
ADRA1A_+_26724406.23-P1P2	317	422	366	310	288	295
ADRA1A_-_26724311.23-P1P2	123	191	164	166	167	147
ADRA1A_-_26724340.23-P1P2	50	42	56	89	55	67
ADRA1A_-_26724356.23-P1P2	102	148	173	103	61	123
ADRA1A_-_26724373.23-P1P2	117	97	23	40	74	57
ADRA1B_+_159343520.23-P1P2	332	224	387	454	339	346
ADRA1B_+_159344209.23-P1P2	110	34	97	106	140	108
ADRA1B_+_159344222.23-P1P2	126	139	92	44	131	75
ADRA1B_-_159343504.23-P1P2	185	136	131	179	245	182
ADRA1B_-_159343900.23-P1P2	56	99	156	158	143	95
ADRA1D_+_4229485.23-P1P2	115	69	81	133	184	209
ADRA1D_-_4229164.23-P1P2	136	136	189	180	207	234
ADRA1D_-_4229250.23-P1P2	168	442	157	148	181	155
ADRA1D_-_4229495.23-P1P2	320	247	410	490	351	433
ADRA1D_-_4229926.23-P1P2	303	247	246	239	251	237
ADRA2A_-_112837142.23-P1P2	373	253	402	355	369	379
ADRA2A_-_112837201.23-P1P2	479	408	337	454	342	378
ADRA2A_-_112837216.23-P1P2	3	8	4	26	58	34
ADRA2A_-_112837238.23-P1P2	94	104	127	100	91	71
ADRA2A_-_112837251.23-P1P2	74	123	87	144	108	87
ADRA2B_+_96781839.23-P1P2	115	163	83	115	264	225
ADRA2B_-_96781873.23-P1P2	71	146	125	123	120	83
ADRA2B_-_96781894.23-P1P2	61	19	104	104	113	68
ADRA2B_-_96782243.23-P1P2	119	62	115	124	124	77
ADRA2B_-_96782246.23-P1P2	11	9	4	10	22	14
ADRA2C_+_3768074.23-P1P2	168	339	253	268	204	244
ADRA2C_+_3768082.23-P1P2	405	380	421	431	422	426
ADRA2C_+_3768098.23-P1P2	66	62	65	77	81	52
ADRA2C_-_3767700.23-P1P2	240	202	260	269	336	250
ADRA2C_-_3767888.23-P1P2	220	270	208	189	446	519
ADRB1_+_115804002.23-P1P2	84	82	190	179	178	159
ADRB1_-_115803895.23-P1P2	415	314	340	357	415	382
ADRB1_-_115804061.23-P1P2	418	386	452	501	394	473
ADRB1_-_115804069.23-P1P2	209	836	211	252	251	225
ADRB1_-_115804075.23-P1P2	278	295	285	152	247	255
ADRB2_+_148206220.23-P1P2	200	258	197	185	235	255
ADRB2_+_148206227.23-P1P2	203	141	195	200	238	203
ADRB2_-_148206186.23-P1P2	169	259	128	147	206	192
ADRB2_-_148206207.23-P1P2	118	325	162	166	156	197
ADRB2_-_148206413.23-P1P2	212	282	317	245	254	289
ADRB3_+_37822768.23-P1P2	46	180	86	102	128	89
ADRB3_-_37822919.23-P1P2	80	114	86	95	137	145
ADRB3_-_37823380.23-P1P2	153	118	249	336	272	233
ADRB3_-_37823667.23-P1P2	244	308	275	267	335	298
ADRB3_-_37823742.23-P1P2	96	100	187	161	158	127
ADRBK1_+_67033933.23-P1P2	736	424	466	312	392	334
ADRBK1_+_67034195.23-P1P2	96	242	120	127	99	124
ADRBK1_+_67034566.23-P1P2	120	203	189	176	201	155
ADRBK1_-_67033953.23-P1P2	237	386	294	222	232	243
ADRBK1_-_67034001.23-P1P2	142	384	216	285	263	231
ADRBK2_+_25960616.23-P1P2	276	402	396	393	409	392
ADRBK2_-_25960625.23-P1P2	463	431	410	287	341	263
ADRBK2_-_25960628.23-P1P2	71	77	93	78	99	79
ADRBK2_-_25960707.23-P1P2	419	715	493	437	614	562
ADRBK2_-_25960854.23-P1P2	234	179	262	257	186	177
ADRM1_+_60877224.23-P1P2	80	87	85	58	95	102
ADRM1_+_60878013.23-P1P2	226	378	249	244	274	248
ADRM1_+_60878508.23-P1P2	129	440	250	219	184	178
ADRM1_-_60878073.23-P1P2	96	119	213	187	188	248
ADRM1_-_60878094.23-P1P2	28	17	53	55	91	76
ADSL_+_40742907.23-P1P2	27	36	61	62	124	88
ADSL_-_40742556.23-P1P2	18	7	8	13	48	49
ADSL_-_40742584.23-P1P2	21	2	1	0	72	93
ADSL_-_40742729.23-P1P2	12	77	2	22	104	114
ADSL_-_40742737.23-P1P2	32	40	9	2	94	79
ADSSL1_+_105190776.23-P1P2	150	118	234	149	158	166
ADSSL1_+_105190789.23-P1P2	538	1601	558	602	569	490
ADSSL1_+_105190984.23-P1P2	120	137	144	163	175	108
ADSSL1_-_105190591.23-P1P2	355	220	301	246	248	302
ADSSL1_-_105190615.23-P1P2	276	235	385	371	327	327
ADSS_+_244614826.23-P1P2	171	333	171	190	256	216
ADSS_-_244614690.23-P1P2	106	160	119	126	171	171
ADSS_-_244614820.23-P1P2	202	227	204	162	289	245
ADSS_-_244614958.23-P1P2	52	66	37	41	171	143
ADSS_-_244615191.23-P1P2	39	45	15	38	131	91
ADTRP_+_11779004.23-P1P2	161	272	255	295	284	240
ADTRP_+_11779041.23-P1P2	312	397	497	387	393	377
ADTRP_-_11778993.23-P1P2	473	352	318	372	328	327
ADTRP_-_11779009.23-P1P2	281	78	295	268	200	225
ADTRP_-_11779051.23-P1P2	92	184	196	153	129	161
AEBP1_+_44143999.23-P1P2	162	124	95	116	129	118
AEBP1_+_44144173.23-P1P2	179	107	183	162	136	136
AEBP1_+_44144323.23-P1P2	166	181	131	122	149	208
AEBP1_+_44144374.23-P1P2	64	72	117	105	91	87
AEBP1_-_44144382.23-P1P2	91	228	182	180	212	203
AEBP2_+_19592640.23-P1P2	21	0	25	48	40	35
AEBP2_+_19592658.23-P1P2	104	158	310	254	274	214
AEBP2_+_19592704.23-P1P2	276	199	212	277	386	358
AEBP2_-_19592882.23-P1P2	83	120	146	179	149	162
AEBP2_-_19593012.23-P1P2	124	145	286	220	266	252
AEN_+_89164562.23-P1P2	128	402	205	140	211	203
[truncated: 102,539 more rows]
